# Supplementary material for: A transcriptomic view to wounding response in young Scots pine stems
Source: Sci Rep. 2021 Feb 12;11:3778. doi: 10.1038/s41598-021-82848-3 (PMC7881122; doi:10.1038/s41598-021-82848-3)
Supplement: Supplementary file 2 — Supplementary Table 1. [file 41598_2021_82848_MOESM2_ESM.xlsx]

## Sheet: Table S1
A transcriptomic view to wounding response in young Scots pine stems
Kean-Jin Lim, Tanja Paasela, Anni Harju, Martti Venäläinen, Lars Paulin, Petri Auvinen, Katri Kärkkäinen and Teemu H. Teeri
Table S1	All mapped counts and CPM values in the sixteen libraries
		Raw counts																	Counts per million (CPM)
DiffExpr	RefTag	T413.00H	T426.00H	T395.00H	T547.00H	T413.03H	T426.03H	T395.03H	T547.03H	T413.24H	T426.24H	T395.24H	T547.24H	T413.96H	T426.96H	T395.96H	T547.96H	RefTag	T413.00H	T426.00H	T395.00H	T547.00H	T413.03H	T426.03H	T395.03H	T547.03H	T413.24H	T426.24H	T395.24H	T547.24H	T413.96H	T426.96H	T395.96H	T547.96H	RefTag	Annotation
DE	TC159793	1	0	3	0	252	135	269	99	19	0	18	4	15	2	14	0	TC159793	0.0942724	0	0.528151	0	25.9004	45.5214	39.5407	38.0482	1.56895	0	1.93825	1.2307	0.963642	0.564406	1.46216	0	TC159793	WRKY transcription factor 1
DE	TC179373	2	0	4	1	173	141	175	78	11	4	11	0	5	2	11	0	TC179373	0.188545	0	0.704202	0.315213	17.7808	47.5445	25.7235	29.9774	0.90834	1.28727	1.18449	0	0.321214	0.564406	1.14884	0	TC179373	Probable WRKY transcription factor 47
DE	TC155135	16	0	17	0	742	274	553	280	539	100	322	74	53	7	25	4	TC155135	1.50836	0	2.99286	0	76.2622	92.3915	81.2864	107.611	44.5087	32.1817	34.6732	22.768	3.40487	1.97542	2.61099	1.63527	TC155135	LOB domain-containing protein 1-like
DE	TC182913	5	1	16	1	406	126	179	103	41	9	28	8	14	0	9	0	TC182913	0.471362	0.349653	2.81681	0.315213	41.7284	42.4866	26.3115	39.5855	3.38563	2.89635	3.01506	2.46141	0.8994	0	0.939958	0	TC182913	Xyloglucan endotransglycosylase 1
DE	TC162503	3	0	9	1	159	110	250	91	21	4	18	3	9	0	9	4	TC162503	0.282817	0	1.58445	0.315213	16.3419	37.0915	36.7479	34.9736	1.7341	1.28727	1.93825	0.923028	0.578185	0	0.939958	1.63527	TC162503	Serine protease family s54
DE	TC183690	32	5	23	5	485	191	297	208	153	25	63	31	51	10	22	3	TC183690	3.01672	1.74826	4.04916	1.57607	49.8479	64.4043	43.6565	79.9396	12.6342	8.04543	6.78388	9.53796	3.27638	2.82203	2.29767	1.22645	TC183690	Inactive poly
DE	TC193495	25	6	37	5	688	221	333	172	102	11	54	20	36	6	25	2	TC193495	2.35681	2.09792	6.51387	1.57607	70.7121	74.5201	48.9482	66.1039	8.42279	3.53999	5.81476	6.15352	2.31274	1.69322	2.61099	0.817635	TC193495	Xyloglucan endotransglycosylase/hydrolase
DE	TC185251	17	5	28	2	436	139	215	136	48	16	20	8	29	4	13	2	TC185251	1.60263	1.74826	4.92941	0.630426	44.8117	46.8701	31.6032	52.2682	3.96367	5.14907	2.15361	2.46141	1.86304	1.12881	1.35772	0.817635	TC185251	Xyloglucan endotransglycosylase/hydrolase
DE	TC156857	8	1	5	2	229	118	201	77	82	5	28	7	13	2	10	5	TC156857	0.754179	0.349653	0.880252	0.630426	23.5364	39.789	29.5453	29.593	6.77127	1.60909	3.01506	2.15373	0.835157	0.564406	1.0444	2.04409	TC156857	---NA---
DE	TC182395	27	6	39	3	529	203	288	184	87	16	41	11	35	6	27	4	TC182395	2.54536	2.09792	6.86597	0.945639	54.3702	68.4506	42.3336	70.7158	7.18415	5.14907	4.41491	3.38444	2.2485	1.69322	2.81987	1.63527	TC182395	Unknown
DE	CF395713	26	3	13	2	319	126	185	129	110	20	45	18	28	2	17	3	CF395713	2.45108	1.04896	2.28866	0.630426	32.7866	42.4866	27.1935	49.5779	9.0834	6.43634	4.84563	5.53817	1.7988	0.564406	1.77548	1.22645	CF395713	Predicted protein
DE	TC177266	39	12	58	5	1132	331	586	229	165	21	73	16	51	9	33	6	TC177266	3.67662	4.19584	10.2109	1.57607	116.346	111.612	86.1371	88.0104	13.6251	6.75816	7.86069	4.92282	3.27638	2.53983	3.44651	2.45291	TC177266	Xyloglucan endotransglycosylase/hydrolase
DE	TC194996	29	0	25	1	881	326	697	325	687	114	409	101	94	12	53	7	TC194996	2.7339	0	4.40126	0.315213	90.5485	109.926	102.453	124.906	56.73	36.6872	44.0414	31.0753	6.03883	3.38644	5.53531	2.86172	TC194996	Aquaporin
DE	DR117692	2	0	6	2	316	54	136	69	19	1	10	0	4	0	3	3	DR117692	0.188545	0	1.0563	0.630426	32.4782	18.2085	19.9909	26.5184	1.56895	0.321817	1.07681	0	0.256971	0	0.313319	1.22645	DR117692	By genscan and genefinder
DE	CT582071	15	2	25	8	474	160	211	84	62	5	22	6	23	7	9	0	CT582071	1.41409	0.699306	4.40126	2.5217	48.7173	53.9512	31.0152	32.2833	5.11974	1.60909	2.36898	1.84606	1.47759	1.97542	0.939958	0	CT582071	Unknown
DE	TC166797	31	9	28	4	522	150	252	87	97	9	34	7	32	6	18	2	TC166797	2.92244	3.14688	4.92941	1.26085	53.6507	50.5793	37.0419	33.4363	8.00991	2.89635	3.66114	2.15373	2.05577	1.69322	1.87992	0.817635	TC166797	Xyloglucan endotransglycosylase/hydrolase
DE	DR096636	4	0	5	0	12	0	18	0	60	23	72	21	337	98	281	79	DR096636	0.37709	0	0.880252	0	1.23335	0	2.64585	0	4.95458	7.40179	7.75301	6.4612	21.6498	27.6559	29.3476	32.2966	DR096636	Predicted: uncharacterized protein loc100841120
DE	BQ699488	5	1	15	2	265	95	128	73	30	4	17	4	12	0	7	1	BQ699488	0.471362	0.349653	2.64076	0.630426	27.2365	32.0335	18.8149	28.0557	2.47729	1.28727	1.83057	1.2307	0.770914	0	0.731078	0.408818	BQ699488	Pollen major allergen isoform 1
DE	TC164980	15	1	15	0	605	166	556	218	144	12	86	20	76	2	44	6	TC164980	1.41409	0.349653	2.64076	0	62.1814	55.9744	81.7273	83.7829	11.891	3.86181	9.26054	6.15352	4.88246	0.564406	4.59535	2.45291	TC164980	ATAF1-like protein
DE	TC186644	11	2	19	0	440	145	197	145	132	16	63	24	28	6	31	4	TC186644	1.037	0.699306	3.34496	0	45.2228	48.8933	28.9574	55.7271	10.9001	5.14907	6.78388	7.38423	1.7988	1.69322	3.23763	1.63527	TC186644	Expansin-like protein
DE	TC171916	5	0	14	2	35	4	44	8	796	265	500	140	667	258	481	229	TC171916	0.471362	0	2.46471	0.630426	3.59727	1.34878	6.46763	3.0746	65.7308	85.2815	53.8404	43.0746	42.85	72.8084	50.2355	93.6192	TC171916	GA 2-oxidase
DE	TC159274	31	10	20	5	401	157	300	202	130	16	98	19	85	21	50	7	TC159274	2.92244	3.49653	3.52101	1.57607	41.2145	52.9396	44.0975	77.6337	10.7349	5.14907	10.5527	5.84585	5.46064	5.92626	5.22199	2.86172	TC159274	Probable polyamine oxidase 2
DE	TC178842	11	8	12	8	17	8	31	7	74	31	88	38	470	158	438	137	TC178842	1.037	2.79722	2.11261	2.5217	1.74725	2.69756	4.55674	2.69028	6.11065	9.97633	9.4759	11.6917	30.1941	44.5881	45.7446	56.008	TC178842	Proteinase inhibitor
DE	TC169283	42	20	26	7	449	119	282	142	124	30	74	28	63	8	37	5	TC169283	3.95944	6.99306	4.57731	2.20649	46.1479	40.1262	41.4516	54.5742	10.2395	9.65451	7.96837	8.61493	4.0473	2.25762	3.86427	2.04409	TC169283	Multicopper oxidase, type 1
DE	TC177086	40	9	25	4	531	237	444	183	271	25	184	58	48	6	44	12	TC177086	3.7709	3.14688	4.40126	1.26085	54.5758	79.9153	65.2643	70.3315	22.3782	8.04543	19.8132	17.8452	3.08366	1.69322	4.59535	4.90581	TC177086	Hydrophobic protein LTI6B
DE	TC184879	8	0	18	2	280	88	200	53	38	9	12	7	11	2	10	0	TC184879	0.754179	0	3.16891	0.630426	28.7782	29.6732	29.3983	20.3692	3.1379	2.89635	1.29217	2.15373	0.706671	0.564406	1.0444	0	TC184879	Xyloglucan endotransglycosylase/hydrolase
DE	TC168714	1	0	4	1	300	55	203	51	60	8	8	3	3	1	8	1	TC168714	0.0942724	0	0.704202	0.315213	30.8338	18.5457	29.8393	19.6006	4.95458	2.57454	0.861446	0.923028	0.192728	0.282203	0.835518	0.408818	TC168714	Unknown
DE	TC182339	4	4	5	0	263	114	68	156	98	14	57	25	15	2	9	0	TC182339	0.37709	1.39861	0.880252	0	27.0309	38.4403	9.99543	59.9547	8.09249	4.50544	6.1378	7.6919	0.963642	0.564406	0.939958	0	TC182339	Drought-induced protein like
DE	TC182203	26	6	55	6	817	242	373	195	107	21	33	20	43	4	28	3	TC182203	2.45108	2.09792	9.68278	1.89128	83.9706	81.6012	54.8279	74.9434	8.83568	6.75816	3.55346	6.15352	2.76244	1.12881	2.92431	1.22645	TC182203	Xyloglucan endotransglycosylase/hydrolase
DE	TC185551	21	3	10	4	357	51	246	61	62	17	24	8	26	3	9	5	TC185551	1.97972	1.04896	1.7605	1.26085	36.6922	17.197	36.1599	23.4438	5.11974	5.47089	2.58434	2.46141	1.67031	0.846609	0.939958	2.04409	TC185551	Unknown
DE	TC193263	15	8	24	7	373	143	339	110	244	21	73	42	26	5	24	0	TC193263	1.41409	2.79722	4.22521	2.20649	38.3366	48.2189	49.8302	42.2758	20.1486	6.75816	7.86069	12.9224	1.67031	1.41102	2.50655	0	TC193263	Cis-zeatin o-glucosyltransferase
DE	TC197898	10	7	51	6	847	271	414	189	115	20	51	16	41	6	24	7	TC197898	0.942724	2.44757	8.97857	1.89128	87.054	91.3799	60.8545	72.6374	9.49629	6.43634	5.49172	4.92282	2.63396	1.69322	2.50655	2.86172	TC197898	Xyloglucan endotransglycosylase/hydrolase
DE	TC179557	8	0	10	0	10	0	16	0	39	17	48	8	339	99	294	107	TC179557	0.754179	0	1.7605	0	1.02779	0	2.35187	0	3.22048	5.47089	5.16867	2.46141	21.7783	27.9381	30.7053	43.7435	TC179557	Proteinase inhibitor
DE	TC171089	7	0	7	0	11	0	24	0	54	26	70	19	361	129	302	86	TC171089	0.659907	0	1.23235	0	1.13057	0	3.5278	0	4.45913	8.36725	7.53765	5.84585	23.1917	36.4042	31.5408	35.1583	TC171089	Proteinase inhibitor
DE	TC172669	6	2	11	2	247	62	153	81	120	33	69	31	30	7	16	7	TC172669	0.565634	0.699306	1.93656	0.630426	25.3865	20.9061	22.4897	31.1303	9.90917	10.62	7.42997	9.53796	1.92728	1.97542	1.67104	2.86172	TC172669	---NA---
DE	FN695393	76	18	40	14	441	130	270	138	89	30	51	21	72	20	35	4	FN695393	7.1647	6.29375	7.04202	4.41298	45.3256	43.8354	39.6877	53.0369	7.3493	9.65451	5.49172	6.4612	4.62548	5.64406	3.65539	1.63527	FN695393	Conserved hypothetical protein
DE	TC183944	2	1	7	0	199	78	181	29	97	13	66	18	14	2	11	1	TC183944	0.188545	0.349653	1.23235	0	20.4531	26.3012	26.6055	11.1454	8.00991	4.18362	7.10693	5.53817	0.8994	0.564406	1.14884	0.408818	TC183944	ASR protein
DE	TC166382	3	1	10	0	293	79	187	52	49	1	23	2	5	0	9	1	TC166382	0.282817	0.349653	1.7605	0	30.1143	26.6384	27.4874	19.9849	4.04624	0.321817	2.47666	0.615352	0.321214	0	0.939958	0.408818	TC166382	Unknown
DE	TC194666	22	2	10	1	495	55	245	59	64	23	20	10	21	2	16	4	TC194666	2.07399	0.699306	1.7605	0.315213	50.8757	18.5457	36.0129	22.6752	5.28489	7.40179	2.15361	3.07676	1.3491	0.564406	1.67104	1.63527	TC194666	Unknown
DE	TC188979	4	2	10	2	262	53	158	77	106	29	64	26	29	7	15	8	TC188979	0.37709	0.699306	1.7605	0.630426	26.9282	17.8713	23.2247	29.593	8.7531	9.3327	6.89156	7.99958	1.86304	1.97542	1.5666	3.27054	TC188979	---NA---
DE	TC179063	43	1	13	0	389	190	431	85	193	18	75	43	29	1	26	3	TC179063	4.05371	0.349653	2.28866	0	39.9811	64.0671	63.3534	32.6676	15.9372	5.79271	8.07605	13.2301	1.86304	0.282203	2.71543	1.22645	TC179063	Hydrophobic protein LTI6B
DE	TC186024	29	4	31	6	526	154	274	92	123	27	36	17	51	9	43	3	TC186024	2.7339	1.39861	5.45756	1.89128	54.0619	51.9281	40.2757	35.3579	10.1569	8.68906	3.87651	5.23049	3.27638	2.53983	4.49091	1.22645	TC186024	Unknown
DE	TC161002	81	48	38	18	715	233	386	214	139	38	125	45	41	15	26	18	TC161002	7.63607	16.7833	6.68992	5.67384	73.4871	78.5665	56.7388	82.2456	11.4781	12.2291	13.4601	13.8454	2.63396	4.23305	2.71543	7.35872	TC161002	L-ascorbate oxidase-like protein
DE	TC172481	15	4	18	2	17	0	21	0	266	74	191	63	389	130	251	52	TC172481	1.41409	1.39861	3.16891	0.630426	1.74725	0	3.08682	0	21.9653	23.8145	20.567	19.3836	24.9905	36.6864	26.2144	21.2585	TC172481	Heat shock 70 kDa mitochondrial-like
DE	TC194485	1	0	2	0	228	63	180	40	227	38	66	24	30	15	34	3	TC194485	0.0942724	0	0.352101	0	23.4337	21.2433	26.4585	15.373	18.7448	12.2291	7.10693	7.38423	1.92728	4.23305	3.55095	1.22645	TC194485	Pectin methylesterase 4
DE	TC185164	7	3	20	0	507	200	429	304	304	27	150	45	80	6	34	2	TC185164	0.659907	1.04896	3.52101	0	52.1091	67.439	63.0594	116.835	25.1032	8.68906	16.1521	13.8454	5.13943	1.69322	3.55095	0.817635	TC185164	Potassium transporter 5-like
DE	TC161468	42	7	25	11	391	143	271	143	177	33	117	45	77	27	78	20	TC161468	3.95944	2.44757	4.40126	3.46734	40.1867	48.2189	39.8347	54.9585	14.616	10.62	12.5986	13.8454	4.9467	7.61948	8.1463	8.17635	TC161468	Protein phosphatase 2C
DE	TC196176	13	3	20	3	306	90	203	97	60	5	44	8	41	4	33	1	TC196176	1.22554	1.04896	3.52101	0.945639	31.4504	30.3476	29.8393	37.2795	4.95458	1.60909	4.73795	2.46141	2.63396	1.12881	3.44651	0.408818	TC196176	Pinus taeda anonymous locus umn_4898_01 genomic sequence
DE	TC197705	0	0	3	0	269	30	152	36	17	0	10	0	4	0	2	0	TC197705	0	0	0.528151	0	27.6476	10.1159	22.3427	13.8357	1.4038	0	1.07681	0	0.256971	0	0.208879	0	TC197705	Unknown
DE	TC157034	19	2	11	6	220	97	174	87	65	11	77	19	43	13	38	2	TC157034	1.79118	0.699306	1.93656	1.89128	22.6114	32.7079	25.5765	33.4363	5.36747	3.53999	8.29141	5.84585	2.76244	3.66864	3.96871	0.817635	TC157034	Protein
DE	TC163078	4	3	9	1	188	99	191	71	130	15	70	46	7	7	20	4	TC163078	0.37709	1.04896	1.58445	0.315213	19.3225	33.3823	28.0754	27.2871	10.7349	4.82726	7.53765	14.1531	0.4497	1.97542	2.08879	1.63527	TC163078	Predicted protein
DE	TC169738	22	8	44	2	699	229	336	239	186	36	86	30	61	8	55	10	TC169738	2.07399	2.79722	7.74622	0.630426	71.8427	77.2177	49.3892	91.8537	15.3592	11.5854	9.26054	9.23028	3.91881	2.25762	5.74419	4.08818	TC169738	Expansin-like protein
DE	TC176472	17	0	14	0	22	14	56	7	179	43	167	39	444	221	393	157	TC176472	1.60263	0	2.46471	0	2.26114	4.72073	8.23153	2.69028	14.7812	13.8381	17.9827	11.9994	28.5238	62.3669	41.0448	64.1844	TC176472	Late embryogenesis abundant protein
DE	TC163809	1	1	20	2	511	136	326	95	106	6	27	6	5	0	13	2	TC163809	0.0942724	0.349653	3.52101	0.630426	52.5202	45.8585	47.9193	36.5109	8.7531	1.9309	2.90738	1.84606	0.321214	0	1.35772	0.817635	TC163809	Unknown
DE	TC180304	10	4	17	3	251	81	134	94	127	33	79	24	34	9	11	5	TC180304	0.942724	1.39861	2.99286	0.945639	25.7976	27.3128	19.6969	36.1266	10.4872	10.62	8.50678	7.38423	2.18426	2.53983	1.14884	2.04409	TC180304	---NA---
DE	TC187993	8	1	27	4	346	114	163	77	48	7	28	6	23	0	12	4	TC187993	0.754179	0.349653	4.75336	1.26085	35.5616	38.4403	23.9596	29.593	3.96367	2.25272	3.01506	1.84606	1.47759	0	1.25328	1.63527	TC187993	Xyloglucan endotransglycosylase 1
DE	TC165228	9	3	23	3	293	128	319	93	199	21	106	57	10	9	25	4	TC165228	0.848452	1.04896	4.04916	0.945639	30.1143	43.161	46.8903	35.7422	16.4327	6.75816	11.4142	17.5375	0.642428	2.53983	2.61099	1.63527	TC165228	Flavonol synthase flavanone 3-hydroxylase-like
DE	TC163926	21	3	8	2	252	71	163	77	87	10	51	16	61	10	29	1	TC163926	1.97972	1.04896	1.4084	0.630426	25.9004	23.9409	23.9596	29.593	7.18415	3.21817	5.49172	4.92282	3.91881	2.82203	3.02875	0.408818	TC163926	Probable polyamine oxidase 2-like
DE	TC191532	7	3	13	1	232	64	107	75	36	5	16	7	18	0	9	2	TC191532	0.659907	1.04896	2.28866	0.315213	23.8448	21.5805	15.7281	28.8244	2.97275	1.60909	1.72289	2.15373	1.15637	0	0.939958	0.817635	TC191532	Xyloglucan endotransglycosylase 1
DE	TC184045	15	0	6	1	327	47	173	39	47	23	11	9	9	2	7	0	TC184045	1.41409	0	1.0563	0.315213	33.6088	15.8482	25.4296	14.9887	3.88109	7.40179	1.18449	2.76908	0.578185	0.564406	0.731078	0	TC184045	Unknown
DE	TC172002	26	4	25	2	29	9	43	14	90	24	89	27	453	143	370	122	TC172002	2.45108	1.39861	4.40126	0.630426	2.9806	3.03476	6.32064	5.38055	7.43188	7.72361	9.58358	8.30725	29.102	40.355	38.6427	49.8758	TC172002	Proteinase inhibitor
DE	TC178279	9	4	31	2	329	103	156	97	36	18	18	8	19	2	10	1	TC178279	0.848452	1.39861	5.45756	0.630426	33.8144	34.7311	22.9307	37.2795	2.97275	5.79271	1.93825	2.46141	1.22061	0.564406	1.0444	0.408818	TC178279	Xyloglucan endotransglycosylase 1
DE	TC198350	13	6	34	2	442	241	434	262	266	36	105	55	69	5	50	4	TC198350	1.22554	2.09792	5.98572	0.630426	45.4284	81.264	63.7944	100.693	21.9653	11.5854	11.3065	16.9222	4.43276	1.41102	5.22199	1.63527	TC198350	Potassium transporter 5
DE	TC198016	5	4	23	0	547	102	166	133	95	32	46	26	45	10	28	4	TC198016	0.471362	1.39861	4.04916	0	56.2202	34.3939	24.4006	51.1152	7.84476	10.2981	4.95331	7.99958	2.89093	2.82203	2.92431	1.63527	TC198016	Predicted protein
DE	TC167695	52	25	63	28	1177	392	347	494	436	86	190	57	166	25	82	22	TC167695	4.90217	8.74132	11.0912	8.82597	120.971	132.181	51.0061	189.857	36.0033	27.6763	20.4593	17.5375	10.6643	7.05508	8.56406	8.99399	TC167695	Unknown
DE	GT231151	38	4	23	4	449	198	258	166	197	59	151	46	120	31	121	20	GT231151	3.58235	1.39861	4.04916	1.26085	46.1479	66.7647	37.9238	63.798	16.2676	18.9872	16.2598	14.1531	7.70914	8.7483	12.6372	8.17635	GT231151	GTP cyclohydrolase
DE	TC187826	13	3	43	2	511	147	209	102	87	18	41	14	26	5	22	2	TC187826	1.22554	1.04896	7.57017	0.630426	52.5202	49.5677	30.7213	39.2012	7.18415	5.79271	4.41491	4.30746	1.67031	1.41102	2.29767	0.817635	TC187826	Xyloglucan endotransglycosylase hydrolase 1
DE	TC171913	12	1	7	6	131	18	74	24	820	154	253	105	100	66	105	18	TC171913	1.13127	0.349653	1.23235	1.89128	13.4641	6.06951	10.8774	9.2238	67.7127	49.5598	27.2432	32.306	6.42428	18.6254	10.9662	7.35872	TC171913	Clavaminate synthase-like protein
DE	TC164027	31	6	18	3	309	133	207	136	171	44	111	28	99	27	87	18	TC164027	2.92244	2.09792	3.16891	0.945639	31.7588	44.847	30.4273	52.2682	14.1206	14.16	11.9526	8.61493	6.36004	7.61948	9.08626	7.35872	TC164027	Riboflavin biosynthesis protein
DE	TC189101	6	3	7	0	5	0	4	2	18	16	45	3	263	63	263	61	TC189101	0.565634	1.04896	1.23235	0	0.513896	0	0.587967	0.76865	1.48638	5.14907	4.84563	0.923028	16.8959	17.7788	27.4676	24.9379	TC189101	Class VII Chitinase
DE	TC159802	21	8	39	4	77	20	71	24	464	164	497	125	907	263	661	171	TC159802	1.97972	2.79722	6.86597	1.26085	7.914	6.7439	10.4364	9.2238	38.3155	52.778	53.5173	38.4595	58.2682	74.2194	69.0347	69.9078	TC159802	Pinus taeda anonymous locus 2_10207_01 genomic sequence
DE	TC155065	9	1	17	2	66	17	63	22	450	111	349	91	247	87	307	52	TC155065	0.848452	0.349653	2.99286	0.630426	6.78343	5.73232	9.26047	8.45515	37.1594	35.7217	37.5806	27.9985	15.868	24.5517	32.063	21.2585	TC155065	NAC domain ipr003441
DE	TC168057	28	2	27	7	260	138	196	155	260	43	122	38	48	11	40	4	TC168057	2.63963	0.699306	4.75336	2.20649	26.7226	46.5329	28.8104	59.5704	21.4699	13.8381	13.137	11.6917	3.08366	3.10423	4.17759	1.63527	TC168057	Apoptosis-inducing factor homolog a-like
DE	TC176739	1	0	4	0	2	0	8	0	51	66	105	33	229	89	206	22	TC176739	0.0942724	0	0.704202	0	0.205558	0	1.17593	0	4.2114	21.2399	11.3065	10.1533	14.7116	25.1161	21.5146	8.99399	TC176739	Glycine-rich protein
DE	TC160259	5	2	7	0	205	66	96	46	372	123	237	56	256	37	91	29	TC160259	0.471362	0.699306	1.23235	0	21.0697	22.2549	14.1112	17.679	30.7184	39.5835	25.5203	17.2299	16.4462	10.4415	9.50402	11.8557	TC160259	Germin-like protein
DE	TC158438	15	2	26	0	434	102	542	118	165	22	155	20	35	9	47	4	TC158438	1.41409	0.699306	4.57731	0	44.6062	34.3939	79.6695	45.3504	13.6251	7.07998	16.6905	6.15352	2.2485	2.53983	4.90867	1.63527	TC158438	Late embryogenesis abundant protein
DE	TC181650	5	0	4	0	10	3	38	4	102	61	307	43	380	93	215	113	TC181650	0.471362	0	0.704202	0	1.02779	1.01159	5.58568	1.5373	8.42279	19.6308	33.058	13.2301	24.4123	26.2449	22.4545	46.1964	TC181650	Expansin
DE	GW772272	5	0	6	0	164	43	76	42	287	103	190	53	196	28	76	23	GW772272	0.471362	0	1.0563	0	16.8558	14.4994	11.1714	16.1417	23.6994	33.1472	20.4593	16.3068	12.5916	7.90169	7.93742	9.40281	GW772272	Germin-like protein
DE	TC164127	188	74	375	50	17	6	17	7	24	5	38	7	20	6	32	5	TC164127	17.7232	25.8743	66.0189	15.7607	1.74725	2.02317	2.49886	2.69028	1.98183	1.60909	4.09187	2.15373	1.28486	1.69322	3.34207	2.04409	TC164127	Unusual Floral Organs-Like Protein
DE	TC159430	7	1	17	2	65	25	84	38	516	129	408	135	303	103	303	66	TC159430	0.659907	0.349653	2.99286	0.630426	6.68065	8.42988	12.3473	14.6044	42.6094	41.5144	43.9337	41.5363	19.4656	29.0669	31.6452	26.982	TC159430	Signal peptidase I
DE	TC175346	14	2	14	5	466	120	298	190	370	66	121	60	220	42	81	10	TC175346	1.31981	0.699306	2.46471	1.57607	47.8951	40.4634	43.8035	73.0218	30.5533	21.2399	13.0294	18.4606	14.1334	11.8525	8.45962	4.08818	TC175346	Upf0496 Protein 4
DE	TC156784	12	0	10	0	63	45	53	35	233	64	176	70	373	93	256	71	TC156784	1.13127	0	1.7605	0	6.47509	15.1738	7.79056	13.4514	19.2403	20.5963	18.9518	21.5373	23.9626	26.2449	26.7366	29.0261	TC156784	Clavata-like receptor
DE	TC162632	87	11	66	14	804	353	648	389	867	135	328	98	167	36	110	16	TC162632	8.2017	3.84618	11.6193	4.41298	82.6345	119.03	95.2506	149.502	71.5937	43.4453	35.3193	30.1523	10.7286	10.1593	11.4884	6.54108	TC162632	Pyridine nucleotide-disulfide oxidoreductase family protein
DE	TC184570	6	5	15	4	247	45	167	91	97	6	54	10	16	1	13	1	TC184570	0.565634	1.74826	2.64076	1.26085	25.3865	15.1738	24.5476	34.9736	8.00991	1.9309	5.81476	3.07676	1.02789	0.282203	1.35772	0.408818	TC184570	Cis-zeatin o-glucosyltransferase
DE	FG616308	13	0	25	2	28	2	37	9	361	90	386	55	896	152	434	166	FG616308	1.22554	0	4.40126	0.630426	2.87782	0.67439	5.43869	3.45893	29.8101	28.9635	41.5648	16.9222	57.5616	42.8949	45.3268	67.8637	FG616308	Chitinase
DE	TC158053	4	2	10	0	202	65	153	26	110	17	53	15	19	3	9	1	TC158053	0.37709	0.699306	1.7605	0	20.7614	21.9177	22.4897	9.99245	9.0834	5.47089	5.70708	4.61514	1.22061	0.846609	0.939958	0.408818	TC158053	ASR protein
DE	TC184607	5	2	10	0	228	56	328	68	112	8	87	10	19	3	29	4	TC184607	0.471362	0.699306	1.7605	0	23.4337	18.8829	48.2133	26.1341	9.24856	2.57454	9.36822	3.07676	1.22061	0.846609	3.02875	1.63527	TC184607	Late embryogenesis abundant protein
DE	DN613379	9	2	19	2	354	130	229	154	157	60	84	53	131	22	73	4	DN613379	0.848452	0.699306	3.34496	0.630426	36.3838	43.8354	33.6611	59.1861	12.9645	19.309	9.04518	16.3068	8.41581	6.20847	7.6241	1.63527	DN613379	WRKY transcription
DE	TC181677	10	4	31	1	374	99	176	102	86	17	45	16	28	5	32	3	TC181677	0.942724	1.39861	5.45756	0.315213	38.4394	33.3823	25.8705	39.2012	7.10157	5.47089	4.84563	4.92282	1.7988	1.41102	3.34207	1.22645	TC181677	Flavonoid 3 -hydroxylase
DE	TC177372	6	2	4	0	29	2	18	1	163	20	175	24	213	93	240	48	TC177372	0.565634	0.699306	0.704202	0	2.9806	0.67439	2.64585	0.384325	13.46	6.43634	18.8441	7.38423	13.6837	26.2449	25.0655	19.6232	TC177372	Pectin methylesterase-like protein
DE	TC195725	275	51	230	131	205	52	115	69	41	8	48	15	62	9	18	2	TC195725	25.9249	17.8323	40.4916	41.2929	21.0697	17.5342	16.904	26.5184	3.38563	2.57454	5.16867	4.61514	3.98306	2.53983	1.87992	0.817635	TC195725	70 kDa heat shock protein
DE	TC182094	2	0	18	0	404	79	272	90	233	22	119	38	21	0	22	0	TC182094	0.188545	0	3.16891	0	41.5228	26.6384	39.9817	34.5893	19.2403	7.07998	12.814	11.6917	1.3491	0	2.29767	0	TC182094	ASR protein
DE	BX678068	1	0	1	1	140	41	193	46	17	0	18	5	1	0	11	0	BX678068	0.0942724	0	0.17605	0.315213	14.3891	13.825	28.3694	17.679	1.4038	0	1.93825	1.53838	0.0642428	0	1.14884	0	BX678068	---NA---
DE	TC167068	36	4	41	4	588	99	532	249	319	16	136	46	45	6	38	6	TC167068	3.39381	1.39861	7.21807	1.26085	60.4342	33.3823	78.1995	95.6969	26.3419	5.14907	14.6446	14.1531	2.89093	1.69322	3.96871	2.45291	TC167068	Cis-zeatin o-glucosyltransferase
DE	TC178162	34	9	47	2	638	207	418	247	139	28	69	17	73	28	104	5	TC178162	3.20526	3.14688	8.27437	0.630426	65.5731	69.7994	61.4425	94.9283	11.4781	9.01088	7.42997	5.23049	4.68973	7.90169	10.8617	2.04409	TC178162	Calmodulin-binding protein
DE	TC160156	28	9	25	1	384	65	197	64	35	1	21	10	38	2	26	0	TC160156	2.63963	3.14688	4.40126	0.315213	39.4672	21.9177	28.9574	24.5968	2.89017	0.321817	2.26129	3.07676	2.44123	0.564406	2.71543	0	TC160156	Pinus taeda anonymous locus umn_4898_01 genomic sequence
DE	TC159711	20	0	7	2	263	51	121	111	453	130	296	69	703	208	422	241	TC159711	1.88545	0	1.23235	0.630426	27.0309	17.197	17.786	42.6601	37.4071	41.8362	31.8735	21.2296	45.1627	58.6982	44.0736	98.5251	TC159711	Probable glucan -beta-glucosidase a-like
DE	TC157262	19	0	3	2	222	42	113	98	372	123	270	63	594	186	386	227	TC157262	1.79118	0	0.528151	0.630426	22.817	14.1622	16.6101	37.6639	30.7184	39.5835	29.0738	19.3836	38.1602	52.4898	40.3137	92.8016	TC157262	Probable glucan -beta-glucosidase a-like
DE	TC154887	27	8	32	4	535	94	173	123	91	34	62	11	62	21	37	10	TC154887	2.54536	2.79722	5.63362	1.26085	54.9869	31.6964	25.4296	47.272	7.51445	10.9418	6.6762	3.38444	3.98306	5.92626	3.86427	4.08818	TC154887	Vacuolar protein 8-like
DE	TC191418	6	5	12	4	213	121	120	110	90	19	16	10	32	5	5	6	TC191418	0.565634	1.74826	2.11261	1.26085	21.892	40.8006	17.639	42.2758	7.43188	6.11453	1.72289	3.07676	2.05577	1.41102	0.522199	2.45291	TC191418	CC-NBS-LRR resistance-like protein
DE	TC154758	19	3	16	6	120	16	96	17	874	188	305	102	106	59	126	23	TC154758	1.79118	1.04896	2.81681	1.89128	12.3335	5.39512	14.1112	6.53353	72.1718	60.5016	32.8426	31.383	6.80974	16.65	13.1594	9.40281	TC154758	Unknown
DE	TC174356	29	7	56	8	707	141	688	284	405	22	182	49	62	8	48	5	TC174356	2.7339	2.44757	9.85883	2.5217	72.6649	47.5445	101.13	109.148	33.4434	7.07998	19.5979	15.0761	3.98306	2.25762	5.01311	2.04409	TC174356	Cis-zeatin o-glucosyltransferase
DE	TC162373	53	6	33	5	348	151	320	166	415	51	167	42	78	19	44	10	TC162373	4.99644	2.09792	5.80967	1.57607	35.7672	50.9165	47.0373	63.798	34.2692	16.4127	17.9827	12.9224	5.01094	5.36186	4.59535	4.08818	TC162373	Pyridine nucleotide-disulfide oxidoreductase family protein
DE	TC172483	38	5	23	4	40	15	23	15	245	79	210	67	383	85	308	58	TC172483	3.58235	1.74826	4.04916	1.26085	4.11117	5.05793	3.38081	5.76488	20.2312	25.4236	22.6129	20.6143	24.605	23.9873	32.1674	23.7114	TC172483	Adipocyte plasma membrane-associated protein
DE	CF478076	6	2	5	0	270	52	85	44	55	1	7	4	3	0	2	0	CF478076	0.565634	0.699306	0.880252	0	27.7504	17.5342	12.4943	16.9103	4.5417	0.321817	0.753765	1.2307	0.192728	0	0.208879	0	CF478076	Unknown
DE	TC171087	0	0	0	0	3	2	14	0	106	68	34	7	195	123	194	39	TC171087	0	0	0	0	0.308338	0.67439	2.05788	0	8.7531	21.8836	3.66114	2.15373	12.5274	34.711	20.2613	15.9439	TC171087	---NA---
DE	TC161878	7	0	21	0	21	4	48	2	125	67	291	26	1070	227	1138	183	TC161878	0.659907	0	3.69706	0	2.15836	1.34878	7.0556	0.76865	10.3221	21.5617	31.3351	7.99958	68.7398	64.0601	118.852	74.8136	TC161878	Pollen Allergen Cjp38
DE	TC187710	19	0	28	4	342	116	134	56	48	0	16	5	17	6	6	0	TC187710	1.79118	0	4.92941	1.26085	35.1505	39.1146	19.6969	21.5222	3.96367	0	1.72289	1.53838	1.09213	1.69322	0.626638	0	TC187710	Unknown
DE	TC197438	14	3	17	2	127	63	117	100	42	8	16	7	11	2	12	2	TC197438	1.31981	1.04896	2.99286	0.630426	13.053	21.2433	17.198	38.4325	3.46821	2.57454	1.72289	2.15373	0.706671	0.564406	1.25328	0.817635	TC197438	NBS/LRR
DE	TC162364	19	7	18	12	284	98	353	169	119	15	59	18	90	19	104	2	TC162364	1.79118	2.44757	3.16891	3.78256	29.1893	33.0451	51.888	64.9509	9.82659	4.82726	6.35316	5.53817	5.78185	5.36186	10.8617	0.817635	TC162364	Amp dependent
DE	TC182057	3	1	17	3	251	68	87	55	23	6	14	9	10	0	5	1	TC182057	0.282817	0.349653	2.99286	0.945639	25.7976	22.9293	12.7883	21.1379	1.89926	1.9309	1.50753	2.76908	0.642428	0	0.522199	0.408818	TC182057	Xyloglucan endotransglycosylase/hydrolase
DE	TC155389	36	8	26	3	312	133	219	135	179	41	109	27	107	26	93	20	TC155389	3.39381	2.79722	4.57731	0.945639	32.0671	44.847	32.1912	51.8839	14.7812	13.1945	11.7372	8.30725	6.87398	7.33728	9.71289	8.17635	TC155389	Riboflavin biosynthesis protein
DE	TC171992	1	0	10	0	5	0	17	0	283	141	242	27	217	66	325	69	TC171992	0.0942724	0	1.7605	0	0.513896	0	2.49886	0	23.3691	45.3762	26.0587	8.30725	13.9407	18.6254	33.9429	28.2084	TC171992	Dirigent protein pDIR13
DE	TC167559	7	0	14	2	221	71	159	51	119	13	98	21	37	7	34	7	TC167559	0.659907	0	2.46471	0.630426	22.7142	23.9409	23.3717	19.6006	9.82659	4.18362	10.5527	6.4612	2.37698	1.97542	3.55095	2.86172	TC167559	ATAF1-like protein
DE	TC188148	27	4	30	4	396	125	156	59	64	1	25	7	32	12	10	0	TC188148	2.54536	1.39861	5.28151	1.26085	40.7006	42.1494	22.9307	22.6752	5.28489	0.321817	2.69202	2.15373	2.05577	3.38644	1.0444	0	TC188148	Xyloglucan endotransglycosylase/hydrolase
DE	TC157323	7	4	22	0	115	31	119	64	791	207	573	186	420	149	485	112	TC157323	0.659907	1.39861	3.87311	0	11.8196	10.4531	17.492	24.5968	65.3179	66.6161	61.701	57.2277	26.982	42.0483	50.6533	45.7876	TC157323	NAC protein 1
DE	DR182118	5	0	13	0	15	0	34	0	93	30	195	17	611	133	575	117	DR182118	0.471362	0	2.28866	0	1.54169	0	4.99772	0	7.67961	9.65451	20.9977	5.23049	39.2524	37.533	60.0528	47.8317	DR182118	Glucanase-Like Protein
DE	CT583304	5	2	20	0	6	5	29	1	50	37	71	29	485	143	338	197	CT583304	0.471362	0.699306	3.52101	0	0.616675	1.68598	4.26276	0.384325	4.12882	11.9072	7.64533	8.92261	31.1578	40.355	35.3006	80.5371	CT583304	---NA---
DE	TC163066	10	0	0	2	109	22	63	43	139	47	128	29	280	87	163	103	TC163066	0.942724	0	0	0.630426	11.2029	7.41829	9.26047	16.526	11.4781	15.1254	13.7831	8.92261	17.988	24.5517	17.0237	42.1082	TC163066	Glucan -beta-glucosidase
DE	TC166112	20	4	21	7	133	77	136	71	336	85	252	63	1046	229	560	91	TC166112	1.88545	1.39861	3.69706	2.20649	13.6696	25.964	19.9909	27.2871	27.7457	27.3545	27.1355	19.3836	67.198	64.6245	58.4862	37.2024	TC166112	Histidine Amino Acid Transporter
DE	TC186750	10	2	41	5	476	192	436	179	310	55	215	105	44	9	65	6	TC186750	0.942724	0.699306	7.21807	1.57607	48.9229	64.7415	64.0883	68.7942	25.5987	17.6999	23.1514	32.306	2.82668	2.53983	6.78858	2.45291	TC186750	Hyoscyamine 6-dioxygenase
DE	TC179010	18	6	10	3	207	76	203	78	136	3	91	19	20	6	27	3	TC179010	1.6969	2.09792	1.7605	0.945639	21.2753	25.6268	29.8393	29.9774	11.2304	0.965451	9.79894	5.84585	1.28486	1.69322	2.81987	1.22645	TC179010	Low temprature induced-like protein
DE	TC194671	29	8	57	10	123	49	105	21	743	261	725	366	883	245	716	160	TC194671	2.7339	2.79722	10.0349	3.15213	12.6418	16.5226	15.4341	8.07083	61.3543	83.9943	78.0685	112.609	56.7264	69.1398	74.7788	65.4108	TC194671	Glycosyl hydrolase
DE	TC158711	42	13	25	6	50	12	70	7	447	126	309	70	815	113	485	126	TC158711	3.95944	4.54549	4.40126	1.89128	5.13896	4.04634	10.2894	2.69028	36.9117	40.549	33.2733	21.5373	52.3579	31.8889	50.6533	51.511	TC158711	Pinoresinol-lariciresinol reductase
DE	TC174826	42	22	45	15	656	231	199	236	270	54	137	44	129	16	76	13	TC174826	3.95944	7.69236	7.92227	4.7282	67.4232	77.8921	29.2513	90.7007	22.2956	17.3781	14.7523	13.5377	8.28733	4.51525	7.93742	5.31463	TC174826	Lipase family protein
DE	TC188343	51	6	44	5	1388	257	291	544	589	54	108	72	124	12	95	18	TC188343	4.80789	2.09792	7.74622	1.57607	142.658	86.6592	42.7746	209.073	48.6375	17.3781	11.6295	22.1527	7.96611	3.38644	9.92177	7.35872	TC188343	Zinc finger protein YER130C
DE	CO170274	15	2	20	5	467	109	92	215	215	31	46	29	41	4	36	8	CO170274	1.41409	0.699306	3.52101	1.57607	47.9979	36.7543	13.5232	82.6299	17.7539	9.97633	4.95331	8.92261	2.63396	1.12881	3.75983	3.27054	CO170274	Unknown
DE	TC162478	2	1	6	0	136	32	59	47	199	59	186	24	38	12	19	0	TC162478	0.188545	0.349653	1.0563	0	13.978	10.7902	8.67251	18.0633	16.4327	18.9872	20.0286	7.38423	2.44123	3.38644	1.98435	0	TC162478	NAC protein 1 splice variant 2
DE	TC165811	6	1	14	0	346	93	226	100	309	42	183	20	127	18	75	7	TC165811	0.565634	0.349653	2.46471	0	35.5616	31.3592	33.2201	38.4325	25.5161	13.5163	19.7056	6.15352	8.15884	5.07966	7.83298	2.86172	TC165811	Unknown
DE	TC175575	3	0	8	0	11	0	24	0	100	31	161	6	373	85	554	97	TC175575	0.282817	0	1.4084	0	1.13057	0	3.5278	0	8.25764	9.97633	17.3366	1.84606	23.9626	23.9873	57.8596	39.6553	TC175575	Pollen Allergen Cjp38
DE	TC197678	83	37	93	18	872	394	742	437	459	77	325	113	171	66	195	38	TC197678	7.82461	12.9372	16.3727	5.67384	89.6235	132.855	109.068	167.95	37.9026	24.7799	34.9962	34.7674	10.9855	18.6254	20.3657	15.5351	TC197678	Unknown
DE	TC188579	3	4	3	1	32	18	23	4	133	37	144	32	228	50	128	33	TC188579	0.282817	1.39861	0.528151	0.315213	3.28893	6.06951	3.38081	1.5373	10.9827	11.9072	15.506	9.84563	14.6474	14.1102	13.3683	13.491	TC188579	Clavata-like receptor
DE	TC196058	11	4	31	0	288	91	153	63	57	13	12	10	17	2	12	2	TC196058	1.037	1.39861	5.45756	0	29.6004	30.6848	22.4897	24.2125	4.70685	4.18362	1.29217	3.07676	1.09213	0.564406	1.25328	0.817635	TC196058	Unknown
DE	TC164970	48	14	42	9	90	18	79	12	791	144	674	127	788	226	622	72	TC164970	4.52508	4.89514	7.39412	2.83692	9.25013	6.06951	11.6123	4.6119	65.3179	46.3417	72.5768	39.0749	50.6234	63.7779	64.9615	29.4349	TC164970	Zeaxanthin chloroplastic-like
DE	TC177522	1	0	5	0	12	2	29	0	51	9	125	8	322	86	423	59	TC177522	0.0942724	0	0.880252	0	1.23335	0.67439	4.26276	0	4.2114	2.89635	13.4601	2.46141	20.6862	24.2695	44.178	24.1202	TC177522	Pollen allergen CJP38
DE	GT242011	9	2	41	0	530	270	436	351	345	57	158	69	92	14	61	6	GT242011	0.848452	0.699306	7.21807	0	54.473	91.0427	64.0883	134.898	28.4889	18.3436	17.0136	21.2296	5.91034	3.95084	6.37082	2.45291	GT242011	Potassium transporter 5
DE	TC173283	6	4	16	0	11	2	8	1	124	51	193	23	365	78	125	40	TC173283	0.565634	1.39861	2.81681	0	1.13057	0.67439	1.17593	0.384325	10.2395	16.4127	20.7824	7.07655	23.4486	22.0118	13.055	16.3527	TC173283	21 kD protein
DE	TC195291	10	0	1	1	198	31	128	37	33	10	13	6	10	0	8	2	TC195291	0.942724	0	0.17605	0.315213	20.3503	10.4531	18.8149	14.22	2.72502	3.21817	1.39985	1.84606	0.642428	0	0.835518	0.817635	TC195291	Pinus taeda anonymous locus cl128contig1_04 genomic sequence
DE	TC155765	7	3	19	0	332	89	253	66	177	31	128	23	102	11	45	4	TC155765	0.659907	1.04896	3.34496	0	34.1227	30.0104	37.1889	25.3655	14.616	9.97633	13.7831	7.07655	6.55277	3.10423	4.69979	1.63527	TC155765	ATAF1-like protein
DE	TC173322	12	2	4	1	230	34	117	44	44	15	13	8	10	2	8	4	TC173322	1.13127	0.699306	0.704202	0.315213	23.6392	11.4646	17.198	16.9103	3.63336	4.82726	1.39985	2.46141	0.642428	0.564406	0.835518	1.63527	TC173322	Unknown
DE	TC183428	26	6	9	3	19	10	19	6	146	63	104	39	245	65	190	47	TC183428	2.45108	2.09792	1.58445	0.945639	1.9528	3.37195	2.79284	2.30595	12.0562	20.2745	11.1988	11.9994	15.7395	18.3432	19.8435	19.2144	TC183428	Ser/Thr protein phosphatase family protein, expressed
DE	TC173642	4	0	4	0	194	58	96	28	24	14	47	16	6	2	12	1	TC173642	0.37709	0	0.704202	0	19.9392	19.5573	14.1112	10.7611	1.98183	4.50544	5.06099	4.92282	0.385457	0.564406	1.25328	0.408818	TC173642	Pinus taeda anonymous locus 0_14804_01 genomic sequence
DE	TC168702	13	6	6	5	156	65	243	99	79	21	37	10	61	13	72	2	TC168702	1.22554	2.09792	1.0563	1.57607	16.0336	21.9177	35.719	38.0482	6.52354	6.75816	3.98419	3.07676	3.91881	3.66864	7.51966	0.817635	TC168702	Acyl-activating enzyme 8
DE	TC156148	23	9	23	8	25	11	47	11	212	134	362	86	495	85	381	48	TC156148	2.16827	3.14688	4.04916	2.5217	2.56948	3.70915	6.90861	4.22758	17.5062	43.1235	38.9804	26.4601	31.8002	23.9873	39.7915	19.6232	TC156148	Phosphate transporter
DE	TC168009	33	7	19	4	30	9	51	4	325	80	230	47	566	65	310	84	TC168009	3.11099	2.44757	3.34496	1.26085	3.08338	3.03476	7.49657	1.5373	26.8373	25.7454	24.7666	14.4608	36.3614	18.3432	32.3763	34.3407	TC168009	Pinoresinol-lariciresinol reductase
DE	TC169331	176	40	141	81	138	39	88	44	31	8	24	13	50	8	8	3	TC169331	16.5919	13.9861	24.8231	25.5323	14.1835	13.1506	12.9353	16.9103	2.55987	2.57454	2.58434	3.99979	3.21214	2.25762	0.835518	1.22645	TC169331	Heat shock 70 kDa protein
DE	TC173797	4	0	3	0	173	54	84	26	25	14	43	14	8	2	9	1	TC173797	0.37709	0	0.528151	0	17.7808	18.2085	12.3473	9.99245	2.06441	4.50544	4.63027	4.30746	0.513943	0.564406	0.939958	0.408818	TC173797	Pinus taeda anonymous locus 0_14804_01 genomic sequence
DE	AI725288	8	0	18	0	10	0	21	5	241	106	212	72	264	40	226	83	AI725288	0.754179	0	3.16891	0	1.02779	0	3.08682	1.92163	19.9009	34.1126	22.8283	22.1527	16.9601	11.2881	23.6034	33.9319	AI725288	Dirigent-like protein
DE	TC196272	1	0	2	0	31	7	36	5	129	28	126	14	142	44	175	43	TC196272	0.0942724	0	0.352101	0	3.18616	2.36037	5.2917	1.92163	10.6524	9.01088	13.5678	4.30746	9.12248	12.4169	18.277	17.5792	TC196272	Class iv chitinase
DE	TC187745	4	1	10	0	24	0	20	4	114	28	133	16	253	66	196	56	TC187745	0.37709	0.349653	1.7605	0	2.4667	0	2.93983	1.5373	9.41371	9.01088	14.3215	4.92282	16.2534	18.6254	20.4702	22.8938	TC187745	21 kD protein
DE	TC171369	28	4	26	2	51	6	29	4	237	67	200	56	426	83	304	49	TC171369	2.63963	1.39861	4.57731	0.630426	5.24174	2.02317	4.26276	1.5373	19.5706	21.5617	21.5361	17.2299	27.3674	23.4229	31.7497	20.0321	TC171369	HD2 type Histone deacetylase
DE	TC185659	20	8	37	7	296	101	227	112	109	17	82	33	64	27	44	17	TC185659	1.88545	2.79722	6.51387	2.20649	30.4226	34.0567	33.3671	43.0444	9.00083	5.47089	8.82982	10.1533	4.11154	7.61948	4.59535	6.9499	TC185659	Cellulose synthase-like protein d3-like
DE	TC157156	828	186	810	445	700	167	401	249	188	37	176	56	237	19	70	18	TC157156	78.0576	65.0354	142.601	140.27	71.9454	56.3116	58.9436	95.6969	15.5244	11.9072	18.9518	17.2299	15.2256	5.36186	7.31078	7.35872	TC157156	HSP70
DE	TC196433	23	5	13	2	196	75	146	66	112	19	71	15	66	16	58	7	TC196433	2.16827	1.74826	2.28866	0.630426	20.1447	25.2896	21.4608	25.3655	9.24856	6.11453	7.64533	4.61514	4.24003	4.51525	6.0575	2.86172	TC196433	GTP cyclohydrolase II/3,4-dihydroxy-2-butanone-4-phosphate synthase
DE	TC157924	275	103	302	124	139	32	75	35	83	8	55	26	92	14	49	18	TC157924	25.9249	36.0143	53.1672	39.0864	14.2863	10.7902	11.0244	13.4514	6.85384	2.57454	5.92244	7.99958	5.91034	3.95084	5.11755	7.35872	TC157924	Transcriptional regulator
DE	TC171549	66	19	44	15	327	100	299	165	370	165	420	203	107	20	73	24	TC171549	6.22198	6.64341	7.74622	4.7282	33.6088	33.7195	43.9505	63.4136	30.5533	53.0998	45.2259	62.4582	6.87398	5.64406	7.6241	9.81162	TC171549	30S ribosomal protein S7
DE	TC178323	23	2	11	2	118	47	81	74	584	176	290	71	469	181	264	100	TC178323	2.16827	0.699306	1.93656	0.630426	12.1279	15.8482	11.9063	28.4401	48.2246	56.6398	31.2274	21.845	30.1299	51.0788	27.5721	40.8818	TC178323	Abc transporter pleiotropic drug resistance protein
DE	TC159067	26	2	22	9	190	70	117	81	58	12	48	16	48	11	40	5	TC159067	2.45108	0.699306	3.87311	2.83692	19.528	23.6037	17.198	31.1303	4.78943	3.86181	5.16867	4.92282	3.08366	3.10423	4.17759	2.04409	TC159067	Potassium channel tetramerization domain-containing
DE	BG485751	32	9	39	5	276	129	258	139	164	20	119	36	53	22	68	15	BG485751	3.01672	3.14688	6.86597	1.57607	28.3671	43.4982	37.9238	53.4212	13.5425	6.43634	12.814	11.0763	3.40487	6.20847	7.1019	6.13227	BG485751	Unknown
DE	TC165939	32	16	41	6	32	10	30	10	343	80	238	102	375	94	257	46	TC165939	3.01672	5.59445	7.21807	1.89128	3.28893	3.37195	4.40975	3.84325	28.3237	25.7454	25.628	31.383	24.0911	26.5271	26.841	18.8056	TC165939	Pinus taeda anonymous locus 2_9813_01 genomic sequence
DE	TC161416	10	5	8	0	56	7	33	42	367	99	296	99	158	31	43	13	TC161416	0.942724	1.74826	1.4084	0	5.75564	2.36037	4.85072	16.1417	30.3055	31.8599	31.8735	30.4599	10.1504	8.7483	4.49091	5.31463	TC161416	GTP cyclohydrolase 1 isoform
DE	TC162986	2	0	5	0	13	2	12	0	141	47	142	40	117	31	73	12	TC162986	0.188545	0	0.880252	0	1.33613	0.67439	1.7639	0	11.6433	15.1254	15.2907	12.307	7.51641	8.7483	7.6241	4.90581	TC162986	---NA---
DE	TC157809	43	9	20	19	310	59	176	45	61	6	57	19	45	11	22	0	TC157809	4.05371	3.14688	3.52101	5.98905	31.8616	19.8945	25.8705	17.2946	5.03716	1.9309	6.1378	5.84585	2.89093	3.10423	2.29767	0	TC157809	Calcium-binding protein
DE	TC164429	10	4	23	4	13	3	43	8	378	105	309	83	249	54	208	33	TC164429	0.942724	1.39861	4.04916	1.26085	1.33613	1.01159	6.32064	3.0746	31.2139	33.7908	33.2733	25.5371	15.9965	15.239	21.7235	13.491	TC164429	Acyl- synthetase
DE	TC159421	20	7	48	0	94	10	102	16	751	217	620	161	1250	314	722	294	TC159421	1.88545	2.44757	8.45042	0	9.66125	3.37195	14.9931	6.1492	62.0149	69.8343	66.762	49.5358	80.3035	88.6118	75.4055	120.192	TC159421	Glucose-methanol-choline oxidoreductase family protein
DE	TC171513	16	2	19	2	46	12	51	3	201	31	178	5	645	170	474	126	TC171513	1.50836	0.699306	3.34496	0.630426	4.72784	4.04634	7.49657	1.15298	16.5979	9.97633	19.1672	1.53838	41.4366	47.9745	49.5044	51.511	TC171513	Cinnamoyl- reductase
DE	TC169294	3	0	9	1	2	1	12	1	25	39	103	16	289	45	214	211	TC169294	0.282817	0	1.58445	0.315213	0.205558	0.337195	1.7639	0.384325	2.06441	12.5509	11.0911	4.92282	18.5662	12.6991	22.3501	86.2605	TC169294	Pectate lyase
DE	TC174422	647	224	655	307	243	86	130	63	158	24	112	68	184	26	87	41	TC174422	60.9943	78.3223	115.313	96.7704	24.9753	28.9988	19.1089	24.2125	13.0471	7.72361	12.0602	20.922	11.8207	7.33728	9.08626	16.7615	TC174422	Unknown
DE	TC175362	2	1	8	0	25	8	37	9	214	45	176	46	125	28	154	26	TC175362	0.188545	0.349653	1.4084	0	2.56948	2.69756	5.43869	3.45893	17.6714	14.4818	18.9518	14.1531	8.03035	7.90169	16.0837	10.6293	TC175362	Signal peptidase I
DE	TC193245	9	1	21	1	206	67	109	65	29	15	12	3	10	2	9	0	TC193245	0.848452	0.349653	3.69706	0.315213	21.1725	22.5921	16.0221	24.9811	2.39472	4.82726	1.29217	0.923028	0.642428	0.564406	0.939958	0	TC193245	Xyloglucan endotransglycosylase 1
DE	TC155386	61	7	66	20	191	75	228	72	704	288	801	268	1325	503	1312	333	TC155386	5.75062	2.44757	11.6193	6.30426	19.6308	25.2896	33.5141	27.6714	58.1338	92.6833	86.2522	82.4572	85.1218	141.948	137.025	136.136	TC155386	Avr9 Elicitor Response Protein
DE	TC195112	23	2	9	5	173	73	136	80	118	19	67	21	72	11	62	4	TC195112	2.16827	0.699306	1.58445	1.57607	17.7808	24.6153	19.9909	30.746	9.74402	6.11453	7.21461	6.4612	4.62548	3.10423	6.47526	1.63527	TC195112	Potassium channel tetramerization domain-containing
DE	TC158601	40	7	48	11	81	21	57	13	391	166	324	97	642	164	509	99	TC158601	3.7709	2.44757	8.45042	3.46734	8.32512	7.0811	8.37852	4.99623	32.2874	53.4216	34.8885	29.8446	41.2439	46.2813	53.1598	40.4729	TC158601	Protein notum homolog
DE	TC186563	34	6	9	6	192	77	102	94	87	23	58	28	66	9	41	9	TC186563	3.20526	2.09792	1.58445	1.89128	19.7336	25.964	14.9931	36.1266	7.18415	7.40179	6.24548	8.61493	4.24003	2.53983	4.28203	3.67936	TC186563	Autophagy-related protein
DE	TC188685	4	0	7	0	97	56	88	63	160	40	115	60	126	28	77	8	TC188685	0.37709	0	1.23235	0	9.96958	18.8829	12.9353	24.2125	13.2122	12.8727	12.3833	18.4606	8.0946	7.90169	8.04186	3.27054	TC188685	Gibberellin 2-beta-dioxygenase 2-like
DE	TC173735	46	6	33	8	69	7	44	21	277	76	245	68	466	115	344	119	TC173735	4.33653	2.09792	5.80967	2.5217	7.09177	2.36037	6.46763	8.07083	22.8737	24.4581	26.3818	20.922	29.9372	32.4534	35.9273	48.6493	TC173735	Predicted protein
DE	TC187522	9	2	8	0	21	5	34	6	83	46	176	19	259	84	167	94	TC187522	0.848452	0.699306	1.4084	0	2.15836	1.68598	4.99772	2.30595	6.85384	14.8036	18.9518	5.84585	16.6389	23.7051	17.4414	38.4289	TC187522	Expansin
DE	TC198869	50	11	39	12	390	158	273	162	234	52	148	38	123	31	133	27	TC198869	4.71362	3.84618	6.86597	3.78256	40.0839	53.2768	40.1287	62.2607	19.3229	16.7345	15.9367	11.6917	7.90187	8.7483	13.8905	11.0381	TC198869	Riboflavin biosynthesis protein chloroplastic-like
DE	TC172073	5	0	12	0	18	6	20	1	175	51	166	20	368	36	182	50	TC172073	0.471362	0	2.11261	0	1.85003	2.02317	2.93983	0.384325	14.4509	16.4127	17.875	6.15352	23.6414	10.1593	19.008	20.4409	TC172073	Class i chitinase
DE	TC167855	71	22	50	15	319	115	258	171	422	191	483	240	138	32	84	19	TC167855	6.69334	7.69236	8.80252	4.7282	32.7866	38.7775	37.9238	65.7196	34.8472	61.4671	52.0098	73.8423	8.86551	9.0305	8.77294	7.76754	TC167855	Unknown
DE	TC197859	47	12	53	11	392	152	331	218	238	39	172	29	100	18	96	15	TC197859	4.4308	4.19584	9.33067	3.46734	40.2894	51.2537	48.6542	83.7829	19.6532	12.5509	18.5211	8.92261	6.42428	5.07966	10.0262	6.13227	TC197859	Probable ccr4-associated factor 1 homolog 7-like
DE	TC171926	51	13	44	13	281	103	199	157	334	140	392	211	91	30	68	12	TC171926	4.80789	4.54549	7.74622	4.09777	28.881	34.7311	29.2513	60.339	27.5805	45.0544	42.2108	64.9197	5.8461	8.46609	7.1019	4.90581	TC171926	Unknown
DE	TC187564	0	2	13	0	12	0	11	0	96	29	83	12	307	59	262	45	TC187564	0	0.699306	2.28866	0	1.23335	0	1.61691	0	7.92733	9.3327	8.9375	3.69211	19.7225	16.65	27.3632	18.3968	TC187564	N utilization substance protein A
DE	TC169265	72	27	53	13	478	230	385	321	270	57	210	56	182	53	117	41	TC169265	6.78761	9.44063	9.33067	4.09777	49.1285	77.5549	56.5918	123.368	22.2956	18.3436	22.6129	17.2299	11.6922	14.9568	12.2194	16.7615	TC169265	Glutamyl-Trna Reductase
DE	TC166330	30	5	34	3	55	4	39	11	293	58	191	59	589	110	413	59	TC166330	2.82817	1.74826	5.98572	0.945639	5.65286	1.34878	5.73267	4.22758	24.1949	18.6654	20.567	18.1529	37.839	31.0423	43.1336	24.1202	TC166330	Unknown
DE	TC178048	307	136	348	165	150	34	96	44	94	22	72	34	104	14	55	25	TC178048	28.9416	47.5528	61.2656	52.0102	15.4169	11.4646	14.1112	16.9103	7.76218	7.07998	7.75301	10.461	6.68125	3.95084	5.74419	10.2204	TC178048	Transcriptional regulator
DE	TC179978	72	38	108	27	707	231	459	320	291	62	149	41	164	36	100	28	TC179978	6.78761	13.2868	19.0135	8.51075	72.6649	77.8921	67.4692	122.984	24.0297	19.9527	16.0444	12.6147	10.5358	10.1593	10.444	11.4469	TC179978	Pinus taeda anonymous locus 0_6683_01 genomic sequence
DE	TC191109	10	0	6	2	107	21	67	33	156	61	132	24	242	74	162	82	TC191109	0.942724	0	1.0563	0.630426	10.9974	7.0811	9.84844	12.6827	12.8819	19.6308	14.2139	7.38423	15.5468	20.883	16.9192	33.523	TC191109	Glucan -beta-glucosidase
DE	GW747229	60	20	48	13	299	110	233	155	393	176	434	217	128	30	80	21	GW747229	5.65634	6.99306	8.45042	4.09777	30.731	37.0915	34.249	59.5704	32.4525	56.6398	46.7334	66.7657	8.22308	8.46609	8.35518	8.58517	GW747229	Unknown
DE	CO158649	10	2	22	3	42	24	44	9	215	108	215	98	318	56	228	50	CO158649	0.942724	0.699306	3.87311	0.945639	4.31673	8.09269	6.46763	3.45893	17.7539	34.7563	23.1514	30.1523	20.4292	15.8034	23.8123	20.4409	CO158649	Glycosyl hydrolase
DE	TC172415	32	19	82	8	1346	505	823	573	613	166	324	154	459	113	259	40	TC172415	3.01672	6.64341	14.4361	2.5217	138.341	170.284	120.974	220.218	50.6193	53.4216	34.8885	47.3821	29.4875	31.8889	27.0499	16.3527	TC172415	WRKY transcription factor
DE	TC178656	1	3	28	0	15	0	19	7	222	49	151	26	633	133	585	110	TC178656	0.0942724	1.04896	4.92941	0	1.54169	0	2.79284	2.69028	18.332	15.769	16.2598	7.99958	40.6657	37.533	61.0972	44.9699	TC178656	N utilization substance protein A
DE	TC197095	24	4	24	3	301	69	241	101	163	4	81	5	13	2	20	3	TC197095	2.26254	1.39861	4.22521	0.945639	30.9365	23.2665	35.425	38.8168	13.46	1.28727	8.72214	1.53838	0.835157	0.564406	2.08879	1.22645	TC197095	Cis-zeatin o-glucosyltransferase
DE	TC158385	31	3	14	10	271	88	217	133	538	119	277	137	371	98	244	27	TC158385	2.92244	1.04896	2.46471	3.15213	27.8532	29.6732	31.8972	51.1152	44.4261	38.2962	29.8276	42.1516	23.8341	27.6559	25.4833	11.0381	TC158385	Probable nadh dehydrogenase-like
DE	TC162129	46	6	43	8	94	18	87	12	787	135	685	117	793	220	627	64	TC162129	4.33653	2.09792	7.57017	2.5217	9.66125	6.06951	12.7883	4.6119	64.9876	43.4453	73.7613	35.9981	50.9446	62.0847	65.4837	26.1643	TC162129	Zeaxanthin chloroplastic-like
DE	TC182855	13	6	12	2	140	82	113	63	83	4	52	18	20	7	27	2	TC182855	1.22554	2.09792	2.11261	0.630426	14.3891	27.65	16.6101	24.2125	6.85384	1.28727	5.5994	5.53817	1.28486	1.97542	2.81987	0.817635	TC182855	Low temprature induced-like protein
DE	TC174383	37	11	83	6	158	26	119	47	764	271	885	181	1633	463	1158	329	TC174383	3.48808	3.84618	14.6122	1.89128	16.2391	8.76708	17.492	18.0633	63.0884	87.2124	95.2974	55.6894	104.909	130.66	120.941	134.501	TC174383	Choline dehydrogenase
DE	TC193042	244	44	220	136	167	60	117	71	59	9	52	22	74	8	14	4	TC193042	23.0025	15.3847	38.7311	42.869	17.1641	20.2317	17.198	27.2871	4.87201	2.89635	5.5994	6.76887	4.75397	2.25762	1.46216	1.63527	TC193042	HSP70
DE	TC166781	9	2	9	0	16	11	15	2	233	38	159	36	148	39	142	14	TC166781	0.848452	0.699306	1.58445	0	1.64447	3.70915	2.20487	0.76865	19.2403	12.2291	17.1212	11.0763	9.50794	11.0059	14.8304	5.72345	TC166781	Unknown
DE	DR111377	29	3	19	4	249	107	179	144	152	37	167	47	244	84	153	32	DR111377	2.7339	1.04896	3.34496	1.26085	25.592	36.0799	26.3115	55.3428	12.5516	11.9072	17.9827	14.4608	15.6753	23.7051	15.9793	13.0822	DR111377	Probable beta- -galactosyltransferase 20
DE	TC197002	81	17	100	31	693	210	393	314	272	49	140	39	145	36	102	32	TC197002	7.63607	5.9441	17.605	9.77161	71.226	70.811	57.7677	120.678	22.4608	15.769	15.0753	11.9994	9.31521	10.1593	10.6529	13.0822	TC197002	Zinc finger ccch domain-containing protein 30
DE	TC165842	91	15	52	22	323	97	219	62	93	26	64	21	99	16	55	10	TC165842	8.57879	5.24479	9.15462	6.93469	33.1977	32.7079	32.1912	23.8282	7.67961	8.36725	6.89156	6.4612	6.36004	4.51525	5.74419	4.08818	TC165842	Cholinephosphate cytidylyltransferase
DE	TC156363	11	2	25	2	283	135	269	125	442	103	325	111	290	53	248	25	TC156363	1.037	0.699306	4.40126	0.630426	29.0865	45.5214	39.5407	48.0406	36.4988	33.1472	34.9962	34.152	18.6304	14.9568	25.9011	10.2204	TC156363	Gibberellin 2-oxidase
DE	TC199176	15	4	14	1	203	48	131	53	32	0	21	6	24	6	24	0	TC199176	1.41409	1.39861	2.46471	0.315213	20.8642	16.1854	19.2559	20.3692	2.64244	0	2.26129	1.84606	1.54183	1.69322	2.50655	0	TC199176	Pinus taeda anonymous locus umn_4898_01 genomic sequence
DE	TC185670	6	2	8	3	117	34	79	46	193	71	142	66	124	41	72	7	TC185670	0.565634	0.699306	1.4084	0.945639	12.0252	11.4646	11.6123	17.679	15.9372	22.849	15.2907	20.3066	7.96611	11.5703	7.51966	2.86172	TC185670	Unknown
DE	TC184166	24	0	28	0	381	139	326	49	176	28	41	6	10	2	20	1	TC184166	2.26254	0	4.92941	0	39.1589	46.8701	47.9193	18.8319	14.5334	9.01088	4.41491	1.84606	0.642428	0.564406	2.08879	0.408818	TC184166	Pollen major allergen isoform 1
DE	DR102496	5	1	5	0	167	49	135	16	89	8	33	11	14	2	7	0	DR102496	0.471362	0.349653	0.880252	0	17.1641	16.5226	19.8439	6.1492	7.3493	2.57454	3.55346	3.38444	0.8994	0.564406	0.731078	0	DR102496	ASR protein
DE	TC197671	2	0	11	0	197	32	120	48	89	10	50	16	14	0	11	1	TC197671	0.188545	0	1.93656	0	20.2475	10.7902	17.639	18.4476	7.3493	3.21817	5.38404	4.92282	0.8994	0	1.14884	0.408818	TC197671	ASR protein
DE	TC161130	71	10	34	10	527	196	376	223	685	141	426	196	442	89	221	21	TC161130	6.69334	3.49653	5.98572	3.15213	54.1646	66.0903	55.2689	85.7045	56.5648	45.3762	45.872	60.3045	28.3953	25.1161	23.0812	8.58517	TC161130	Pleiotropic Drug Resistance Protein Tur2
DE	TC177869	55	24	66	13	98	16	75	11	542	155	423	106	976	191	703	131	TC177869	5.18498	8.39167	11.6193	4.09777	10.0724	5.39512	11.0244	4.22758	44.7564	49.8817	45.5489	32.6137	62.701	53.9008	73.4211	53.5551	TC177869	HD2 type Histone deacetylase
DE	GW747487	3	0	4	0	32	7	37	3	106	43	141	11	223	64	111	47	GW747487	0.282817	0	0.704202	0	3.28893	2.36037	5.43869	1.15298	8.7531	13.8381	15.183	3.38444	14.3262	18.061	11.5928	19.2144	GW747487	Alpha-expansin 2
DE	TC172407	16	8	12	2	48	23	58	29	272	81	259	70	120	9	36	8	TC172407	1.50836	2.79722	2.11261	0.630426	4.9334	7.75549	8.52551	11.1454	22.4608	26.0672	27.8893	21.5373	7.70914	2.53983	3.75983	3.27054	TC172407	GTP cyclohydrolase i
DE	TC155893	11	0	14	2	141	48	105	81	251	101	182	58	333	124	241	141	TC155893	1.037	0	2.46471	0.630426	14.4919	16.1854	15.4341	31.1303	20.7267	32.5035	19.5979	17.8452	21.3929	34.9932	25.17	57.6433	TC155893	Glucan -beta-glucosidase
DE	GW751135	10	2	14	0	18	2	26	6	154	5	104	12	339	61	375	125	GW751135	0.942724	0.699306	2.46471	0	1.85003	0.67439	3.82178	2.30595	12.7168	1.60909	11.1988	3.69211	21.7783	17.2144	39.1649	51.1022	GW751135	Pathogenesis-Related Protein Psemi
DE	GW752488	9	2	0	2	6	0	7	0	20	17	68	4	201	21	164	160	GW752488	0.848452	0.699306	0	0.630426	0.616675	0	1.02894	0	1.65153	5.47089	7.32229	1.2307	12.9128	5.92626	17.1281	65.4108	GW752488	Probable pectate lyase 5-like
DE	TC175131	31	3	23	10	510	67	105	162	186	6	132	36	42	2	28	4	TC175131	2.92244	1.04896	4.04916	3.15213	52.4174	22.5921	15.4341	62.2607	15.3592	1.9309	14.2139	11.0763	2.6982	0.564406	2.92431	1.63527	TC175131	Unknown
DE	TC178402	45	23	58	11	502	199	331	236	335	62	182	53	156	43	125	21	TC178402	4.24226	8.04202	10.2109	3.46734	51.5952	67.1018	48.6542	90.7007	27.6631	19.9527	19.5979	16.3068	10.0219	12.1347	13.055	8.58517	TC178402	Lipoxygenase choloroplastic-like
DE	TC170415	2	0	4	2	21	5	29	4	268	52	118	40	81	20	50	4	TC170415	0.188545	0	0.704202	0.630426	2.15836	1.68598	4.26276	1.5373	22.1305	16.7345	12.7063	12.307	5.20367	5.64406	5.22199	1.63527	TC170415	PAR-1b protein
DE	TC162134	10	8	26	7	222	65	135	67	103	22	62	12	24	5	29	5	TC162134	0.942724	2.79722	4.57731	2.20649	22.817	21.9177	19.8439	25.7498	8.50537	7.07998	6.6762	3.69211	1.54183	1.41102	3.02875	2.04409	TC162134	Unknown
DE	TC195769	26	7	45	11	56	11	39	4	328	97	198	87	473	97	317	71	TC195769	2.45108	2.44757	7.92227	3.46734	5.75564	3.70915	5.73267	1.5373	27.0851	31.2163	21.3208	26.7678	30.3869	27.3737	33.1074	29.0261	TC195769	Adenylate chloroplast expressed
DE	TC157582	201	24	278	90	76	6	68	31	26	4	24	1	33	7	14	2	TC157582	18.9488	8.39167	48.942	28.3692	7.81122	2.02317	9.99543	11.9141	2.14699	1.28727	2.58434	0.307676	2.12001	1.97542	1.46216	0.817635	TC157582	18.2 kDa class I heat shock protein
DE	TC185698	166	96	165	108	93	23	49	50	29	8	17	23	33	4	34	8	TC185698	15.6492	33.5667	29.0483	34.043	9.55847	7.75549	7.20259	19.2163	2.39472	2.57454	1.83057	7.07655	2.12001	1.12881	3.55095	3.27054	TC185698	Metallothionein-like protein
DE	TC165644	39	14	49	16	315	169	174	115	331	77	146	76	68	19	47	19	TC165644	3.67662	4.89514	8.62647	5.04341	32.3754	56.986	25.5765	44.1974	27.3328	24.7799	15.7214	23.3834	4.36851	5.36186	4.90867	7.76754	TC165644	Upf0481 protein at3g02645-like
DE	TC158184	1	0	5	0	13	4	19	4	53	18	127	2	110	60	378	126	TC158184	0.0942724	0	0.880252	0	1.33613	1.34878	2.79284	1.5373	4.37655	5.79271	13.6754	0.615352	7.06671	16.9322	39.4782	51.511	TC158184	Class IV chitinase A
DE	TC180501	0	0	3	0	1	0	13	1	90	8	74	8	159	40	232	51	TC180501	0	0	0.528151	0	0.102779	0	1.91089	0.384325	7.43188	2.57454	7.96837	2.46141	10.2146	11.2881	24.23	20.8497	TC180501	Class IV chitinase Chia4-Pa2
DE	TC177791	2	2	7	4	134	58	76	71	34	0	11	6	11	0	6	2	TC177791	0.188545	0.699306	1.23235	1.26085	13.7724	19.5573	11.1714	27.2871	2.8076	0	1.18449	1.84606	0.706671	0	0.626638	0.817635	TC177791	CC-NBS-LRR resistance-like protein
DE	TC183420	16	1	19	3	331	49	106	104	133	12	52	16	45	1	27	4	TC183420	1.50836	0.349653	3.34496	0.945639	34.0199	16.5226	15.5811	39.9698	10.9827	3.86181	5.5994	4.92282	2.89093	0.282203	2.81987	1.63527	TC183420	Unknown
DE	TC190819	3	4	5	4	88	37	78	35	154	56	124	49	74	25	50	4	TC190819	0.282817	1.39861	0.880252	1.26085	9.04457	12.4762	11.4653	13.4514	12.7168	18.0218	13.3524	15.0761	4.75397	7.05508	5.22199	1.63527	TC190819	Unknown
DE	TC174556	89	21	44	11	467	146	387	186	413	108	342	78	190	28	103	8	TC174556	8.39025	7.34271	7.74622	3.46734	47.9979	49.2305	56.8858	71.4845	34.1041	34.7563	36.8268	23.9987	12.2061	7.90169	10.7573	3.27054	TC174556	Unknown
DE	TC173219	126	32	32	47	447	178	295	125	139	36	75	29	201	24	75	20	TC173219	11.8783	11.1889	5.63362	14.815	45.9423	60.0207	43.3625	48.0406	11.4781	11.5854	8.07605	8.92261	12.9128	6.77287	7.83298	8.17635	TC173219	Predicted: uncharacterized protein loc100251719
DE	TC185044	128	32	52	28	110	19	103	6	341	113	342	118	1237	280	688	150	TC185044	12.0669	11.1889	9.15462	8.82597	11.3057	6.40671	15.1401	2.30595	28.1586	36.3653	36.8268	36.3058	79.4684	79.0169	71.8545	61.3227	TC185044	Sugar carrier protein a
DE	TC189310	9	4	21	0	224	57	190	84	81	15	47	16	56	3	44	13	TC189310	0.848452	1.39861	3.69706	0	23.0225	19.2201	27.9284	32.2833	6.68869	4.82726	5.06099	4.92282	3.5976	0.846609	4.59535	5.31463	TC189310	Unknown
DE	TC174693	37	4	33	12	61	11	40	11	284	96	243	82	399	53	249	75	TC174693	3.48808	1.39861	5.80967	3.78256	6.26953	3.70915	5.87967	4.22758	23.4517	30.8944	26.1664	25.2294	25.6329	14.9568	26.0055	30.6613	TC174693	H/ACA ribonucleoprotein complex subunit 4
DE	TC182376	47	17	37	7	67	10	52	16	190	43	149	46	515	108	415	75	TC182376	4.4308	5.9441	6.51387	2.20649	6.88621	3.37195	7.64356	6.1492	15.6895	13.8381	16.0444	14.1531	33.0851	30.4779	43.3425	30.6613	TC182376	40s ribosomal protein
DE	TC167494	126	27	35	34	361	199	257	128	134	41	129	46	152	36	72	11	TC167494	11.8783	9.44063	6.16177	10.7172	37.1033	67.1018	37.7768	49.1936	11.0652	13.1945	13.8908	14.1531	9.76491	10.1593	7.51966	4.49699	TC167494	Protein translation factor SUI1 homolog
DE	TC162155	162	69	201	70	88	15	49	21	54	9	36	16	51	5	32	11	TC162155	15.2721	24.1261	35.3861	22.0649	9.04457	5.05793	7.20259	8.07083	4.45913	2.89635	3.87651	4.92282	3.27638	1.41102	3.34207	4.49699	TC162155	Dipeptidyl peptidase IV
DE	TC168193	48	22	36	13	419	236	272	180	291	59	210	39	208	30	149	17	TC168193	4.52508	7.69236	6.33782	4.09777	43.0645	79.5781	39.9817	69.1785	24.0297	18.9872	22.6129	11.9994	13.3625	8.46609	15.5615	6.9499	TC168193	Calmodulin
DE	TC172901	4	6	5	6	101	39	102	43	185	77	145	65	89	33	57	6	TC172901	0.37709	2.09792	0.880252	1.89128	10.3807	13.1506	14.9931	16.526	15.2766	24.7799	15.6137	19.9989	5.71761	9.3127	5.95306	2.45291	TC172901	Unknown
DE	TC165863	13	11	69	6	27	2	21	4	207	46	165	66	579	180	331	226	TC165863	1.22554	3.84618	12.1475	1.89128	2.77504	0.67439	3.08682	1.5373	17.0933	14.8036	17.7673	20.3066	37.1966	50.7966	34.5696	92.3928	TC165863	Mannan endo-1,4-beta-mannosidase 7
DE	TC162664	122	27	36	31	363	196	260	124	138	38	128	47	159	38	72	11	TC162664	11.5012	9.44063	6.33782	9.77161	37.3089	66.0903	38.2178	47.6563	11.3955	12.2291	13.7831	14.4608	10.2146	10.7237	7.51966	4.49699	TC162664	Protein translation factor SUI1 homolog
DE	TC176676	4	0	9	0	11	4	24	4	55	16	138	5	131	63	467	134	TC176676	0.37709	0	1.58445	0	1.13057	1.34878	3.5278	1.5373	4.5417	5.14907	14.8599	1.53838	8.41581	17.7788	48.7734	54.7816	TC176676	Class IV chitinase A
DE	DN630590	8	1	10	5	110	40	128	43	43	11	33	9	13	1	10	0	DN630590	0.754179	0.349653	1.7605	1.57607	11.3057	13.4878	18.8149	16.526	3.55079	3.53999	3.55346	2.76908	0.835157	0.282203	1.0444	0	DN630590	Glycosyltransferase ugt95a1
DE	TC167259	34	4	29	2	293	71	195	85	90	8	88	13	71	14	55	6	TC167259	3.20526	1.39861	5.10546	0.630426	30.1143	23.9409	28.6634	32.6676	7.43188	2.57454	9.4759	3.99979	4.56124	3.95084	5.74419	2.45291	TC167259	Potassium channel tetramerization domain-containing
DE	TC185447	68	25	50	7	383	157	288	181	260	106	242	82	104	25	90	7	TC185447	6.41052	8.74132	8.80252	2.20649	39.3644	52.9396	42.3336	69.5628	21.4699	34.1126	26.0587	25.2294	6.68125	7.05508	9.39958	2.86172	TC185447	EDS1
DE	TC180290	59	5	79	6	126	38	92	16	762	204	745	305	906	254	668	162	TC180290	5.56207	1.74826	13.908	1.89128	12.9502	12.8134	13.5232	6.1492	62.9232	65.6507	80.2221	93.8412	58.204	71.6796	69.7657	66.2285	TC180290	Glucan endo-1,3-beta-glucosidase 11
DE	TC163578	1	0	0	0	1	0	2	0	34	24	67	10	142	36	108	8	TC163578	0.0942724	0	0	0	0.102779	0	0.293983	0	2.8076	7.72361	7.21461	3.07676	9.12248	10.1593	11.2795	3.27054	TC163578	Unknown
DE	TC158616	51	10	62	12	331	196	352	175	937	203	659	163	2714	645	1376	232	TC158616	4.80789	3.49653	10.9151	3.78256	34.0199	66.0903	51.7411	67.2569	77.3741	65.3289	70.9616	50.1512	174.355	182.021	143.709	94.8457	TC158616	Histidine Amino Acid Transporter
DE	TC154934	62	5	39	7	64	15	41	14	318	79	270	71	423	90	388	63	TC154934	5.84489	1.74826	6.86597	2.20649	6.57787	5.05793	6.02666	5.38055	26.2593	25.4236	29.0738	21.845	27.1747	25.3983	40.5226	25.7555	TC154934	Unknown
DE	TC197639	40	0	18	3	58	3	40	10	325	115	331	29	359	135	336	97	TC197639	3.7709	0	3.16891	0.945639	5.96119	1.01159	5.87967	3.84325	26.8373	37.009	35.6423	8.92261	23.0632	38.0974	35.0917	39.6553	TC197639	O-Methyltransferase, Family 2
DE	TC189901	11	0	4	1	7	3	13	6	85	3	44	8	186	46	166	94	TC189901	1.037	0	0.704202	0.315213	0.719454	1.01159	1.91089	2.30595	7.01899	0.965451	4.73795	2.46141	11.9492	12.9813	17.337	38.4289	TC189901	Keratin, Type I Cytoskeletal 10
DE	TC154861	13	1	16	3	171	36	136	42	361	86	337	58	251	20	146	21	TC154861	1.22554	0.349653	2.81681	0.945639	17.5752	12.139	19.9909	16.1417	29.8101	27.6763	36.2884	17.8452	16.125	5.64406	15.2482	8.58517	TC154861	Nematode resistance hspro2
DE	GW755072	32	7	33	2	61	5	36	3	261	85	221	53	472	93	297	66	GW755072	3.01672	2.44757	5.80967	0.630426	6.26953	1.68598	5.2917	1.15298	21.5524	27.3545	23.7974	16.3068	30.3226	26.2449	31.0186	26.982	GW755072	HD2 type Histone deacetylase
DE	TC192120	2	0	0	0	5	0	10	0	12	78	63	9	140	82	217	48	TC192120	0.188545	0	0	0	0.513896	0	1.46992	0	0.990917	25.1017	6.78388	2.76908	8.994	23.1407	22.6634	19.6232	TC192120	Extensin (Class II) precursor
DE	TC173114	10	0	13	2	14	3	9	5	118	16	84	29	252	86	99	27	TC173114	0.942724	0	2.28866	0.630426	1.43891	1.01159	1.32292	1.92163	9.74402	5.14907	9.04518	8.92261	16.1892	24.2695	10.3395	11.0381	TC173114	Triacylglycerol lipase 1
DE	TC157226	24	4	33	10	149	59	173	52	64	12	48	12	30	2	21	7	TC157226	2.26254	1.39861	5.80967	3.15213	15.3141	19.8945	25.4296	19.9849	5.28489	3.86181	5.16867	3.69211	1.92728	0.564406	2.19323	2.86172	TC157226	Dehydration-responsive element binding protein 2
DE	TC162502	0	2	0	0	12	5	12	0	144	38	110	38	25	9	14	3	TC162502	0	0.699306	0	0	1.23335	1.68598	1.7639	0	11.891	12.2291	11.8449	11.6917	1.60607	2.53983	1.46216	1.22645	TC162502	21 kD protein
DE	TC192705	84	19	28	22	224	130	182	81	93	32	87	29	108	26	51	9	TC192705	7.91888	6.64341	4.92941	6.93469	23.0225	43.8354	26.7525	31.1303	7.67961	10.2981	9.36822	8.92261	6.93823	7.33728	5.32643	3.67936	TC192705	Protein translation factor SUI1 homolog
DE	TC190203	17	3	17	11	161	63	122	75	92	13	59	22	44	11	47	11	TC190203	1.60263	1.04896	2.99286	3.46734	16.5475	21.2433	17.933	28.8244	7.59703	4.18362	6.35316	6.76887	2.82668	3.10423	4.90867	4.49699	TC190203	Protein phosphatase
DE	TC155821	20	2	48	0	29	1	83	4	937	483	764	432	979	292	817	406	TC155821	1.88545	0.699306	8.45042	0	2.9806	0.337195	12.2003	1.5373	77.3741	155.438	82.2681	132.916	62.8937	82.4033	85.3273	165.98	TC155821	Dirigent-like protein
DE	TC168965	2	0	6	0	21	10	21	0	68	6	180	10	172	65	397	113	TC168965	0.188545	0	1.0563	0	2.15836	3.37195	3.08682	0	5.6152	1.9309	19.3825	3.07676	11.0498	18.3432	41.4626	46.1964	TC168965	Class IV chitinase Ab
DE	TC173120	43	9	43	5	367	162	330	144	388	71	234	129	197	61	125	19	TC173120	4.05371	3.14688	7.57017	1.57607	37.72	54.6256	48.5072	55.3428	32.0396	22.849	25.1973	39.6902	12.6558	17.2144	13.055	7.76754	TC173120	Abc transporter-like partial
DE	TC159968	49	15	47	11	50	7	46	14	144	29	178	50	554	131	420	65	TC159968	4.61935	5.24479	8.27437	3.46734	5.13896	2.36037	6.76161	5.38055	11.891	9.3327	19.1672	15.3838	35.5905	36.9686	43.8647	26.5731	TC159968	Peptidyl-prolyl cis-trans isomerase
DE	TC167814	116	27	95	29	727	268	600	350	468	134	287	123	329	69	176	69	TC167814	10.9356	9.44063	16.7248	9.14118	74.7205	90.3683	88.195	134.514	38.6458	43.1235	30.9044	37.8442	21.1359	19.472	18.3814	28.2084	TC167814	Predicted protein
DE	TC156662	12	2	10	2	95	46	89	67	37	8	9	5	9	2	9	0	TC156662	1.13127	0.699306	1.7605	0.630426	9.76402	15.511	13.0823	25.7498	3.05533	2.57454	0.969126	1.53838	0.578185	0.564406	0.939958	0	TC156662	NBS/LRR
DE	TC162768	54	6	43	21	93	5	94	34	598	199	779	88	580	320	797	330	TC162768	5.09071	2.09792	7.57017	6.61948	9.55847	1.68598	13.8172	13.0671	49.3807	64.0416	83.8833	27.0755	37.2608	90.305	83.2385	134.91	TC162768	O-Methyltransferase, Family 2
DE	TC172038	4	0	12	0	10	0	38	3	111	21	161	6	442	58	606	143	TC172038	0.37709	0	2.11261	0	1.02779	0	5.58568	1.15298	9.16598	6.75816	17.3366	1.84606	28.3953	16.3678	63.2905	58.4609	TC172038	Pollen Allergen Cjp38
DE	GT231163	31	6	42	10	59	8	54	26	257	94	241	75	456	136	346	124	GT231163	2.92244	2.09792	7.39412	3.15213	6.06397	2.69756	7.93755	9.99245	21.2221	30.2508	25.951	23.0757	29.2947	38.3796	36.1361	50.6934	GT231163	Probable fibrillarin
DE	TC168849	5	4	8	0	93	36	89	55	218	49	189	25	84	10	38	3	TC168849	0.471362	1.39861	1.4084	0	9.55847	12.139	13.0823	21.1379	18.0017	15.769	20.3517	7.6919	5.3964	2.82203	3.96871	1.22645	TC168849	Unnamed protein product
DE	TC157489	10	3	11	0	404	67	251	102	255	22	115	9	136	7	108	13	TC157489	0.942724	1.04896	1.93656	0	41.5228	22.5921	36.8949	39.2012	21.057	7.07998	12.3833	2.76908	8.73703	1.97542	11.2795	5.31463	TC157489	Unknown
DE	TC156042	11	0	14	0	54	8	44	7	120	27	187	18	543	154	316	23	TC156042	1.037	0	2.46471	0	5.55008	2.69756	6.46763	2.69028	9.90917	8.68906	20.1363	5.53817	34.8839	43.4593	33.003	9.40281	TC156042	1-Aminocyclopropane-1-Carboxylate Oxidase 1
DE	TC164416	5	0	4	0	6	0	19	1	79	12	86	2	247	24	321	66	TC164416	0.471362	0	0.704202	0	0.616675	0	2.79284	0.384325	6.52354	3.86181	9.26054	0.615352	15.868	6.77287	33.5252	26.982	TC164416	Pollen allergen CJP38
DE	TC189374	49	7	28	4	248	64	104	78	63	5	41	7	35	16	35	6	TC189374	4.61935	2.44757	4.92941	1.26085	25.4892	21.5805	15.2871	29.9774	5.20231	1.60909	4.41491	2.15373	2.2485	4.51525	3.65539	2.45291	TC189374	Predicted: uncharacterized protein loc100254761 isoform 1
DE	TC158614	19	0	48	2	34	3	103	9	795	418	718	323	748	361	948	290	TC158614	1.79118	0	8.45042	0.630426	3.49449	1.01159	15.1401	3.45893	65.6482	134.52	77.3147	99.3794	48.0536	101.875	99.0089	118.557	TC158614	Dirigent-like protein
DE	TC169001	11	4	28	0	37	21	50	18	277	123	186	105	430	132	227	42	TC169001	1.037	1.39861	4.92941	0	3.80283	7.0811	7.34958	6.91785	22.8737	39.5835	20.0286	32.306	27.6244	37.2508	23.7078	17.1703	TC169001	Oligopeptide transporter
DE	TC180233	92	26	101	42	591	280	462	423	839	118	469	173	212	44	144	40	TC180233	8.67306	9.09098	17.7811	13.239	60.7425	94.4147	67.9101	162.569	69.2816	37.9744	50.5022	53.228	13.6195	12.4169	15.0393	16.3527	TC180233	Furcatin hydrolase
DE	BG318551	2	2	3	3	83	50	103	35	73	16	49	41	11	6	14	3	BG318551	0.188545	0.699306	0.528151	0.945639	8.53067	16.8598	15.1401	13.4514	6.02808	5.14907	5.27635	12.6147	0.706671	1.69322	1.46216	1.22645	BG318551	Protein
DE	TC159912	25	12	15	2	57	14	21	10	111	33	81	28	319	89	210	44	TC159912	2.35681	4.19584	2.64076	0.630426	5.85841	4.72073	3.08682	3.84325	9.16598	10.62	8.72214	8.61493	20.4935	25.1161	21.9323	17.988	TC159912	Pinus taeda anonymous locus cl3321contig1_03 genomic sequence
DE	TC167815	49	18	53	9	67	11	56	6	388	93	260	65	601	113	443	128	TC167815	4.61935	6.29375	9.33067	2.83692	6.88621	3.70915	8.23153	2.30595	32.0396	29.929	27.997	19.9989	38.6099	31.8889	46.2668	52.3287	TC167815	Histone deacetylase 2b
DE	TC166075	7	0	6	0	10	2	17	0	9	2	68	2	283	35	484	51	TC166075	0.659907	0	1.0563	0	1.02779	0.67439	2.49886	0	0.743188	0.643634	7.32229	0.615352	18.1807	9.87711	50.5488	20.8497	TC166075	Class ii chitinase
DE	TC160936	53	18	45	5	80	25	49	19	172	63	182	45	536	169	397	86	TC160936	4.99644	6.29375	7.92227	1.57607	8.22234	8.42988	7.20259	7.30218	14.2031	20.2745	19.5979	13.8454	34.4342	47.6923	41.4626	35.1583	TC160936	Predicted protein
DE	TC160832	223	55	87	12	1277	402	751	478	797	242	756	275	287	92	152	27	TC160832	21.0227	19.2309	15.3164	3.78256	131.249	135.552	110.391	183.707	65.8134	77.8797	81.4066	84.6109	18.4377	25.9627	15.8748	11.0381	TC160832	Unknown
DE	TC163992	116	36	110	17	144	27	104	12	767	198	558	158	1271	249	918	245	TC163992	10.9356	12.5875	19.3656	5.35862	14.8002	9.10427	15.2871	4.6119	63.3361	63.7198	60.0858	48.6128	81.6526	70.2686	95.8757	100.16	TC163992	HD2 type Histone deacetylase
DE	TC195339	62	6	54	17	91	11	71	29	398	120	343	106	619	166	473	176	TC195339	5.84489	2.09792	9.50673	5.35862	9.35291	3.70915	10.4364	11.1454	32.8654	38.6181	36.9345	32.6137	39.7663	46.8457	49.4	71.9519	TC195339	Probable fibrillarin
DE	TC171200	120	26	61	29	570	184	338	121	346	67	198	82	190	34	121	22	TC171200	11.3127	9.09098	10.7391	9.14118	58.5841	62.0439	49.6832	46.5033	28.5714	21.5617	21.3208	25.2294	12.2061	9.5949	12.6372	8.99399	TC171200	Alpha beta-hydrolase domain-containing protein
DE	TC182612	42	9	27	4	285	81	214	75	213	33	114	48	149	23	92	11	TC182612	3.95944	3.14688	4.75336	1.26085	29.2921	27.3128	31.4562	28.8244	17.5888	10.62	12.2756	14.7685	9.57218	6.49067	9.60846	4.49699	TC182612	Arginine decarboxylase
DE	TC160866	50	22	61	11	75	16	63	30	247	92	282	72	722	195	547	133	TC160866	4.71362	7.69236	10.7391	3.46734	7.70844	5.39512	9.26047	11.5298	20.3964	29.6072	30.366	22.1527	46.3833	55.0296	57.1285	54.3727	TC160866	Nucleolar protein
DE	TC157317	8	0	13	2	278	42	174	28	128	15	74	12	32	3	36	1	TC157317	0.754179	0	2.28866	0.630426	28.5726	14.1622	25.5765	10.7611	10.5698	4.82726	7.96837	3.69211	2.05577	0.846609	3.75983	0.408818	TC157317	Ethylene-responsive element-binding protein
DE	BE458113	4	1	7	0	136	39	100	46	85	14	42	8	33	3	18	3	BE458113	0.37709	0.349653	1.23235	0	13.978	13.1506	14.6992	17.679	7.01899	4.50544	4.52259	2.46141	2.12001	0.846609	1.87992	1.22645	BE458113	NAC domain-containing protein 68
DE	TC157649	3	0	3	0	21	0	12	0	114	17	118	17	126	50	155	25	TC157649	0.282817	0	0.528151	0	2.15836	0	1.7639	0	9.41371	5.47089	12.7063	5.23049	8.0946	14.1102	16.1882	10.2204	TC157649	Pectin methylesterase
DE	TC164544	16	2	24	8	226	57	170	42	91	11	56	5	29	8	27	7	TC164544	1.50836	0.699306	4.22521	2.5217	23.2281	19.2201	24.9886	16.1417	7.51445	3.53999	6.03012	1.53838	1.86304	2.25762	2.81987	2.86172	TC164544	NADH-ubiquinone oxidoreductase chain 2
DE	FG615188	36	7	37	14	248	99	143	174	358	44	163	50	82	12	52	16	FG615188	3.39381	2.44757	6.51387	4.41298	25.4892	33.3823	21.0198	66.8726	29.5624	14.16	17.552	15.3838	5.26791	3.38644	5.43087	6.54108	FG615188	Beta-glucosidase
DE	TC156146	159	53	167	30	1553	688	1347	826	831	146	614	182	326	112	370	65	TC156146	14.9893	18.5316	29.4004	9.45639	159.616	231.99	197.998	317.452	68.621	46.9853	66.116	55.997	20.9432	31.6067	38.6427	26.5731	TC156146	Unknown
DE	TC156749	68	23	57	2	15	0	35	2	223	157	264	128	633	153	525	120	TC156749	6.41052	8.04202	10.0349	0.630426	1.54169	0	5.14471	0.76865	18.4145	50.5253	28.4277	39.3825	40.6657	43.1771	54.8309	49.0581	TC156749	Ribitol dehydrogenase isolog
DE	TC193559	7	0	4	0	184	22	112	38	277	26	52	23	57	8	21	0	TC193559	0.659907	0	0.704202	0	18.9114	7.41829	16.4631	14.6044	22.8737	8.36725	5.5994	7.07655	3.66184	2.25762	2.19323	0	TC193559	Peroxidase precursor
DE	TC182532	3	0	8	0	11	0	26	0	35	15	85	8	252	59	237	52	TC182532	0.282817	0	1.4084	0	1.13057	0	3.82178	0	2.89017	4.82726	9.15286	2.46141	16.1892	16.65	24.7522	21.2585	TC182532	Pollen allergen CJP38
DE	TC167856	15	8	10	3	174	37	102	57	54	15	50	11	34	8	31	4	TC167856	1.41409	2.79722	1.7605	0.945639	17.8836	12.4762	14.9931	21.9065	4.45913	4.82726	5.38404	3.38444	2.18426	2.25762	3.23763	1.63527	TC167856	Unknown
DE	TC159060	8	0	10	5	26	0	19	9	244	27	200	48	243	21	121	39	TC159060	0.754179	0	1.7605	1.57607	2.67226	0	2.79284	3.45893	20.1486	8.68906	21.5361	14.7685	15.611	5.92626	12.6372	15.9439	TC159060	Pinoresinol-lariciresinol reductase
DE	TC160565	80	16	117	20	148	28	140	27	550	252	771	215	1061	400	1048	292	TC160565	7.54179	5.59445	20.5979	6.30426	15.2113	9.44147	20.5788	10.3768	45.417	81.0979	83.0218	66.1504	68.1616	112.881	109.453	119.375	TC160565	Endo-beta-1,4-glucanase
DE	TC163687	1	0	0	0	1	0	4	0	32	28	68	10	125	43	103	9	TC163687	0.0942724	0	0	0	0.102779	0	0.587967	0	2.64244	9.01088	7.32229	3.07676	8.03035	12.1347	10.7573	3.67936	TC163687	Unknown
DE	TC180504	95	34	142	56	115	44	63	44	38	0	34	10	30	4	11	2	TC180504	8.95588	11.8882	24.9992	17.6519	11.8196	14.8366	9.26047	16.9103	3.1379	0	3.66114	3.07676	1.92728	1.12881	1.14884	0.817635	TC180504	70 kDa heat shock cognate protein 3
DE	TC156188	21	1	19	0	53	30	67	9	314	55	314	46	771	95	375	33	TC156188	1.97972	0.349653	3.34496	0	5.4473	10.1159	9.84844	3.45893	25.929	17.6999	33.8117	14.1531	49.5312	26.8093	39.1649	13.491	TC156188	Phosphate transporter
DE	TC170768	34	2	16	1	208	110	168	50	139	57	134	46	207	46	123	20	TC170768	3.20526	0.699306	2.81681	0.315213	21.3781	37.0915	24.6946	19.2163	11.4781	18.3436	14.4292	14.1531	13.2983	12.9813	12.8461	8.17635	TC170768	Clavata-like receptor
DE	TC169285	6	8	34	3	11	2	11	3	88	14	73	34	265	95	155	121	TC169285	0.565634	2.79722	5.98572	0.945639	1.13057	0.67439	1.61691	1.15298	7.26672	4.50544	7.86069	10.461	17.0244	26.8093	16.1882	49.4669	TC169285	Mannan endo-1,4-beta-mannosidase 7
DE	TC184195	35	8	24	4	25	6	18	6	87	34	105	43	271	57	176	46	TC184195	3.29953	2.79722	4.22521	1.26085	2.56948	2.02317	2.64585	2.30595	7.18415	10.9418	11.3065	13.2301	17.4098	16.0856	18.3814	18.8056	TC184195	Glucose transporter
DE	GT231623	14	0	39	2	28	4	78	3	539	268	445	218	535	175	599	227	GT231623	1.31981	0	6.86597	0.630426	2.87782	1.34878	11.4653	1.15298	44.5087	86.247	47.9179	67.0734	34.3699	49.3855	62.5594	92.8016	GT231623	Dirigent-like protein
DE	TC158215	338	120	177	112	154	42	89	31	68	17	63	28	158	46	115	29	TC158215	31.8641	41.9584	31.1609	35.3039	15.828	14.1622	13.0823	11.9141	5.6152	5.47089	6.78388	8.61493	10.1504	12.9813	12.0106	11.8557	TC158215	GDA2 protein
DE	CO164013	62	19	17	11	229	86	168	52	75	17	66	37	89	11	37	7	CO164013	5.84489	6.64341	2.99286	3.46734	23.5364	28.9988	24.6946	19.9849	6.19323	5.47089	7.10693	11.384	5.71761	3.10423	3.86427	2.86172	CO164013	probable s-acyltransferase at2g14255-like
DE	TC192894	7	1	16	0	158	60	94	41	38	3	17	6	15	4	5	2	TC192894	0.659907	0.349653	2.81681	0	16.2391	20.2317	13.8172	15.7573	3.1379	0.965451	1.83057	1.84606	0.963642	1.12881	0.522199	0.817635	TC192894	Syringolide-induced protein 19-1-5
DE	TC160096	0	0	0	0	6	0	7	1	111	24	90	35	28	10	23	1	TC160096	0	0	0	0	0.616675	0	1.02894	0.384325	9.16598	7.72361	9.69126	10.7687	1.7988	2.82203	2.40211	0.408818	TC160096	21 kD protein
DE	TC190954	41	5	19	13	138	74	157	66	99	13	88	22	61	10	35	11	TC190954	3.86517	1.74826	3.34496	4.09777	14.1835	24.9524	23.0777	25.3655	8.17506	4.18362	9.4759	6.76887	3.91881	2.82203	3.65539	4.49699	TC190954	TRAP dicarboxylate transporter, DctM subunit precursor
DE	TC173147	169	32	163	86	144	31	77	59	35	1	41	15	46	2	9	4	TC173147	15.932	11.1889	28.6962	27.1083	14.8002	10.4531	11.3184	22.6752	2.89017	0.321817	4.41491	4.61514	2.95517	0.564406	0.939958	1.63527	TC173147	hsp70 protein
DE	CF475364	9	4	13	0	159	51	77	48	46	5	26	7	16	1	11	2	CF475364	0.848452	1.39861	2.28866	0	16.3419	17.197	11.3184	18.4476	3.79851	1.60909	2.7997	2.15373	1.02789	0.282203	1.14884	0.817635	CF475364	Expansin-like protein
DE	TC158261	10	0	7	0	197	46	139	52	123	9	73	18	50	0	47	2	TC158261	0.942724	0	1.23235	0	20.2475	15.511	20.4318	19.9849	10.1569	2.89635	7.86069	5.53817	3.21214	0	4.90867	0.817635	TC158261	BES1/BZR1 homolog protein 4
DE	TC173244	217	40	82	50	648	265	566	232	373	67	258	92	305	76	124	26	TC173244	20.4571	13.9861	14.4361	15.7607	66.6009	89.3567	83.1973	89.1634	30.801	21.5617	27.7816	28.3062	19.5941	21.4474	12.9505	10.6293	TC173244	UDP-glucose 6- expressed
DE	TC185039	17	1	25	1	57	11	110	29	538	119	407	109	281	70	310	30	TC185039	1.60263	0.349653	4.40126	0.315213	5.85841	3.70915	16.1691	11.1454	44.4261	38.2962	43.826	33.5367	18.0522	19.7542	32.3763	12.2645	TC185039	Unusual Floral Organs-Like Protein
DE	DR179241	0	0	8	2	1	0	7	0	9	1	87	7	172	17	311	357	DR179241	0	0	1.4084	0.630426	0.102779	0	1.02894	0	0.743188	0.321817	9.36822	2.15373	11.0498	4.79745	32.4808	145.948	DR179241	Thaumatin-like protein
DE	TC155408	12	1	22	0	41	19	98	20	462	73	385	152	253	63	302	20	TC155408	1.13127	0.349653	3.87311	0	4.21395	6.40671	14.4052	7.6865	38.1503	23.4927	41.4571	46.7668	16.2534	17.7788	31.5408	8.17635	TC155408	Unusual floral organs-like protein
DE	TC192507	43	24	53	9	58	14	37	16	228	65	198	54	428	127	353	97	TC192507	4.05371	8.39167	9.33067	2.83692	5.96119	4.72073	5.43869	6.1492	18.8274	20.9181	21.3208	16.6145	27.4959	35.8398	36.8672	39.6553	TC192507	Protein
DE	TC182899	33	4	12	6	169	51	119	80	174	45	69	31	74	20	45	10	TC182899	3.11099	1.39861	2.11261	1.89128	17.3697	17.197	17.492	30.746	14.3683	14.4818	7.42997	9.53796	4.75397	5.64406	4.69979	4.08818	TC182899	Hexokinase 4a
DE	TC169728	67	14	44	8	429	132	328	138	341	70	191	58	214	41	158	19	TC169728	6.31625	4.89514	7.74622	2.5217	44.0923	44.5098	48.2133	53.0369	28.1586	22.5272	20.567	17.8452	13.748	11.5703	16.5015	7.76754	TC169728	Arginine decarboxylase
DE	TC177670	28	5	22	2	265	74	117	91	226	26	172	39	56	11	72	15	TC177670	2.63963	1.74826	3.87311	0.630426	27.2365	24.9524	17.198	34.9736	18.6623	8.36725	18.5211	11.9994	3.5976	3.10423	7.51966	6.13227	TC177670	Lipoxygenase
DE	TC188500	11	2	20	5	156	70	113	89	196	75	128	74	153	38	82	15	TC188500	1.037	0.699306	3.52101	1.57607	16.0336	23.6037	16.6101	34.2049	16.185	24.1363	13.7831	22.768	9.82915	10.7237	8.56406	6.13227	TC188500	Clavata-like receptor
DE	GW740723	79	19	41	13	270	109	265	133	241	71	174	35	134	24	83	17	GW740723	7.44752	6.64341	7.21807	4.09777	27.7504	36.7543	38.9528	51.1152	19.9009	22.849	18.7364	10.7687	8.60854	6.77287	8.6685	6.9499	GW740723	Unknown
DE	TC170763	83	12	53	17	585	198	363	255	483	110	390	112	592	171	372	87	TC170763	7.82461	4.19584	9.33067	5.35862	60.1258	66.7647	53.358	98.0029	39.8844	35.3999	41.9955	34.4597	38.0318	48.2567	38.8516	35.5671	TC170763	Galactosyltransferase Family Protein Isoform 1
DE	GW755937	30	11	31	2	51	8	27	4	220	61	180	40	374	83	266	42	GW755937	2.82817	3.84618	5.45756	0.630426	5.24174	2.69756	3.96877	1.5373	18.1668	19.6308	19.3825	12.307	24.0268	23.4229	27.781	17.1703	GW755937	HD2 type Histone deacetylase
DE	GT230507	39	17	38	7	331	168	208	125	225	36	154	24	166	27	116	12	GT230507	3.67662	5.9441	6.68992	2.20649	34.0199	56.6488	30.5743	48.0406	18.5797	11.5854	16.5828	7.38423	10.6643	7.61948	12.115	4.90581	GT230507	Calmodulin
DE	CV032179	6	0	5	0	31	7	28	4	63	16	117	7	295	103	159	14	CV032179	0.565634	0	0.880252	0	3.18616	2.36037	4.11577	1.5373	5.20231	5.14907	12.5986	2.15373	18.9516	29.0669	16.6059	5.72345	CV032179	1-Aminocyclopropane-1-Carboxylate Oxidase 1
DE	TC157333	153	44	82	31	583	266	558	282	537	146	375	102	310	55	199	45	TC157333	14.4237	15.3847	14.4361	9.77161	59.9203	89.6939	82.0213	108.38	44.3435	46.9853	40.3803	31.383	19.9153	15.5212	20.7835	18.3968	TC157333	Unknown
DE	GW764200	12	12	20	7	27	3	15	6	40	9	72	2	184	80	319	86	GW764200	1.13127	4.19584	3.52101	2.20649	2.77504	1.01159	2.20487	2.30595	3.30306	2.89635	7.75301	0.615352	11.8207	22.5762	33.3163	35.1583	GW764200	Phosphoenolpyruvate Carboxykinase
DE	TC175359	18	2	12	8	139	57	102	54	64	5	48	15	26	9	24	8	TC175359	1.6969	0.699306	2.11261	2.5217	14.2863	19.2201	14.9931	20.7536	5.28489	1.60909	5.16867	4.61514	1.67031	2.53983	2.50655	3.27054	TC175359	Protein phosphatase
DE	TC161803	0	0	7	0	1	0	25	0	3	1	64	6	142	133	703	233	TC161803	0	0	1.23235	0	0.102779	0	3.67479	0	0.247729	0.321817	6.89156	1.84606	9.12248	37.533	73.4211	95.2545	TC161803	Expansin-B16 precursor
DE	TC165389	73	22	46	18	151	77	198	63	733	220	546	174	577	134	335	81	TC165389	6.88189	7.69236	8.09832	5.67384	15.5197	25.964	29.1043	24.2125	60.5285	70.7998	58.7937	53.5356	37.0681	37.8152	34.9873	33.1142	TC165389	Glutathione s-transferase-like protein
DE	TC157851	2	0	9	0	13	5	24	6	68	19	161	3	104	75	406	139	TC157851	0.188545	0	1.58445	0	1.33613	1.68598	3.5278	2.30595	5.6152	6.11453	17.3366	0.923028	6.68125	21.1652	42.4025	56.8257	TC157851	Class IV chitinase Chia4-Pa2
DE	TC174998	7	4	31	0	31	5	40	4	504	67	310	64	373	63	373	51	TC174998	0.659907	1.39861	5.45756	0	3.18616	1.68598	5.87967	1.5373	41.6185	21.5617	33.381	19.6913	23.9626	17.7788	38.956	20.8497	TC174998	Unknown
DE	TC170395	90	20	31	30	320	138	264	89	188	38	124	72	139	44	59	13	TC170395	8.48452	6.99306	5.45756	9.45639	32.8893	46.5329	38.8058	34.2049	15.5244	12.2291	13.3524	22.1527	8.92975	12.4169	6.16194	5.31463	TC170395	UDP-glucose dehydrogenase
DE	TC192671	10	0	32	0	38	0	45	1	174	71	132	12	895	224	768	284	TC192671	0.942724	0	5.63362	0	3.90561	0	6.61462	0.384325	14.3683	22.849	14.2139	3.69211	57.4973	63.2135	80.2097	116.104	TC192671	Extensin
DE	TC172116	0	1	12	2	3	0	15	1	16	2	160	11	278	32	467	718	TC172116	0	0.349653	2.11261	0.630426	0.308338	0	2.20487	0.384325	1.32122	0.643634	17.2289	3.38444	17.8595	9.0305	48.7734	293.531	TC172116	Thaumatin-like protein
DE	TC165723	29	2	26	4	329	78	213	102	188	13	150	39	144	16	102	13	TC165723	2.7339	0.699306	4.57731	1.26085	33.8144	26.3012	31.3092	39.2012	15.5244	4.18362	16.1521	11.9994	9.25097	4.51525	10.6529	5.31463	TC165723	Protein binding
DE	FE524490	120	39	95	28	130	40	91	44	467	114	388	124	887	271	711	187	FE524490	11.3127	13.6365	16.7248	8.82597	13.3613	13.4878	13.3762	16.9103	38.5632	36.6872	41.7801	38.1518	56.9834	76.477	74.2566	76.4489	FE524490	40s ribosomal protein s24-2 isoform 1
DE	TC170862	5	0	16	0	139	6	55	36	520	30	236	59	38	7	16	3	TC170862	0.471362	0	2.81681	0	14.2863	2.02317	8.08454	13.8357	42.9397	9.65451	25.4126	18.1529	2.44123	1.97542	1.67104	1.22645	TC170862	Cold acclimation protein 1
DE	TC182683	45	6	16	14	98	30	81	28	311	74	283	69	330	52	187	41	TC182683	4.24226	2.09792	2.81681	4.41298	10.0724	10.1159	11.9063	10.7611	25.6813	23.8145	30.4736	21.2296	21.2001	14.6746	19.5302	16.7615	TC182683	5-adenylylsulfate reductase chloroplast
DE	TC198341	5	0	7	2	12	1	9	2	120	13	75	14	206	39	144	22	TC198341	0.471362	0	1.23235	0.630426	1.23335	0.337195	1.32292	0.76865	9.90917	4.18362	8.07605	4.30746	13.234	11.0059	15.0393	8.99399	TC198341	Unknown
DE	TC185808	12	5	19	0	57	14	32	0	205	47	226	63	289	73	244	33	TC185808	1.13127	1.74826	3.34496	0	5.85841	4.72073	4.70373	0	16.9282	15.1254	24.3358	19.3836	18.5662	20.6008	25.4833	13.491	TC185808	---NA---
DE	DR388110	4	0	13	0	4	0	21	0	9	4	56	0	286	68	477	109	DR388110	0.37709	0	2.28866	0	0.411117	0	3.08682	0	0.743188	1.28727	6.03012	0	18.3735	19.1898	49.8178	44.5611	DR388110	Thaumatin-like protein
DE	TC171930	10	7	19	2	30	1	20	5	133	57	116	36	220	53	150	41	TC171930	0.942724	2.44757	3.34496	0.630426	3.08338	0.337195	2.93983	1.92163	10.9827	18.3436	12.491	11.0763	14.1334	14.9568	15.666	16.7615	TC171930	Protein notum homolog
DE	TC163618	27	1	22	24	36	4	34	5	113	17	122	14	342	128	468	56	TC163618	2.54536	0.349653	3.87311	7.56511	3.70005	1.34878	4.99772	1.92163	9.33113	5.47089	13.137	4.30746	21.971	36.122	48.8778	22.8938	TC163618	Unknown
DE	TC154592	108	18	46	12	373	162	294	145	271	54	192	54	206	37	114	20	TC154592	10.1814	6.29375	8.09832	3.78256	38.3366	54.6256	43.2155	55.7271	22.3782	17.3781	20.6747	16.6145	13.234	10.4415	11.9061	8.17635	TC154592	Anamorsin homolog
DE	TC165959	45	6	21	4	81	62	97	54	544	164	484	85	333	65	303	28	TC165959	4.24226	2.09792	3.69706	1.26085	8.32512	20.9061	14.2582	20.7536	44.9216	52.778	52.1175	26.1525	21.3929	18.3432	31.6452	11.4469	TC165959	Auxin efflux carrier-like protein
DE	TC181143	54	8	36	10	180	81	276	111	129	22	115	11	79	27	37	12	TC181143	5.09071	2.79722	6.33782	3.15213	18.5003	27.3128	40.5697	42.6601	10.6524	7.07998	12.3833	3.38444	5.07518	7.61948	3.86427	4.90581	TC181143	Hypothetical protein osj_01581
DE	TC194792	65	13	18	9	232	96	200	86	315	44	190	48	93	26	101	23	TC194792	6.12771	4.54549	3.16891	2.83692	23.8448	32.3707	29.3983	33.052	26.0116	14.16	20.4593	14.7685	5.97458	7.33728	10.5484	9.40281	TC194792	Endoplasmic oxidoreductin-2-like
DE	TC179294	8	0	21	0	13	0	30	0	78	19	86	8	351	75	353	105	TC179294	0.754179	0	3.69706	0	1.33613	0	4.40975	0	6.44096	6.11453	9.26054	2.46141	22.5492	21.1652	36.8672	42.9259	TC179294	NADH dehydrogenase subunit 4L
DE	TC187934	44	3	38	6	291	148	244	136	448	119	282	86	248	68	180	28	TC187934	4.14799	1.04896	6.68992	1.89128	29.9087	49.9049	35.866	52.2682	36.9942	38.2962	30.366	26.4601	15.9322	19.1898	18.7992	11.4469	TC187934	Pleiotropic Drug Resistance Protein 1
DE	TC191086	47	9	55	11	52	6	26	9	263	85	178	44	449	85	383	62	TC191086	4.4308	3.14688	9.68278	3.46734	5.34452	2.02317	3.82178	3.45893	21.7176	27.3545	19.1672	13.5377	28.845	23.9873	40.0004	25.3467	TC191086	40s ribosomal protein s19-3
DE	TC196347	126	24	61	36	651	186	286	148	387	80	223	69	221	35	133	22	TC196347	11.8783	8.39167	10.7391	11.3477	66.9093	62.7183	42.0396	56.8801	31.9571	25.7454	24.0128	21.2296	14.1977	9.87711	13.8905	8.99399	TC196347	Alpha beta-hydrolase domain-containing protein
DE	TC169163	27	17	39	14	60	5	24	13	120	31	128	27	413	90	295	86	TC169163	2.54536	5.9441	6.86597	4.41298	6.16675	1.68598	3.5278	4.99623	9.90917	9.97633	13.7831	8.30725	26.5323	25.3983	30.8097	35.1583	TC169163	60s ribosomal protein L6
DE	TC187790	18	17	34	16	57	14	45	17	49	17	134	6	330	144	611	118	TC187790	1.6969	5.9441	5.98572	5.04341	5.85841	4.72073	6.61462	6.53353	4.04624	5.47089	14.4292	1.84606	21.2001	40.6372	63.8127	48.2405	TC187790	Phosphoenolpyruvate Carboxykinase
DE	TC159804	2	0	6	1	1	0	5	2	27	14	41	7	166	83	190	8	TC159804	0.188545	0	1.0563	0.315213	0.102779	0	0.734958	0.76865	2.22956	4.50544	4.41491	2.15373	10.6643	23.4229	19.8435	3.27054	TC159804	Unknown
DE	CX651792	3	0	8	0	8	0	21	3	131	9	121	14	191	27	270	61	CX651792	0.282817	0	1.4084	0	0.822234	0	3.08682	1.15298	10.8175	2.89635	13.0294	4.30746	12.2704	7.61948	28.1987	24.9379	CX651792	Class IV chitinase Chia4-Pa2
DE	TC190411	100	26	143	29	168	58	170	44	642	370	852	303	1224	559	1306	399	TC190411	9.42724	9.09098	25.1752	9.14118	17.2669	19.5573	24.9886	16.9103	53.0141	119.072	91.744	93.2258	78.6332	157.752	136.398	163.118	TC190411	Endo-beta-1,4-glucanase
DE	TC172821	207	33	304	94	84	12	53	39	29	1	32	13	56	4	3	4	TC172821	19.5144	11.5385	53.5193	29.63	8.63345	4.04634	7.79056	14.9887	2.39472	0.321817	3.44578	3.99979	3.5976	1.12881	0.313319	1.63527	TC172821	17.6 kDa class I heat shock protein
DE	TC158770	4	0	7	0	92	27	69	25	159	19	125	41	134	22	63	6	TC158770	0.37709	0	1.23235	0	9.45569	9.10427	10.1424	9.60813	13.1296	6.11453	13.4601	12.6147	8.60854	6.20847	6.5797	2.45291	TC158770	Unknown
DE	TC194280	190	64	205	59	93	16	57	15	82	10	46	16	52	13	29	14	TC194280	17.9118	22.3778	36.0903	18.5976	9.55847	5.39512	8.37852	5.76488	6.77127	3.21817	4.95331	4.92282	3.34063	3.66864	3.02875	5.72345	TC194280	Small heat-shock protein
DE	TC159167	48	14	40	11	50	12	53	12	253	59	188	87	379	81	224	54	TC159167	4.52508	4.89514	7.04202	3.46734	5.13896	4.04634	7.79056	4.6119	20.8918	18.9872	20.244	26.7678	24.348	22.8584	23.3945	22.0762	TC159167	RNA helicase
DE	TC183477	5	6	2	2	83	66	104	65	81	36	65	52	87	14	42	24	TC183477	0.471362	2.09792	0.352101	0.630426	8.53067	22.2549	15.2871	24.9811	6.68869	11.5854	6.99925	15.9992	5.58913	3.95084	4.38647	9.81162	TC183477	---NA---
DE	TC171528	25	16	25	2	8	0	15	0	83	58	94	51	217	57	154	58	TC171528	2.35681	5.59445	4.40126	0.630426	0.822234	0	2.20487	0	6.85384	18.6654	10.122	15.6915	13.9407	16.0856	16.0837	23.7114	TC171528	Ribitol dehydrogenase isolog
DE	TC156269	233	111	437	89	207	33	91	54	110	23	59	29	80	23	60	11	TC156269	21.9655	38.8115	76.9341	28.054	21.2753	11.1274	13.3762	20.7536	9.0834	7.40179	6.35316	8.92261	5.13943	6.49067	6.26638	4.49699	TC156269	Plac8 family protein
DE	TC167133	153	61	145	37	201	52	122	53	652	177	549	179	1378	402	1139	263	TC167133	14.4237	21.3288	25.5273	11.6629	20.6586	17.5342	17.933	20.3692	53.8398	56.9616	59.1167	55.074	88.5266	113.446	118.957	107.519	TC167133	40s ribosomal protein s24-2 isoform 1
DE	TC162856	4	1	12	2	127	52	73	58	125	54	84	57	94	35	52	10	TC162856	0.37709	0.349653	2.11261	0.630426	13.053	17.5342	10.7304	22.2909	10.3221	17.3781	9.04518	17.5375	6.03883	9.87711	5.43087	4.08818	TC162856	Proline iminopeptidase
DE	TC171264	24	5	10	5	185	49	126	61	278	49	151	37	225	21	88	29	TC171264	2.26254	1.74826	1.7605	1.57607	19.0142	16.5226	18.5209	23.4438	22.9562	15.769	16.2598	11.384	14.4546	5.92626	9.1907	11.8557	TC171264	Probable WRKY transcription factor 31
DE	TC183848	26	0	63	2	40	4	122	9	895	461	812	394	934	349	977	376	TC183848	2.45108	0	11.0912	0.630426	4.11117	1.34878	17.933	3.45893	73.9059	148.358	87.4367	121.224	60.0028	98.4889	102.038	153.715	TC183848	Dirigent-like protein
DE	TC160448	36	16	24	2	199	72	164	109	133	32	93	21	75	13	44	20	TC160448	3.39381	5.59445	4.22521	0.630426	20.4531	24.2781	24.1066	41.8914	10.9827	10.2981	10.0143	6.4612	4.81821	3.66864	4.59535	8.17635	TC160448	Glutamyl-tRNA reductase
DE	TC173803	101	42	58	24	111	16	64	21	200	90	201	74	620	160	645	163	TC173803	9.52151	14.6854	10.2109	7.56511	11.4085	5.39512	9.40746	8.07083	16.5153	28.9635	21.6438	22.768	39.8306	45.1525	67.3636	66.6373	TC173803	40s ribosomal protein s3-3-like
DE	TC171040	30	4	21	6	24	5	21	2	172	21	213	41	279	48	184	29	TC171040	2.82817	1.39861	3.69706	1.89128	2.4667	1.68598	3.08682	0.76865	14.2031	6.75816	22.936	12.6147	17.9238	13.5457	19.2169	11.8557	TC171040	Ribonuclease, Rne/Rng family
DE	NP542706	53	17	43	5	307	79	218	226	1218	211	1074	145	315	54	280	58	NP542706	4.99644	5.9441	7.57017	1.57607	31.5532	26.6384	32.0442	86.8575	100.578	67.9034	115.649	44.613	20.2365	15.239	29.2431	23.7114	NP542706	Dehydrin [Pinus sylvestris]
DE	TC163778	112	12	103	22	62	3	172	18	849	281	942	270	1320	628	1092	366	TC163778	10.5585	4.19584	18.1332	6.93469	6.37231	1.01159	25.2826	6.91785	70.1074	90.4306	101.435	83.0725	84.8005	177.224	114.048	149.627	TC163778	SAMT
DE	TC168885	28	13	40	12	195	92	142	122	269	38	133	58	61	14	48	17	TC168885	2.63963	4.54549	7.04202	3.78256	20.0419	31.022	20.8728	46.8877	22.2131	12.2291	14.3215	17.8452	3.91881	3.95084	5.01311	6.9499	TC168885	Unknown
DE	TC166469	20	4	24	8	29	5	20	2	165	27	203	40	252	45	163	35	TC166469	1.88545	1.39861	4.22521	2.5217	2.9806	1.68598	2.93983	0.76865	13.6251	8.68906	21.8592	12.307	16.1892	12.6991	17.0237	14.3086	TC166469	Unknown
DE	TC167723	58	13	45	7	332	199	311	181	402	71	272	146	244	91	160	29	TC167723	5.4678	4.54549	7.92227	2.20649	34.1227	67.1018	45.7144	69.5628	33.1957	22.849	29.2892	44.9207	15.6753	25.6805	16.7104	11.8557	TC167723	Abc transporter-like partial
DE	EC428696	12	3	18	2	183	56	111	62	222	31	147	26	112	21	86	12	EC428696	1.13127	1.04896	3.16891	0.630426	18.8086	18.8829	16.3161	23.8282	18.332	9.97633	15.8291	7.99958	7.1952	5.92626	8.98182	4.90581	EC428696	Helix-turn-helix Fis-type protein
DE	TC157196	98	3	58	26	351	83	247	76	88	22	80	17	106	20	58	10	TC157196	9.2387	1.04896	10.2109	8.19554	36.0755	27.9872	36.3069	29.2087	7.26672	7.07998	8.61446	5.23049	6.80974	5.64406	6.0575	4.08818	TC157196	Predicted: uncharacterized protein loc100265673
DE	TC176125	96	72	146	80	52	10	46	33	35	4	24	21	31	2	24	4	TC176125	9.05015	25.175	25.7034	25.217	5.34452	3.37195	6.76161	12.6827	2.89017	1.28727	2.58434	6.4612	1.99153	0.564406	2.50655	1.63527	TC176125	O-succinylbenzoic acid--CoA ligase
DE	TC170735	50	15	115	26	329	113	350	103	1159	389	1323	380	2319	795	2285	532	TC170735	4.71362	5.24479	20.2458	8.19554	33.8144	38.1031	51.4471	39.5855	95.7061	125.187	142.462	116.917	148.979	224.351	238.645	217.491	TC170735	Beta-1,3-Galactosyltransferase 7-Like
DE	FG615258	0	0	4	0	69	10	65	8	112	27	82	7	2	0	0	0	FG615258	0	0	0.704202	0	7.09177	3.37195	9.55446	3.0746	9.24856	8.68906	8.82982	2.15373	0.128486	0	0	0	FG615258	Multidrug pheromone mdr abc transporter family
DE	TC161835	70	9	63	12	465	144	417	182	1038	206	540	322	839	234	505	83	TC161835	6.59907	3.14688	11.0912	3.78256	47.7923	48.5561	61.2955	69.9472	85.7143	66.2943	58.1476	99.0717	53.8997	66.0355	52.7421	33.9319	TC161835	External nadh-ubiquinone oxidoreductase
DE	TC159287	33	3	65	2	42	1	121	10	877	383	769	334	885	323	934	322	TC159287	3.11099	1.04896	11.4433	0.630426	4.31673	0.337195	17.786	3.84325	72.4195	123.256	82.8065	102.764	56.8549	91.1516	97.5467	131.639	TC159287	Dirigent-like protein
DE	TC155023	36	6	53	15	68	10	60	26	298	106	274	82	475	133	355	135	TC155023	3.39381	2.09792	9.33067	4.7282	6.98899	3.37195	8.8195	9.99245	24.6078	34.1126	29.5045	25.2294	30.5153	37.533	37.0761	55.1904	TC155023	Probable fibrillarin
DE	TC188904	50	27	35	14	267	97	203	134	217	21	165	35	110	24	63	8	TC188904	4.71362	9.44063	6.16177	4.41298	27.442	32.7079	29.8393	51.4996	17.9191	6.75816	17.7673	10.7687	7.06671	6.77287	6.5797	3.27054	TC188904	Unknown
DE	TC160803	5	0	11	0	105	26	86	34	160	29	130	51	138	31	65	6	TC160803	0.471362	0	1.93656	0	10.7918	8.76708	12.6413	13.0671	13.2122	9.3327	13.9985	15.6915	8.86551	8.7483	6.78858	2.45291	TC160803	Unknown
DE	TC164037	4	0	2	0	1	0	7	0	77	37	85	3	123	66	117	16	TC164037	0.37709	0	0.352101	0	0.102779	0	1.02894	0	6.35838	11.9072	9.15286	0.923028	7.90187	18.6254	12.2194	6.54108	TC164037	12-oxophytodienoate reductase 3-like
DE	TC197324	53	6	59	28	79	10	82	23	321	78	355	151	790	225	441	102	TC197324	4.99644	2.09792	10.387	8.82597	8.11956	3.37195	12.0533	8.83948	26.507	25.1017	38.2266	46.4591	50.7518	63.4957	46.0579	41.6994	TC197324	Amino acid permease
DE	TC181059	8	2	20	0	291	62	193	70	272	31	138	16	91	11	78	7	TC181059	0.754179	0.699306	3.52101	0	29.9087	20.9061	28.3694	26.9028	22.4608	9.97633	14.8599	4.92282	5.8461	3.10423	8.1463	2.86172	TC181059	Unknown
DE	TC177508	51	14	62	16	62	6	38	8	300	80	191	51	481	91	416	70	TC177508	4.80789	4.89514	10.9151	5.04341	6.37231	2.02317	5.58568	3.0746	24.7729	25.7454	20.567	15.6915	30.9008	25.6805	43.4469	28.6172	TC177508	40s ribosomal protein s19-3
DE	TC167708	8	0	21	0	300	72	217	54	193	13	139	10	48	7	45	4	TC167708	0.754179	0	3.69706	0	30.8338	24.2781	31.8972	20.7536	15.9372	4.18362	14.9676	3.07676	3.08366	1.97542	4.69979	1.63527	TC167708	ATAF1-like protein
DE	TC155004	17	0	26	2	14	3	17	15	268	63	165	80	364	39	366	29	TC155004	1.60263	0	4.57731	0.630426	1.43891	1.01159	2.49886	5.76488	22.1305	20.2745	17.7673	24.6141	23.3844	11.0059	38.2249	11.8557	TC155004	Flagellin-sensing 2-like protein
DE	TC166768	47	6	27	17	76	28	59	20	261	69	245	87	462	103	359	27	TC166768	4.4308	2.09792	4.75336	5.35862	7.81122	9.44147	8.67251	7.6865	21.5524	22.2054	26.3818	26.7678	29.6802	29.0669	37.4939	11.0381	TC166768	Probable Wrky Transcription Factor 75-Like
DE	TC161865	167	49	93	40	555	255	531	299	534	146	375	121	314	56	192	46	TC161865	15.7435	17.133	16.3727	12.6085	57.0425	85.9848	78.0526	114.913	44.0958	46.9853	40.3803	37.2288	20.1722	15.8034	20.0524	18.8056	TC161865	Unknown
DE	TC163037	40	12	39	11	215	75	201	97	185	10	99	30	68	18	48	9	TC163037	3.7709	4.19584	6.86597	3.46734	22.0975	25.2896	29.5453	37.2795	15.2766	3.21817	10.6604	9.23028	4.36851	5.07966	5.01311	3.67936	TC163037	Unknown
DE	TC176737	1	0	8	0	3	0	19	0	31	0	74	3	257	67	310	71	TC176737	0.0942724	0	1.4084	0	0.308338	0	2.79284	0	2.55987	0	7.96837	0.923028	16.5104	18.9076	32.3763	29.0261	TC176737	Thaumatin-like protein
DE	DR019650	17	6	60	0	45	5	69	4	296	50	386	32	1073	221	1220	223	DR019650	1.60263	2.09792	10.563	0	4.62506	1.68598	10.1424	1.5373	24.4426	16.0909	41.5648	9.84563	68.9326	62.3669	127.416	91.1663	DR019650	ACC oxidase
DE	TC179662	53	17	33	19	181	83	164	88	104	28	73	41	93	25	45	9	TC179662	4.99644	5.9441	5.80967	5.98905	18.603	27.9872	24.1066	33.8206	8.58795	9.01088	7.86069	12.6147	5.97458	7.05508	4.69979	3.67936	TC179662	Ethylene-responsive transcription factor 3
DE	TC157110	34	7	20	8	157	68	109	73	120	15	62	22	72	19	50	6	TC157110	3.20526	2.44757	3.52101	2.5217	16.1363	22.9293	16.0221	28.0557	9.90917	4.82726	6.6762	6.76887	4.62548	5.36186	5.22199	2.45291	TC157110	Ef-hand calcium binding
DE	TC188417	45	9	47	2	308	121	414	141	881	117	688	172	263	89	287	33	TC188417	4.24226	3.14688	8.27437	0.630426	31.656	40.8006	60.8545	54.1898	72.7498	37.6526	74.0843	52.9203	16.8959	25.1161	29.9742	13.491	TC188417	Sinapyl alcohol dehydrogenase
DE	TC175118	21	4	26	12	141	77	111	120	162	26	120	32	35	11	37	15	TC175118	1.97972	1.39861	4.57731	3.78256	14.4919	25.964	16.3161	46.119	13.3774	8.36725	12.9217	9.84563	2.2485	3.10423	3.86427	6.13227	TC175118	Beta-glucosidase
DE	TC177871	9	2	11	0	320	47	200	89	200	17	100	9	111	5	101	6	TC177871	0.848452	0.699306	1.93656	0	32.8893	15.8482	29.3983	34.2049	16.5153	5.47089	10.7681	2.76908	7.13095	1.41102	10.5484	2.45291	TC177871	Unknown
DE	TC154898	0	1	16	2	2	0	19	2	15	2	157	15	343	35	556	705	TC154898	0	0.349653	2.81681	0.630426	0.205558	0	2.79284	0.76865	1.23865	0.643634	16.9059	4.61514	22.0353	9.87711	58.0685	288.216	TC154898	Thaumatin-like protein
DE	GW726377	64	18	37	13	73	20	53	16	231	49	234	68	357	114	288	64	GW726377	6.03343	6.29375	6.51387	4.09777	7.50288	6.7439	7.79056	6.1492	19.0751	15.769	25.1973	20.922	22.9347	32.1712	30.0786	26.1643	GW726377	40s ribosomal protein s29
DE	DR013591	14	2	15	8	145	55	77	59	49	8	37	10	35	9	32	5	DR013591	1.31981	0.699306	2.64076	2.5217	14.903	18.5457	11.3184	22.6752	4.04624	2.57454	3.98419	3.07676	2.2485	2.53983	3.34207	2.04409	DR013591	Potassium channel tetramerization domain-containing
DE	TC158003	83	10	64	26	390	157	215	175	244	37	156	37	150	29	102	10	TC158003	7.82461	3.49653	11.2672	8.19554	40.0839	52.9396	31.6032	67.2569	20.1486	11.9072	16.7982	11.384	9.63642	8.18389	10.6529	4.08818	TC158003	Choline/Ethanolamine Kinase-Like
DE	TC160515	51	9	10	10	355	80	81	66	152	23	57	6	63	7	25	8	TC160515	4.80789	3.14688	1.7605	3.15213	36.4866	26.9756	11.9063	25.3655	12.5516	7.40179	6.1378	1.84606	4.0473	1.97542	2.61099	3.27054	TC160515	Hydrolyzing o-glycosyl
DE	TC167265	75	14	50	21	342	81	211	61	150	16	72	27	105	27	52	17	TC167265	7.07043	4.89514	8.80252	6.61948	35.1505	27.3128	31.0152	23.4438	12.3865	5.14907	7.75301	8.30725	6.7455	7.61948	5.43087	6.9499	TC167265	Diacylglycerol acyltransferase
DE	GW768051	5	0	5	0	47	42	50	20	104	24	80	37	139	26	108	21	GW768051	0.471362	0	0.880252	0	4.83062	14.1622	7.34958	7.6865	8.58795	7.72361	8.61446	11.384	8.92975	7.33728	11.2795	8.58517	GW768051	Clavata-like receptor
DE	TC186035	89	14	58	20	56	10	62	31	182	45	176	52	502	131	451	160	TC186035	8.39025	4.89514	10.2109	6.30426	5.75564	3.37195	9.11348	11.9141	15.0289	14.4818	18.9518	15.9992	32.2499	36.9686	47.1023	65.4108	TC186035	Aldehyde Dehydrogenase Family 2 Member Mitochondrial
DE	TC182293	14	0	49	0	29	1	101	5	823	423	751	362	924	344	1001	338	TC182293	1.31981	0	8.62647	0	2.9806	0.337195	14.8462	1.92163	67.9604	136.129	80.8682	111.379	59.3604	97.0779	104.544	138.18	TC182293	Dirigent-like protein
DE	TC159105	0	1	16	2	2	0	17	2	12	2	141	15	279	36	478	627	TC159105	0	0.349653	2.81681	0.630426	0.205558	0	2.49886	0.76865	0.990917	0.643634	15.183	4.61514	17.9238	10.1593	49.9222	256.329	TC159105	Thaumatin-like protein
DE	TC162620	11	19	34	15	45	12	28	14	55	15	99	6	267	125	434	107	TC162620	1.037	6.64341	5.98572	4.7282	4.62506	4.04634	4.11577	5.38055	4.5417	4.82726	10.6604	1.84606	17.1528	35.2754	45.3268	43.7435	TC162620	Phosphoenolpyruvate Carboxykinase
DE	TC163901	1	0	7	0	29	3	52	7	163	81	222	41	139	8	120	9	TC163901	0.0942724	0	1.23235	0	2.9806	1.01159	7.64356	2.69028	13.46	26.0672	23.9051	12.6147	8.92975	2.25762	12.5328	3.67936	TC163901	Peroxidase
DE	TC155790	70	11	27	17	56	18	47	8	197	47	133	37	346	74	278	71	TC155790	6.59907	3.84618	4.75336	5.35862	5.75564	6.06951	6.90861	3.0746	16.2676	15.1254	14.3215	11.384	22.228	20.883	29.0342	29.0261	TC155790	Protein
DE	TC170557	45	13	32	16	224	95	104	90	106	25	64	37	100	20	42	4	TC170557	4.24226	4.54549	5.63362	5.04341	23.0225	32.0335	15.2871	34.5893	8.7531	8.04543	6.89156	11.384	6.42428	5.64406	4.38647	1.63527	TC170557	Transcription factor
DE	TC169645	18	6	20	4	189	51	92	68	175	26	137	31	44	7	46	15	TC169645	1.6969	2.09792	3.52101	1.26085	19.4253	17.197	13.5232	26.1341	14.4509	8.36725	14.7523	9.53796	2.82668	1.97542	4.80423	6.13227	TC169645	Lipoxygenase 3
DE	TC158360	288	82	320	170	261	78	202	32	148	16	102	34	59	35	32	5	TC158360	27.1505	28.6715	56.3362	53.5862	26.8254	26.3012	29.6923	12.2984	12.2213	5.14907	10.9834	10.461	3.79033	9.87711	3.34207	2.04409	TC158360	Snakin-like cysteine rich protein
DE	TC155183	40	12	39	11	207	75	196	93	183	10	95	30	66	18	48	8	TC155183	3.7709	4.19584	6.86597	3.46734	21.2753	25.2896	28.8104	35.7422	15.1115	3.21817	10.2297	9.23028	4.24003	5.07966	5.01311	3.27054	TC155183	NADH-ubiquinone oxidoreductase chain 2
DE	TC187214	71	23	63	23	106	30	73	41	332	102	334	85	633	154	637	128	TC187214	6.69334	8.04202	11.0912	7.2499	10.8946	10.1159	10.7304	15.7573	27.4154	32.8253	35.9654	26.1525	40.6657	43.4593	66.5281	52.3287	TC187214	60s ribosomal protein L17-2
DE	TC161396	105	11	102	22	60	4	174	16	769	266	843	204	1125	529	975	348	TC161396	9.8986	3.84618	17.9571	6.93469	6.16675	1.34878	25.5765	6.1492	63.5013	85.6034	90.7748	62.7659	72.2732	149.285	101.829	142.269	TC161396	Benzoate carboxyl
DE	TC157448	35	7	47	9	41	1	85	6	462	32	287	38	975	132	771	229	TC157448	3.29953	2.44757	8.27437	2.83692	4.21395	0.337195	12.4943	2.30595	38.1503	10.2981	30.9044	11.6917	62.6368	37.2508	80.523	93.6192	TC157448	Pathogenesis-Related Protein Psemi
DE	TC164478	14	2	17	4	188	44	107	45	164	40	127	31	133	36	104	13	TC164478	1.31981	0.699306	2.99286	1.26085	19.3225	14.8366	15.7281	17.2946	13.5425	12.8727	13.6754	9.53796	8.5443	10.1593	10.8617	5.31463	TC164478	Hypothetical Protein
DE	TC187998	440	157	281	166	242	107	136	60	141	33	108	43	195	46	109	22	TC187998	41.4799	54.8955	49.4702	52.3254	24.8726	36.0799	19.9909	23.0595	11.6433	10.62	11.6295	13.2301	12.5274	12.9813	11.3839	8.99399	TC187998	Trehalose-6-phosphate synthase
DE	TC164047	59	31	89	22	73	27	64	31	368	138	315	145	670	183	532	188	TC164047	5.56207	10.8392	15.6685	6.93469	7.50288	9.10427	9.40746	11.9141	30.3881	44.4108	33.9194	44.613	43.0427	51.6432	55.5619	76.8577	TC164047	GroEL-like chaperone, ATPase
DE	TC161211	98	17	67	22	281	118	233	88	166	33	90	31	138	26	67	16	TC161211	9.2387	5.9441	11.7954	6.93469	28.881	39.789	34.249	33.8206	13.7077	10.62	9.69126	9.53796	8.86551	7.33728	6.99746	6.54108	TC161211	Erd7 protein
DE	AW011408	4	0	2	0	8	0	8	0	93	28	140	15	116	10	225	13	AW011408	0.37709	0	0.352101	0	0.822234	0	1.17593	0	7.67961	9.01088	15.0753	4.61514	7.45217	2.82203	23.4989	5.31463	AW011408	Cystathionine gamma-
DE	TC174699	148	6	145	43	156	19	245	28	1603	525	1581	402	3602	986	2181	671	TC174699	13.9523	2.09792	25.5273	13.5542	16.0336	6.40671	36.0129	10.7611	132.37	168.954	170.243	123.686	231.403	278.252	227.783	274.317	TC174699	Benzoate carboxyl
DE	TC155103	25	2	25	0	203	63	86	66	84	10	66	15	46	7	24	1	TC155103	2.35681	0.699306	4.40126	0	20.8642	21.2433	12.6413	25.3655	6.93642	3.21817	7.10693	4.61514	2.95517	1.97542	2.50655	0.408818	TC155103	Aspartic proteinase nepenthesin-1
DE	TC156920	32	1	31	5	55	7	54	14	402	48	354	95	551	74	247	25	TC156920	3.01672	0.349653	5.45756	1.57607	5.65286	2.36037	7.93755	5.38055	33.1957	15.4472	38.119	29.2292	35.3978	20.883	25.7966	10.2204	TC156920	Auxin induced protein pcnt115 isoform 1
DE	TC175090	43	6	32	16	206	83	125	81	131	11	76	18	74	18	44	13	TC175090	4.05371	2.09792	5.63362	5.04341	21.1725	27.9872	18.374	31.1303	10.8175	3.53999	8.18373	5.53817	4.75397	5.07966	4.59535	5.31463	TC175090	Choline kinase, N-terminal; Protein kinase-like
DE	TC180218	64	16	45	15	69	14	41	24	296	96	270	68	475	83	301	46	TC180218	6.03343	5.59445	7.92227	4.7282	7.09177	4.72073	6.02666	9.2238	24.4426	30.8944	29.0738	20.922	30.5153	23.4229	31.4364	18.8056	TC180218	RNA helicase
DE	TC160299	104	27	66	21	445	105	275	135	285	24	164	54	143	19	78	15	TC160299	9.80433	9.44063	11.6193	6.61948	45.7367	35.4055	40.4227	51.8839	23.5343	7.72361	17.6596	16.6145	9.18673	5.36186	8.1463	6.13227	TC160299	Elicitor-responsive protein 3
DE	BQ290506	25	5	25	10	161	56	143	61	133	8	69	21	46	16	30	7	BQ290506	2.35681	1.74826	4.40126	3.15213	16.5475	18.8829	21.0198	23.4438	10.9827	2.57454	7.42997	6.4612	2.95517	4.51525	3.13319	2.86172	BQ290506	Unknown
DE	TC181911	224	60	176	121	155	51	94	77	45	17	39	29	71	22	18	17	TC181911	21.117	20.9792	30.9849	38.1408	15.9308	17.197	13.8172	29.593	3.71594	5.47089	4.19955	8.92261	4.56124	6.20847	1.87992	6.9499	TC181911	70 kDa heat shock cognate protein 3
DE	TC172346	50	26	31	15	52	9	36	9	83	42	100	41	320	85	283	88	TC172346	4.71362	9.09098	5.45756	4.7282	5.34452	3.03476	5.2917	3.45893	6.85384	13.5163	10.7681	12.6147	20.5577	23.9873	29.5564	35.976	TC172346	40s ribosomal protein s3-3
DE	GO096100	33	5	38	10	277	84	188	91	129	59	278	48	131	23	57	6	GO096100	3.11099	1.74826	6.68992	3.15213	28.4698	28.3244	27.6344	34.9736	10.6524	18.9872	29.9352	14.7685	8.41581	6.49067	5.95306	2.45291	GO096100	Dehydrin 1
DE	TC193699	9	0	11	0	9	0	15	1	28	8	30	5	190	47	134	58	TC193699	0.848452	0	1.93656	0	0.925013	0	2.20487	0.384325	2.31214	2.57454	3.23042	1.53838	12.2061	13.2635	13.9949	23.7114	TC193699	Cytochrome B561
DE	BI416822	5	0	13	0	15	6	36	4	166	65	147	59	188	57	155	6	BI416822	0.471362	0	2.28866	0	1.54169	2.02317	5.2917	1.5373	13.7077	20.9181	15.8291	18.1529	12.0777	16.0856	16.1882	2.45291	BI416822	Integral membrane family protein-like
DE	BI077276	7	3	7	7	30	30	32	13	126	91	125	63	192	62	129	18	BI077276	0.659907	1.04896	1.23235	2.20649	3.08338	10.1159	4.70373	4.99623	10.4046	29.2854	13.4601	19.3836	12.3346	17.4966	13.4727	7.35872	BI077276	Oligopeptide transporter 4-like
DE	TC169926	49	8	45	6	336	166	291	149	394	61	256	116	225	80	161	17	TC169926	4.61935	2.79722	7.92227	1.89128	34.5338	55.9744	42.7746	57.2644	32.5351	19.6308	27.5663	35.6904	14.4546	22.5762	16.8148	6.9499	TC169926	ATP-binding cassette
DE	TC185897	49	2	74	3	1507	663	1284	651	1777	373	996	441	835	234	511	70	TC185897	4.61935	0.699306	13.0277	0.945639	154.888	223.56	188.737	250.196	146.738	120.038	107.25	135.685	53.6428	66.0355	53.3687	28.6172	TC185897	ATAF1-like protein
DE	TC187514	0	0	6	0	133	55	90	33	80	13	56	4	51	13	30	2	TC187514	0	0	1.0563	0	13.6696	18.5457	13.2292	12.6827	6.60611	4.18362	6.03012	1.2307	3.27638	3.66864	3.13319	0.817635	TC187514	ATAF1-like protein
DE	TC188647	92	24	47	17	89	22	67	21	320	62	303	95	457	138	368	85	TC188647	8.67306	8.39167	8.27437	5.35862	9.14735	7.41829	9.84844	8.07083	26.4244	19.9527	32.6273	29.2292	29.359	38.944	38.4338	34.7495	TC188647	40s ribosomal protein s29
DE	TC159148	30	16	18	8	82	32	76	32	306	95	197	70	233	45	117	25	TC159148	2.82817	5.59445	3.16891	2.5217	8.42789	10.7902	11.1714	12.2984	25.2684	30.5726	21.2131	21.5373	14.9686	12.6991	12.2194	10.2204	TC159148	Glutathione S-transferase GST 10
DE	TC176536	13	4	11	2	57	18	34	27	158	68	126	45	190	39	106	17	TC176536	1.22554	1.39861	1.93656	0.630426	5.85841	6.06951	4.99772	10.3768	13.0471	21.8836	13.5678	13.8454	12.2061	11.0059	11.0706	6.9499	TC176536	Conserved hypothetical protein
DE	TC166625	176	30	105	35	594	194	356	132	212	53	157	51	213	54	128	31	TC166625	16.5919	10.4896	18.4853	11.0325	61.0508	65.4159	52.329	50.7309	17.5062	17.0563	16.9059	15.6915	13.6837	15.239	13.3683	12.6733	TC166625	Cholinephosphate cytidylyltransferase
DE	TC168815	29	4	25	5	33	7	27	5	232	27	214	41	217	46	236	35	TC168815	2.7339	1.39861	4.40126	1.57607	3.39171	2.36037	3.96877	1.92163	19.1577	8.68906	23.0437	12.6147	13.9407	12.9813	24.6478	14.3086	TC168815	HD2 type Histone deacetylase
DE	TC166929	3	0	27	3	190	61	152	71	47	5	43	3	34	3	26	2	TC166929	0.282817	0	4.75336	0.945639	19.528	20.5689	22.3427	27.2871	3.88109	1.60909	4.63027	0.923028	2.18426	0.846609	2.71543	0.817635	TC166929	Pinus taeda anonymous locus umn_4898_01 genomic sequence
DE	TC173792	83	16	58	18	368	88	218	112	238	15	136	39	117	12	52	12	TC173792	7.82461	5.59445	10.2109	5.67384	37.8227	29.6732	32.0442	43.0444	19.6532	4.82726	14.6446	11.9994	7.51641	3.38644	5.43087	4.90581	TC173792	Elicitor-responsive protein 3
DE	TC185009	5	2	11	3	29	2	20	5	140	73	56	40	222	78	90	18	TC185009	0.471362	0.699306	1.93656	0.945639	2.9806	0.67439	2.93983	1.92163	11.5607	23.4927	6.03012	12.307	14.2619	22.0118	9.39958	7.35872	TC185009	Ammonium transporter amt2
DE	TC195319	90	10	64	19	59	7	72	17	211	34	201	58	500	144	516	131	TC195319	8.48452	3.49653	11.2672	5.98905	6.06397	2.36037	10.5834	6.53353	17.4236	10.9418	21.6438	17.8452	32.1214	40.6372	53.8909	53.5551	TC195319	Aldehyde Dehydrogenase Family 2 Member Mitochondrial
DE	TC180725	32	6	8	0	292	34	180	21	127	5	52	5	22	0	9	1	TC180725	3.01672	2.09792	1.4084	0	30.0115	11.4646	26.4585	8.07083	10.4872	1.60909	5.5994	1.53838	1.41334	0	0.939958	0.408818	TC180725	Unknown
DE	TC191714	152	17	49	23	287	123	197	86	132	21	99	39	115	30	67	10	TC191714	14.3294	5.9441	8.62647	7.2499	29.4976	41.475	28.9574	33.052	10.9001	6.75816	10.6604	11.9994	7.38793	8.46609	6.99746	4.08818	TC191714	Protein translation factor SUI1 homolog
DE	TC163375	14	0	16	0	125	69	130	35	116	33	142	27	34	12	58	13	TC163375	1.31981	0	2.81681	0	12.8474	23.2665	19.1089	13.4514	9.57886	10.62	15.2907	8.30725	2.18426	3.38644	6.0575	5.31463	TC163375	Ring zinc finger
DE	TC173522	2	0	14	2	11	3	11	6	127	19	89	13	275	33	185	30	TC173522	0.188545	0	2.46471	0.630426	1.13057	1.01159	1.61691	2.30595	10.4872	6.11453	9.58358	3.99979	17.6668	9.3127	19.3214	12.2645	TC173522	Unknown
DE	TC178006	34	12	32	11	179	60	160	99	152	10	98	31	63	17	43	10	TC178006	3.20526	4.19584	5.63362	3.46734	18.3975	20.2317	23.5187	38.0482	12.5516	3.21817	10.5527	9.53796	4.0473	4.79745	4.49091	4.08818	TC178006	Mevalonate kinase
DE	TC161861	75	24	44	25	258	108	337	183	255	51	203	33	169	34	103	17	TC161861	7.07043	8.39167	7.74622	7.88033	26.517	36.4171	49.5362	70.3315	21.057	16.4127	21.8592	10.1533	10.857	9.5949	10.7573	6.9499	TC161861	Beta- expressed
DE	TC161088	535	170	478	197	276	66	210	68	65	15	101	44	309	49	206	69	TC161088	50.4357	59.441	84.1521	62.097	28.3671	22.2549	30.8682	26.1341	5.36747	4.82726	10.8758	13.5377	19.851	13.828	21.5146	28.2084	TC161088	subtilisin-like protease-like
DE	TC174492	9	8	32	2	55	34	83	53	436	100	195	85	71	12	43	13	TC174492	0.848452	2.79722	5.63362	0.630426	5.65286	11.4646	12.2003	20.3692	36.0033	32.1817	20.9977	26.1525	4.56124	3.38644	4.49091	5.31463	TC174492	Unknown
DE	TC159830	7	2	25	0	21	5	29	1	371	43	263	40	262	38	237	29	TC159830	0.659907	0.699306	4.40126	0	2.15836	1.68598	4.26276	0.384325	30.6358	13.8381	28.32	12.307	16.8316	10.7237	24.7522	11.8557	TC159830	Unknown
DE	TC175273	28	5	12	5	115	58	86	77	64	35	42	18	54	13	33	4	TC175273	2.63963	1.74826	2.11261	1.57607	11.8196	19.5573	12.6413	29.593	5.28489	11.2636	4.52259	5.53817	3.46911	3.66864	3.44651	1.63527	TC175273	---NA---
DE	TC157715	0	0	12	0	198	49	138	108	100	19	20	6	83	12	21	0	TC157715	0	0	2.11261	0	20.3503	16.5226	20.2848	41.5071	8.25764	6.11453	2.15361	1.84606	5.33216	3.38644	2.19323	0	TC157715	Peroxidase precursor
DE	TC179684	242	25	303	104	95	11	77	44	49	10	53	7	65	17	25	6	TC179684	22.8139	8.74132	53.3433	32.7822	9.76402	3.70915	11.3184	16.9103	4.04624	3.21817	5.70708	2.15373	4.17578	4.79745	2.61099	2.45291	TC179684	17.6 kDa class I heat shock protein
DE	TC163493	8	0	19	0	8	0	38	0	63	9	133	9	435	87	506	98	TC163493	0.754179	0	3.34496	0	0.822234	0	5.58568	0	5.20231	2.89635	14.3215	2.76908	27.9456	24.5517	52.8465	40.0641	TC163493	Thaumatin-like protein
DE	TC165234	8	0	14	1	8	0	15	5	221	14	224	38	290	15	126	36	TC165234	0.754179	0	2.46471	0.315213	0.822234	0	2.20487	1.92163	18.2494	4.50544	24.1205	11.6917	18.6304	4.23305	13.1594	14.7174	TC165234	NAD dependent epimerase
DE	TC180455	5	2	20	0	13	0	24	0	99	10	133	4	610	88	310	49	TC180455	0.471362	0.699306	3.52101	0	1.33613	0	3.5278	0	8.17506	3.21817	14.3215	1.2307	39.1881	24.8339	32.3763	20.0321	TC180455	Hypothetical protein sorbidraft_03g009360
DE	TC170513	59	15	30	8	87	48	118	26	416	148	299	87	351	76	190	43	TC170513	5.56207	5.24479	5.28151	2.5217	8.94179	16.1854	17.345	9.99245	34.3518	47.6289	32.1965	26.7678	22.5492	21.4474	19.8435	17.5792	TC170513	Glutathione s-transferase-like protein
DE	TC157135	7	0	18	2	207	30	140	63	308	33	170	28	123	14	56	12	TC157135	0.659907	0	3.16891	0.630426	21.2753	10.1159	20.5788	24.2125	25.4335	10.62	18.3057	8.61493	7.90187	3.95084	5.84862	4.90581	TC157135	Unknown
DE	CT582167	26	5	14	9	20	8	20	10	137	37	105	25	185	38	135	49	CT582167	2.45108	1.74826	2.46471	2.83692	2.05558	2.69756	2.93983	3.84325	11.313	11.9072	11.3065	7.6919	11.8849	10.7237	14.0994	20.0321	CT582167	Fibrillarin homolog
DE	TC196113	147	46	135	61	834	464	586	398	740	236	451	163	348	99	281	72	TC196113	13.858	16.084	23.7668	19.228	85.7179	156.459	86.1371	152.961	61.1065	75.9488	48.564	50.1512	22.3565	27.9381	29.3476	29.4349	TC196113	Phaseolin G-box binding protein PG1
DE	TC174185	203	57	166	65	721	201	507	222	325	53	209	88	259	55	155	32	TC174185	19.1373	19.9302	29.2244	20.4889	74.1038	67.7762	74.5248	85.3202	26.8373	17.0563	22.5053	27.0755	16.6389	15.5212	16.1882	13.0822	TC174185	NAC domain containing protein 28
DE	TC168521	36	23	39	7	397	131	229	137	365	105	251	105	292	34	164	39	TC168521	3.39381	8.04202	6.86597	2.20649	40.8033	44.1726	33.6611	52.6525	30.1404	33.7908	27.0279	32.306	18.7589	9.5949	17.1281	15.9439	TC168521	Probable glycerophosphoryl diester phosphodiesterase 3-like
DE	TC156601	297	88	91	62	52	20	41	19	30	17	10	21	31	23	9	1	TC156601	27.9989	30.7695	16.0206	19.5432	5.34452	6.7439	6.02666	7.30218	2.47729	5.47089	1.07681	6.4612	1.99153	6.49067	0.939958	0.408818	TC156601	Catechol o-methyltransferase
DE	TC194956	26	0	37	5	261	53	169	95	401	269	437	97	134	69	119	16	TC194956	2.45108	0	6.51387	1.57607	26.8254	17.8713	24.8416	36.5109	33.1131	86.5688	47.0565	29.8446	8.60854	19.472	12.4283	6.54108	TC194956	NBS/LRR
DE	TC164135	180	51	119	41	618	134	370	134	322	59	276	56	145	36	80	17	TC164135	16.969	17.8323	20.95	12.9237	63.5175	45.1842	54.3869	51.4996	26.5896	18.9872	29.7199	17.2299	9.31521	10.1593	8.35518	6.9499	TC164135	Sugar transporter erd6-like 6
DE	TC174496	10	0	23	0	12	0	51	4	233	127	257	88	195	84	272	92	TC174496	0.942724	0	4.04916	0	1.23335	0	7.49657	1.5373	19.2403	40.8708	27.6739	27.0755	12.5274	23.7051	28.4076	37.6112	TC174496	Dirigent-like protein
DE	CX714488	49	20	84	16	44	24	53	19	273	101	259	112	538	145	402	151	CX714488	4.61935	6.99306	14.7882	5.04341	4.52228	8.09269	7.79056	7.30218	22.5434	32.5035	27.8893	34.4597	34.5626	40.9194	41.9848	61.7315	CX714488	GroEL-like chaperone, ATPase
DE	TC179461	121	24	35	41	106	31	107	25	259	78	308	77	582	254	473	126	TC179461	11.407	8.39167	6.16177	12.9237	10.8946	10.4531	15.7281	9.60813	21.3873	25.1017	33.1657	23.6911	37.3893	71.6796	49.4	51.511	TC179461	Nucleotide-sugar transporter family protein
DE	TC163203	87	22	99	25	495	236	320	195	253	37	165	48	238	66	158	44	TC163203	8.2017	7.69236	17.429	7.88033	50.8757	79.5781	47.0373	74.9434	20.8918	11.9072	17.7673	14.7685	15.2898	18.6254	16.5015	17.988	TC163203	Probable Protein Phosphatase 2c 10-Like
DE	TC195407	65	10	24	9	310	68	172	60	129	28	81	38	119	22	82	4	TC195407	6.12771	3.49653	4.22521	2.83692	31.8616	22.9293	25.2826	23.0595	10.6524	9.01088	8.72214	11.6917	7.6449	6.20847	8.56406	1.63527	TC195407	Probable protein phosphatase 2c 49-like
DE	TC170679	162	41	161	73	150	38	120	19	87	8	64	20	39	16	18	0	TC170679	15.2721	14.3358	28.3441	23.0106	15.4169	12.8134	17.639	7.30218	7.18415	2.57454	6.89156	6.15352	2.50547	4.51525	1.87992	0	TC170679	Snakin-like cysteine rich protein
DE	TC191810	313	43	304	37	127	23	101	27	73	13	65	18	54	9	43	8	TC191810	29.5073	15.0351	53.5193	11.6629	13.053	7.75549	14.8462	10.3768	6.02808	4.18362	6.99925	5.53817	3.46911	2.53983	4.49091	3.27054	TC191810	Low molecular weight heat-shock protein
DE	TC179615	91	11	76	24	420	175	230	180	268	37	164	39	168	32	109	10	TC179615	8.57879	3.84618	13.3798	7.56511	43.1673	59.0092	33.8081	69.1785	22.1305	11.9072	17.6596	11.9994	10.7928	9.0305	11.3839	4.08818	TC179615	Choline/Ethanolamine Kinase
DE	TC184679	73	12	80	14	66	11	63	7	311	102	249	42	770	144	555	98	TC184679	6.88189	4.19584	14.084	4.41298	6.78343	3.70915	9.26047	2.69028	25.6813	32.8253	26.8125	12.9224	49.467	40.6372	57.9641	40.0641	TC184679	NuM1 protein
DE	TC159334	0	0	6	0	4	0	4	1	154	14	85	54	79	19	29	5	TC159334	0	0	1.0563	0	0.411117	0	0.587967	0.384325	12.7168	4.50544	9.15286	16.6145	5.07518	5.36186	3.02875	2.04409	TC159334	Cysteine-rich repeat secretory protein 55-like
DE	TC162956	82	9	27	14	368	92	207	47	152	22	83	45	134	20	70	4	TC162956	7.73034	3.14688	4.75336	4.41298	37.8227	31.022	30.4273	18.0633	12.5516	7.07998	8.9375	13.8454	8.60854	5.64406	7.31078	1.63527	TC162956	Protein phosphatase
DE	CF395134	24	10	38	9	205	120	152	114	158	32	97	38	135	51	89	27	CF395134	2.26254	3.49653	6.68992	2.83692	21.0697	40.4634	22.3427	43.8131	13.0471	10.2981	10.445	11.6917	8.67278	14.3924	9.29514	11.0381	CF395134	---NA---
DE	TC161719	19	8	52	6	47	0	102	8	590	37	414	40	1454	152	1077	322	TC161719	1.79118	2.79722	9.15462	1.89128	4.83062	0	14.9931	3.0746	48.7201	11.9072	44.5798	12.307	93.4091	42.8949	112.482	131.639	TC161719	Pathogenesis-Related Protein Psemi
DE	TC169158	11	5	13	4	73	40	57	66	68	78	280	121	72	24	40	6	TC169158	1.037	1.74826	2.28866	1.26085	7.50288	13.4878	8.37852	25.3655	5.6152	25.1017	30.1506	37.2288	4.62548	6.77287	4.17759	2.45291	TC169158	Glutathione peroxidase
DE	TC157405	77	25	64	14	369	84	262	131	245	23	149	50	136	14	74	16	TC157405	7.25898	8.74132	11.2672	4.41298	37.9255	28.3244	38.5118	50.3466	20.2312	7.40179	16.0444	15.3838	8.73703	3.95084	7.72854	6.54108	TC157405	Elicitor-responsive protein 3
DE	TC166778	51	0	47	17	63	5	102	14	547	179	661	55	557	249	693	187	TC166778	4.80789	0	8.27437	5.35862	6.47509	1.68598	14.9931	5.38055	45.1693	57.6053	71.1769	16.9222	35.7833	70.2686	72.3767	76.4489	TC166778	O-Methyltransferase, Family 2
DE	TC192076	71	26	48	23	80	24	76	12	260	63	190	77	472	117	360	78	TC192076	6.69334	9.09098	8.45042	7.2499	8.22234	8.09269	11.1714	4.6119	21.4699	20.2745	20.4593	23.6911	30.3226	33.0178	37.5983	31.8878	TC192076	Unknown
DE	TC199238	10	2	9	0	12	0	10	2	60	26	84	14	176	40	103	33	TC199238	0.942724	0.699306	1.58445	0	1.23335	0	1.46992	0.76865	4.95458	8.36725	9.04518	4.30746	11.3067	11.2881	10.7573	13.491	TC199238	21 kD protein
DE	TC167835	7	0	17	1	12	3	10	14	158	41	90	61	222	30	226	23	TC167835	0.659907	0	2.99286	0.315213	1.23335	1.01159	1.46992	5.38055	13.0471	13.1945	9.69126	18.7682	14.2619	8.46609	23.6034	9.40281	TC167835	Flagellin-sensing 2-like protein
DE	BQ696662	41	0	58	10	427	176	339	218	562	129	299	118	285	77	209	39	BQ696662	3.86517	0	10.2109	3.15213	43.8867	59.3464	49.8302	83.7829	46.4079	41.5144	32.1965	36.3058	18.3092	21.7296	21.8279	15.9439	BQ696662	Atp-Binding Cassette Transporter
DE	TC173938	3	0	1	0	3	0	10	0	29	17	81	13	136	33	146	10	TC173938	0.282817	0	0.17605	0	0.308338	0	1.46992	0	2.39472	5.47089	8.72214	3.99979	8.73703	9.3127	15.2482	4.08818	TC173938	Unknown
DE	TC161272	203	51	118	55	203	84	87	38	78	5	35	14	96	20	29	4	TC161272	19.1373	17.8323	20.774	17.3367	20.8642	28.3244	12.7883	14.6044	6.44096	1.60909	3.76882	4.30746	6.16731	5.64406	3.02875	1.63527	TC161272	Early-responsive to dehydration stress protein
DE	TC165858	17	20	27	9	231	101	179	89	160	32	182	71	109	33	92	23	TC165858	1.60263	6.99306	4.75336	2.83692	23.742	34.0567	26.3115	34.2049	13.2122	10.2981	19.5979	21.845	7.00247	9.3127	9.60846	9.40281	TC165858	Aspartyl protease family protein
DE	TC194101	53	8	34	11	53	21	47	15	258	87	139	48	335	64	228	70	TC194101	4.99644	2.79722	5.98572	3.46734	5.4473	7.0811	6.90861	5.76488	21.3047	27.9981	14.9676	14.7685	21.5213	18.061	23.8123	28.6172	TC194101	40s ribosomal protein
DE	TC195491	148	143	525	85	113	56	123	80	64	34	102	28	37	16	43	14	TC195491	13.9523	50.0004	92.4265	26.7931	11.6141	18.8829	18.08	30.746	5.28489	10.9418	10.9834	8.61493	2.37698	4.51525	4.49091	5.72345	TC195491	Unknown
DE	TC158204	118	26	67	24	297	131	251	105	163	28	86	32	185	34	77	35	TC158204	11.1241	9.09098	11.7954	7.56511	30.5254	44.1726	36.8949	40.3541	13.46	9.01088	9.26054	9.84563	11.8849	9.5949	8.04186	14.3086	TC158204	Early-responsive to dehydration stress protein
DE	TC164449	46	10	17	6	49	13	44	4	133	45	107	38	269	61	201	49	TC164449	4.33653	3.49653	2.99286	1.89128	5.03618	4.38354	6.46763	1.5373	10.9827	14.4818	11.5218	11.6917	17.2813	17.2144	20.9924	20.0321	TC164449	ATP binding
DE	TC156553	0	6	1	5	14	6	13	5	9	9	32	10	169	71	156	47	TC156553	0	2.09792	0.17605	1.57607	1.43891	2.02317	1.91089	1.92163	0.743188	2.89635	3.44578	3.07676	10.857	20.0364	16.2926	19.2144	TC156553	Thaumatin-like protein
DE	TC170785	3	4	4	0	33	17	25	6	140	49	128	31	70	13	70	16	TC170785	0.282817	1.39861	0.704202	0	3.39171	5.73232	3.67479	2.30595	11.5607	15.769	13.7831	9.53796	4.497	3.66864	7.31078	6.54108	TC170785	Phosphatidylglycerol specific phospholipase C
DE	TC181846	15	2	20	10	129	50	70	60	26	9	12	7	20	5	10	7	TC181846	1.41409	0.699306	3.52101	3.15213	13.2585	16.8598	10.2894	23.0595	2.14699	2.89635	1.29217	2.15373	1.28486	1.41102	1.0444	2.86172	TC181846	Ankyrin-like protein
DE	GW761391	9	7	10	3	71	36	59	66	58	64	266	127	64	19	37	8	GW761391	0.848452	2.44757	1.7605	0.945639	7.29732	12.139	8.67251	25.3655	4.78943	20.5963	28.6431	39.0749	4.11154	5.36186	3.86427	3.27054	GW761391	Glutathione peroxidase
DE	TC179480	31	19	40	7	74	22	72	9	75	36	114	19	440	134	380	60	TC179480	2.92244	6.64341	7.04202	2.20649	7.60566	7.41829	10.5834	3.45893	6.19323	11.5854	12.2756	5.84585	28.2668	37.8152	39.6871	24.5291	TC179480	Serine-threonine protein plant-
DE	TC191743	143	26	59	20	616	167	493	91	471	65	252	52	247	41	96	19	TC191743	13.481	9.09098	10.387	6.30426	63.312	56.3116	72.4669	34.9736	38.8935	20.9181	27.1355	15.9992	15.868	11.5703	10.0262	7.76754	TC191743	Rubber elongation factor
DE	TC157456	43	23	22	7	303	46	91	79	105	24	47	22	71	9	29	9	TC157456	4.05371	8.04202	3.87311	2.20649	31.1421	15.511	13.3762	30.3617	8.67052	7.72361	5.06099	6.76887	4.56124	2.53983	3.02875	3.67936	TC157456	Probable xyloglucan glycosyltransferase 5
DE	GT257093	35	5	43	9	197	76	176	97	431	92	289	120	190	38	162	40	GT257093	3.29953	1.74826	7.57017	2.83692	20.2475	25.6268	25.8705	37.2795	35.5904	29.6072	31.1197	36.9211	12.2061	10.7237	16.9192	16.3527	GT257093	Glycosyl hydrolase
DE	TC158217	75	26	73	25	445	208	324	231	356	59	205	88	280	90	176	36	TC158217	7.07043	9.09098	12.8517	7.88033	45.7367	70.1366	47.6253	88.7791	29.3972	18.9872	22.0745	27.0755	17.988	25.3983	18.3814	14.7174	TC158217	Aminophospholipid atpase
DE	DR092091	21	2	17	5	134	46	88	51	35	12	31	8	27	6	32	5	DR092091	1.97972	0.699306	2.99286	1.57607	13.7724	15.511	12.9353	19.6006	2.89017	3.86181	3.3381	2.46141	1.73456	1.69322	3.34207	2.04409	DR092091	---NA---
DE	TC174512	134	29	135	29	168	33	132	47	857	202	704	152	1264	197	966	186	TC174512	12.6325	10.1399	23.7668	9.14118	17.2669	11.1274	19.4029	18.0633	70.768	65.0071	75.8072	46.7668	81.2029	55.594	100.889	76.0401	TC174512	Similarity to RNA-binding protein
DE	TC158019	89	27	89	27	123	38	84	47	400	110	396	91	792	180	719	159	TC158019	8.39025	9.44063	15.6685	8.51075	12.6418	12.8134	12.3473	18.0633	33.0306	35.3999	42.6416	27.9985	50.8803	50.7966	75.0922	65.002	TC158019	60s Ribosomal Protein L17-2-Like
DE	TC157512	19	3	34	2	44	9	37	18	142	54	156	45	313	73	258	53	TC157512	1.79118	1.04896	5.98572	0.630426	4.52228	3.03476	5.43869	6.91785	11.7258	17.3781	16.7982	13.8454	20.108	20.6008	26.9455	21.6673	TC157512	Nucleoside diphosphate kinase
DE	TC178810	45	21	77	11	32	12	42	13	254	148	253	85	360	118	294	82	TC178810	4.24226	7.34271	13.5559	3.46734	3.28893	4.04634	6.17365	4.99623	20.9744	47.6289	27.2432	26.1525	23.1274	33.3	30.7053	33.523	TC178810	Pectate Lyase
DE	TC155363	0	0	10	0	2	0	7	1	7	0	86	9	163	9	281	310	TC155363	0	0	1.7605	0	0.205558	0	1.02894	0.384325	0.578035	0	9.26054	2.76908	10.4716	2.53983	29.3476	126.733	TC155363	Thaumatin-like protein
DE	TC163737	25	13	60	2	310	65	181	109	390	146	320	127	92	19	91	15	TC163737	2.35681	4.54549	10.563	0.630426	31.8616	21.9177	26.6055	41.8914	32.2048	46.9853	34.4578	39.0749	5.91034	5.36186	9.50402	6.13227	TC163737	Lanc-like protein 2
DE	TC157432	4	0	7	2	64	17	109	10	129	52	216	25	116	34	139	19	TC157432	0.37709	0	1.23235	0.630426	6.57787	5.73232	16.0221	3.84325	10.6524	16.7345	23.259	7.6919	7.45217	9.5949	14.5171	7.76754	TC157432	Expansin
DE	TC165984	3	2	11	0	13	4	36	7	186	60	193	33	218	41	180	5	TC165984	0.282817	0.699306	1.93656	0	1.33613	1.34878	5.2917	2.69028	15.3592	19.309	20.7824	10.1533	14.0049	11.5703	18.7992	2.04409	TC165984	Integral membrane family protein-like
DE	TC180087	34	5	35	7	155	63	96	62	75	21	68	24	59	11	30	3	TC180087	3.20526	1.74826	6.16177	2.20649	15.9308	21.2433	14.1112	23.8282	6.19323	6.75816	7.32229	7.38423	3.79033	3.10423	3.13319	1.22645	TC180087	Unknown
DE	DR049275	0	0	9	0	2	0	7	1	7	0	81	8	141	8	247	299	DR049275	0	0	1.58445	0	0.205558	0	1.02894	0.384325	0.578035	0	8.72214	2.46141	9.05824	2.25762	25.7966	122.236	DR049275	Thaumatin-like protein
DE	TC170703	9	4	12	0	106	46	71	41	127	22	85	14	33	7	22	6	TC170703	0.848452	1.39861	2.11261	0	10.8946	15.511	10.4364	15.7573	10.4872	7.07998	9.15286	4.30746	2.12001	1.97542	2.29767	2.45291	TC170703	Unknown
DE	BI416869	1	0	4	0	2	0	27	0	33	0	55	0	190	37	384	89	BI416869	0.0942724	0	0.704202	0	0.205558	0	3.96877	0	2.72502	0	5.92244	0	12.2061	10.4415	40.1049	36.3848	BI416869	Hypothetical protein selmodraft_411562
DE	CV034027	25	8	21	10	138	45	107	57	109	11	71	20	56	9	31	8	CV034027	2.35681	2.79722	3.69706	3.15213	14.1835	15.1738	15.7281	21.9065	9.00083	3.53999	7.64533	6.15352	3.5976	2.53983	3.23763	3.27054	CV034027	Unknown
DE	TC171034	10	3	25	8	219	89	117	82	330	51	148	22	117	11	57	20	TC171034	0.942724	1.04896	4.40126	2.5217	22.5086	30.0104	17.198	31.5147	27.2502	16.4127	15.9367	6.76887	7.51641	3.10423	5.95306	8.17635	TC171034	Zinc finger, RING-type
DE	DR094801	19	6	34	3	30	12	47	13	203	54	203	17	307	61	330	186	DR094801	1.79118	2.09792	5.98572	0.945639	3.08338	4.04634	6.90861	4.99623	16.763	17.3781	21.8592	5.23049	19.7225	17.2144	34.4651	76.0401	DR094801	Thaumatin-like protein
DE	TC165364	523	184	284	100	416	252	217	80	192	17	80	23	212	52	74	15	TC165364	49.3045	64.3361	49.9983	31.5213	42.7561	84.9732	31.8972	30.746	15.8547	5.47089	8.61446	7.07655	13.6195	14.6746	7.72854	6.13227	TC165364	ERD4 protein
DE	TC177293	108	61	135	65	76	12	44	36	26	5	23	18	33	9	39	9	TC177293	10.1814	21.3288	23.7668	20.4889	7.81122	4.04634	6.46763	13.8357	2.14699	1.60909	2.47666	5.53817	2.12001	2.53983	4.07315	3.67936	TC177293	Metallothionein-like protein
DE	TC163042	29	16	53	9	72	5	25	13	151	34	170	32	451	93	332	91	TC163042	2.7339	5.59445	9.33067	2.83692	7.4001	1.68598	3.67479	4.99623	12.469	10.9418	18.3057	9.84563	28.9735	26.2449	34.674	37.2024	TC163042	60s ribosomal protein L6
DE	TC163014	111	39	65	30	160	47	110	47	484	149	336	99	751	212	574	139	TC163014	10.4642	13.6365	11.4433	9.45639	16.4447	15.8482	16.1691	18.0633	39.967	47.9508	36.1807	30.4599	48.2464	59.8271	59.9484	56.8257	TC163014	60s ribosomal protein L26-1
DE	TC186301	19	2	60	0	29	2	88	18	483	57	362	43	1014	241	1028	362	TC186301	1.79118	0.699306	10.563	0	2.9806	0.67439	12.9353	6.91785	39.8844	18.3436	38.9804	13.2301	65.1422	68.0109	107.364	147.992	TC186301	Pathogenesis-Related Protein Psemi
DE	TC162613	53	16	64	6	22	6	41	10	220	92	232	61	371	96	218	62	TC162613	4.99644	5.59445	11.2672	1.89128	2.26114	2.02317	6.02666	3.84325	18.1668	29.6072	24.9819	18.7682	23.8341	27.0915	22.7679	25.3467	TC162613	Bhlh Domain Class Transcription Factor
DE	TC157574	15	2	42	5	61	19	43	25	191	79	219	55	366	94	323	72	TC157574	1.41409	0.699306	7.39412	1.57607	6.26953	6.40671	6.32064	9.60813	15.7721	25.4236	23.5821	16.9222	23.5129	26.5271	33.734	29.4349	TC157574	Nucleoside diphosphate kinase
DE	TC183794	3	0	16	0	148	39	117	58	132	29	59	15	49	11	30	18	TC183794	0.282817	0	2.81681	0	15.2113	13.1506	17.198	22.2909	10.9001	9.3327	6.35316	4.61514	3.1479	3.10423	3.13319	7.35872	TC183794	Nematode resistance hspro2 isoform 1
DE	TC171779	49	4	47	2	272	97	303	147	727	92	477	158	226	73	223	28	TC171779	4.61935	1.39861	8.27437	0.630426	27.9559	32.7079	44.5385	56.4958	60.033	29.6072	51.3637	48.6128	14.5189	20.6008	23.2901	11.4469	TC171779	Sinapyl alcohol dehydrogenase
DE	TC166644	8	5	14	3	73	32	58	62	59	86	259	121	67	24	41	6	TC166644	0.754179	1.74826	2.46471	0.945639	7.50288	10.7902	8.52551	23.8282	4.87201	27.6763	27.8893	37.2288	4.30427	6.77287	4.28203	2.45291	TC166644	Glutathione peroxidase
DE	TC182510	29	9	20	5	23	5	18	15	153	40	129	72	184	70	80	40	TC182510	2.7339	3.14688	3.52101	1.57607	2.36392	1.68598	2.64585	5.76488	12.6342	12.8727	13.8908	22.1527	11.8207	19.7542	8.35518	16.3527	TC182510	---NA---
DE	TC180421	4	0	9	2	62	0	43	3	47	0	66	3	300	71	337	70	TC180421	0.37709	0	1.58445	0.630426	6.37231	0	6.32064	1.15298	3.88109	0	7.10693	0.923028	19.2728	20.0364	35.1962	28.6172	TC180421	Thaumatin-like protein
DE	TC170175	79	53	127	30	70	20	31	14	34	2	15	9	19	6	18	1	TC170175	7.44752	18.5316	22.3584	9.45639	7.19454	6.7439	4.55674	5.38055	2.8076	0.643634	1.61521	2.76908	1.22061	1.69322	1.87992	0.408818	TC170175	Placenta-specific gene 8 protein
DE	TC170992	132	42	98	57	64	18	32	24	29	6	22	9	74	23	50	18	TC170992	12.444	14.6854	17.2529	17.9671	6.57787	6.06951	4.70373	9.2238	2.39472	1.9309	2.36898	2.76908	4.75397	6.49067	5.22199	7.35872	TC170992	Histone H2A
DE	TC155595	75	16	71	12	87	12	65	26	276	82	327	84	479	154	417	124	TC155595	7.07043	5.59445	12.4996	3.78256	8.94179	4.04634	9.55446	9.99245	22.7911	26.389	35.2116	25.8448	30.7723	43.4593	43.5514	50.6934	TC155595	Chaperonin CPN60- mitochondrial
DE	TC167918	5	6	13	6	106	53	77	39	199	48	87	27	52	23	36	7	TC167918	0.471362	2.09792	2.28866	1.89128	10.8946	17.8713	11.3184	14.9887	16.4327	15.4472	9.36822	8.30725	3.34063	6.49067	3.75983	2.86172	TC167918	Metal ion binding protein
DE	TC189279	20	10	35	4	223	122	219	66	277	89	236	42	90	57	95	27	TC189279	1.88545	3.49653	6.16177	1.26085	22.9198	41.1378	32.1912	25.3655	22.8737	28.6417	25.4126	12.9224	5.78185	16.0856	9.92177	11.0381	TC189279	Formate dehydrogenase 2, mitochondrial precursor
DE	DR111992	79	23	39	25	135	79	138	102	54	17	55	24	72	18	27	19	DR111992	7.44752	8.04202	6.86597	7.88033	13.8752	26.6384	20.2848	39.2012	4.45913	5.47089	5.92244	7.38423	4.62548	5.07966	2.81987	7.76754	DR111992	Hypothetical protein selmodraft_77081
DE	TC171864	188	14	44	46	132	29	114	31	354	122	374	88	780	280	570	145	TC171864	17.7232	4.89514	7.74622	14.4998	13.5669	9.77866	16.757	11.9141	29.232	39.2617	40.2726	27.0755	50.1094	79.0169	59.5306	59.2786	TC171864	Nucleotide-sugar transporter-like protein
DE	TC180374	94	12	81	14	481	249	427	234	800	151	486	209	495	144	325	43	TC180374	8.86161	4.19584	14.2601	4.41298	49.4368	83.9616	62.7654	89.9321	66.0611	48.5944	52.3328	64.3043	31.8002	40.6372	33.9429	17.5792	TC180374	Pleiotropic Drug Resistance Protein 1
DE	TC170476	2	0	11	0	82	9	22	14	240	22	138	49	30	3	19	2	TC170476	0.188545	0	1.93656	0	8.42789	3.03476	3.23382	5.38055	19.8183	7.07998	14.8599	15.0761	1.92728	0.846609	1.98435	0.817635	TC170476	Cold acclimation protein 1
DE	TC172155	7	0	1	1	15	9	20	6	94	24	88	24	102	33	104	13	TC172155	0.659907	0	0.17605	0.315213	1.54169	3.03476	2.93983	2.30595	7.76218	7.72361	9.4759	7.38423	6.55277	9.3127	10.8617	5.31463	TC172155	Clavata-like receptor
DE	TC168264	8	0	21	0	156	39	157	21	262	26	149	64	77	19	44	13	TC168264	0.754179	0	3.69706	0	16.0336	13.1506	23.0777	8.07083	21.635	8.36725	16.0444	19.6913	4.9467	5.36186	4.59535	5.31463	TC168264	Transglutaminase domain protein precursor
DE	TC191231	20	5	12	11	136	66	178	36	88	12	38	16	84	20	72	1	TC191231	1.88545	1.74826	2.11261	3.46734	13.978	22.2549	26.1645	13.8357	7.26672	3.86181	4.09187	4.92282	5.3964	5.64406	7.51966	0.408818	TC191231	6-phosphofructokinase 3-like
DE	TC182150	65	9	33	18	261	112	167	71	260	50	161	51	172	45	111	37	TC182150	6.12771	3.14688	5.80967	5.67384	26.8254	37.7659	24.5476	27.2871	21.4699	16.0909	17.3366	15.6915	11.0498	12.6991	11.5928	15.1263	TC182150	MybSt1
DE	TC160864	11	2	13	5	203	46	157	43	527	35	304	36	214	55	289	13	TC160864	1.037	0.699306	2.28866	1.57607	20.8642	15.511	23.0777	16.526	43.5178	11.2636	32.7349	11.0763	13.748	15.5212	30.1831	5.31463	TC160864	PAR-1c protein
DE	TC163357	25	5	71	0	44	0	131	14	802	103	543	57	1802	335	1660	550	TC163357	2.35681	1.74826	12.4996	0	4.52228	0	19.2559	5.38055	66.2263	33.1472	58.4706	17.5375	115.766	94.538	173.37	224.85	TC163357	Pathogenesis-Related Protein Psemi
DE	TC172502	23	0	28	5	323	178	357	29	379	44	50	56	79	28	65	2	TC172502	2.16827	0	4.92941	1.57607	33.1977	60.0207	52.476	11.1454	31.2965	14.16	5.38404	17.2299	5.07518	7.90169	6.78858	0.817635	TC172502	Unknown
DE	TC186655	33	11	36	9	172	51	160	86	148	9	75	26	57	13	43	8	TC186655	3.11099	3.84618	6.33782	2.83692	17.678	17.197	23.5187	33.052	12.2213	2.89635	8.07605	7.99958	3.66184	3.66864	4.49091	3.27054	TC186655	Unknown
DE	TC157127	106	35	77	22	80	13	66	21	389	173	323	135	373	114	379	113	TC157127	9.99288	12.2379	13.5559	6.93469	8.22234	4.38354	9.70145	8.07083	32.1222	55.6744	34.7809	41.5363	23.9626	32.1712	39.5827	46.1964	TC157127	Glucan endo-1,3-beta-glucosidase 14-like
DE	TC185381	26	19	47	10	179	95	193	90	304	79	212	67	124	36	71	12	TC185381	2.45108	6.64341	8.27437	3.15213	18.3975	32.0335	28.3694	34.5893	25.1032	25.4236	22.8283	20.6143	7.96611	10.1593	7.41522	4.90581	TC185381	Late embryogenesis abundant protein
DE	TC181728	157	32	98	38	579	273	484	205	659	191	496	217	432	100	308	54	TC181728	14.8008	11.1889	17.2529	11.9781	59.5092	92.0543	71.1439	78.7866	54.4178	61.4671	53.4096	66.7657	27.7529	28.2203	32.1674	22.0762	TC181728	MYB transcription factor MYB52
DE	TC160994	41	8	28	12	81	19	56	36	231	58	237	57	295	97	262	40	TC160994	3.86517	2.79722	4.92941	3.78256	8.32512	6.40671	8.23153	13.8357	19.0751	18.6654	25.5203	17.5375	18.9516	27.3737	27.3632	16.3527	TC160994	Pinus taeda anonymous locus cl2315contig1_03 genomic sequence
DE	TC190934	103	14	97	18	540	248	432	300	654	167	460	162	365	131	237	47	TC190934	9.71006	4.89514	17.0769	5.67384	55.5008	83.6244	63.5004	115.298	54.005	53.7435	49.5331	49.8435	23.4486	36.9686	24.7522	19.2144	TC190934	Pleiotropic drug resistance protein 1
DE	TC181103	56	37	85	11	699	321	606	163	736	239	583	186	298	148	295	81	TC181103	5.27926	12.9372	14.9643	3.46734	71.8427	108.24	89.0769	62.645	60.7762	76.9143	62.7778	57.2277	19.1444	41.7661	30.8097	33.1142	TC181103	Formate dehydrogenase, mitochondrial precursor
DE	TC194992	23	1	30	7	164	67	127	44	154	36	84	26	64	21	24	7	TC194992	2.16827	0.349653	5.28151	2.20649	16.8558	22.5921	18.6679	16.9103	12.7168	11.5854	9.04518	7.99958	4.11154	5.92626	2.50655	2.86172	TC194992	Hypothetical protein selmodraft_102485
DE	TC158652	36	13	38	3	44	9	33	18	148	64	182	56	280	78	221	66	TC158652	3.39381	4.54549	6.68992	0.945639	4.52228	3.03476	4.85072	6.91785	12.2213	20.5963	19.5979	17.2299	17.988	22.0118	23.0812	26.982	TC158652	Chaperonin CPN60- mitochondrial
DE	TC155101	7	9	36	0	58	39	70	44	380	111	221	82	62	15	43	11	TC155101	0.659907	3.14688	6.33782	0	5.96119	13.1506	10.2894	16.9103	31.379	35.7217	23.7974	25.2294	3.98306	4.23305	4.49091	4.49699	TC155101	Unknown
DE	TC177184	3	0	3	0	18	3	19	2	57	37	78	6	179	40	72	29	TC177184	0.282817	0	0.528151	0	1.85003	1.01159	2.79284	0.76865	4.70685	11.9072	8.39909	1.84606	11.4995	11.2881	7.51966	11.8557	TC177184	Alpha-expansin 2
DE	TC165002	41	12	40	9	217	103	251	108	235	65	176	47	224	45	174	18	TC165002	3.86517	4.19584	7.04202	2.83692	22.3031	34.7311	36.8949	41.5071	19.4055	20.9181	18.9518	14.4608	14.3904	12.6991	18.1725	7.35872	TC165002	Upf0483 protein agap003155
DE	TC165289	61	7	26	12	57	15	46	6	179	50	116	40	303	63	238	55	TC165289	5.75062	2.44757	4.57731	3.78256	5.85841	5.05793	6.76161	2.30595	14.7812	16.0909	12.491	12.307	19.4656	17.7788	24.8567	22.485	TC165289	Protein
DE	TC160983	9	2	16	0	168	46	88	52	195	13	97	17	71	6	31	3	TC160983	0.848452	0.699306	2.81681	0	17.2669	15.511	12.9353	19.9849	16.1024	4.18362	10.445	5.23049	4.56124	1.69322	3.23763	1.22645	TC160983	Unknown
DE	TC167727	2	1	8	0	157	30	134	17	98	1	52	12	15	3	6	0	TC167727	0.188545	0.349653	1.4084	0	16.1363	10.1159	19.6969	6.53353	8.09249	0.321817	5.5994	3.69211	0.963642	0.846609	0.626638	0	TC167727	LP3-1
DE	TC162349	5	6	29	0	239	91	245	106	394	96	168	14	47	8	39	20	TC162349	0.471362	2.09792	5.10546	0	24.5642	30.6848	36.0129	40.7385	32.5351	30.8944	18.0904	4.30746	3.01941	2.25762	4.07315	8.17635	TC162349	P-glycoprotein
DE	TC161914	41	2	48	5	82	15	58	13	486	79	451	103	601	60	242	29	TC161914	3.86517	0.699306	8.45042	1.57607	8.42789	5.05793	8.52551	4.99623	40.1321	25.4236	48.564	31.6906	38.6099	16.9322	25.2744	11.8557	TC161914	Unknown
DE	TC164338	1	0	11	2	24	11	35	18	128	86	170	42	104	10	97	10	TC164338	0.0942724	0	1.93656	0.630426	2.4667	3.70915	5.14471	6.91785	10.5698	27.6763	18.3057	12.9224	6.68125	2.82203	10.1307	4.08818	TC164338	Peroxidase
DE	TC165453	25	8	13	7	246	69	140	56	190	63	65	27	168	20	151	30	TC165453	2.35681	2.79722	2.28866	2.20649	25.2837	23.2665	20.5788	21.5222	15.6895	20.2745	6.99925	8.30725	10.7928	5.64406	15.7704	12.2645	TC165453	Taurine Catabolism Dioxygenase Taud, Tfda Family
DE	TC158533	25	5	10	9	190	64	166	57	238	41	211	53	450	62	180	8	TC158533	2.35681	1.74826	1.7605	2.83692	19.528	21.5805	24.4006	21.9065	19.6532	13.1945	22.7206	16.3068	28.9093	17.4966	18.7992	3.27054	TC158533	Tau class glutathione s-transferase
DE	TC167859	10	0	20	0	20	3	29	0	208	44	239	14	294	60	157	41	TC167859	0.942724	0	3.52101	0	2.05558	1.01159	4.26276	0	17.1759	14.16	25.7357	4.30746	18.8874	16.9322	16.397	16.7615	TC167859	Glucanase-like protein
DE	TC167598	73	44	85	29	630	291	369	213	372	125	497	132	239	66	160	74	TC167598	6.88189	15.3847	14.9643	9.14118	64.7509	98.1238	54.2399	81.8612	30.7184	40.2271	53.5173	40.6132	15.354	18.6254	16.7104	30.2525	TC167598	Chloroplast nucleoid DNA-binding protein-like protein
DE	TC178543	261	46	61	35	498	198	374	239	404	115	272	154	267	41	93	33	TC178543	24.6051	16.084	10.7391	11.0325	51.184	66.7647	54.9749	91.8537	33.3609	37.009	29.2892	47.3821	17.1528	11.5703	9.71289	13.491	TC178543	Beta-ketoacyl-coa synthase family protein
DE	TC158577	10	4	11	1	55	25	42	47	59	65	191	80	52	15	30	2	TC158577	0.942724	1.39861	1.93656	0.315213	5.65286	8.42988	6.17365	18.0633	4.87201	20.9181	20.567	24.6141	3.34063	4.23305	3.13319	0.817635	TC158577	Glutathione peroxidase
DE	TC156614	70	22	92	27	636	186	286	333	1104	296	938	499	454	100	485	132	TC156614	6.59907	7.69236	16.1966	8.51075	65.3676	62.7183	42.0396	127.98	91.1643	95.2579	101.004	153.53	29.1662	28.2203	50.6533	53.9639	TC156614	Dtdp-glucose 4-6-
DE	TC164781	6	3	13	1	105	30	47	27	166	29	92	46	78	13	45	12	TC164781	0.565634	1.04896	2.28866	0.315213	10.7918	10.1159	6.90861	10.3768	13.7077	9.3327	9.90662	14.1531	5.01094	3.66864	4.69979	4.90581	TC164781	Receptor protein kinase
DE	TC184340	65	5	182	7	18	2	2	3	42	2	11	1	507	149	85	74	TC184340	6.12771	1.74826	32.0412	2.20649	1.85003	0.67439	0.293983	1.15298	3.46821	0.643634	1.18449	0.307676	32.5711	42.0483	8.87738	30.2525	TC184340	(-)-alpha-pinene synthase
DE	TC178235	27	5	31	7	242	95	104	140	407	133	394	226	164	36	207	96	TC178235	2.54536	1.74826	5.45756	2.20649	24.8726	32.0335	15.2871	53.8055	33.6086	42.8017	42.4262	69.5348	10.5358	10.1593	21.619	39.2465	TC178235	GDP-mannose 3,5-epimerase 1
DE	DR742536	14	0	18	0	81	29	83	22	195	38	116	59	154	37	94	16	DR742536	1.31981	0	3.16891	0	8.32512	9.77866	12.2003	8.45515	16.1024	12.2291	12.491	18.1529	9.8934	10.4415	9.81733	6.54108	DR742536	Probable nadh dehydrogenase-like
DE	TC198917	54	5	39	24	97	32	64	29	303	89	290	91	560	123	430	35	TC198917	5.09071	1.74826	6.86597	7.56511	9.96958	10.7902	9.40746	11.1454	25.0206	28.6417	31.2274	27.9985	35.976	34.711	44.9091	14.3086	TC198917	Probable Wrky Transcription Factor 75-Like
DE	TC192542	118	29	60	28	385	148	364	197	258	56	246	71	266	71	214	36	TC192542	11.1241	10.1399	10.563	8.82597	39.57	49.9049	53.505	75.712	21.3047	18.0218	26.4895	21.845	17.0886	20.0364	22.3501	14.7174	TC192542	B2 Protein
DE	TC169073	40	6	40	10	74	13	60	36	306	87	336	97	255	63	297	36	TC169073	3.7709	2.09792	7.04202	3.15213	7.60566	4.38354	8.8195	13.8357	25.2684	27.9981	36.1807	29.8446	16.3819	17.7788	31.0186	14.7174	TC169073	Bifunctional 3 -phosphoadenosine 5 -phosphosulfate synthase
DE	TC163616	13	4	46	0	37	0	81	7	438	42	327	30	941	161	887	282	TC163616	1.22554	1.39861	8.09832	0	3.80283	0	11.9063	2.69028	36.1685	13.5163	35.2116	9.23028	60.4525	45.4347	92.638	115.287	TC163616	Pathogenesis-Related Protein Psemi
DE	TC186505	47	15	90	14	64	9	69	11	103	38	197	11	510	120	992	160	TC186505	4.4308	5.24479	15.8445	4.41298	6.57787	3.03476	10.1424	4.22758	8.50537	12.2291	21.2131	3.38444	32.7638	33.8644	103.604	65.4108	TC186505	Unknown
DE	TC172711	57	5	56	9	308	101	178	105	184	25	131	27	125	21	82	7	TC172711	5.37353	1.74826	9.85883	2.83692	31.656	34.0567	26.1645	40.3541	15.1941	8.04543	14.1062	8.30725	8.03035	5.92626	8.56406	2.86172	TC172711	Choline Kinase
DE	TC160527	6	1	35	0	235	68	135	73	676	101	453	76	97	25	164	16	TC160527	0.565634	0.349653	6.16177	0	24.1531	22.9293	19.8439	28.0557	55.8216	32.5035	48.7794	23.3834	6.23155	7.05508	17.1281	6.54108	TC160527	Unknown
DE	TC178276	124	25	67	22	311	125	245	109	169	34	92	29	197	34	81	38	TC178276	11.6898	8.74132	11.7954	6.93469	31.9643	42.1494	36.0129	41.8914	13.9554	10.9418	9.90662	8.92261	12.6558	9.5949	8.45962	15.5351	TC178276	Early-responsive to dehydration stress protein
DE	FE520245	30	5	27	8	230	70	145	68	93	49	233	41	134	22	53	4	FE520245	2.82817	1.74826	4.75336	2.5217	23.6392	23.6037	21.3138	26.1341	7.67961	15.769	25.0896	12.6147	8.60854	6.20847	5.53531	1.63527	FE520245	Dehydrin 1
DE	TC159620	108	41	97	23	557	168	265	208	265	89	183	52	205	21	114	31	TC159620	10.1814	14.3358	17.0769	7.2499	57.248	56.6488	38.9528	79.9396	21.8827	28.6417	19.7056	15.9992	13.1698	5.92626	11.9061	12.6733	TC159620	Unknown
DE	TC198136	24	2	15	5	131	41	108	53	85	25	73	29	73	35	62	20	TC198136	2.26254	0.699306	2.64076	1.57607	13.4641	13.825	15.8751	20.3692	7.01899	8.04543	7.86069	8.92261	4.68973	9.87711	6.47526	8.17635	TC198136	Scarecrow-like 1 transcription partial
DE	NP542707	13	0	23	2	98	23	103	75	501	75	442	49	155	9	110	11	NP542707	1.22554	0	4.04916	0.630426	10.0724	7.75549	15.1401	28.8244	41.3708	24.1363	47.5949	15.0761	9.95764	2.53983	11.4884	4.49699	NP542707	Dehydrin [Pinus sylvestris]
DE	TC187527	5	1	15	0	47	22	103	21	205	52	287	37	83	48	81	17	TC187527	0.471362	0.349653	2.64076	0	4.83062	7.41829	15.1401	8.07083	16.9282	16.7345	30.9044	11.384	5.33216	13.5457	8.45962	6.9499	TC187527	Expansin
DE	DR102084	23	10	47	7	57	10	71	18	290	121	284	78	213	82	284	75	DR102084	2.16827	3.49653	8.27437	2.20649	5.85841	3.37195	10.4364	6.91785	23.9472	38.9399	30.5813	23.9987	13.6837	23.1407	29.6609	30.6613	DR102084	Aldose 1-epimerase family expressed
DE	TC157709	488	171	284	152	187	56	116	63	87	22	84	59	235	78	140	47	TC157709	46.0049	59.7907	49.9983	47.9124	19.2197	18.8829	17.051	24.2125	7.18415	7.07998	9.04518	18.1529	15.0971	22.0118	14.6216	19.2144	TC157709	GDA2 protein
DE	DR118766	104	16	98	52	65	18	39	32	16	1	17	9	28	2	5	0	DR118766	9.80433	5.59445	17.2529	16.3911	6.68065	6.06951	5.73267	12.2984	1.32122	0.321817	1.83057	2.76908	1.7988	0.564406	0.522199	0	DR118766	Heat shock protein 70
DE	DR017187	15	3	25	1	182	83	132	53	180	17	118	46	92	28	85	5	DR017187	1.41409	1.04896	4.40126	0.315213	18.7058	27.9872	19.4029	20.3692	14.8638	5.47089	12.7063	14.1531	5.91034	7.90169	8.87738	2.04409	DR017187	Pleiotropic drug resistance protein 1
DE	TC174061	84	37	47	10	111	18	78	32	280	93	249	77	602	141	386	140	TC174061	7.91888	12.9372	8.27437	3.15213	11.4085	6.06951	11.4653	12.2984	23.1214	29.929	26.8125	23.6911	38.6742	39.7906	40.3137	57.2345	TC174061	Unknown
DE	TC163252	16	7	19	2	127	52	191	45	84	5	30	10	83	11	80	8	TC163252	1.50836	2.44757	3.34496	0.630426	13.053	17.5342	28.0754	17.2946	6.93642	1.60909	3.23042	3.07676	5.33216	3.10423	8.35518	3.27054	TC163252	Unknown
DE	TC157468	1	1	29	0	5	0	21	0	7	4	73	1	320	89	759	119	TC157468	0.0942724	0.349653	5.10546	0	0.513896	0	3.08682	0	0.578035	1.28727	7.86069	0.307676	20.5577	25.1161	79.2698	48.6493	TC157468	Pathogenesis-related protein PR-1
DE	TC178764	74	17	81	8	496	196	255	149	338	88	163	72	218	41	108	35	TC178764	6.97616	5.9441	14.2601	2.5217	50.9785	66.0903	37.4829	57.2644	27.9108	28.3199	17.552	22.1527	14.0049	11.5703	11.2795	14.3086	TC178764	Myc2 bHLH protein
DE	TC185384	149	58	88	41	119	111	63	58	50	16	32	7	56	24	21	2	TC185384	14.0466	20.2799	15.4924	12.9237	12.2307	37.4287	9.26047	22.2909	4.12882	5.14907	3.44578	2.15373	3.5976	6.77287	2.19323	0.817635	TC185384	Early-responsive to dehydration stress protein
DE	TC166498	12	0	14	0	41	5	26	7	83	20	115	15	354	57	173	14	TC166498	1.13127	0	2.46471	0	4.21395	1.68598	3.82178	2.69028	6.85384	6.43634	12.3833	4.61514	22.742	16.0856	18.0681	5.72345	TC166498	1-Aminocyclopropane-1-Carboxylate Oxidase 1
DE	TC163703	165	54	115	39	152	56	118	43	524	177	367	168	978	271	560	189	TC163703	15.5549	18.8813	20.2458	12.2933	15.6224	18.8829	17.345	16.526	43.27	56.9616	39.5188	51.6896	62.8295	76.477	58.4862	77.2665	TC163703	Guanine nucleotide-binding 3 homolog
DE	TC160587	0	0	8	0	2	0	18	0	38	2	71	2	206	49	250	64	TC160587	0	0	1.4084	0	0.205558	0	2.64585	0	3.1379	0.643634	7.64533	0.615352	13.234	13.828	26.1099	26.1643	TC160587	Thaumatin-like protein
DE	CT578062	85	23	48	14	81	25	78	19	315	67	235	76	375	108	294	89	CT578062	8.01316	8.04202	8.45042	4.41298	8.32512	8.42988	11.4653	7.30218	26.0116	21.5617	25.305	23.3834	24.0911	30.4779	30.7053	36.3848	CT578062	40s ribosomal protein s29
DE	TC188863	11	6	23	5	155	48	119	33	86	7	57	10	16	4	24	4	TC188863	1.037	2.09792	4.04916	1.57607	15.9308	16.1854	17.492	12.6827	7.10157	2.25272	6.1378	3.07676	1.02789	1.12881	2.50655	1.63527	TC188863	Unknown
DE	TC160843	22	5	7	7	146	49	114	49	156	38	149	39	353	52	134	8	TC160843	2.07399	1.74826	1.23235	2.20649	15.0058	16.5226	16.757	18.8319	12.8819	12.2291	16.0444	11.9994	22.6777	14.6746	13.9949	3.27054	TC160843	Tau class glutathione s-transferase
DE	TC196582	10	0	20	0	30	11	25	3	162	20	122	24	402	40	178	24	TC196582	0.942724	0	3.52101	0	3.08338	3.70915	3.67479	1.15298	13.3774	6.43634	13.137	7.38423	25.8256	11.2881	18.5903	9.81162	TC196582	Inorganic phosphate
DE	TC163333	35	4	20	7	164	73	120	61	179	20	147	32	180	65	130	46	TC163333	3.29953	1.39861	3.52101	2.20649	16.8558	24.6153	17.639	23.4438	14.7812	6.43634	15.8291	9.84563	11.5637	18.3432	13.5772	18.8056	TC163333	Transferring glycosyl
DE	TC172128	229	86	56	36	108	71	48	11	52	8	28	12	49	9	20	5	TC172128	21.5884	30.0702	9.85883	11.3477	11.1002	23.9409	7.0556	4.22758	4.29397	2.57454	3.01506	3.69211	3.1479	2.53983	2.08879	2.04409	TC172128	Aspartic proteinase nepenthesin-2
DE	TC174646	2	0	13	0	11	0	34	0	50	13	99	5	240	49	356	67	TC174646	0.188545	0	2.28866	0	1.13057	0	4.99772	0	4.12882	4.18362	10.6604	1.53838	15.4183	13.828	37.1805	27.3908	TC174646	Keratin 1
DE	BG485719	28	5	21	4	134	30	98	43	28	9	15	11	26	8	8	1	BG485719	2.63963	1.74826	3.69706	1.26085	13.7724	10.1159	14.4052	16.526	2.31214	2.89635	1.61521	3.38444	1.67031	2.25762	0.835518	0.408818	BG485719	Predicted protein
DE	TC161802	138	59	114	38	163	36	128	24	481	152	466	157	965	214	696	159	TC161802	13.0096	20.6295	20.0698	11.9781	16.753	12.139	18.8149	9.2238	39.7192	48.9162	50.1792	48.3051	61.9943	60.3915	72.6901	65.002	TC161802	60s ribosomal protein
DE	TC190573	65	19	44	24	74	21	75	24	213	84	152	49	431	102	284	104	TC190573	6.12771	6.64341	7.74622	7.56511	7.60566	7.0811	11.0244	9.2238	17.5888	27.0326	16.3675	15.0761	27.6887	28.7847	29.6609	42.517	TC190573	DEAD box ATP-dependent RNA helicase 51-like isoform 1
DE	TC158852	7	0	24	0	152	50	96	47	517	65	350	51	86	8	142	13	TC158852	0.659907	0	4.22521	0	15.6224	16.8598	14.1112	18.0633	42.692	20.9181	37.6882	15.6915	5.52488	2.25762	14.8304	5.31463	TC158852	Unknown
DE	TC172763	87	25	38	5	111	19	67	18	280	83	253	56	579	91	378	100	TC172763	8.2017	8.74132	6.68992	1.57607	11.4085	6.40671	9.84844	6.91785	23.1214	26.7108	27.2432	17.2299	37.1966	25.6805	39.4782	40.8818	TC172763	Acidic ribosomal protein P1a-like
DE	GT255591	54	21	35	10	233	65	175	45	133	34	97	24	89	26	38	12	GT255591	5.09071	7.34271	6.16177	3.15213	23.9476	21.9177	25.7235	17.2946	10.9827	10.9418	10.445	7.38423	5.71761	7.33728	3.96871	4.90581	GT255591	Rubber elongation factor
DE	TC168599	4	0	5	0	7	0	21	1	49	8	78	0	222	29	211	53	TC168599	0.37709	0	0.880252	0	0.719454	0	3.08682	0.384325	4.04624	2.57454	8.39909	0	14.2619	8.18389	22.0368	21.6673	TC168599	Pollen allergen CJP38
DE	TC154691	7	0	21	0	165	30	103	40	220	33	100	25	73	8	29	5	TC154691	0.659907	0	3.69706	0	16.9586	10.1159	15.1401	15.373	18.1668	10.62	10.7681	7.6919	4.68973	2.25762	3.02875	2.04409	TC154691	AP2 domain transcription factor-like
DE	TC163563	20	2	20	1	119	19	56	32	153	113	125	42	46	20	33	10	TC163563	1.88545	0.699306	3.52101	0.315213	12.2307	6.40671	8.23153	12.2984	12.6342	36.3653	13.4601	12.9224	2.95517	5.64406	3.44651	4.08818	TC163563	Disease resistance associated protein
DE	BX252110	2	1	6	0	7	6	4	0	70	30	54	24	117	30	53	33	BX252110	0.188545	0.349653	1.0563	0	0.719454	2.02317	0.587967	0	5.78035	9.65451	5.81476	7.38423	7.51641	8.46609	5.53531	13.491	BX252110	Glycine betaine transporter
DE	GT234382	46	18	25	11	38	11	34	5	168	75	123	59	238	84	114	32	GT234382	4.33653	6.29375	4.40126	3.46734	3.90561	3.70915	4.99772	1.92163	13.8728	24.1363	13.2447	18.1529	15.2898	23.7051	11.9061	13.0822	GT234382	---NA---
DE	TC168999	35	27	54	23	233	128	231	98	532	129	335	101	209	42	123	16	TC168999	3.29953	9.44063	9.50673	7.2499	23.9476	43.161	33.9551	37.6639	43.9306	41.5144	36.073	31.0753	13.4268	11.8525	12.8461	6.54108	TC168999	Late embryogenesis abundant protein
DE	TC169130	29	2	6	4	28	3	21	5	307	18	189	36	253	64	107	5	TC169130	2.7339	0.699306	1.0563	1.26085	2.87782	1.01159	3.08682	1.92163	25.351	5.79271	20.3517	11.0763	16.2534	18.061	11.1751	2.04409	TC169130	Unknown
DE	TC170301	604	211	317	211	224	75	149	73	128	46	121	70	262	91	169	59	TC170301	56.9405	73.7768	55.808	66.51	23.0225	25.2896	21.9018	28.0557	10.5698	14.8036	13.0294	21.5373	16.8316	25.6805	17.6503	24.1202	TC170301	GDA2 protein
DE	TC165402	6	2	8	0	122	56	100	23	91	12	51	4	102	20	63	9	TC165402	0.565634	0.699306	1.4084	0	12.5391	18.8829	14.6992	8.83948	7.51445	3.86181	5.49172	1.2307	6.55277	5.64406	6.5797	3.67936	TC165402	Pinus taeda anonymous locus 0_8771_01 genomic sequence
DE	TC159837	116	27	77	27	78	34	70	28	423	113	334	172	190	57	163	29	TC159837	10.9356	9.44063	13.5559	8.51075	8.01678	11.4646	10.2894	10.7611	34.9298	36.3653	35.9654	52.9203	12.2061	16.0856	17.0237	11.8557	TC159837	Predicted protein
DE	TC166313	19	1	15	8	180	31	67	56	87	14	44	12	37	9	19	7	TC166313	1.79118	0.349653	2.64076	2.5217	18.5003	10.4531	9.84844	21.5222	7.18415	4.50544	4.73795	3.69211	2.37698	2.53983	1.98435	2.86172	TC166313	Phytoalexin-deficient 4-2 protein
DE	TC174552	124	37	70	28	168	52	102	42	457	142	323	105	710	201	541	128	TC174552	11.6898	12.9372	12.3235	8.82597	17.2669	17.5342	14.9931	16.1417	37.7374	45.698	34.7809	32.306	45.6124	56.7228	56.5019	52.3287	TC174552	60s ribosomal protein L26-1
DE	TC175107	34	12	64	16	330	173	172	172	345	101	234	56	145	52	105	20	TC175107	3.20526	4.19584	11.2672	5.04341	33.9171	58.3348	25.2826	66.1039	28.4889	32.5035	25.1973	17.2299	9.31521	14.6746	10.9662	8.17635	TC175107	Unknown
DE	TC191151	35	7	25	9	36	19	36	10	159	72	108	39	249	46	167	57	TC191151	3.29953	2.44757	4.40126	2.83692	3.70005	6.40671	5.2917	3.84325	13.1296	23.1708	11.6295	11.9994	15.9965	12.9813	17.4414	23.3026	TC191151	40s ribosomal protein
DE	TC168010	72	24	105	23	721	183	533	243	312	150	769	102	349	56	180	20	TC168010	6.78761	8.39167	18.4853	7.2499	74.1038	61.7067	78.3465	93.391	25.7638	48.2726	82.8065	31.383	22.4207	15.8034	18.7992	8.17635	TC168010	Dehydrin 1
DE	GT230597	43	14	67	13	294	119	112	103	258	52	121	68	69	28	44	15	GT230597	4.05371	4.89514	11.7954	4.09777	30.2171	40.1262	16.4631	39.5855	21.3047	16.7345	13.0294	20.922	4.43276	7.90169	4.59535	6.13227	GT230597	Upf0481 protein at3g02645-like
DE	TC191800	319	96	197	138	948	383	691	390	412	91	274	176	421	103	204	76	TC191800	30.0729	33.5667	34.6819	43.4994	97.4347	129.146	101.571	149.887	34.0215	29.2854	29.5045	54.151	27.0462	29.0669	21.3057	31.0701	TC191800	Unknown
DE	TC183914	23	13	28	14	134	66	122	40	259	70	159	49	104	16	72	7	TC183914	2.16827	4.54549	4.92941	4.41298	13.7724	22.2549	17.933	15.373	21.3873	22.5272	17.1212	15.0761	6.68125	4.51525	7.51966	2.86172	TC183914	Late embryogenesis abundant protein
DE	TC163125	90	13	157	2	301	37	312	38	2071	626	1764	569	3578	959	2323	858	TC163125	8.48452	4.54549	27.6399	0.630426	30.9365	12.4762	45.8614	14.6044	171.016	201.458	189.949	175.068	229.861	270.633	242.613	350.766	TC163125	Choline dehydrogenase
DE	TC161467	3	0	5	2	18	8	22	32	169	54	112	30	102	23	57	16	TC161467	0.282817	0	0.880252	0.630426	1.85003	2.69756	3.23382	12.2984	13.9554	17.3781	12.0602	9.23028	6.55277	6.49067	5.95306	6.54108	TC161467	Ethylene-responsive transcription factor
DE	GT268781	19	0	11	18	8	2	16	8	130	66	84	55	178	29	97	28	GT268781	1.79118	0	1.93656	5.67384	0.822234	0.67439	2.35187	3.0746	10.7349	21.2399	9.04518	16.9222	11.4352	8.18389	10.1307	11.4469	GT268781	Inositol hexakisphosphate and diphosphoinositol-pentakisphosphate kinase 1-like
DE	AW043072	12	5	12	0	125	28	77	36	160	15	120	20	27	4	33	4	AW043072	1.13127	1.74826	2.11261	0	12.8474	9.44147	11.3184	13.8357	13.2122	4.82726	12.9217	6.15352	1.73456	1.12881	3.44651	1.63527	AW043072	Lipoxygenase
DE	TC158340	69	29	48	18	335	105	247	135	163	59	160	48	222	49	158	18	TC158340	6.5048	10.1399	8.45042	5.67384	34.431	35.4055	36.3069	51.8839	13.46	18.9872	17.2289	14.7685	14.2619	13.828	16.5015	7.35872	TC158340	Phytochrome A-Like Partial
DE	TC175318	26	5	23	4	131	63	130	70	151	43	101	23	130	27	113	17	TC175318	2.45108	1.74826	4.04916	1.26085	13.4641	21.2433	19.1089	26.9028	12.469	13.8381	10.8758	7.07655	8.35157	7.61948	11.8017	6.9499	TC175318	Upf0483 protein agap003155
DE	TC175219	232	60	136	46	702	207	426	236	473	124	365	143	274	73	168	40	TC175219	21.8712	20.9792	23.9429	14.4998	72.151	69.7994	62.6184	90.7007	39.0586	39.9053	39.3035	43.9977	17.6025	20.6008	17.5459	16.3527	TC175219	beta-amylase chloroplastic-like
DE	TC172034	84	41	95	37	545	219	401	244	579	102	419	144	335	85	243	61	TC172034	7.91888	14.3358	16.7248	11.6629	56.0147	73.8458	58.9436	93.7753	47.8117	32.8253	45.1182	44.3054	21.5213	23.9873	25.3789	24.9379	TC172034	Whitefly-Induced Gp91-Phox
DE	TC183890	92	12	84	42	58	14	33	31	12	0	11	6	20	1	4	0	TC183890	8.67306	4.19584	14.7882	13.239	5.96119	4.72073	4.85072	11.9141	0.990917	0	1.18449	1.84606	1.28486	0.282203	0.417759	0	TC183890	heat shock cognate 70 kDa protein 4-like isoform 1
DE	TC165054	8	0	29	2	35	11	34	21	176	67	217	50	259	45	200	39	TC165054	0.754179	0	5.10546	0.630426	3.59727	3.70915	4.99772	8.07083	14.5334	21.5617	23.3667	15.3838	16.6389	12.6991	20.8879	15.9439	TC165054	Predicted protein
DE	FG616357	122	19	290	9	35	2	15	3	87	31	21	11	839	279	142	131	FG616357	11.5012	6.64341	51.0546	2.83692	3.59727	0.67439	2.20487	1.15298	7.18415	9.97633	2.26129	3.38444	53.8997	78.7347	14.8304	53.5551	FG616357	(-)-alpha-pinene synthase
DE	GW754477	59	20	84	22	508	152	376	191	198	119	513	96	254	47	123	15	GW754477	5.56207	6.99306	14.7882	6.93469	52.2118	51.2537	55.2689	73.4061	16.3501	38.2962	55.2402	29.5369	16.3177	13.2635	12.8461	6.13227	GW754477	Dehydrin 1
DE	TC184648	5	2	20	0	230	71	173	36	117	9	80	13	99	11	104	10	TC184648	0.471362	0.699306	3.52101	0	23.6392	23.9409	25.4296	13.8357	9.66144	2.89635	8.61446	3.99979	6.36004	3.10423	10.8617	4.08818	TC184648	Transcription factor BHLH113-like
DE	TC158642	26	6	35	4	242	64	238	48	279	56	317	158	302	58	154	15	TC158642	2.45108	2.09792	6.16177	1.26085	24.8726	21.5805	34.984	18.4476	23.0388	18.0218	34.1348	48.6128	19.4013	16.3678	16.0837	6.13227	TC158642	Galactinol synthase
DE	TC158569	224	105	200	74	194	43	128	51	105	34	68	35	103	38	50	13	TC158569	21.117	36.7136	35.2101	23.3258	19.9392	14.4994	18.8149	19.6006	8.67052	10.9418	7.32229	10.7687	6.61701	10.7237	5.22199	5.31463	TC158569	Probable aquaporin
DE	TC177956	107	83	122	36	50	34	27	8	44	12	21	5	51	16	26	5	TC177956	10.0871	29.0212	21.4782	11.3477	5.13896	11.4646	3.96877	3.0746	3.63336	3.86181	2.26129	1.53838	3.27638	4.51525	2.71543	2.04409	TC177956	Type III chlorophyll a /b-binding protein precursor
DE	DR022184	0	0	6	0	107	38	99	74	56	0	15	3	52	10	12	0	DR022184	0	0	1.0563	0	10.9974	12.8134	14.5522	28.4401	4.62428	0	1.61521	0.923028	3.34063	2.82203	1.25328	0	DR022184	Peroxidase precursor
DE	TC191236	45	14	51	9	275	65	186	94	187	11	110	33	105	6	43	10	TC191236	4.24226	4.89514	8.97857	2.83692	28.2643	21.9177	27.3404	36.1266	15.4418	3.53999	11.8449	10.1533	6.7455	1.69322	4.49091	4.08818	TC191236	Elicitor-responsive protein 3
DE	TC176462	60	14	21	4	244	52	138	55	117	20	53	31	95	24	65	7	TC176462	5.65634	4.89514	3.69706	1.26085	25.0781	17.5342	20.2848	21.1379	9.66144	6.43634	5.70708	9.53796	6.10307	6.77287	6.78858	2.86172	TC176462	Probable protein phosphatase 2c 49-like
DE	TC172648	59	18	84	21	576	173	385	215	193	131	589	101	281	64	139	17	TC172648	5.56207	6.29375	14.7882	6.61948	59.2008	58.3348	56.5918	82.6299	15.9372	42.158	63.4239	31.0753	18.0522	18.061	14.5171	6.9499	TC172648	Dehydrin 1
DE	TC166894	16	1	36	2	52	13	37	20	154	61	158	43	293	67	262	58	TC166894	1.50836	0.349653	6.33782	0.630426	5.34452	4.38354	5.43869	7.6865	12.7168	19.6308	17.0136	13.2301	18.8232	18.9076	27.3632	23.7114	TC166894	Nucleoside diphosphate kinase
DE	TC169601	46	6	38	20	179	63	100	70	121	20	62	30	69	15	37	7	TC169601	4.33653	2.09792	6.68992	6.30426	18.3975	21.2433	14.6992	26.9028	9.99174	6.43634	6.6762	9.23028	4.43276	4.23305	3.86427	2.86172	TC169601	Protein kinase domain-containing protein
DE	TC166526	53	11	66	11	464	146	325	161	225	113	556	67	248	30	126	8	TC166526	4.99644	3.84618	11.6193	3.46734	47.6896	49.2305	47.7723	61.8763	18.5797	36.3653	59.8705	20.6143	15.9322	8.46609	13.1594	3.27054	TC166526	Dehydrin 1
DE	TC176879	44	7	34	9	41	23	47	14	208	84	131	43	298	58	207	66	TC176879	4.14799	2.44757	5.98572	2.83692	4.21395	7.75549	6.90861	5.38055	17.1759	27.0326	14.1062	13.2301	19.1444	16.3678	21.619	26.982	TC176879	40s ribosomal protein
DE	TC180313	18	1	31	6	213	50	232	41	251	39	241	101	223	43	105	16	TC180313	1.6969	0.349653	5.45756	1.89128	21.892	16.8598	34.1021	15.7573	20.7267	12.5509	25.951	31.0753	14.3262	12.1347	10.9662	6.54108	TC180313	Galactinol synthase
DE	GT260183	164	40	97	47	104	10	42	29	29	4	19	11	89	16	33	4	GT260183	15.4607	13.9861	17.0769	14.815	10.689	3.37195	6.17365	11.1454	2.39472	1.28727	2.04593	3.38444	5.71761	4.51525	3.44651	1.63527	GT260183	Unknown
DE	TC182268	20	12	13	8	128	51	97	49	89	7	61	15	37	13	34	3	TC182268	1.88545	4.19584	2.28866	2.5217	13.1557	17.197	14.2582	18.8319	7.3493	2.25272	6.56852	4.61514	2.37698	3.66864	3.55095	1.22645	TC182268	Glucose-inhibited division protein A
DE	TC168370	27	3	47	2	41	11	90	6	473	112	480	35	478	113	605	90	TC168370	2.54536	1.04896	8.27437	0.630426	4.21395	3.70915	13.2292	2.30595	39.0586	36.0435	51.6867	10.7687	30.7081	31.8889	63.186	36.7936	TC168370	Pinosylvin Synthase
DE	FR730937	83	37	57	19	97	20	75	26	239	87	200	70	527	150	313	116	FR730937	7.82461	12.9372	10.0349	5.98905	9.96958	6.7439	11.0244	9.99245	19.7358	27.9981	21.5361	21.5373	33.856	42.3305	32.6896	47.4228	FR730937	Predicted protein
DE	TC161612	329	106	148	91	110	22	51	16	144	23	73	34	233	73	157	33	TC161612	31.0156	37.0632	26.0555	28.6844	11.3057	7.41829	7.49657	6.1492	11.891	7.40179	7.86069	10.461	14.9686	20.6008	16.397	13.491	TC161612	MYB transcription factor MYB51
DE	TC172965	31	19	55	4	36	8	28	14	328	102	263	70	150	27	160	23	TC172965	2.92244	6.64341	9.68278	1.26085	3.70005	2.69756	4.11577	5.38055	27.0851	32.8253	28.32	21.5373	9.63642	7.61948	16.7104	9.40281	TC172965	Unknown
DE	GW768359	48	13	39	25	255	116	151	153	175	46	84	46	147	69	124	25	GW768359	4.52508	4.54549	6.86597	7.88033	26.2087	39.1146	22.1957	58.8017	14.4509	14.8036	9.04518	14.1531	9.4437	19.472	12.9505	10.2204	GW768359	Aminophospholipid atpase
DE	TC188216	44	30	121	19	746	226	625	337	883	137	568	158	452	83	316	41	TC188216	4.14799	10.4896	21.3021	5.98905	76.6733	76.2061	91.8698	129.518	72.915	44.0889	61.1626	48.6128	29.0378	23.4229	33.003	16.7615	TC188216	Chloroplast omega-3 fatty acid desaturase
DE	TC192114	28	8	16	5	44	4	32	4	104	38	90	33	208	37	155	42	TC192114	2.63963	2.79722	2.81681	1.57607	4.52228	1.34878	4.70373	1.5373	8.58795	12.2291	9.69126	10.1533	13.3625	10.4415	16.1882	17.1703	TC192114	Predicted protein
DE	TC158198	143	49	97	33	173	31	107	58	413	135	341	108	913	222	630	186	TC158198	13.481	17.133	17.0769	10.402	17.7808	10.4531	15.7281	22.2909	34.1041	43.4453	36.7191	33.229	58.6537	62.6491	65.797	76.0401	TC158198	40s Ribosomal Protein S23-Like
DE	TC156328	45	20	40	17	73	23	47	21	108	39	112	36	367	84	257	62	TC156328	4.24226	6.99306	7.04202	5.35862	7.50288	7.75549	6.90861	8.07083	8.91825	12.5509	12.0602	11.0763	23.5771	23.7051	26.841	25.3467	TC156328	Prostaglandin e synthase 2
DE	TC165126	70	16	61	11	68	27	53	17	249	74	184	48	459	80	328	81	TC165126	6.59907	5.59445	10.7391	3.46734	6.98899	9.10427	7.79056	6.53353	20.5615	23.8145	19.8132	14.7685	29.4875	22.5762	34.2562	33.1142	TC165126	Nascent polypeptide-associated complex subunit alpha-like
DE	TC166741	201	80	154	63	183	77	146	35	144	31	91	20	52	23	54	14	TC166741	18.9488	27.9722	27.1118	19.8584	18.8086	25.964	21.4608	13.4514	11.891	9.97633	9.79894	6.15352	3.34063	6.49067	5.63975	5.72345	TC166741	Ser/Thr protein phosphatase family protein, expressed
DE	TC177603	19	4	13	6	44	6	29	21	147	48	189	47	116	26	155	19	TC177603	1.79118	1.39861	2.28866	1.89128	4.52228	2.02317	4.26276	8.07083	12.1387	15.4472	20.3517	14.4608	7.45217	7.33728	16.1882	7.76754	TC177603	Bifunctional 3 -phosphoadenosine 5 -phosphosulfate synthase
DE	TC158267	218	62	99	57	655	285	584	318	430	72	380	114	419	130	365	56	TC158267	20.5514	21.6785	17.429	17.9671	67.3204	96.1006	85.8431	122.215	35.5079	23.1708	40.9187	35.0751	26.9177	36.6864	38.1205	22.8938	TC158267	B2 Protein
DE	TC186766	111	42	77	27	135	26	88	38	321	105	264	87	718	174	438	148	TC186766	10.4642	14.6854	13.5559	8.51075	13.8752	8.76708	12.9353	14.6044	26.507	33.7908	28.4277	26.7678	46.1264	49.1033	45.7446	60.505	TC186766	40s ribosomal protein s23
DE	TC187497	111	37	65	31	119	22	82	48	309	104	255	81	639	190	442	133	TC187497	10.4642	12.9372	11.4433	9.77161	12.2307	7.41829	12.0533	18.4476	25.5161	33.469	27.4586	24.9218	41.0512	53.6186	46.1624	54.3727	TC187497	40s ribosomal protein s23
DE	TC194440	5	1	8	3	14	2	3	3	13	14	31	3	158	40	97	46	TC194440	0.471362	0.349653	1.4084	0.945639	1.43891	0.67439	0.440975	1.15298	1.07349	4.50544	3.3381	0.923028	10.1504	11.2881	10.1307	18.8056	TC194440	Pectate lyase
DE	TC175254	121	50	209	37	82	20	42	32	48	14	27	14	54	7	29	12	TC175254	11.407	17.4826	36.7945	11.6629	8.42789	6.7439	6.17365	12.2984	3.96367	4.50544	2.90738	4.30746	3.46911	1.97542	3.02875	4.90581	TC175254	Cell number regulator 1-like
DE	TC169372	5	0	7	2	26	25	72	6	98	19	143	11	206	58	368	14	TC169372	0.471362	0	1.23235	0.630426	2.67226	8.42988	10.5834	2.30595	8.09249	6.11453	15.3983	3.38444	13.234	16.3678	38.4338	5.72345	TC169372	Serine carboxypeptidase-like enzyme
DE	TC164455	646	249	500	275	691	284	487	194	447	110	236	86	161	98	168	40	TC164455	60.9	87.0636	88.0252	86.6836	71.0204	95.7634	71.5849	74.5591	36.9117	35.3999	25.4126	26.4601	10.3431	27.6559	17.5459	16.3527	TC164455	Ser/Thr protein phosphatase family protein, expressed
DE	TC155146	37	8	39	8	254	63	321	59	307	40	164	37	197	23	75	12	TC155146	3.48808	2.79722	6.86597	2.5217	26.1059	21.2433	47.1843	22.6752	25.351	12.8727	17.6596	11.384	12.6558	6.49067	7.83298	4.90581	TC155146	Glucan endo-1,3-beta-glucosidase 11-like
DE	TC162294	227	48	148	46	78	2	34	16	44	2	34	8	112	27	46	17	TC162294	21.3998	16.7833	26.0555	14.4998	8.01678	0.67439	4.99772	6.1492	3.63336	0.643634	3.66114	2.46141	7.1952	7.61948	4.80423	6.9499	TC162294	Amino acid
DE	TC194580	95	21	32	18	264	119	248	86	208	27	109	40	167	44	62	2	TC194580	8.95588	7.34271	5.63362	5.67384	27.1337	40.1262	36.4539	33.052	17.1759	8.68906	11.7372	12.307	10.7286	12.4169	6.47526	0.817635	TC194580	UDP-glucose dehydrogenase
DE	TC157960	129	45	85	30	152	31	98	54	360	106	301	96	783	208	547	173	TC157960	12.1611	15.7344	14.9643	9.45639	15.6224	10.4531	14.4052	20.7536	29.7275	34.1126	32.4119	29.5369	50.3021	58.6982	57.1285	70.7255	TC157960	40s Ribosomal Protein S23-Like
DE	TC185474	5	1	5	2	77	55	56	52	116	41	42	10	39	9	12	14	TC185474	0.471362	0.349653	0.880252	0.630426	7.914	18.5457	8.23153	19.9849	9.57886	13.1945	4.52259	3.07676	2.50547	2.53983	1.25328	5.72345	TC185474	Zinc finger, RING-type
DE	TC181033	12	5	12	4	156	36	62	50	30	4	30	17	32	5	11	9	TC181033	1.13127	1.74826	2.11261	1.26085	16.0336	12.139	9.11348	19.2163	2.47729	1.28727	3.23042	5.23049	2.05577	1.41102	1.14884	3.67936	TC181033	Unknown
DE	TC197407	190	21	454	13	56	2	20	3	125	39	25	14	1420	411	213	211	TC197407	17.9118	7.34271	79.9269	4.09777	5.75564	0.67439	2.93983	1.15298	10.3221	12.5509	2.69202	4.30746	91.2248	115.985	22.2457	86.2605	TC197407	(-)-alpha-pinene synthase
DE	CO159065	28	2	20	8	29	8	44	7	19	7	39	11	148	35	330	46	CO159065	2.63963	0.699306	3.52101	2.5217	2.9806	2.69756	6.46763	2.69028	1.56895	2.25272	4.19955	3.38444	9.50794	9.87711	34.4651	18.8056	CO159065	Pathogenesis-related protein PR-1
DE	TC155384	260	30	671	22	76	0	19	8	144	52	55	20	2051	526	285	297	TC155384	24.5108	10.4896	118.13	6.93469	7.81122	0	2.79284	3.0746	11.891	16.7345	5.92244	6.15352	131.762	148.439	29.7653	121.419	TC155384	(-)-alpha-pinene synthase
DE	TC155875	170	63	127	48	202	39	172	29	562	171	531	187	1111	242	802	187	TC155875	16.0263	22.0281	22.3584	15.1302	20.7614	13.1506	25.2826	11.1454	46.4079	55.0307	57.1785	57.5354	71.3738	68.2931	83.7607	76.4489	TC155875	60s ribosomal protein
DE	GT232388	7	0	25	0	13	0	39	2	178	59	184	80	163	52	179	63	GT232388	0.659907	0	4.40126	0	1.33613	0	5.73267	0.76865	14.6986	18.9872	19.8132	24.6141	10.4716	14.6746	18.6947	25.7555	GT232388	Dirigent protein pDIR6
DE	TC154966	46	11	29	8	142	47	138	44	77	17	57	14	69	12	51	5	TC154966	4.33653	3.84618	5.10546	2.5217	14.5946	15.8482	20.2848	16.9103	6.35838	5.47089	6.1378	4.30746	4.43276	3.38644	5.32643	2.04409	TC154966	R2R3-MYB transcription factor MYB9
DE	TC172315	11	0	45	1	25	1	84	4	409	27	305	42	953	131	761	249	TC172315	1.037	0	7.92227	0.315213	2.56948	0.337195	12.3473	1.5373	33.7737	8.68906	32.8426	12.9224	61.2234	36.9686	79.4786	101.796	TC172315	Pathogenesis-Related Protein Psemi
DE	TC167233	0	0	2	0	4	0	9	3	146	15	95	13	98	15	55	2	TC167233	0	0	0.352101	0	0.411117	0	1.32292	1.15298	12.0562	4.82726	10.2297	3.99979	6.2958	4.23305	5.74419	0.817635	TC167233	Mate efflux family protein
DE	TC162898	6	0	7	1	42	8	42	2	84	15	93	2	310	55	193	15	TC162898	0.565634	0	1.23235	0.315213	4.31673	2.69756	6.17365	0.76865	6.93642	4.82726	10.0143	0.615352	19.9153	15.5212	20.1569	6.13227	TC162898	Photoassimilate-responsive protein PAR-like protein
DE	GT239748	58	14	40	17	204	108	159	133	237	70	199	56	152	29	105	41	GT239748	5.4678	4.89514	7.04202	5.35862	20.967	36.4171	23.3717	51.1152	19.5706	22.5272	21.4285	17.2299	9.76491	8.18389	10.9662	16.7615	GT239748	---NA---
DE	TC184326	35	12	42	10	59	13	25	13	219	83	177	29	401	54	252	45	TC184326	3.29953	4.19584	7.39412	3.15213	6.06397	4.38354	3.67479	4.99623	18.0842	26.7108	19.0595	8.92261	25.7614	15.239	26.3188	18.3968	TC184326	Chaperonin CPN60- mitochondrial-like
DE	TC155858	8	3	3	0	50	14	31	3	91	16	107	19	148	32	127	22	TC155858	0.754179	1.04896	0.528151	0	5.13896	4.72073	4.55674	1.15298	7.51445	5.14907	11.5218	5.84585	9.50794	9.0305	13.2638	8.99399	TC155858	Unknown
DE	CO369278	127	31	68	62	382	157	264	169	153	45	90	83	174	44	90	36	CO369278	11.9726	10.8392	11.9714	19.5432	39.2617	52.9396	38.8058	64.9509	12.6342	14.4818	9.69126	25.5371	11.1783	12.4169	9.39958	14.7174	CO369278	Unknown
DE	TC175841	1	0	11	0	2	0	15	0	35	1	64	2	195	53	242	54	TC175841	0.0942724	0	1.93656	0	0.205558	0	2.20487	0	2.89017	0.321817	6.89156	0.615352	12.5274	14.9568	25.2744	22.0762	TC175841	Thaumatin-like protein
DE	TC197481	64	11	68	10	71	16	57	17	370	75	342	53	527	84	432	60	TC197481	6.03343	3.84618	11.9714	3.15213	7.29732	5.39512	8.37852	6.53353	30.5533	24.1363	36.8268	16.3068	33.856	23.7051	45.118	24.5291	TC197481	Unknown
DE	TC182469	47	16	105	14	281	155	357	80	147	28	140	36	63	16	102	10	TC182469	4.4308	5.59445	18.4853	4.41298	28.881	52.2653	52.476	30.746	12.1387	9.01088	15.0753	11.0763	4.0473	4.51525	10.6529	4.08818	TC182469	EDS1-like protein
DE	TC164248	53	4	24	11	46	18	39	7	148	32	103	34	245	52	206	54	TC164248	4.99644	1.39861	4.22521	3.46734	4.72784	6.06951	5.73267	2.69028	12.2213	10.2981	11.0911	10.461	15.7395	14.6746	21.5146	22.0762	TC164248	Protein
DE	TC170737	130	41	125	32	725	267	500	262	828	173	524	210	457	149	296	73	TC170737	12.2554	14.3358	22.0063	10.0868	74.5149	90.0311	73.4958	100.693	68.3733	55.6744	56.4247	64.612	29.359	42.0483	30.9142	29.8437	TC170737	dof zinc finger protein Dof13
DE	TC184813	90	25	100	30	207	67	150	70	690	197	520	145	849	172	637	144	TC184813	8.48452	8.74132	17.605	9.45639	21.2753	22.5921	22.0487	26.9028	56.9777	63.398	55.994	44.613	54.5422	48.5389	66.5281	58.8697	TC184813	Metal ion binding protein
DE	CO167776	594	181	267	146	393	161	202	188	286	59	204	51	248	24	116	24	CO167776	55.9978	63.2872	47.0055	46.0211	40.3922	54.2884	29.6923	72.2531	23.6169	18.9872	21.9669	15.6915	15.9322	6.77287	12.115	9.81162	CO167776	Unknown
DE	TC158681	4	0	3	0	5	0	9	0	12	42	57	2	110	43	154	38	TC158681	0.37709	0	0.528151	0	0.513896	0	1.32292	0	0.990917	13.5163	6.1378	0.615352	7.06671	12.1347	16.0837	15.5351	TC158681	Extensin
DE	TC161868	90	19	88	20	150	44	143	62	510	136	602	128	757	234	612	95	TC161868	8.48452	6.64341	15.4924	6.30426	15.4169	14.8366	21.0198	23.8282	42.114	43.7671	64.8238	39.3825	48.6318	66.0355	63.9171	38.8377	TC161868	Pinus taeda anonymous locus cl2315contig1_03 genomic sequence
DE	DR069964	17	6	7	0	123	33	59	50	129	15	74	26	35	8	33	12	DR069964	1.60263	2.09792	1.23235	0	12.6418	11.1274	8.67251	19.2163	10.6524	4.82726	7.96837	7.99958	2.2485	2.25762	3.44651	4.90581	DR069964	Lipoxygenase
DE	TC196201	2	0	15	0	62	4	21	10	272	25	126	50	19	8	13	2	TC196201	0.188545	0	2.64076	0	6.37231	1.34878	3.08682	3.84325	22.4608	8.04543	13.5678	15.3838	1.22061	2.25762	1.35772	0.817635	TC196201	Cold acclimation protein 1
DE	TC169797	24	8	21	10	140	45	105	59	120	6	77	17	53	13	33	8	TC169797	2.26254	2.79722	3.69706	3.15213	14.3891	15.1738	15.4341	22.6752	9.90917	1.9309	8.29141	5.23049	3.40487	3.66864	3.44651	3.27054	TC169797	Mevalonate kinase
DE	TC184174	6	9	16	3	14	2	13	2	139	19	92	42	148	35	98	26	TC184174	0.565634	3.14688	2.81681	0.945639	1.43891	0.67439	1.91089	0.76865	11.4781	6.11453	9.90662	12.9224	9.50794	9.87711	10.2351	10.6293	TC184174	Ribosomal protein l10e family
DE	TC168911	1	0	2	0	60	9	65	15	164	17	38	27	162	28	29	10	TC168911	0.0942724	0	0.352101	0	6.16675	3.03476	9.55446	5.76488	13.5425	5.47089	4.09187	8.30725	10.4073	7.90169	3.02875	4.08818	TC168911	Unknown
DE	TC182032	2	0	3	1	36	18	18	27	123	55	95	12	134	22	60	11	TC182032	0.188545	0	0.528151	0.315213	3.70005	6.06951	2.64585	10.3768	10.1569	17.6999	10.2297	3.69211	8.60854	6.20847	6.26638	4.49699	TC182032	R2R3-MYB transcription factor MYB12
DE	TC166875	38	6	33	26	34	11	37	16	241	70	163	73	165	53	175	39	TC166875	3.58235	2.09792	5.80967	8.19554	3.49449	3.70915	5.43869	6.1492	19.9009	22.5272	17.552	22.4604	10.6001	14.9568	18.277	15.9439	TC166875	Crt homolog 1-like
DE	TC161180	29	2	7	10	18	0	18	9	124	38	85	53	174	32	91	22	TC161180	2.7339	0.699306	1.23235	3.15213	1.85003	0	2.64585	3.45893	10.2395	12.2291	9.15286	16.3068	11.1783	9.0305	9.50402	8.99399	TC161180	Inositol hexakisphosphate and diphosphoinositol-pentakisphosphate kinase 1-like
DE	TC170579	234	57	132	56	774	308	657	316	501	95	432	119	495	137	392	56	TC170579	22.0597	19.9302	23.2387	17.6519	79.5511	103.856	96.5735	121.447	41.3708	30.5726	46.5181	36.6135	31.8002	38.6618	40.9404	22.8938	TC170579	Gda2 Protein
DE	TC188595	37	9	31	4	29	2	15	6	156	55	131	33	140	30	136	34	TC188595	3.48808	3.14688	5.45756	1.26085	2.9806	0.67439	2.20487	2.30595	12.8819	17.6999	14.1062	10.1533	8.994	8.46609	14.2038	13.8998	TC188595	Glucan endo-1,3-beta-glucosidase 11-like
DE	TC157629	100	35	71	33	78	26	69	21	172	54	137	43	525	107	354	85	TC157629	9.42724	12.2379	12.4996	10.402	8.01678	8.76708	10.1424	8.07083	14.2031	17.3781	14.7523	13.2301	33.7275	30.1957	36.9717	34.7495	TC157629	Unknown
DE	TC184281	1	2	7	1	84	39	85	18	34	16	16	8	2	2	8	2	TC184281	0.0942724	0.699306	1.23235	0.315213	8.63345	13.1506	12.4943	6.91785	2.8076	5.14907	1.72289	2.46141	0.128486	0.564406	0.835518	0.817635	TC184281	-oxoglutarate 3-dioxygenase
DE	TC174640	33	10	29	3	59	8	36	12	106	29	99	25	280	51	244	48	TC174640	3.11099	3.49653	5.10546	0.945639	6.06397	2.69756	5.2917	4.6119	8.7531	9.3327	10.6604	7.6919	17.988	14.3924	25.4833	19.6232	TC174640	40s ribosomal protein
DE	TC174321	108	23	69	23	368	83	228	101	249	25	156	40	165	13	68	14	TC174321	10.1814	8.04202	12.1475	7.2499	37.8227	27.9872	33.5141	38.8168	20.5615	8.04543	16.7982	12.307	10.6001	3.66864	7.1019	5.72345	TC174321	Elicitor-responsive protein 3
DE	GW753559	31	10	10	8	123	63	88	38	76	26	58	12	64	13	19	9	GW753559	2.92244	3.49653	1.7605	2.5217	12.6418	21.2433	12.9353	14.6044	6.27581	8.36725	6.24548	3.69211	4.11154	3.66864	1.98435	3.67936	GW753559	Unknown
DE	TC160816	50	16	42	10	229	123	161	101	159	48	127	35	131	13	139	10	TC160816	4.71362	5.59445	7.39412	3.15213	23.5364	41.475	23.6657	38.8168	13.1296	15.4472	13.6754	10.7687	8.41581	3.66864	14.5171	4.08818	TC160816	Flavanone 3-hydroxylase
DE	TC175960	15	7	25	14	79	22	73	23	345	60	159	60	184	45	192	52	TC175960	1.41409	2.44757	4.40126	4.41298	8.11956	7.41829	10.7304	8.83948	28.4889	19.309	17.1212	18.4606	11.8207	12.6991	20.0524	21.2585	TC175960	NtPRp27-like protein
DE	TC171006	11	0	15	2	135	37	70	32	125	18	84	22	102	29	79	11	TC171006	1.037	0	2.64076	0.630426	13.8752	12.4762	10.2894	12.2984	10.3221	5.79271	9.04518	6.76887	6.55277	8.18389	8.25074	4.49699	TC171006	RING-H2 finger protein ATL1D
DE	TC177567	236	91	191	99	244	148	191	76	176	51	84	25	58	41	60	13	TC177567	22.2483	31.8184	33.6256	31.2061	25.0781	49.9049	28.0754	29.2087	14.5334	16.4127	9.04518	7.6919	3.72608	11.5703	6.26638	5.31463	TC177567	Purple acid phosphatase 3 isoform 2
DE	FE520294	64	20	19	7	169	62	113	69	82	22	78	16	81	3	44	8	FE520294	6.03343	6.99306	3.34496	2.20649	17.3697	20.9061	16.6101	26.5184	6.77127	7.07998	8.39909	4.92282	5.20367	0.846609	4.59535	3.27054	FE520294	NADH dehydrogenase subunit 5
DE	TC192453	28	12	29	12	34	4	29	2	150	41	124	35	205	44	155	32	TC192453	2.63963	4.19584	5.10546	3.78256	3.49449	1.34878	4.26276	0.76865	12.3865	13.1945	13.3524	10.7687	13.1698	12.4169	16.1882	13.0822	TC192453	---NA---
DE	TC155520	957	277	441	218	653	241	369	276	479	94	302	86	389	66	166	26	TC155520	90.2187	96.8539	77.6383	68.7165	67.1148	81.264	54.2399	106.074	39.5541	30.2508	32.5196	26.4601	24.9905	18.6254	17.337	10.6293	TC155520	Unknown
DE	TC161702	39	11	54	8	175	91	180	49	88	13	100	20	46	15	57	9	TC161702	3.67662	3.84618	9.50673	2.5217	17.9864	30.6848	26.4585	18.8319	7.26672	4.18362	10.7681	6.15352	2.95517	4.23305	5.95306	3.67936	TC161702	EDS1-like protein
DE	TC168238	27	4	25	2	43	2	30	10	106	43	111	31	197	68	140	46	TC168238	2.54536	1.39861	4.40126	0.630426	4.41951	0.67439	4.40975	3.84325	8.7531	13.8381	11.9526	9.53796	12.6558	19.1898	14.6216	18.8056	TC168238	Chaperonin CPN60- mitochondrial
DE	TC159524	16	13	21	4	23	7	11	7	108	19	88	25	211	34	168	33	TC159524	1.50836	4.54549	3.69706	1.26085	2.36392	2.36037	1.61691	2.69028	8.91825	6.11453	9.4759	7.6919	13.5552	9.5949	17.5459	13.491	TC159524	Unknown
DE	TC155419	389	147	472	150	348	50	167	112	240	38	127	36	234	26	90	18	TC155419	36.672	51.399	83.0958	47.282	35.7672	16.8598	24.5476	43.0444	19.8183	12.2291	13.6754	11.0763	15.0328	7.33728	9.39958	7.35872	TC155419	101 kDa heat shock protein
DE	TC190883	136	69	397	65	98	36	102	48	54	23	99	20	49	15	53	14	TC190883	12.821	24.1261	69.892	20.4889	10.0724	12.139	14.9931	18.4476	4.45913	7.40179	10.6604	6.15352	3.1479	4.23305	5.53531	5.72345	TC190883	Metallothionein-Like Protein
DE	NP542704	21	7	36	4	120	30	138	71	470	108	498	29	122	19	121	16	NP542704	1.97972	2.44757	6.33782	1.26085	12.3335	10.1159	20.2848	27.2871	38.8109	34.7563	53.625	8.92261	7.83763	5.36186	12.6372	6.54108	NP542704	Dehydrin [Pinus sylvestris]
DE	TC183529	41	11	41	5	23	8	32	1	129	61	192	33	217	60	182	45	TC183529	3.86517	3.84618	7.21807	1.57607	2.36392	2.69756	4.70373	0.384325	10.6524	19.6308	20.6747	10.1533	13.9407	16.9322	19.008	18.3968	TC183529	Pectate Lyase
DE	GW745488	31	10	28	11	26	6	15	3	108	37	97	25	250	33	193	20	GW745488	2.92244	3.49653	4.92941	3.46734	2.67226	2.02317	2.20487	1.15298	8.91825	11.9072	10.445	7.6919	16.0607	9.3127	20.1569	8.17635	GW745488	Probable nucleolar protein 5-2-like
DE	TC172871	157	25	103	29	121	26	74	17	521	170	355	104	813	199	491	59	TC172871	14.8008	8.74132	18.1332	9.14118	12.4363	8.76708	10.8774	6.53353	43.0223	54.7089	38.2266	31.9983	52.2294	56.1584	51.2799	24.1202	TC172871	Kinase-Like Protein Tmkl1-Like
DE	GW759404	5	0	6	4	101	30	115	23	100	26	36	6	33	6	24	4	GW759404	0.471362	0	1.0563	1.26085	10.3807	10.1159	16.904	8.83948	8.25764	8.36725	3.87651	1.84606	2.12001	1.69322	2.50655	1.63527	GW759404	Protein
DE	TC165603	2	0	5	0	126	11	68	36	151	43	52	14	55	0	15	1	TC165603	0.188545	0	0.880252	0	12.9502	3.70915	9.99543	13.8357	12.469	13.8381	5.5994	4.30746	3.53336	0	1.5666	0.408818	TC165603	---NA---
DE	TC198079	213	32	67	38	268	126	223	108	616	214	339	183	1014	327	772	214	TC198079	20.08	11.1889	11.7954	11.9781	27.5448	42.4866	32.7791	41.5071	50.8671	68.8689	36.5038	56.3047	65.1422	92.2804	80.6275	87.487	TC198079	Serine Hydrolase (FSH1)
DE	TC187313	53	6	50	15	288	115	197	100	261	84	225	116	319	69	187	32	TC187313	4.99644	2.09792	8.80252	4.7282	29.6004	38.7775	28.9574	38.4325	21.5524	27.0326	24.2282	35.6904	20.4935	19.472	19.5302	13.0822	TC187313	Low quality protein: protein kinase chloroplastic-like
DE	TC181612	22	2	20	2	224	37	90	77	74	1	35	15	45	3	60	5	TC181612	2.07399	0.699306	3.52101	0.630426	23.0225	12.4762	13.2292	29.593	6.11065	0.321817	3.76882	4.61514	2.89093	0.846609	6.26638	2.04409	TC181612	Unknown
DE	TC189378	53	22	64	10	83	24	90	9	357	135	343	101	288	111	356	107	TC189378	4.99644	7.69236	11.2672	3.15213	8.53067	8.09269	13.2292	3.45893	29.4798	43.4453	36.9345	31.0753	18.5019	31.3245	37.1805	43.7435	TC189378	Unknown
DE	BF186114	17	7	27	3	32	3	36	13	162	57	169	46	134	47	149	52	BF186114	1.60263	2.44757	4.75336	0.945639	3.28893	1.01159	5.2917	4.99623	13.3774	18.3436	18.198	14.1531	8.60854	13.2635	15.5615	21.2585	BF186114	Aldose 1-epimerase family protein, expressed
DE	GT235772	46	23	47	17	258	133	139	99	155	61	197	62	93	31	76	35	GT235772	4.33653	8.04202	8.27437	5.35862	26.517	44.847	20.4318	38.0482	12.7993	19.6308	21.2131	19.0759	5.97458	8.7483	7.93742	14.3086	GT235772	Chloroplast nucleoid DNA-binding protein-like protein
DE	TC160127	82	32	59	30	395	197	286	155	282	69	192	90	335	99	259	33	TC160127	7.73034	11.1889	10.387	9.45639	40.5978	66.4275	42.0396	59.5704	23.2865	22.2054	20.6747	27.6908	21.5213	27.9381	27.0499	13.491	TC160127	Protein kinase chloroplastic-like
DE	TC166415	138	73	178	22	172	52	234	62	1134	474	1071	388	953	439	1072	447	TC166415	13.0096	25.5247	31.337	6.93469	17.678	17.5342	34.396	23.8282	93.6416	152.541	115.326	119.378	61.2234	123.887	111.959	182.741	TC166415	Aldose 1-Epimerase Family Protein
DE	TC160710	31	7	35	6	99	72	141	158	317	60	340	251	144	56	105	12	TC160710	2.92244	2.44757	6.16177	1.89128	10.1751	24.2781	20.7258	60.7234	26.1767	19.309	36.6114	77.2267	9.25097	15.8034	10.9662	4.90581	TC160710	Glutathione peroxidase
DE	TC177278	210	79	135	35	282	47	224	58	738	215	623	183	1345	322	977	298	TC177278	19.7972	27.6226	23.7668	11.0325	28.9837	15.8482	32.9261	22.2909	60.9414	69.1907	67.0851	56.3047	86.4066	90.8694	102.038	121.828	TC177278	40s ribosomal protein sa
DE	TC157450	79	38	86	16	430	193	274	144	721	275	471	192	367	116	311	53	TC157450	7.44752	13.2868	15.1403	5.04341	44.1951	65.0787	40.2757	55.3428	59.5376	88.4997	50.7176	59.0738	23.5771	32.7356	32.4808	21.6673	TC157450	Protein
DE	NP542708	20	6	38	2	139	41	113	123	381	134	467	48	158	31	113	23	NP542708	1.88545	2.09792	6.68992	0.630426	14.2863	13.825	16.6101	47.272	31.4616	43.1235	50.2869	14.7685	10.1504	8.7483	11.8017	9.40281	NP542708	Dehydrin [Pinus sylvestris]
DE	DR744760	180	43	158	63	183	88	141	53	121	24	68	17	59	34	46	10	DR744760	16.969	15.0351	27.816	19.8584	18.8086	29.6732	20.7258	20.3692	9.99174	7.72361	7.32229	5.23049	3.79033	9.5949	4.80423	4.08818	DR744760	Purple acid phosphatase 3 isoform 1
DE	DR388555	165	48	148	70	174	80	135	54	121	22	69	17	53	35	47	8	DR388555	15.5549	16.7833	26.0555	22.0649	17.8836	26.9756	19.8439	20.7536	9.99174	7.07998	7.42997	5.23049	3.40487	9.87711	4.90867	3.27054	DR388555	Purple acid phosphatase 3 isoform 2
DE	TC187238	20	4	25	7	27	2	21	12	148	34	82	31	195	37	153	36	TC187238	1.88545	1.39861	4.40126	2.20649	2.77504	0.67439	3.08682	4.6119	12.2213	10.9418	8.82982	9.53796	12.5274	10.4415	15.9793	14.7174	TC187238	40s ribosomal protein s19-3
DE	TC166292	89	23	54	29	108	22	71	20	235	50	219	76	424	117	313	85	TC166292	8.39025	8.04202	9.50673	9.14118	11.1002	7.41829	10.4364	7.6865	19.4055	16.0909	23.5821	23.3834	27.239	33.0178	32.6896	34.7495	TC166292	Transcription factor btf3 homolog
DE	TC189094	123	7	67	26	242	58	167	80	640	98	464	100	992	161	647	155	TC189094	11.5955	2.44757	11.7954	8.19554	24.8726	19.5573	24.5476	30.746	52.8489	31.5381	49.9638	30.7676	63.7289	45.4347	67.5725	63.3667	TC189094	Peptide nitrate transporter at2g37900-like
DE	TC178864	1	0	1	0	27	5	23	5	175	24	125	8	149	11	59	1	TC178864	0.0942724	0	0.17605	0	2.77504	1.68598	3.38081	1.92163	14.4509	7.72361	13.4601	2.46141	9.57218	3.10423	6.16194	0.408818	TC178864	Embryonic abundant protein-like
DE	TC175680	9	4	16	0	155	28	103	41	53	0	21	5	11	7	9	1	TC175680	0.848452	1.39861	2.81681	0	15.9308	9.44147	15.1401	15.7573	4.37655	0	2.26129	1.53838	0.706671	1.97542	0.939958	0.408818	TC175680	Unknown
DE	AM983405	241	89	161	77	99	23	85	31	71	38	55	29	115	27	67	24	AM983405	22.7197	31.1191	28.3441	24.2714	10.1751	7.75549	12.4943	11.9141	5.86292	12.2291	5.92244	8.92261	7.38793	7.61948	6.99746	9.81162	AM983405	CCHC zinc finger domain-containing protein
DE	TC195787	63	28	42	9	86	19	53	11	206	55	157	61	385	86	276	59	TC195787	5.93916	9.79028	7.39412	2.83692	8.83901	6.40671	7.79056	4.22758	17.0107	17.6999	16.9059	18.7682	24.7335	24.2695	28.8254	24.1202	TC195787	Protein arginine n-methyltransferase -like
DE	TC187459	152	8	66	27	280	66	192	104	667	105	489	124	1063	188	729	166	TC187459	14.3294	2.79722	11.6193	8.51075	28.7782	22.2549	28.2224	39.9698	55.0785	33.7908	52.6559	38.1518	68.2901	53.0542	76.1366	67.8637	TC187459	Major facilitator protein
DE	TC166201	53	5	35	12	60	8	38	19	142	40	148	37	302	76	263	41	TC166201	4.99644	1.74826	6.16177	3.78256	6.16675	2.69756	5.58568	7.30218	11.7258	12.8727	15.9367	11.384	19.4013	21.4474	27.4676	16.7615	TC166201	Aspartate semialdehyde
DE	TC186941	68	20	60	21	83	12	58	21	197	75	175	50	426	101	271	80	TC186941	6.41052	6.99306	10.563	6.61948	8.53067	4.04634	8.52551	8.07083	16.2676	24.1363	18.8441	15.3838	27.3674	28.5025	28.3032	32.7054	TC186941	40s ribosomal protein s23
DE	TC156019	96	48	118	14	999	456	902	217	1111	355	842	251	460	237	436	110	TC156019	9.05015	16.7833	20.774	4.41298	102.676	153.761	132.586	83.3985	91.7424	114.245	90.6672	77.2267	29.5517	66.8821	45.5357	44.9699	TC156019	Formate dehydrogenase, mitochondrial precursor
DE	TC184804	11	6	16	5	123	29	107	35	60	5	47	12	14	4	22	2	TC184804	1.037	2.09792	2.81681	1.57607	12.6418	9.77866	15.7281	13.4514	4.95458	1.60909	5.06099	3.69211	0.8994	1.12881	2.29767	0.817635	TC184804	Hypothetical protein selmodraft_134406
DE	TC173179	57	11	65	7	331	78	156	69	589	124	435	103	197	41	153	49	TC173179	5.37353	3.84618	11.4433	2.20649	34.0199	26.3012	22.9307	26.5184	48.6375	39.9053	46.8411	31.6906	12.6558	11.5703	15.9793	20.0321	TC173179	Unknown
DE	TC158928	104	43	105	42	52	10	32	19	16	6	24	10	65	12	37	9	TC158928	9.80433	15.0351	18.4853	13.239	5.34452	3.37195	4.70373	7.30218	1.32122	1.9309	2.58434	3.07676	4.17578	3.38644	3.86427	3.67936	TC158928	Histone H2A
DE	TC162711	38	2	21	11	58	20	54	39	186	47	136	35	386	75	185	36	TC162711	3.58235	0.699306	3.69706	3.46734	5.96119	6.7439	7.93755	14.9887	15.3592	15.1254	14.6446	10.7687	24.7977	21.1652	19.3214	14.7174	TC162711	NADP h oxidase
DE	FR730451	84	63	291	39	55	27	67	29	28	20	63	8	33	2	34	8	FR730451	7.91888	22.0281	51.2307	12.2933	5.65286	9.10427	9.84844	11.1454	2.31214	6.43634	6.78388	2.46141	2.12001	0.564406	3.55095	3.27054	FR730451	Metallothionein-Like Protein
DE	TC166967	2	0	12	0	99	6	32	18	268	11	145	52	26	1	20	3	TC166967	0.188545	0	2.11261	0	10.1751	2.02317	4.70373	6.91785	22.1305	3.53999	15.6137	15.9992	1.67031	0.282203	2.08879	1.22645	TC166967	Cold acclimation protein 1
DE	TC166026	61	21	44	21	67	18	50	20	154	37	177	41	256	89	353	82	TC166026	5.75062	7.34271	7.74622	6.61948	6.88621	6.06951	7.34958	7.6865	12.7168	11.9072	19.0595	12.6147	16.4462	25.1161	36.8672	33.523	TC166026	Lactoylglutathione Lyase Glyoxalase I Family Protein
DE	TC195975	12	1	21	1	155	47	92	47	37	9	33	4	20	0	30	1	TC195975	1.13127	0.349653	3.69706	0.315213	15.9308	15.8482	13.5232	18.0633	3.05533	2.89635	3.55346	1.2307	1.28486	0	3.13319	0.408818	TC195975	Pinus taeda anonymous locus umn_4898_01 genomic sequence
DE	TC198583	42	15	31	11	50	21	54	22	98	30	109	30	288	82	242	44	TC198583	3.95944	5.24479	5.45756	3.46734	5.13896	7.0811	7.93755	8.45515	8.09249	9.65451	11.7372	9.23028	18.5019	23.1407	25.2744	17.988	TC198583	Prostaglandin e synthase 2
DE	TC155335	170	72	115	42	175	55	105	53	551	196	475	190	887	225	594	196	TC155335	16.0263	25.175	20.2458	13.239	17.9864	18.5457	15.4341	20.3692	45.4996	63.0762	51.1483	58.4585	56.9834	63.4957	62.0372	80.1283	TC155335	60s ribosomal protein L11
DE	DR089624	527	152	533	279	165	54	160	54	321	28	232	71	203	72	201	61	DR089624	49.6816	53.1472	93.8349	87.9445	16.9586	18.2085	23.5187	20.7536	26.507	9.01088	24.9819	21.845	13.0413	20.3186	20.9924	24.9379	DR089624	Auxin aluminum responsive-like protein
DE	TC184693	48	3	58	14	366	145	183	115	420	87	221	57	147	19	141	36	TC184693	4.52508	1.04896	10.2109	4.41298	37.6172	48.8933	26.8995	44.1974	34.6821	27.9981	23.7974	17.5375	9.4437	5.36186	14.726	14.7174	TC184693	Unknown
DE	DR070405	192	35	99	68	478	111	265	133	912	203	630	334	359	87	274	60	DR070405	18.1003	12.2379	17.429	21.4345	49.1285	37.4287	38.9528	51.1152	75.3097	65.3289	67.8388	102.764	23.0632	24.5517	28.6165	24.5291	DR070405	Thioredoxin H-Type
DE	TC176247	1	1	14	0	84	19	64	27	159	57	125	17	27	9	34	4	TC176247	0.0942724	0.349653	2.46471	0	8.63345	6.40671	9.40746	10.3768	13.1296	18.3436	13.4601	5.23049	1.73456	2.53983	3.55095	1.63527	TC176247	Unknown
DE	TC162683	210	36	54	36	259	124	181	90	600	220	320	139	974	278	713	227	TC162683	19.7972	12.5875	9.50673	11.3477	26.6198	41.8122	26.6055	34.5893	49.5458	70.7998	34.4578	42.767	62.5725	78.4525	74.4655	92.8016	TC162683	Dihydrofolate Reductase-Like
DE	TC156792	34	29	75	4	496	149	394	239	557	80	299	102	274	69	203	28	TC156792	3.20526	10.1399	13.2038	1.26085	50.9785	50.2421	57.9147	91.8537	45.9951	25.7454	32.1965	31.383	17.6025	19.472	21.2013	11.4469	TC156792	Plastidial w-3 fatty acid desaturase
DE	TC189178	71	13	45	17	107	33	101	38	307	115	301	79	338	98	288	48	TC189178	6.69334	4.54549	7.92227	5.35862	10.9974	11.1274	14.8462	14.6044	25.351	37.009	32.4119	24.3064	21.7141	27.6559	30.0786	19.6232	TC189178	Dna Binding
DE	TC166978	596	155	700	257	198	62	194	65	355	40	248	56	221	62	254	57	TC166978	56.1864	54.1962	123.235	81.0098	20.3503	20.9061	28.5164	24.9811	29.3146	12.8727	26.7048	17.2299	14.1977	17.4966	26.5277	23.3026	TC166978	Auxin aluminum responsive-like protein
DE	TC154764	219	36	168	27	1607	385	1136	391	1280	249	794	210	781	152	529	65	TC154764	20.6457	12.5875	29.5765	8.51075	165.166	129.82	166.982	150.271	105.698	80.1325	85.4985	64.612	50.1737	42.8949	55.2486	26.5731	TC154764	Arginine decarboxylase
DE	TC166686	127	60	113	54	107	27	78	31	73	26	46	20	58	18	33	8	TC166686	11.9726	20.9792	19.8937	17.0215	10.9974	9.10427	11.4653	11.9141	6.02808	8.36725	4.95331	6.15352	3.72608	5.07966	3.44651	3.27054	TC166686	Probable aquaporin
DE	TC157437	54	37	61	37	71	34	73	48	324	170	287	117	566	168	391	185	TC157437	5.09071	12.9372	10.7391	11.6629	7.29732	11.4646	10.7304	18.4476	26.7548	54.7089	30.9044	35.9981	36.3614	47.4101	40.8359	75.6313	TC157437	40S ribosomal protein S6
DE	TC161984	92	11	63	14	230	82	180	72	177	39	150	33	98	14	74	8	TC161984	8.67306	3.84618	11.0912	4.41298	23.6392	27.65	26.4585	27.6714	14.616	12.5509	16.1521	10.1533	6.2958	3.95084	7.72854	3.27054	TC161984	Beta-amylase 2
DE	TC187381	30	3	46	2	30	6	48	7	226	40	225	16	390	79	391	64	TC187381	2.82817	1.04896	8.09832	0.630426	3.08338	2.02317	7.0556	2.69028	18.6623	12.8727	24.2282	4.92282	25.0547	22.294	40.8359	26.1643	TC187381	Pinosylvin Synthase
DE	TC163586	68	16	37	33	24	22	23	8	322	40	149	104	275	57	125	34	TC163586	6.41052	5.59445	6.51387	10.402	2.4667	7.41829	3.38081	3.0746	26.5896	12.8727	16.0444	31.9983	17.6668	16.0856	13.055	13.8998	TC163586	Late elongated hypocotyl-like protein
DE	TC174045	62	22	245	7	165	16	340	26	1031	285	1498	153	4102	848	4629	1050	TC174045	5.84489	7.69236	43.1324	2.20649	16.9586	5.39512	49.9772	9.99245	85.1363	91.7179	161.306	47.0744	263.524	239.308	483.452	429.259	TC174045	ACC oxidase
DE	TC162570	26	6	6	7	146	38	127	54	160	35	154	31	352	58	137	7	TC162570	2.45108	2.09792	1.0563	2.20649	15.0058	12.8134	18.6679	20.7536	13.2122	11.2636	16.5828	9.53796	22.6135	16.3678	14.3082	2.86172	TC162570	Tau class glutathione s-transferase
DE	GT270115	312	111	188	104	296	108	185	75	169	49	133	35	53	39	84	23	GT270115	29.413	38.8115	33.0975	32.7822	30.4226	36.4171	27.1935	28.8244	13.9554	15.769	14.3215	10.7687	3.40487	11.0059	8.77294	9.40281	GT270115	Ser/Thr protein phosphatase family protein, expressed
DE	TC155931	3	0	8	0	22	7	34	10	70	32	134	7	120	44	130	31	TC155931	0.282817	0	1.4084	0	2.26114	2.36037	4.99772	3.84325	5.78035	10.2981	14.4292	2.15373	7.70914	12.4169	13.5772	12.6733	TC155931	Expansin
DE	TC155537	221	82	150	40	303	49	246	61	789	222	672	209	1435	337	1060	322	TC155537	20.8342	28.6715	26.4076	12.6085	31.1421	16.5226	36.1599	23.4438	65.1528	71.4434	72.3614	64.3043	92.1885	95.1024	110.706	131.639	TC155537	40S ribosomal protein SA
DE	TC190823	53	2	33	6	157	52	193	62	406	48	291	81	171	51	180	20	TC190823	4.99644	0.699306	5.80967	1.89128	16.1363	17.5342	28.3694	23.8282	33.526	15.4472	31.3351	24.9218	10.9855	14.3924	18.7992	8.17635	TC190823	Sinapyl alcohol dehydrogenase
DE	TC159752	44	5	91	9	65	3	124	20	637	135	850	143	672	148	1028	131	TC159752	4.14799	1.74826	16.0206	2.83692	6.68065	1.01159	18.227	7.6865	52.6012	43.4453	91.5286	43.9977	43.1712	41.7661	107.364	53.5551	TC159752	Cystathionine gamma-
DE	AI920180	338	90	144	63	220	60	132	72	159	39	101	29	125	32	63	6	AI920180	31.8641	31.4688	25.3513	19.8584	22.6114	20.2317	19.4029	27.6714	13.1296	12.5509	10.8758	8.92261	8.03035	9.0305	6.5797	2.45291	AI920180	---NA---
DE	TC160979	1	0	1	0	22	5	20	3	148	36	119	5	146	11	63	1	TC160979	0.0942724	0	0.17605	0	2.26114	1.68598	2.93983	1.15298	12.2213	11.5854	12.814	1.53838	9.37945	3.10423	6.5797	0.408818	TC160979	Methyltransferase ddb_g0268948 isoform 1
DE	TC188235	28	1	16	20	150	33	79	27	285	78	178	48	157	26	103	13	TC188235	2.63963	0.349653	2.81681	6.30426	15.4169	11.1274	11.6123	10.3768	23.5343	25.1017	19.1672	14.7685	10.0861	7.33728	10.7573	5.31463	TC188235	Unknown
DE	FE519012	14	2	17	1	17	4	20	3	60	40	82	22	123	64	105	38	FE519012	1.31981	0.699306	2.99286	0.315213	1.74725	1.34878	2.93983	1.15298	4.95458	12.8727	8.82982	6.76887	7.90187	18.061	10.9662	15.5351	FE519012	Unknown
DE	TC155302	929	297	426	223	609	292	353	322	441	95	297	88	431	64	178	36	TC155302	87.5791	103.847	74.9975	70.2925	62.5925	98.461	51.888	123.753	36.4162	30.5726	31.9812	27.0755	27.6887	18.061	18.5903	14.7174	TC155302	Unknown
DE	BM493316	101	33	71	21	104	19	77	46	317	110	260	96	504	158	418	154	BM493316	9.52151	11.5385	12.4996	6.61948	10.689	6.40671	11.3184	17.679	26.1767	35.3999	27.997	29.5369	32.3784	44.5881	43.6558	62.9579	BM493316	60s ribosomal protein L11
DE	TC187518	55	18	74	27	334	138	282	163	323	60	249	75	203	55	166	42	TC187518	5.18498	6.29375	13.0277	8.51075	34.3283	46.5329	41.4516	62.645	26.6722	19.309	26.8125	23.0757	13.0413	15.5212	17.337	17.1703	TC187518	Whitefly-Induced Gp91-Phox
DE	TC170205	24	7	37	14	45	7	39	20	136	36	158	35	271	59	255	65	TC170205	2.26254	2.44757	6.51387	4.41298	4.62506	2.36037	5.73267	7.6865	11.2304	11.5854	17.0136	10.7687	17.4098	16.65	26.6321	26.5731	TC170205	60s ribosomal protein L17-1-like
DE	BX784344	22	6	22	4	23	5	36	3	123	53	98	24	269	37	162	23	BX784344	2.07399	2.09792	3.87311	1.26085	2.36392	1.68598	5.2917	1.15298	10.1569	17.0563	10.5527	7.38423	17.2813	10.4415	16.9192	9.40281	BX784344	---NA---
DE	TC172733	17	0	15	6	17	0	10	5	85	28	74	23	142	51	114	21	TC172733	1.60263	0	2.64076	1.89128	1.74725	0	1.46992	1.92163	7.01899	9.01088	7.96837	7.07655	9.12248	14.3924	11.9061	8.58517	TC172733	Pinus taeda anonymous locus 0_12568_01 genomic sequence
DE	TC185522	35	3	14	34	152	51	91	33	316	130	174	83	127	34	110	17	TC185522	3.29953	1.04896	2.46471	10.7172	15.6224	17.197	13.3762	12.6827	26.0941	41.8362	18.7364	25.5371	8.15884	9.5949	11.4884	6.9499	TC185522	---NA---
DE	TC166534	195	56	162	50	205	42	162	72	681	207	521	163	1092	275	878	269	TC166534	18.3831	19.5806	28.5202	15.7607	21.0697	14.1622	23.8126	27.6714	56.2345	66.6161	56.1016	50.1512	70.1532	77.6058	91.6981	109.972	TC166534	60s ribosomal protein L11
DE	DR385098	17	0	27	4	95	39	85	63	233	49	150	54	78	21	90	17	DR385098	1.60263	0	4.75336	1.26085	9.76402	13.1506	12.4943	24.2125	19.2403	15.769	16.1521	16.6145	5.01094	5.92626	9.39958	6.9499	DR385098	---NA---
DE	TC184854	55	8	19	2	55	4	39	10	182	20	177	30	409	43	239	49	TC184854	5.18498	2.79722	3.34496	0.630426	5.65286	1.34878	5.73267	3.84325	15.0289	6.43634	19.0595	9.23028	26.2753	12.1347	24.9611	20.0321	TC184854	Acidic ribosomal protein P1a-like
DE	TC183805	15	5	37	9	180	43	158	60	98	40	175	30	68	19	47	8	TC183805	1.41409	1.74826	6.51387	2.83692	18.5003	14.4994	23.2247	23.0595	8.09249	12.8727	18.8441	9.23028	4.36851	5.36186	4.90867	3.27054	TC183805	Dehydrin-like protein
DE	DR014477	40	14	36	15	32	9	20	20	174	80	141	59	173	72	129	40	DR014477	3.7709	4.89514	6.33782	4.7282	3.28893	3.03476	2.93983	7.6865	14.3683	25.7454	15.183	18.1529	11.114	20.3186	13.4727	16.3527	DR014477	Ubiquitin carboxyl-terminal hydrolase
DE	TC158660	161	68	112	38	164	52	90	52	526	188	440	188	802	218	554	188	TC158660	15.1779	23.7764	19.7177	11.9781	16.8558	17.5342	13.2292	19.9849	43.4352	60.5016	47.3795	57.8431	51.5228	61.5203	57.8596	76.8577	TC158660	60s ribosomal protein L11
DE	DR167706	5	0	7	0	5	4	19	0	138	19	111	8	168	17	203	15	DR167706	0.471362	0	1.23235	0	0.513896	1.34878	2.79284	0	11.3955	6.11453	11.9526	2.46141	10.7928	4.79745	21.2013	6.13227	DR167706	Pinosylvin Synthase
DE	DR177617	2	2	13	1	84	42	76	25	122	24	68	34	23	11	34	7	DR177617	0.188545	0.699306	2.28866	0.315213	8.63345	14.1622	11.1714	9.60813	10.0743	7.72361	7.32229	10.461	1.47759	3.10423	3.55095	2.86172	DR177617	Protein
DE	TC195837	22	7	25	3	23	0	23	3	67	36	140	20	160	44	181	51	TC195837	2.07399	2.44757	4.40126	0.945639	2.36392	0	3.38081	1.15298	5.53262	11.5854	15.0753	6.15352	10.2789	12.4169	18.9036	20.8497	TC195837	Endo-1,4-beta-D-glucanase precursor
DE	DT627566	51	13	15	23	147	43	88	46	248	82	163	77	155	36	96	27	DT627566	4.80789	4.54549	2.64076	7.2499	15.1085	14.4994	12.9353	17.679	20.4789	26.389	17.552	23.6911	9.95764	10.1593	10.0262	11.0381	DT627566	Unknown
DE	TC157526	21	2	9	12	22	0	12	8	142	49	78	40	174	25	82	16	TC157526	1.97972	0.699306	1.58445	3.78256	2.26114	0	1.7639	3.0746	11.7258	15.769	8.39909	12.307	11.1783	7.05508	8.56406	6.54108	TC157526	Acid phosphatase
DE	TC170955	41	11	27	12	36	8	23	10	155	52	118	47	186	61	108	17	TC170955	3.86517	3.84618	4.75336	3.78256	3.70005	2.69756	3.38081	3.84325	12.7993	16.7345	12.7063	14.4608	11.9492	17.2144	11.2795	6.9499	TC170955	---NA---
DE	TC188172	212	42	121	74	529	128	313	165	1006	242	712	377	384	90	308	73	TC188172	19.9858	14.6854	21.3021	23.3258	54.3702	43.161	46.0084	63.4136	83.0719	77.8797	76.6687	115.994	24.6692	25.3983	32.1674	29.8437	TC188172	Thioredoxin H-Type
DE	TC169768	100	19	146	36	785	291	692	355	1617	316	1000	450	744	168	618	151	TC169768	9.42724	6.64341	25.7034	11.3477	80.6817	98.1238	101.718	136.435	133.526	101.694	107.681	138.454	47.7967	47.4101	64.5438	61.7315	TC169768	Os04g0412300 Protein
DE	TC160586	248	46	129	78	258	48	170	68	543	185	487	158	1390	287	647	295	TC160586	23.3796	16.084	22.7105	24.5866	26.517	16.1854	24.9886	26.1341	44.839	59.5362	52.4405	48.6128	89.2975	80.9923	67.5725	120.601	TC160586	Guanine nucleotide-binding protein subunit beta-like protein
DE	TC156839	19	2	41	2	26	5	70	3	345	33	341	8	747	113	695	79	TC156839	1.79118	0.699306	7.21807	0.630426	2.67226	1.68598	10.2894	1.15298	28.4889	10.62	36.7191	2.46141	47.9894	31.8889	72.5856	32.2966	TC156839	Pinosylvin Synthase
DE	TC159559	32	12	47	15	50	9	46	25	180	43	198	42	294	77	308	68	TC159559	3.01672	4.19584	8.27437	4.7282	5.13896	3.03476	6.76161	9.60813	14.8638	13.8381	21.3208	12.9224	18.8874	21.7296	32.1674	27.7996	TC159559	60s ribosomal protein L17a
DE	FE519161	79	36	46	18	88	21	58	45	215	70	167	71	470	135	321	122	FE519161	7.44752	12.5875	8.09832	5.67384	9.04457	7.0811	8.52551	17.2946	17.7539	22.5272	17.9827	21.845	30.1941	38.0974	33.5252	49.8758	FE519161	40s ribosomal protein s23
DE	TC181815	39	5	38	3	50	10	28	10	178	41	125	36	243	53	227	39	TC181815	3.67662	1.74826	6.68992	0.945639	5.13896	3.37195	4.11577	3.84325	14.6986	13.1945	13.4601	11.0763	15.611	14.9568	23.7078	15.9439	TC181815	H/ACA ribonucleoprotein complex subunit 1-like protein 1
DE	TC167402	8	2	7	1	22	5	34	4	135	8	85	12	182	34	170	21	TC167402	0.754179	0.699306	1.23235	0.315213	2.26114	1.68598	4.99772	1.5373	11.1478	2.57454	9.15286	3.69211	11.6922	9.5949	17.7548	8.58517	TC167402	LOB domain-containing
DE	TC176029	101	31	92	23	83	30	46	31	331	114	265	86	590	137	411	78	TC176029	9.52151	10.8392	16.1966	7.2499	8.53067	10.1159	6.76161	11.9141	27.3328	36.6872	28.5354	26.4601	37.9033	38.6618	42.9247	31.8878	TC176029	MAR-binding protein
DE	TC157341	19	2	19	4	41	6	25	17	167	36	151	55	125	25	143	13	TC157341	1.79118	0.699306	3.34496	1.26085	4.21395	2.02317	3.67479	6.53353	13.7903	11.5854	16.2598	16.9222	8.03035	7.05508	14.9349	5.31463	TC157341	ATP sulfurylase
DE	TC155371	30	14	41	11	65	5	20	13	191	77	162	36	369	61	248	34	TC155371	2.82817	4.89514	7.21807	3.46734	6.68065	1.68598	2.93983	4.99623	15.7721	24.7799	17.4443	11.0763	23.7056	17.2144	25.9011	13.8998	TC155371	Chaperonin CPN60- mitochondrial
DE	AW755154	10	4	12	3	86	28	21	38	120	50	126	74	49	21	61	21	AW755154	0.942724	1.39861	2.11261	0.945639	8.83901	9.44147	3.08682	14.6044	9.90917	16.0909	13.5678	22.768	3.1479	5.92626	6.37082	8.58517	AW755154	GDP-mannose 3,5-epimerase 1
DE	TC156742	17	11	59	6	262	99	226	118	200	52	147	26	65	46	43	17	TC156742	1.60263	3.84618	10.387	1.89128	26.9282	33.3823	33.2201	45.3504	16.5153	16.7345	15.8291	7.99958	4.17578	12.9813	4.49091	6.9499	TC156742	Pinus taeda anonymous locus 2_3883_01 genomic sequence
DE	GW750732	156	43	110	29	39	0	21	8	30	9	10	4	69	11	29	14	GW750732	14.7065	15.0351	19.3656	9.14118	4.00839	0	3.08682	3.0746	2.47729	2.89635	1.07681	1.2307	4.43276	3.10423	3.02875	5.72345	GW750732	Lysine histidine transporter
DE	TC169007	123	15	105	38	118	18	68	29	439	134	249	132	748	217	432	72	TC169007	11.5955	5.24479	18.4853	11.9781	12.1279	6.06951	9.99543	11.1454	36.251	43.1235	26.8125	40.6132	48.0536	61.2381	45.118	29.4349	TC169007	Kinase-Like Protein Tmkl1-Like
DE	TC188679	64	8	20	11	48	12	42	9	137	34	124	18	315	106	153	32	TC188679	6.03343	2.79722	3.52101	3.46734	4.9334	4.04634	6.17365	3.45893	11.313	10.9418	13.3524	5.53817	20.2365	29.9135	15.9793	13.0822	TC188679	LEDI-5c protein
DE	TC186056	33	3	27	3	49	5	35	5	105	17	118	20	207	53	249	50	TC186056	3.11099	1.04896	4.75336	0.945639	5.03618	1.68598	5.14471	1.92163	8.67052	5.47089	12.7063	6.15352	13.2983	14.9568	26.0055	20.4409	TC186056	Hypothetical Protein
DE	TC173365	19	1	13	1	55	36	54	48	200	36	90	39	88	23	56	6	TC173365	1.79118	0.349653	2.28866	0.315213	5.65286	12.139	7.93755	18.4476	16.5153	11.5854	9.69126	11.9994	5.65337	6.49067	5.84862	2.45291	TC173365	Glutathione peroxidase
DE	TC180968	243	84	161	43	320	57	256	62	846	241	716	222	1578	350	1099	341	TC180968	22.9082	29.3708	28.3441	13.5542	32.8893	19.2201	37.6299	23.8282	69.8596	77.5579	77.0994	68.3041	101.375	98.7711	114.779	139.407	TC180968	40S ribosomal protein SA
DE	TC159662	40	8	36	13	53	4	23	10	147	62	115	37	287	57	177	31	TC159662	3.7709	2.79722	6.33782	4.09777	5.4473	1.34878	3.38081	3.84325	12.1387	19.9527	12.3833	11.384	18.4377	16.0856	18.4858	12.6733	TC159662	H/ACA ribonucleoprotein complex subunit 2-like protein
DE	TC189985	112	16	51	30	59	22	50	11	181	45	138	70	355	91	243	64	TC189985	10.5585	5.59445	8.97857	9.45639	6.06397	7.41829	7.34958	4.22758	14.9463	14.4818	14.8599	21.5373	22.8062	25.6805	25.3789	26.1643	TC189985	60s ribosomal protein L32-1
DE	TC185863	0	3	18	0	11	0	41	5	141	10	185	21	328	50	495	59	TC185863	0	1.04896	3.16891	0	1.13057	0	6.02666	1.92163	11.6433	3.21817	19.9209	6.4612	21.0716	14.1102	51.6977	24.1202	TC185863	Class IV chitinase Chia4-Pa2
DE	TC159949	4	0	6	2	73	35	50	56	64	39	57	14	42	23	29	11	TC159949	0.37709	0	1.0563	0.630426	7.50288	11.8018	7.34958	21.5222	5.28489	12.5509	6.1378	4.30746	2.6982	6.49067	3.02875	4.49699	TC159949	LOB domain protein
DE	TC195493	7	0	18	0	10	4	23	0	195	24	186	9	213	26	294	27	TC195493	0.659907	0	3.16891	0	1.02779	1.34878	3.38081	0	16.1024	7.72361	20.0286	2.76908	13.6837	7.33728	30.7053	11.0381	TC195493	Pinosylvin Synthase
DE	TC186095	87	29	58	24	110	49	74	29	362	78	274	108	509	105	343	100	TC186095	8.2017	10.1399	10.2109	7.56511	11.3057	16.5226	10.8774	11.1454	29.8927	25.1017	29.5045	33.229	32.6996	29.6313	35.8228	40.8818	TC186095	40s ribosomal protein s9-2-like
DE	GW753016	30	25	37	7	220	123	125	95	132	45	169	57	70	25	56	32	GW753016	2.82817	8.74132	6.51387	2.20649	22.6114	41.475	18.374	36.5109	10.9001	14.4818	18.198	17.5375	4.497	7.05508	5.84862	13.0822	GW753016	Aspartic proteinase-like protein 1
DE	TC167029	21	5	29	6	101	35	67	47	234	70	183	39	233	65	161	29	TC167029	1.97972	1.74826	5.10546	1.89128	10.3807	11.8018	9.84844	18.0633	19.3229	22.5272	19.7056	11.9994	14.9686	18.3432	16.8148	11.8557	TC167029	IAA-amino acid hydrolase 10
DE	TC159649	14	13	15	2	21	6	6	5	98	15	80	23	181	35	152	31	TC159649	1.31981	4.54549	2.64076	0.630426	2.15836	2.02317	0.88195	1.92163	8.09249	4.82726	8.61446	7.07655	11.628	9.87711	15.8748	12.6733	TC159649	Unknown
DE	TC179102	39	6	22	7	29	19	38	10	135	72	108	34	213	47	134	53	TC179102	3.67662	2.09792	3.87311	2.20649	2.9806	6.40671	5.58568	3.84325	11.1478	23.1708	11.6295	10.461	13.6837	13.2635	13.9949	21.6673	TC179102	40s ribosomal protein
DE	TC170220	639	234	465	234	664	287	467	188	417	122	268	72	154	101	187	38	TC170220	60.2401	81.8188	81.8635	73.7599	68.2454	96.775	68.6451	72.2531	34.4344	39.2617	28.8584	22.1527	9.8934	28.5025	19.5302	15.5351	TC170220	Ser/Thr protein phosphatase family protein, expressed
DE	CF479107	43	12	33	19	114	59	100	54	293	101	195	91	149	45	124	43	CF479107	4.05371	4.19584	5.80967	5.98905	11.7168	19.8945	14.6992	20.7536	24.1949	32.5035	20.9977	27.9985	9.57218	12.6991	12.9505	17.5792	CF479107	---NA---
DE	TC164481	6	0	23	2	15	7	34	0	222	63	260	9	258	74	140	32	TC164481	0.565634	0	4.04916	0.630426	1.54169	2.36037	4.99772	0	18.332	20.2745	27.997	2.76908	16.5747	20.883	14.6216	13.0822	TC164481	Glucanase-like protein
DE	TC189338	132	65	435	45	69	20	71	47	27	49	75	19	36	11	35	4	TC189338	12.444	22.7274	76.582	14.1846	7.09177	6.7439	10.4364	18.0633	2.22956	15.769	8.07605	5.84585	2.31274	3.10423	3.65539	1.63527	TC189338	Metallothionein-Like Protein
DE	TC165900	75	33	58	16	58	16	39	29	124	29	135	18	364	94	392	77	TC165900	7.07043	11.5385	10.2109	5.04341	5.96119	5.39512	5.73267	11.1454	10.2395	9.3327	14.5369	5.53817	23.3844	26.5271	40.9404	31.479	TC165900	Thaumatin-like protein
DE	TC168424	44	19	50	18	77	19	77	20	241	59	213	78	314	89	284	59	TC168424	4.14799	6.64341	8.80252	5.67384	7.914	6.40671	11.3184	7.6865	19.9009	18.9872	22.936	23.9987	20.1722	25.1161	29.6609	24.1202	TC168424	RNA recognition motif family protein, expressed
DE	TC157530	0	0	20	0	6	0	43	0	79	4	161	3	613	108	716	120	TC157530	0	0	3.52101	0	0.616675	0	6.32064	0	6.52354	1.28727	17.3366	0.923028	39.3809	30.4779	74.7788	49.0581	TC157530	Thaumatin-like protein
DE	TC175979	42	33	46	14	285	161	152	116	159	62	198	72	101	33	72	41	TC175979	3.95944	11.5385	8.09832	4.41298	29.2921	54.2884	22.3427	44.5817	13.1296	19.9527	21.3208	22.1527	6.48853	9.3127	7.51966	16.7615	TC175979	Aspartic proteinase-like protein 1
DE	TC160321	123	36	61	25	122	30	79	17	328	86	256	76	608	131	408	69	TC160321	11.5955	12.5875	10.7391	7.88033	12.5391	10.1159	11.6123	6.53353	27.0851	27.6763	27.5663	23.3834	39.0596	36.9686	42.6114	28.2084	TC160321	Protein arginine n-methyltransferase 1
DE	TC191098	8	5	22	6	20	0	30	12	20	6	64	3	130	59	285	73	TC191098	0.754179	1.74826	3.87311	1.89128	2.05558	0	4.40975	4.6119	1.65153	1.9309	6.89156	0.923028	8.35157	16.65	29.7653	29.8437	TC191098	Phosphoenolpyruvate Carboxykinase
DE	TC164540	18	4	15	11	160	42	75	45	133	40	121	27	171	21	104	20	TC164540	1.6969	1.39861	2.64076	3.46734	16.4447	14.1622	11.0244	17.2946	10.9827	12.8727	13.0294	8.30725	10.9855	5.92626	10.8617	8.17635	TC164540	Transferring glycosyl
DE	CO362447	98	29	80	18	135	38	119	27	354	101	304	89	608	166	425	106	CO362447	9.2387	10.1399	14.084	5.67384	13.8752	12.8134	17.492	10.3768	29.232	32.5035	32.7349	27.3832	39.0596	46.8457	44.3869	43.3347	CO362447	Unknown
DE	AM983083	10	0	16	22	18	4	12	7	178	57	125	8	255	76	75	115	AM983083	0.942724	0	2.81681	6.93469	1.85003	1.34878	1.7639	2.69028	14.6986	18.3436	13.4601	2.46141	16.3819	21.4474	7.83298	47.014	AM983083	---NA---
DE	TC172356	11	4	25	0	91	18	38	34	264	53	269	19	37	6	47	3	TC172356	1.037	1.39861	4.40126	0	9.35291	6.06951	5.58568	13.0671	21.8002	17.0563	28.9661	5.84585	2.37698	1.69322	4.90867	1.22645	TC172356	Water deficit stress inducible protein LP3-2
DE	TC162496	22	6	14	9	134	44	88	50	49	4	51	5	65	3	20	2	TC162496	2.07399	2.09792	2.46471	2.83692	13.7724	14.8366	12.9353	19.2163	4.04624	1.28727	5.49172	1.53838	4.17578	0.846609	2.08879	0.817635	TC162496	RAP2-like protein
DE	TC196481	29	14	19	6	187	69	87	46	84	34	72	18	72	33	76	14	TC196481	2.7339	4.89514	3.34496	1.89128	19.2197	23.2665	12.7883	17.679	6.93642	10.9418	7.75301	5.53817	4.62548	9.3127	7.93742	5.72345	TC196481	Hypothetical protein selmodraft_107811
DE	TC155062	15	2	38	3	181	102	174	51	204	33	141	36	147	34	115	11	TC155062	1.41409	0.699306	6.68992	0.945639	18.603	34.3939	25.5765	19.6006	16.8456	10.62	15.183	11.0763	9.4437	9.5949	12.0106	4.49699	TC155062	Unknown
DE	TC157969	6	6	29	2	44	22	54	35	316	65	131	57	57	2	36	10	TC157969	0.565634	2.09792	5.10546	0.630426	4.52228	7.41829	7.93755	13.4514	26.0941	20.9181	14.1062	17.5375	3.66184	0.564406	3.75983	4.08818	TC157969	Unknown
DE	BE607248	1	0	7	1	3	0	12	5	133	12	118	25	140	13	73	18	BE607248	0.0942724	0	1.23235	0.315213	0.308338	0	1.7639	1.92163	10.9827	3.86181	12.7063	7.6919	8.994	3.66864	7.6241	7.35872	BE607248	Pinoresinol-lariciresinol reductase
DE	DR098760	111	26	86	24	126	18	108	34	349	87	301	100	562	141	444	162	DR098760	10.4642	9.09098	15.1403	7.56511	12.9502	6.06951	15.8751	13.0671	28.8192	27.9981	32.4119	30.7676	36.1045	39.7906	46.3712	66.2285	DR098760	60s ribosomal protein L11
DE	TC169573	182	67	295	54	58	34	75	26	44	19	75	25	70	29	83	7	TC169573	17.1576	23.4267	51.9349	17.0215	5.96119	11.4646	11.0244	9.99245	3.63336	6.11453	8.07605	7.6919	4.497	8.18389	8.6685	2.86172	TC169573	psbp domain-containing protein chloroplastic-like
DE	TC170490	16	2	10	4	116	51	102	17	146	22	147	26	113	54	73	7	TC170490	1.50836	0.699306	1.7605	1.26085	11.9224	17.197	14.9931	6.53353	12.0562	7.07998	15.8291	7.99958	7.25944	15.239	7.6241	2.86172	TC170490	Short-chain type dehydrogenase reductase
DE	TC174018	4	7	13	4	106	42	79	45	68	22	95	28	58	21	38	14	TC174018	0.37709	2.44757	2.28866	1.26085	10.8946	14.1622	11.6123	17.2946	5.6152	7.07998	10.2297	8.61493	3.72608	5.92626	3.96871	5.72345	TC174018	Aspartic proteinase-like protein 1-like
DE	TC165884	1	0	12	2	3	2	29	5	22	4	106	8	165	39	420	39	TC165884	0.0942724	0	2.11261	0.630426	0.308338	0.67439	4.26276	1.92163	1.81668	1.28727	11.4142	2.46141	10.6001	11.0059	43.8647	15.9439	TC165884	Pollen allergen CJP38
DE	TC194672	272	63	34	54	98	62	46	4	46	6	26	10	45	6	13	10	TC194672	25.6421	22.0281	5.98572	17.0215	10.0724	20.9061	6.76161	1.5373	3.79851	1.9309	2.7997	3.07676	2.89093	1.69322	1.35772	4.08818	TC194672	Pinus taeda anonymous locus 0_11073_01 genomic sequence
DE	TC156149	52	18	33	17	41	15	55	17	150	45	205	48	302	56	273	51	TC156149	4.90217	6.29375	5.80967	5.35862	4.21395	5.05793	8.08454	6.53353	12.3865	14.4818	22.0745	14.7685	19.4013	15.8034	28.512	20.8497	TC156149	Acidic ribosomal protein
DE	TC185744	71	27	53	10	83	19	34	29	226	58	172	36	457	90	285	92	TC185744	6.69334	9.44063	9.33067	3.15213	8.53067	6.40671	4.99772	11.1454	18.6623	18.6654	18.5211	11.0763	29.359	25.3983	29.7653	37.6112	TC185744	Nascent polypeptide-associated complex subunit alpha-like protein
DE	TC155029	733	200	358	185	245	94	197	65	242	50	183	79	420	69	98	42	TC155029	69.1017	69.9306	63.0261	58.3144	25.1809	31.6964	28.9574	24.9811	19.9835	16.0909	19.7056	24.3064	26.982	19.472	10.2351	17.1703	TC155029	Phenylpropenal double-bond reductase
DE	TC169351	53	12	52	7	44	21	38	16	173	56	138	38	332	68	234	65	TC169351	4.99644	4.19584	9.15462	2.20649	4.52228	7.0811	5.58568	6.1492	14.2857	18.0218	14.8599	11.6917	21.3286	19.1898	24.4389	26.5731	TC169351	Nascent polypeptide-associated complex subunit alpha-like protein
DE	TC163245	66	9	31	17	212	54	169	71	133	21	84	23	131	48	59	14	TC163245	6.22198	3.14688	5.45756	5.35862	21.7892	18.2085	24.8416	27.2871	10.9827	6.75816	9.04518	7.07655	8.41581	13.5457	6.16194	5.72345	TC163245	ATP binding
DE	TC161495	42	27	26	11	185	52	117	36	107	15	41	14	69	7	34	7	TC161495	3.95944	9.44063	4.57731	3.46734	19.0142	17.5342	17.198	13.8357	8.83568	4.82726	4.41491	4.30746	4.43276	1.97542	3.55095	2.86172	TC161495	Senescence-associated protein 12
DE	TC183323	59	12	33	12	209	40	105	53	117	19	87	41	61	21	43	4	TC183323	5.56207	4.19584	5.80967	3.78256	21.4809	13.4878	15.4341	20.3692	9.66144	6.11453	9.36822	12.6147	3.91881	5.92626	4.49091	1.63527	TC183323	Beta-amylase
DE	FG615126	21	19	53	2	392	201	290	62	423	188	377	75	150	79	162	35	FG615126	1.97972	6.64341	9.33067	0.630426	40.2894	67.7762	42.6276	23.8282	34.9298	60.5016	40.5956	23.0757	9.63642	22.294	16.9192	14.3086	FG615126	Formate dehydrogenase 2, mitochondrial precursor
DE	TC199221	60	20	51	21	82	11	49	21	199	30	169	56	373	107	247	59	TC199221	5.65634	6.99306	8.97857	6.61948	8.42789	3.70915	7.20259	8.07083	16.4327	9.65451	18.198	17.2299	23.9626	30.1957	25.7966	24.1202	TC199221	Cinnamyl alcohol dehydrogenase
DE	TC161177	21	0	68	7	40	25	101	1	686	153	862	60	826	227	578	113	TC161177	1.97972	0	11.9714	2.20649	4.11117	8.42988	14.8462	0.384325	56.6474	49.238	92.8208	18.4606	53.0646	64.0601	60.3662	46.1964	TC161177	Pollen allergen CJP38
DE	TC163609	1	0	8	0	4	3	28	8	16	0	97	7	167	32	437	37	TC163609	0.0942724	0	1.4084	0	0.411117	1.01159	4.11577	3.0746	1.32122	0	10.445	2.15373	10.7286	9.0305	45.6402	15.1263	TC163609	Pollen allergen CJP38
DE	TC162510	1	0	9	2	132	30	97	25	97	9	37	9	25	0	16	7	TC162510	0.0942724	0	1.58445	0.630426	13.5669	10.1159	14.2582	9.60813	8.00991	2.89635	3.98419	2.76908	1.60607	0	1.67104	2.86172	TC162510	Inorganic pyrophosphatase 2
DE	TC168373	139	42	90	20	410	208	323	279	458	151	376	114	315	53	167	70	TC168373	13.1039	14.6854	15.8445	6.30426	42.1395	70.1366	47.4783	107.227	37.82	48.5944	40.4879	35.0751	20.2365	14.9568	17.4414	28.6172	TC168373	Trehalose-6-phosphate synthase
DE	TC181102	125	56	93	45	156	46	96	51	459	113	352	159	686	231	531	138	TC181102	11.7841	19.5806	16.3727	14.1846	16.0336	15.511	14.1112	19.6006	37.9026	36.3653	37.9036	48.9205	44.0706	65.1889	55.4575	56.4168	TC181102	Ribosomal protein S3 RPS3
DE	TC160260	22	20	43	4	27	5	21	11	256	55	197	59	115	23	124	22	TC160260	2.07399	6.99306	7.57017	1.26085	2.77504	1.68598	3.08682	4.22758	21.1396	17.6999	21.2131	18.1529	7.38793	6.49067	12.9505	8.99399	TC160260	Unknown
DE	H75055	42	8	14	12	110	63	63	47	53	18	35	36	39	9	21	5	H75055	3.95944	2.79722	2.46471	3.78256	11.3057	21.2433	9.26047	18.0633	4.37655	5.79271	3.76882	11.0763	2.50547	2.53983	2.19323	2.04409	H75055	3-ketoacyl- synthase
DE	TC157943	44	4	9	4	160	38	111	30	77	33	54	21	71	17	58	6	TC157943	4.14799	1.39861	1.58445	1.26085	16.4447	12.8134	16.3161	11.5298	6.35838	10.62	5.81476	6.4612	4.56124	4.79745	6.0575	2.45291	TC157943	Dof zinc finger protein DOF5.2
DE	TC170208	304	94	248	108	302	110	220	89	222	49	129	38	88	55	85	16	TC170208	28.6588	32.8674	43.6605	34.043	31.0393	37.0915	32.3382	34.2049	18.332	15.769	13.8908	11.6917	5.65337	15.5212	8.87738	6.54108	TC170208	Ser/Thr protein phosphatase family protein, expressed
DE	TC184325	46	20	31	9	42	9	49	15	185	40	166	42	230	57	203	54	TC184325	4.33653	6.99306	5.45756	2.83692	4.31673	3.03476	7.20259	5.76488	15.2766	12.8727	17.875	12.9224	14.7759	16.0856	21.2013	22.0762	TC184325	40s ribosomal protein s29
DE	BI416736	132	37	54	43	256	98	154	71	240	72	131	48	122	27	60	16	BI416736	12.444	12.9372	9.50673	13.5542	26.3115	33.0451	22.6367	27.2871	19.8183	23.1708	14.1062	14.7685	7.83763	7.61948	6.26638	6.54108	BI416736	Unknown
DE	TC175348	3	1	18	0	83	39	84	30	213	27	141	39	59	29	115	16	TC175348	0.282817	0.349653	3.16891	0	8.53067	13.1506	12.3473	11.5298	17.5888	8.68906	15.183	11.9994	3.79033	8.18389	12.0106	6.54108	TC175348	Hyoscyamine 6-dioxygenase
DE	TC184935	240	102	333	96	272	39	130	82	186	18	98	26	166	22	68	16	TC184935	22.6254	35.6646	58.6248	30.2605	27.9559	13.1506	19.1089	31.5147	15.3592	5.79271	10.5527	7.99958	10.6643	6.20847	7.1019	6.54108	TC184935	101 kDa heat shock protein
DE	TC174288	107	32	87	24	151	44	140	32	393	113	332	90	682	177	474	126	TC174288	10.0871	11.1889	15.3164	7.56511	15.5197	14.8366	20.5788	12.2984	32.4525	36.3653	35.75	27.6908	43.8136	49.9499	49.5044	51.511	TC174288	40s ribosomal protein s12-like
DE	TC171615	85	12	100	19	317	117	245	124	246	68	214	59	120	39	97	10	TC171615	8.01316	4.19584	17.605	5.98905	32.581	39.4518	36.0129	47.6563	20.3138	21.8836	23.0437	18.1529	7.70914	11.0059	10.1307	4.08818	TC171615	Auxin induced -like protein
DE	TC175502	63	17	42	17	82	19	54	13	221	56	162	69	289	64	210	48	TC175502	5.93916	5.9441	7.39412	5.35862	8.42789	6.40671	7.93755	4.99623	18.2494	18.0218	17.4443	21.2296	18.5662	18.061	21.9323	19.6232	TC175502	Unknown
DE	FE520376	35	6	22	10	117	72	86	36	147	30	97	38	89	19	58	16	FE520376	3.29953	2.09792	3.87311	3.15213	12.0252	24.2781	12.6413	13.8357	12.1387	9.65451	10.445	11.6917	5.71761	5.36186	6.0575	6.54108	FE520376	MYB transcription factor-like partial
DE	DR052751	41	17	31	8	207	33	130	49	188	23	112	41	55	18	58	6	DR052751	3.86517	5.9441	5.45756	2.5217	21.2753	11.1274	19.1089	18.8319	15.5244	7.40179	12.0602	12.6147	3.53336	5.07966	6.0575	2.45291	DR052751	Homeobox protein SIX5 (DM locus-associated homeodomain protein).
DE	BI416666	86	12	77	13	332	110	320	125	282	39	175	68	179	12	127	28	BI416666	8.10743	4.19584	13.5559	4.09777	34.1227	37.0915	47.0373	48.0406	23.2865	12.5509	18.8441	20.922	11.4995	3.38644	13.2638	11.4469	BI416666	Elicitor-responsive protein 3
DE	TC163271	8	0	20	0	8	2	23	0	106	18	130	5	220	48	225	33	TC163271	0.754179	0	3.52101	0	0.822234	0.67439	3.38081	0	8.7531	5.79271	13.9985	1.53838	14.1334	13.5457	23.4989	13.491	TC163271	Pinosylvin Synthase
DE	TC160074	24	2	80	0	57	16	129	14	988	134	886	56	992	189	1225	133	TC160074	2.26254	0.699306	14.084	0	5.85841	5.39512	18.9619	5.38055	81.5855	43.1235	95.4051	17.2299	63.7289	53.3364	127.939	54.3727	TC160074	Pinosylvin Synthase
DE	TC160460	28	0	23	5	35	5	34	8	230	24	194	51	295	30	134	13	TC160460	2.63963	0	4.04916	1.57607	3.59727	1.68598	4.99772	3.0746	18.9926	7.72361	20.8901	15.6915	18.9516	8.46609	13.9949	5.31463	TC160460	Unknown
DE	DR023673	67	4	38	27	165	58	116	54	376	37	254	77	576	123	325	88	DR023673	6.31625	1.39861	6.68992	8.51075	16.9586	19.5573	17.051	20.7536	31.0487	11.9072	27.3509	23.6911	37.0039	34.711	33.9429	35.976	DR023673	Peptide transporter ptr3-b
DE	TC169669	170	46	80	97	672	251	385	138	1296	446	728	365	626	176	456	125	TC169669	16.0263	16.084	14.084	30.5757	69.0676	84.636	56.5918	53.0369	107.019	143.53	78.3916	112.302	40.216	49.6677	47.6245	51.1022	TC169669	Unknown
DE	TC183161	121	65	116	47	52	33	47	14	50	15	43	7	91	16	17	4	TC183161	11.407	22.7274	20.4219	14.815	5.34452	11.1274	6.90861	5.38055	4.12882	4.82726	4.63027	2.15373	5.8461	4.51525	1.77548	1.63527	TC183161	Pinus taeda anonymous locus cl1973contig1_04 genomic sequence
DE	CT578594	25	12	24	10	28	3	26	2	114	38	92	29	155	43	118	34	CT578594	2.35681	4.19584	4.22521	3.15213	2.87782	1.01159	3.82178	0.76865	9.41371	12.2291	9.90662	8.92261	9.95764	12.1347	12.3239	13.8998	CT578594	---NA---
DE	CX648248	32	22	41	6	227	97	206	54	235	97	215	92	147	55	121	47	CX648248	3.01672	7.69236	7.21807	1.89128	23.3309	32.7079	30.2803	20.7536	19.4055	31.2163	23.1514	28.3062	9.4437	15.5212	12.6372	19.2144	CX648248	Formate dehydrogenase, mitochondrial precursor
DE	DR177114	110	35	86	23	123	17	95	42	355	116	281	84	546	160	476	151	DR177114	10.37	12.2379	15.1403	7.2499	12.6418	5.73232	13.9642	16.1417	29.3146	37.3308	30.2583	25.8448	35.0766	45.1525	49.7133	61.7315	DR177114	60s ribosomal protein L11
DE	GW726324	74	18	58	19	104	20	51	15	239	43	229	63	337	97	331	63	GW726324	6.97616	6.29375	10.2109	5.98905	10.689	6.7439	7.49657	5.76488	19.7358	13.8381	24.6589	19.3836	21.6498	27.3737	34.5696	25.7555	GW726324	60s ribosomal protein L23A
DE	TC161370	106	32	88	22	154	42	141	30	392	103	330	90	668	177	462	124	TC161370	9.99288	11.1889	15.4924	6.93469	15.828	14.1622	20.7258	11.5298	32.3699	33.1472	35.5346	27.6908	42.9142	49.9499	48.2512	50.6934	TC161370	Unknown
DE	TC167171	100	26	51	20	110	28	72	16	268	85	179	91	340	106	296	76	TC167171	9.42724	9.09098	8.97857	6.30426	11.3057	9.44147	10.5834	6.1492	22.1305	27.3545	19.2748	27.9985	21.8426	29.9135	30.9142	31.0701	TC167171	Pinus taeda anonymous locus 2_9400_01 genomic sequence
DE	TC169556	10	0	3	0	71	23	65	32	81	25	56	8	75	13	52	9	TC169556	0.942724	0	0.528151	0	7.29732	7.75549	9.55446	12.2984	6.68869	8.04543	6.03012	2.46141	4.81821	3.66864	5.43087	3.67936	TC169556	WRKY transcription
DE	TC157917	116	16	12	14	219	50	180	40	90	13	43	11	96	3	26	8	TC157917	10.9356	5.59445	2.11261	4.41298	22.5086	16.8598	26.4585	15.373	7.43188	4.18362	4.63027	3.38444	6.16731	0.846609	2.71543	3.27054	TC157917	Polcalcin Jun o 2
DE	DR015600	42	33	45	14	271	153	141	114	148	62	190	72	97	33	70	40	DR015600	3.95944	11.5385	7.92227	4.41298	27.8532	51.5909	20.7258	43.8131	12.2213	19.9527	20.4593	22.1527	6.23155	9.3127	7.31078	16.3527	DR015600	Aspartic proteinase-like protein 1
DE	TC191269	10	0	33	2	153	21	59	45	212	38	171	29	29	8	14	9	TC191269	0.942724	0	5.80967	0.630426	15.7252	7.0811	8.67251	17.2946	17.5062	12.2291	18.4134	8.92261	1.86304	2.25762	1.46216	3.67936	TC191269	Pentatricopeptide (PPR) repeat-containing protein-like
DE	TC176233	31	6	20	4	132	45	130	38	68	15	78	14	93	36	83	9	TC176233	2.92244	2.09792	3.52101	1.26085	13.5669	15.1738	19.1089	14.6044	5.6152	4.82726	8.39909	4.30746	5.97458	10.1593	8.6685	3.67936	TC176233	Heat Shock Transcription Factor Hsfb2a
DE	TC159686	3	0	4	0	5	0	18	2	110	30	162	16	135	10	35	2	TC159686	0.282817	0	0.704202	0	0.513896	0	2.64585	0.76865	9.0834	9.65451	17.4443	4.92282	8.67278	2.82203	3.65539	0.817635	TC159686	Phospholipase A2 precursor
DE	TC184093	527	652	165	125	274	127	165	551	88	49	159	46	106	16	134	24	TC184093	49.6816	227.974	29.0483	39.4016	28.1615	42.8238	24.2536	211.763	7.26672	15.769	17.1212	14.1531	6.80974	4.51525	13.9949	9.81162	TC184093	---NA---
DE	TC176895	6	0	7	0	14	3	28	2	59	6	58	9	125	34	114	40	TC176895	0.565634	0	1.23235	0	1.43891	1.01159	4.11577	0.76865	4.87201	1.9309	6.24548	2.76908	8.03035	9.5949	11.9061	16.3527	TC176895	Embryo-abundant protein
DE	TC158404	30	5	22	3	37	7	21	11	109	24	69	29	235	34	129	32	TC158404	2.82817	1.74826	3.87311	0.945639	3.80283	2.36037	3.08682	4.22758	9.00083	7.72361	7.42997	8.92261	15.0971	9.5949	13.4727	13.0822	TC158404	Atpase family aaa domain-containing protein 3-b-like
DE	TC170758	127	27	61	16	71	16	56	18	190	82	237	50	552	79	406	55	TC170758	11.9726	9.44063	10.7391	5.04341	7.29732	5.39512	8.23153	6.91785	15.6895	26.389	25.5203	15.3838	35.462	22.294	42.4025	22.485	TC170758	aquaporin NIP6-1-like
DE	TC191457	134	45	89	48	449	151	251	119	157	49	121	69	173	48	171	39	TC191457	12.6325	15.7344	15.6685	15.1302	46.1479	50.9165	36.8949	45.7347	12.9645	15.769	13.0294	21.2296	11.114	13.5457	17.8592	15.9439	TC191457	Brassinosteroid-Regulated Protein Bru1
DE	TC156610	241	34	78	54	66	15	37	11	48	2	21	19	159	25	62	16	TC156610	22.7197	11.8882	13.7319	17.0215	6.78343	5.05793	5.43869	4.22758	3.96367	0.643634	2.26129	5.84585	10.2146	7.05508	6.47526	6.54108	TC156610	Unknown
DE	BX682909	81	23	44	32	111	17	72	20	290	51	206	58	454	67	447	78	BX682909	7.63607	8.04202	7.74622	10.0868	11.4085	5.73232	10.5834	7.6865	23.9472	16.4127	22.1822	17.8452	29.1662	18.9076	46.6846	31.8878	BX682909	60s ribosomal protein L15
DE	TC167735	11	0	16	2	94	51	91	28	119	24	89	23	18	11	54	4	TC167735	1.037	0	2.81681	0.630426	9.66125	17.197	13.3762	10.7611	9.82659	7.72361	9.58358	7.07655	1.15637	3.10423	5.63975	1.63527	TC167735	Ring zinc finger
DE	TC198560	83	17	35	14	88	29	68	20	354	60	206	94	214	51	81	21	TC198560	7.82461	5.9441	6.16177	4.41298	9.04457	9.77866	9.99543	7.6865	29.232	19.309	22.1822	28.9216	13.748	14.3924	8.45962	8.58517	TC198560	RNA binding
DE	TC190884	77	30	56	36	102	21	81	22	190	49	181	65	350	138	308	108	TC190884	7.25898	10.4896	9.85883	11.3477	10.4835	7.0811	11.9063	8.45515	15.6895	15.769	19.4902	19.9989	22.485	38.944	32.1674	44.1523	TC190884	Transcription factor btf3 homolog
DE	TC175289	17	2	26	3	159	58	134	34	130	24	99	30	154	46	91	8	TC175289	1.60263	0.699306	4.57731	0.945639	16.3419	19.5573	19.6969	13.0671	10.7349	7.72361	10.6604	9.23028	9.8934	12.9813	9.50402	3.27054	TC175289	Alternative oxidase
DE	TC184628	2	0	13	3	41	31	23	10	41	94	57	41	142	59	280	52	TC184628	0.188545	0	2.28866	0.945639	4.21395	10.4531	3.38081	3.84325	3.38563	30.2508	6.1378	12.6147	9.12248	16.65	29.2431	21.2585	TC184628	Receptor like protein
DE	TC167620	192	47	35	21	47	6	82	3	121	89	181	60	402	127	661	137	TC167620	18.1003	16.4337	6.16177	6.61948	4.83062	2.02317	12.0533	1.15298	9.99174	28.6417	19.4902	18.4606	25.8256	35.8398	69.0347	56.008	TC167620	Probable peptide nitrate transporter at1g59740-like
DE	TC177774	98	27	69	34	104	19	90	24	267	63	295	76	489	97	428	123	TC177774	9.2387	9.44063	12.1475	10.7172	10.689	6.40671	13.2292	9.2238	22.0479	20.2745	31.7658	23.3834	31.4147	27.3737	44.7002	50.2846	TC177774	Protein
DE	TC162407	109	52	133	55	48	27	34	14	45	15	53	14	52	25	43	11	TC162407	10.2757	18.182	23.4147	17.3367	4.9334	9.10427	4.99772	5.38055	3.71594	4.82726	5.70708	4.30746	3.34063	7.05508	4.49091	4.49699	TC162407	Auxin repressed protein
DE	DR388845	29	6	23	3	121	88	87	38	93	38	65	39	96	26	39	5	DR388845	2.7339	2.09792	4.04916	0.945639	12.4363	29.6732	12.7883	14.6044	7.67961	12.2291	6.99925	11.9994	6.16731	7.33728	4.07315	2.04409	DR388845	Phospholipid-transporting atpase 1-like
DE	TC169394	1	0	8	0	12	1	17	4	125	25	92	22	99	13	91	11	TC169394	0.0942724	0	1.4084	0	1.23335	0.337195	2.49886	1.5373	10.3221	8.04543	9.90662	6.76887	6.36004	3.66864	9.50402	4.49699	TC169394	NADH dehydrogenase (Quinone) precursor
DE	AW043333	61	20	47	10	200	90	157	95	210	91	135	41	152	32	80	19	AW043333	5.75062	6.99306	8.27437	3.15213	20.5558	30.3476	23.0777	36.5109	17.341	29.2854	14.5369	12.6147	9.76491	9.0305	8.35518	7.76754	AW043333	Respiratory Burst Oxidase 2
DE	TC182382	6	7	37	0	45	33	71	36	339	64	199	68	67	7	46	10	TC182382	0.565634	2.44757	6.51387	0	4.62506	11.1274	10.4364	13.8357	27.9934	20.5963	21.4285	20.922	4.30427	1.97542	4.80423	4.08818	TC182382	Unknown
DE	TC189241	236	44	238	50	106	23	77	15	94	11	65	24	106	17	45	19	TC189241	22.2483	15.3847	41.9	15.7607	10.8946	7.75549	11.3184	5.76488	7.76218	3.53999	6.99925	7.38423	6.80974	4.79745	4.69979	7.76754	TC189241	Low molecular weight heat-shock protein
DE	TC168560	159	58	98	37	194	43	147	27	488	143	393	131	715	172	685	172	TC168560	14.9893	20.2799	17.2529	11.6629	19.9392	14.4994	21.6078	10.3768	40.2973	46.0199	42.3185	40.3056	45.9336	48.5389	71.5412	70.3166	TC168560	60s ribosomal protein L15
DE	TC168647	47	7	30	3	145	43	74	53	41	11	36	15	56	8	22	8	TC168647	4.4308	2.44757	5.28151	0.945639	14.903	14.4994	10.8774	20.3692	3.38563	3.53999	3.87651	4.61514	3.5976	2.25762	2.29767	3.27054	TC168647	U-box domain-containing protein 43-like
DE	TC178104	8	6	31	15	21	7	52	8	76	27	147	28	231	57	262	96	TC178104	0.754179	2.09792	5.45756	4.7282	2.15836	2.36037	7.64356	3.0746	6.27581	8.68906	15.8291	8.61493	14.8401	16.0856	27.3632	39.2465	TC178104	At3g11320
DE	CO174987	18	9	33	3	171	51	76	48	193	36	112	26	61	17	38	13	CO174987	1.6969	3.14688	5.80967	0.945639	17.5752	17.197	11.1714	18.4476	15.9372	11.5854	12.0602	7.99958	3.91881	4.79745	3.96871	5.31463	CO174987	Unknown
DE	TC155051	10	0	15	0	140	17	84	26	181	30	86	21	64	4	25	1	TC155051	0.942724	0	2.64076	0	14.3891	5.73232	12.3473	9.99245	14.9463	9.65451	9.26054	6.4612	4.11154	1.12881	2.61099	0.408818	TC155051	Unknown
DE	TC158729	68	17	40	18	75	13	62	20	193	64	203	57	270	79	180	69	TC158729	6.41052	5.9441	7.04202	5.67384	7.70844	4.38354	9.11348	7.6865	15.9372	20.5963	21.8592	17.5375	17.3456	22.294	18.7992	28.2084	TC158729	Pentatricopeptide repeat-containing
DE	FE519793	18	3	12	4	95	38	78	42	46	27	110	24	67	12	18	3	FE519793	1.6969	1.04896	2.11261	1.26085	9.76402	12.8134	11.4653	16.1417	3.79851	8.68906	11.8449	7.38423	4.30427	3.38644	1.87992	1.22645	FE519793	Dehydrin-like protein
DE	TC179960	34	10	75	4	389	76	175	83	604	138	474	122	204	45	165	57	TC179960	3.20526	3.49653	13.2038	1.26085	39.9811	25.6268	25.7235	31.899	49.8761	44.4108	51.0407	37.5365	13.1055	12.6991	17.2326	23.3026	TC179960	Exordium Like 2
DE	TC165225	80	18	63	17	101	20	47	17	241	47	237	65	328	95	345	63	TC165225	7.54179	6.29375	11.0912	5.35862	10.3807	6.7439	6.90861	6.53353	19.9009	15.1254	25.5203	19.9989	21.0716	26.8093	36.0317	25.7555	TC165225	60s ribosomal protein L23A
DE	TC162903	30	1	13	7	112	55	79	39	76	15	47	7	50	14	39	5	TC162903	2.82817	0.349653	2.28866	2.20649	11.5113	18.5457	11.6123	14.9887	6.27581	4.82726	5.06099	2.15373	3.21214	3.95084	4.07315	2.04409	TC162903	Probable calcium-binding protein cml49-like
DE	TC167043	16	6	56	3	276	87	267	109	204	57	147	24	64	50	38	21	TC167043	1.50836	2.09792	9.85883	0.945639	28.3671	29.336	39.2468	41.8914	16.8456	18.3436	15.8291	7.38423	4.11154	14.1102	3.96871	8.58517	TC167043	Pinus taeda anonymous locus 2_3883_01 genomic sequence
DE	CO165393	312	50	185	88	123	35	69	23	114	22	88	30	159	46	77	19	CO165393	29.413	17.4826	32.5693	27.7388	12.6418	11.8018	10.1424	8.83948	9.41371	7.07998	9.4759	9.23028	10.2146	12.9813	8.04186	7.76754	CO165393	Plasma membrane associated protein-like
DE	FE522237	114	39	100	19	131	30	89	47	387	105	299	98	604	169	498	172	FE522237	10.7471	13.6365	17.605	5.98905	13.4641	10.1159	13.0823	18.0633	31.9571	33.7908	32.1965	30.1523	38.8027	47.6923	52.011	70.3166	FE522237	60s ribosomal protein L11
DE	TC165195	56	5	7	11	162	44	102	38	64	9	64	9	33	10	36	11	TC165195	5.27926	1.74826	1.23235	3.46734	16.6502	14.8366	14.9931	14.6044	5.28489	2.89635	6.89156	2.76908	2.12001	2.82203	3.75983	4.49699	TC165195	Protein cobra
DE	TC158058	20	18	44	4	27	3	22	9	250	51	196	55	123	24	134	18	TC158058	1.88545	6.29375	7.74622	1.26085	2.77504	1.01159	3.23382	3.45893	20.6441	16.4127	21.1054	16.9222	7.90187	6.77287	13.9949	7.35872	TC158058	Unknown
DE	TC155594	115	21	43	16	303	51	148	59	149	29	84	42	101	15	71	9	TC155594	10.8413	7.34271	7.57017	5.04341	31.1421	17.197	21.7548	22.6752	12.3039	9.3327	9.04518	12.9224	6.48853	4.23305	7.41522	3.67936	TC155594	Auxin induced protein 3
DE	TC194286	85	19	66	20	97	17	95	26	266	70	233	76	411	107	311	122	TC194286	8.01316	6.64341	11.6193	6.30426	9.96958	5.73232	13.9642	9.99245	21.9653	22.5272	25.0896	23.3834	26.4038	30.1957	32.4808	49.8758	TC194286	60s ribosomal protein L11
DE	TC157957	209	48	120	57	143	53	135	37	406	136	312	149	745	227	553	180	TC157957	19.7029	16.7833	21.1261	17.9671	14.6974	17.8713	19.8439	14.22	33.526	43.7671	33.5964	45.8437	47.8609	64.0601	57.7552	73.5872	TC157957	60s ribosomal protein L32
DE	TC163819	91	20	47	16	239	105	158	60	190	46	136	56	128	39	99	23	TC163819	8.57879	6.99306	8.27437	5.04341	24.5642	35.4055	23.2247	23.0595	15.6895	14.8036	14.6446	17.2299	8.22308	11.0059	10.3395	9.40281	TC163819	Ethylene-responsive transcription factor 3
DE	TC180361	70	17	57	14	81	19	35	15	185	51	194	63	293	73	244	68	TC180361	6.59907	5.9441	10.0349	4.41298	8.32512	6.40671	5.14471	5.76488	15.2766	16.4127	20.8901	19.3836	18.8232	20.6008	25.4833	27.7996	TC180361	60s ribosomal protein L23A
DE	TC154601	385	60	149	106	884	312	550	252	626	130	316	162	486	74	255	48	TC154601	36.2949	20.9792	26.2315	33.4126	90.8568	105.205	80.8454	96.8499	51.6928	41.8362	34.0271	49.8435	31.222	20.883	26.6321	19.6232	TC154601	Senescence-associated protein
DE	TC168602	54	17	61	13	68	16	47	13	234	33	164	36	401	85	321	45	TC168602	5.09071	5.9441	10.7391	4.09777	6.98899	5.39512	6.90861	4.99623	19.3229	10.62	17.6596	11.0763	25.7614	23.9873	33.5252	18.3968	TC168602	10 kDa Chaperonin (small heat shock protein)
DE	TC175745	65	6	36	15	60	28	99	30	430	65	313	68	244	52	244	28	TC175745	6.12771	2.09792	6.33782	4.7282	6.16675	9.44147	14.5522	11.5298	35.5079	20.9181	33.7041	20.922	15.6753	14.6746	25.4833	11.4469	TC175745	Nodulin family protein
DE	BE662571	32	6	31	3	45	14	24	4	149	37	116	41	232	34	148	32	BE662571	3.01672	2.09792	5.45756	0.945639	4.62506	4.72073	3.5278	1.5373	12.3039	11.9072	12.491	12.6147	14.9043	9.5949	15.4571	13.0822	BE662571	Ribosomal protein L19
DE	TC187917	13	7	29	0	135	24	65	37	182	54	133	32	49	15	38	8	TC187917	1.22554	2.44757	5.10546	0	13.8752	8.09269	9.55446	14.22	15.0289	17.3781	14.3215	9.84563	3.1479	4.23305	3.96871	3.27054	TC187917	Lanc-like protein 2
DE	TC176534	6	0	7	1	97	24	70	4	83	45	158	16	110	16	74	11	TC176534	0.565634	0	1.23235	0.315213	9.96958	8.09269	10.2894	1.5373	6.85384	14.4818	17.0136	4.92282	7.06671	4.51525	7.72854	4.49699	TC176534	Receptor-like protein kinase-like protein
DE	TC154538	50	0	121	2	105	24	256	18	1556	234	1345	56	2858	609	2629	396	TC154538	4.71362	0	21.3021	0.630426	10.7918	8.09269	37.6299	6.91785	128.489	75.3052	144.831	17.2299	183.606	171.862	274.572	161.892	TC154538	Pinosylvin Synthase
DE	TC171914	213	75	120	35	256	54	184	60	589	176	511	173	1049	260	724	233	TC171914	20.08	26.224	21.1261	11.0325	26.3115	18.2085	27.0465	23.0595	48.6375	56.6398	55.0248	53.228	67.3907	73.3728	75.6144	95.2545	TC171914	40S ribosomal protein SA
DE	TC190186	4	3	3	2	26	29	23	3	73	80	65	39	104	49	84	9	TC190186	0.37709	1.04896	0.528151	0.630426	2.67226	9.77866	3.38081	1.15298	6.02808	25.7454	6.99925	11.9994	6.68125	13.828	8.77294	3.67936	TC190186	Oligopeptide transporter OPT superfamily
DE	BF169833	3	0	6	1	33	8	8	6	78	24	57	34	111	38	81	8	BF169833	0.282817	0	1.0563	0.315213	3.39171	2.69756	1.17593	2.30595	6.44096	7.72361	6.1378	10.461	7.13095	10.7237	8.45962	3.27054	BF169833	Oligopeptide transporter OPT superfamily
DE	TC158265	149	73	175	79	82	33	54	30	65	20	73	21	65	39	64	18	TC158265	14.0466	25.5247	30.8088	24.9018	8.42789	11.1274	7.93755	11.5298	5.36747	6.43634	7.86069	6.4612	4.17578	11.0059	6.68414	7.35872	TC158265	Dormancy-associated protein
DE	TC156376	40	4	52	18	306	149	254	78	281	53	236	81	365	84	226	20	TC156376	3.7709	1.39861	9.15462	5.67384	31.4504	50.2421	37.3359	29.9774	23.204	17.0563	25.4126	24.9218	23.4486	23.7051	23.6034	8.17635	TC156376	Alternative oxidase
DE	TC161672	0	0	0	0	13	3	19	1	125	26	91	2	134	10	55	0	TC161672	0	0	0	0	1.33613	1.01159	2.79284	0.384325	10.3221	8.36725	9.79894	0.615352	8.60854	2.82203	5.74419	0	TC161672	Embryonic abundant protein-like
DE	TC158949	37	2	109	0	92	27	198	22	1873	235	1458	86	1698	272	1971	201	TC158949	3.48808	0.699306	19.1895	0	9.45569	9.10427	29.1043	8.45515	154.666	75.627	156.998	26.4601	109.084	76.7592	205.851	82.1724	TC158949	Pinosylvin Synthase
DE	TC169975	17	0	17	0	100	43	81	31	87	32	76	20	161	36	70	11	TC169975	1.60263	0	2.99286	0	10.2779	14.4994	11.9063	11.9141	7.18415	10.2981	8.18373	6.15352	10.3431	10.1593	7.31078	4.49699	TC169975	Clavata 1-like protein
DE	TC196942	3	2	0	0	22	1	14	12	54	20	61	13	143	34	88	7	TC196942	0.282817	0.699306	0	0	2.26114	0.337195	2.05788	4.6119	4.45913	6.43634	6.56852	3.99979	9.18673	9.5949	9.1907	2.86172	TC196942	---NA---
DE	TC171574	1	0	9	2	7	2	10	0	96	10	84	20	86	31	70	25	TC171574	0.0942724	0	1.58445	0.630426	0.719454	0.67439	1.46992	0	7.92733	3.21817	9.04518	6.15352	5.52488	8.7483	7.31078	10.2204	TC171574	Gibberellin 3-beta-dioxygenase
DE	TC189599	52	23	48	16	23	3	47	2	245	68	245	51	194	32	191	100	TC189599	4.90217	8.04202	8.45042	5.04341	2.36392	1.01159	6.90861	0.76865	20.2312	21.8836	26.3818	15.6915	12.4631	9.0305	19.948	40.8818	TC189599	Uncharacterized Protein
DE	TC163875	26	3	22	5	34	5	24	3	79	14	95	15	156	36	192	46	TC163875	2.45108	1.04896	3.87311	1.57607	3.49449	1.68598	3.5278	1.15298	6.52354	4.50544	10.2297	4.61514	10.0219	10.1593	20.0524	18.8056	TC163875	Lactoylglutathione Lyase Glyoxalase I Family Protein
DE	TC168517	6	0	30	0	11	0	46	1	61	7	152	10	413	68	570	82	TC168517	0.565634	0	5.28151	0	1.13057	0	6.76161	0.384325	5.03716	2.25272	16.3675	3.07676	26.5323	19.1898	59.5306	33.523	TC168517	---NA---
DE	TC154640	94	17	28	22	277	73	156	51	134	47	87	34	109	39	81	24	TC154640	8.86161	5.9441	4.92941	6.93469	28.4698	24.6153	22.9307	19.6006	11.0652	15.1254	9.36822	10.461	7.00247	11.0059	8.45962	9.81162	TC154640	Unknown
DE	TC198768	107	21	90	21	138	28	76	26	250	97	225	88	550	149	405	105	TC198768	10.0871	7.34271	15.8445	6.61948	14.1835	9.44147	11.1714	9.99245	20.6441	31.2163	24.2282	27.0755	35.3336	42.0483	42.2981	42.9259	TC198768	60s ribosomal protein L18-3-like
DE	TC166735	19	3	30	3	90	32	68	44	244	50	185	36	196	66	150	31	TC166735	1.79118	1.04896	5.28151	0.945639	9.25013	10.7902	9.99543	16.9103	20.1486	16.0909	19.9209	11.0763	12.5916	18.6254	15.666	12.6733	TC166735	IAA-amino acid hydrolase ILR1-like 2 precursor
DE	TC196419	42	2	101	0	81	18	201	27	1439	197	1264	81	1522	274	1804	176	TC196419	3.95944	0.699306	17.7811	0	8.32512	6.06951	29.5453	10.3768	118.827	63.398	136.108	24.9218	97.7776	77.3236	188.409	71.9519	TC196419	Pinosylvin Synthase
DE	TC195238	440	132	508	250	151	56	145	52	289	34	213	83	175	72	173	63	TC195238	41.4799	46.1542	89.4336	78.8033	15.5197	18.8829	21.3138	19.9849	23.8646	10.9418	22.936	25.5371	11.2425	20.3186	18.0681	25.7555	TC195238	Auxin aluminum responsive-like protein
DE	TC172088	16	6	28	4	181	32	74	57	29	0	11	11	39	1	27	9	TC172088	1.50836	2.09792	4.92941	1.26085	18.603	10.7902	10.8774	21.9065	2.39472	0	1.18449	3.38444	2.50547	0.282203	2.81987	3.67936	TC172088	Lipoxygenase
DE	TC163752	6	0	22	2	16	6	31	0	183	40	213	7	277	72	137	26	TC163752	0.565634	0	3.87311	0.630426	1.64447	2.02317	4.55674	0	15.1115	12.8727	22.936	2.15373	17.7953	20.3186	14.3082	10.6293	TC163752	Pollen allergen CJP38
DE	TC166530	24	18	15	4	45	16	48	8	122	29	92	27	225	56	132	45	TC166530	2.26254	6.29375	2.64076	1.26085	4.62506	5.39512	7.0556	3.0746	10.0743	9.3327	9.90662	8.30725	14.4546	15.8034	13.786	18.3968	TC166530	Neoxanthin synthase
DE	TC175651	46	11	34	8	115	25	97	42	126	30	99	50	61	6	25	7	TC175651	4.33653	3.84618	5.98572	2.5217	11.8196	8.42988	14.2582	16.1417	10.4046	9.65451	10.6604	15.3838	3.91881	1.69322	2.61099	2.86172	TC175651	Unknown
DE	BQ696255	29	0	19	6	47	1	35	3	97	37	121	23	172	74	141	37	BQ696255	2.7339	0	3.34496	1.89128	4.83062	0.337195	5.14471	1.15298	8.00991	11.9072	13.0294	7.07655	11.0498	20.883	14.726	15.1263	BQ696255	Glucose-methanol-choline oxidoreductase
DE	TC176589	728	295	354	315	297	90	187	85	283	87	193	118	419	96	281	84	TC176589	68.6303	103.148	62.3219	99.2921	30.5254	30.3476	27.4874	32.6676	23.3691	27.9981	20.7824	36.3058	26.9177	27.0915	29.3476	34.3407	TC176589	Unknown
DE	TC170857	7	1	13	1	185	28	89	31	108	9	47	3	51	4	20	5	TC170857	0.659907	0.349653	2.28866	0.315213	19.0142	9.44147	13.0823	11.9141	8.91825	2.89635	5.06099	0.923028	3.27638	1.12881	2.08879	2.04409	TC170857	Pectate lyase 1
DE	DR160811	16	0	8	0	27	77	52	39	152	36	135	19	117	37	115	19	DR160811	1.50836	0	1.4084	0	2.77504	25.964	7.64356	14.9887	12.5516	11.5854	14.5369	5.84585	7.51641	10.4415	12.0106	7.76754	DR160811	ATP-binding cassette
DE	GT230375	30	1	8	0	216	32	81	27	156	20	54	14	66	5	25	0	GT230375	2.82817	0.349653	1.4084	0	22.2003	10.7902	11.9063	10.3768	12.8819	6.43634	5.81476	4.30746	4.24003	1.41102	2.61099	0	GT230375	---NA---
DE	DR078269	24	7	14	3	111	39	76	46	119	15	60	47	76	25	42	11	DR078269	2.26254	2.44757	2.46471	0.945639	11.4085	13.1506	11.1714	17.679	9.82659	4.82726	6.46084	14.4608	4.88246	7.05508	4.38647	4.49699	DR078269	---NA---
DE	TC157575	19	6	27	3	27	12	28	13	192	54	172	15	143	34	162	145	TC157575	1.79118	2.09792	4.75336	0.945639	2.77504	4.04634	4.11577	4.99623	15.8547	17.3781	18.5211	4.61514	9.18673	9.5949	16.9192	59.2786	TC157575	Proline-rich protein
DE	TC176594	86	18	51	13	129	21	105	27	245	64	212	83	362	94	332	118	TC176594	8.10743	6.29375	8.97857	4.09777	13.2585	7.0811	15.4341	10.3768	20.2312	20.5963	22.8283	25.5371	23.2559	26.5271	34.674	48.2405	TC176594	60s ribosomal protein L11
DE	TC186246	243	41	140	74	555	136	331	166	1041	262	740	373	476	98	335	82	TC186246	22.9082	14.3358	24.6471	23.3258	57.0425	45.8585	48.6542	63.798	85.962	84.3161	79.6837	114.763	30.5796	27.6559	34.9873	33.523	TC186246	Thioredoxin H-type
DE	TC160004	14	13	41	2	23	4	18	2	195	41	144	64	92	21	102	16	TC160004	1.31981	4.54549	7.21807	0.630426	2.36392	1.34878	2.64585	0.76865	16.1024	13.1945	15.506	19.6913	5.91034	5.92626	10.6529	6.54108	TC160004	Unknown
DE	TC186863	18	1	30	18	209	119	160	58	164	23	147	68	223	60	130	13	TC186863	1.6969	0.349653	5.28151	5.67384	21.4809	40.1262	23.5187	22.2909	13.5425	7.40179	15.8291	20.922	14.3262	16.9322	13.5772	5.31463	TC186863	Alternative oxidase
DE	TC184845	107	12	26	33	367	122	197	71	328	61	148	62	207	46	102	46	TC184845	10.0871	4.19584	4.57731	10.402	37.72	41.1378	28.9574	27.2871	27.0851	19.6308	15.9367	19.0759	13.2983	12.9813	10.6529	18.8056	TC184845	Duf246 domain-containing protein at1g04910-like
DE	TC170786	35	12	26	4	174	33	114	71	307	38	140	47	254	58	143	35	TC170786	3.29953	4.19584	4.57731	1.26085	17.8836	11.1274	16.757	27.2871	25.351	12.2291	15.0753	14.4608	16.3177	16.3678	14.9349	14.3086	TC170786	Unknown
DE	TC194737	180	86	128	62	200	84	169	96	638	219	573	229	988	304	940	285	TC194737	16.969	30.0702	22.5345	19.5432	20.5558	28.3244	24.8416	36.8952	52.6837	70.478	61.701	70.4578	63.4719	85.7897	98.1733	116.513	TC194737	40s ribosomal protein
DE	DR092684	8	0	11	0	8	1	26	1	124	12	132	5	212	32	202	21	DR092684	0.754179	0	1.93656	0	0.822234	0.337195	3.82178	0.384325	10.2395	3.86181	14.2139	1.53838	13.6195	9.0305	21.0968	8.58517	DR092684	Pinosylvin Synthase
DE	TC165131	66	4	14	13	100	31	97	47	265	76	162	69	325	51	140	22	TC165131	6.22198	1.39861	2.46471	4.09777	10.2779	10.4531	14.2582	18.0633	21.8827	24.4581	17.4443	21.2296	20.8789	14.3924	14.6216	8.99399	TC165131	Pinus taeda anonymous locus cl1602contig1_03 genomic sequence
DE	TC196465	28	21	29	15	133	58	111	78	125	30	93	27	85	20	55	6	TC196465	2.63963	7.34271	5.10546	4.7282	13.6696	19.5573	16.3161	29.9774	10.3221	9.65451	10.0143	8.30725	5.46064	5.64406	5.74419	2.45291	TC196465	Calmodulin
DE	BE582385	58	23	33	20	67	20	57	9	181	47	183	65	254	81	220	40	BE582385	5.4678	8.04202	5.80967	6.30426	6.88621	6.7439	8.37852	3.45893	14.9463	15.1254	19.7056	19.9989	16.3177	22.8584	22.9767	16.3527	BE582385	Malate dehydrogenase
DE	TC188683	124	37	86	37	487	149	347	164	273	126	541	78	308	42	147	13	TC188683	11.6898	12.9372	15.1403	11.6629	50.0535	50.2421	51.0061	63.0293	22.5434	40.549	58.2553	23.9987	19.7868	11.8525	15.3526	5.31463	TC188683	Dehydrin 1
DE	TC156157	19	6	27	6	34	4	9	6	65	22	62	8	236	38	180	31	TC156157	1.79118	2.09792	4.75336	1.89128	3.49449	1.34878	1.32292	2.30595	5.36747	7.07998	6.6762	2.46141	15.1613	10.7237	18.7992	12.6733	TC156157	50s ribosomal protein L3
DE	TC197070	40	8	21	6	80	10	38	23	285	65	158	15	333	72	118	52	TC197070	3.7709	2.79722	3.69706	1.89128	8.22234	3.37195	5.58568	8.83948	23.5343	20.9181	17.0136	4.61514	21.3929	20.3186	12.3239	21.2585	TC197070	Adipocyte plasma membrane-associated isoform 4
DE	TC179808	26	4	28	9	115	34	108	65	225	42	123	37	116	22	70	20	TC179808	2.45108	1.39861	4.92941	2.83692	11.8196	11.4646	15.8751	24.9811	18.5797	13.5163	13.2447	11.384	7.45217	6.20847	7.31078	8.17635	TC179808	Qa-Snare, Sso1/Syntaxin1-Type, Syp12a-Group
DE	TC180838	49	22	78	9	423	124	205	108	456	97	272	49	186	45	117	28	TC180838	4.61935	7.69236	13.7319	2.83692	43.4756	41.8122	30.1333	41.5071	37.6548	31.2163	29.2892	15.0761	11.9492	12.6991	12.2194	11.4469	TC180838	Protein tify 6b-like
DE	FR730400	89	34	74	29	117	18	75	28	288	106	261	92	407	119	382	97	FR730400	8.39025	11.8882	13.0277	9.14118	12.0252	6.06951	11.0244	10.7611	23.782	34.1126	28.1047	28.3062	26.1468	33.5822	39.896	39.6553	FR730400	Protein
DE	TC183475	3	2	4	0	6	5	8	2	98	10	93	22	110	9	81	8	TC183475	0.282817	0.699306	0.704202	0	0.616675	1.68598	1.17593	0.76865	8.09249	3.21817	10.0143	6.76887	7.06671	2.53983	8.45962	3.27054	TC183475	Unknown
DE	TC164934	5	0	26	0	6	0	52	0	24	8	119	0	460	87	754	148	TC164934	0.471362	0	4.57731	0	0.616675	0	7.64356	0	1.98183	2.57454	12.814	0	29.5517	24.5517	78.7476	60.505	TC164934	Thaumatin-like protein
DE	TC186739	108	18	40	38	96	56	113	68	488	151	397	193	339	151	276	34	TC186739	10.1814	6.29375	7.04202	11.9781	9.8668	18.8829	16.6101	26.1341	40.2973	48.5944	42.7492	59.3815	21.7783	42.6127	28.8254	13.8998	TC186739	Glutathione peroxidase
DE	TC183232	87	10	16	15	178	55	125	10	377	103	302	80	317	76	303	36	TC183232	8.2017	3.49653	2.81681	4.7282	18.2947	18.5457	18.374	3.84325	31.1313	33.1472	32.5196	24.6141	20.365	21.4474	31.6452	14.7174	TC183232	Dirigent-like protein pDIR14
DE	TC156438	634	157	321	160	211	84	183	44	224	33	143	63	369	65	85	44	TC156438	59.7687	54.8955	56.5122	50.4341	21.6864	28.3244	26.8995	16.9103	18.4971	10.62	15.3983	19.3836	23.7056	18.3432	8.87738	17.988	TC156438	Phenylpropenal double-bond reductase
DE	TC173729	40	4	48	20	191	108	204	55	108	35	96	47	139	51	85	14	TC173729	3.7709	1.39861	8.45042	6.30426	19.6308	36.4171	29.9863	21.1379	8.91825	11.2636	10.3373	14.4608	8.92975	14.3924	8.87738	5.72345	TC173729	Phospholipid-translocating P-type ATPase, flippase family protein, expressed
DE	TC164957	167	37	86	41	117	43	110	30	308	91	238	103	599	156	484	124	TC164957	15.7435	12.9372	15.1403	12.9237	12.0252	14.4994	16.1691	11.5298	25.4335	29.2854	25.628	31.6906	38.4815	44.0237	50.5488	50.6934	TC164957	60s ribosomal protein L32
DE	BE643805	84	14	71	24	192	43	152	50	433	100	294	125	159	25	136	32	BE643805	7.91888	4.89514	12.4996	7.56511	19.7336	14.4994	22.3427	19.2163	35.7556	32.1817	31.6581	38.4595	10.2146	7.05508	14.2038	13.0822	BE643805	Thioredoxin H-type
DE	TC193628	123	43	85	36	171	37	114	50	409	117	350	121	639	146	496	166	TC193628	11.5955	15.0351	14.9643	11.3477	17.5752	12.4762	16.757	19.2163	33.7737	37.6526	37.6882	37.2288	41.0512	41.2017	51.8021	67.8637	TC193628	Protein
DE	AW064943	11	2	7	6	13	4	6	7	41	16	58	15	109	42	99	27	AW064943	1.037	0.699306	1.23235	1.89128	1.33613	1.34878	0.88195	2.69028	3.38563	5.14907	6.24548	4.61514	7.00247	11.8525	10.3395	11.0381	AW064943	Predicted protein
DE	TC156757	14	0	26	0	10	3	48	0	215	18	231	10	410	74	408	51	TC156757	1.31981	0	4.57731	0	1.02779	1.01159	7.0556	0	17.7539	5.79271	24.8742	3.07676	26.3396	20.883	42.6114	20.8497	TC156757	Pinosylvin Synthase
DE	TC192806	19	0	16	4	36	8	35	10	140	30	115	35	159	21	95	24	TC192806	1.79118	0	2.81681	1.26085	3.70005	2.69756	5.14471	3.84325	11.5607	9.65451	12.3833	10.7687	10.2146	5.92626	9.92177	9.81162	TC192806	Probable WRKY transcription factor 72-like
DE	CF394204	6	4	23	0	33	26	44	26	184	48	120	45	31	14	23	5	CF394204	0.565634	1.39861	4.04916	0	3.39171	8.76708	6.46763	9.99245	15.1941	15.4472	12.9217	13.8454	1.99153	3.95084	2.40211	2.04409	CF394204	Unknown
DE	TC181894	8	1	21	0	142	26	112	44	206	27	117	16	77	2	41	6	TC181894	0.754179	0.349653	3.69706	0	14.5946	8.76708	16.4631	16.9103	17.0107	8.68906	12.5986	4.92282	4.9467	0.564406	4.28203	2.45291	TC181894	Unknown
DE	TC179939	27	9	29	5	49	18	51	6	153	53	161	39	201	55	206	23	TC179939	2.54536	3.14688	5.10546	1.57607	5.03618	6.06951	7.49657	2.30595	12.6342	17.0563	17.3366	11.9994	12.9128	15.5212	21.5146	9.40281	TC179939	Ac079022_5 protein
DE	TC184375	157	26	120	22	451	112	345	98	234	21	110	28	202	41	126	22	TC184375	14.8008	9.09098	21.1261	6.93469	46.3534	37.7659	50.7121	37.6639	19.3229	6.75816	11.8449	8.61493	12.9771	11.5703	13.1594	8.99399	TC184375	Unknown
DE	TC172781	97	28	85	21	154	22	96	27	456	80	340	62	893	70	697	130	TC172781	9.14442	9.79028	14.9643	6.61948	15.828	7.41829	14.1112	10.3768	37.6548	25.7454	36.6114	19.0759	57.3688	19.7542	72.7945	53.1463	TC172781	Ubiquitin extension protein
DE	TC171722	135	56	92	29	140	45	89	46	390	139	370	149	643	168	423	152	TC171722	12.7268	19.5806	16.1966	9.14118	14.3891	15.1738	13.0823	17.679	32.2048	44.7326	39.8419	45.8437	41.3081	47.4101	44.178	62.1403	TC171722	60s ribosomal protein L11
DE	TC160171	31	6	12	7	117	35	76	46	94	21	73	16	70	9	44	10	TC160171	2.92244	2.09792	2.11261	2.20649	12.0252	11.8018	11.1714	17.679	7.76218	6.75816	7.86069	4.92282	4.497	2.53983	4.59535	4.08818	TC160171	Anamorsin homolog
DE	TC174495	69	31	66	29	246	62	163	133	166	42	76	52	150	26	50	14	TC174495	6.5048	10.8392	11.6193	9.14118	25.2837	20.9061	23.9596	51.1152	13.7077	13.5163	8.18373	15.9992	9.63642	7.33728	5.22199	5.72345	TC174495	Zinc finger protein
DE	TC193827	3	3	8	0	44	23	37	44	31	49	121	45	34	10	19	2	TC193827	0.282817	1.04896	1.4084	0	4.52228	7.75549	5.43869	16.9103	2.55987	15.769	13.0294	13.8454	2.18426	2.82203	1.98435	0.817635	TC193827	Glutathione peroxidase
DE	TC192438	166	30	61	45	23	6	28	5	64	12	45	9	57	13	31	7	TC192438	15.6492	10.4896	10.7391	14.1846	2.36392	2.02317	4.11577	1.92163	5.28489	3.86181	4.84563	2.76908	3.66184	3.66864	3.23763	2.86172	TC192438	---NA---
DE	TC158923	379	60	221	92	154	52	82	22	130	22	107	30	191	50	92	19	TC158923	35.7292	20.9792	38.9072	28.9996	15.828	17.5342	12.0533	8.45515	10.7349	7.07998	11.5218	9.23028	12.2704	14.1102	9.60846	7.76754	TC158923	Plasma membrane associated protein-like
DE	DR746324	472	127	547	250	165	55	177	47	324	39	217	80	194	59	207	67	DR746324	44.4966	44.4059	96.2996	78.8033	16.9586	18.5457	26.0175	18.0633	26.7548	12.5509	23.3667	24.6141	12.4631	16.65	21.619	27.3908	DR746324	Auxin aluminum responsive-like protein
DE	BG275139	125	15	88	38	74	18	58	23	38	0	20	4	44	5	25	2	BG275139	11.7841	5.24479	15.4924	11.9781	7.60566	6.06951	8.52551	8.83948	3.1379	0	2.15361	1.2307	2.82668	1.41102	2.61099	0.817635	BG275139	Trehalose-6-phosphate synthase
DE	GW757577	198	30	88	52	429	125	409	145	763	280	720	261	691	171	610	84	GW757577	18.6659	10.4896	15.4924	16.3911	44.0923	42.1494	60.1196	55.7271	63.0058	90.1088	77.5301	80.3035	44.3918	48.2567	63.7082	34.3407	GW757577	Amino acid permease 2 isoform 2
DE	TC164415	32	6	39	5	152	66	170	77	179	46	134	24	165	30	133	17	TC164415	3.01672	2.09792	6.86597	1.57607	15.6224	22.2549	24.9886	29.593	14.7812	14.8036	14.4292	7.38423	10.6001	8.46609	13.8905	6.9499	TC164415	Upf0483 protein agap003155
DE	TC198659	64	4	14	9	120	52	109	51	81	27	51	22	103	18	37	8	TC198659	6.03343	1.39861	2.46471	2.83692	12.3335	17.5342	16.0221	19.6006	6.68869	8.68906	5.49172	6.76887	6.61701	5.07966	3.86427	3.27054	TC198659	Act domain-containing protein
DE	TC188548	28	8	30	6	131	58	77	62	69	18	39	10	59	9	54	20	TC188548	2.63963	2.79722	5.28151	1.89128	13.4641	19.5573	11.3184	23.8282	5.69777	5.79271	4.19955	3.07676	3.79033	2.53983	5.63975	8.17635	TC188548	Protein phosphatase 2C-like
DE	TC164983	49	17	29	14	181	51	79	74	157	36	76	38	98	11	58	7	TC164983	4.61935	5.9441	5.10546	4.41298	18.603	17.197	11.6123	28.4401	12.9645	11.5854	8.18373	11.6917	6.2958	3.10423	6.0575	2.86172	TC164983	Transcription factor gte7-like
DE	BX249169	88	41	62	19	100	29	69	45	228	67	174	87	479	121	384	141	BX249169	8.29597	14.3358	10.9151	5.98905	10.2779	9.77866	10.1424	17.2946	18.8274	21.5617	18.7364	26.7678	30.7723	34.1466	40.1049	57.6433	BX249169	40s ribosomal protein s23
DE	TC157364	212	67	141	56	234	52	134	66	634	131	478	172	1069	257	734	164	TC157364	19.9858	23.4267	24.8231	17.6519	24.0503	17.5342	19.6969	25.3655	52.3534	42.158	51.4714	52.9203	68.6756	72.5262	76.6588	67.0461	TC157364	Cinnamyl alcohol dehydrogenase
DE	TC184599	84	25	50	22	322	73	212	52	172	23	118	17	119	13	107	10	TC184599	7.91888	8.74132	8.80252	6.93469	33.0949	24.6153	31.1622	19.9849	14.2031	7.40179	12.7063	5.23049	7.6449	3.66864	11.1751	4.08818	TC184599	Alpha-1,6-xylosyltransferase
DE	TC190157	151	58	98	35	189	42	139	25	445	143	367	122	677	166	638	168	TC190157	14.2351	20.2799	17.2529	11.0325	19.4253	14.1622	20.4318	9.60813	36.7465	46.0199	39.5188	37.5365	43.4924	46.8457	66.6325	68.6814	TC190157	60s ribosomal protein L15
DE	TC173103	8	0	21	0	11	5	29	0	200	21	203	10	224	29	313	29	TC173103	0.754179	0	3.69706	0	1.13057	1.68598	4.26276	0	16.5153	6.75816	21.8592	3.07676	14.3904	8.18389	32.6896	11.8557	TC173103	Pinosylvin Synthase
DE	TC196878	324	46	186	100	129	36	79	26	122	21	100	28	188	35	92	20	TC196878	30.5443	16.084	32.7454	31.5213	13.2585	12.139	11.6123	9.99245	10.0743	6.75816	10.7681	8.61493	12.0777	9.87711	9.60846	8.17635	TC196878	Plasma membrane associated protein-like
DE	TC154938	79	18	58	23	82	15	58	10	152	53	156	32	311	76	305	84	TC154938	7.44752	6.29375	10.2109	7.2499	8.42789	5.05793	8.52551	3.84325	12.5516	17.0563	16.7982	9.84563	19.9795	21.4474	31.8541	34.3407	TC154938	---NA---
DE	CF478664	101	34	103	29	56	4	22	15	30	3	16	9	35	6	20	6	CF478664	9.52151	11.8882	18.1332	9.14118	5.75564	1.34878	3.23382	5.76488	2.47729	0.965451	1.72289	2.76908	2.2485	1.69322	2.08879	2.45291	CF478664	Unknown
DE	TC198060	272	65	118	55	177	45	106	60	137	34	86	23	105	27	55	1	TC198060	25.6421	22.7274	20.774	17.3367	18.1919	15.1738	15.5811	23.0595	11.313	10.9418	9.26054	7.07655	6.7455	7.61948	5.74419	0.408818	TC198060	---NA---
DE	TC179804	7	3	7	0	65	14	23	3	110	10	115	12	170	29	153	22	TC179804	0.659907	1.04896	1.23235	0	6.68065	4.72073	3.38081	1.15298	9.0834	3.21817	12.3833	3.69211	10.9213	8.18389	15.9793	8.99399	TC179804	DNA-binding protein escarola
DE	TC169878	15	2	17	11	100	41	51	71	111	9	69	24	24	6	22	10	TC169878	1.41409	0.699306	2.99286	3.46734	10.2779	13.825	7.49657	27.2871	9.16598	2.89635	7.42997	7.38423	1.54183	1.69322	2.29767	4.08818	TC169878	Non-cyanogenic beta-glucosidase precursor
DE	TC188999	195	24	81	39	394	133	322	102	309	44	170	41	190	45	133	31	TC188999	18.3831	8.39167	14.2601	12.2933	40.495	44.847	47.3313	39.2012	25.5161	14.16	18.3057	12.6147	12.2061	12.6991	13.8905	12.6733	TC188999	Unknown
DE	TC161755	59	10	33	10	86	23	38	15	248	47	178	29	434	52	226	36	TC161755	5.56207	3.49653	5.80967	3.15213	8.83901	7.75549	5.58568	5.76488	20.4789	15.1254	19.1672	8.92261	27.8814	14.6746	23.6034	14.7174	TC161755	60s ribosomal protein L31
DE	TC168951	212	63	199	72	134	29	79	35	88	17	87	31	139	32	89	19	TC168951	19.9858	22.0281	35.034	22.6953	13.7724	9.77866	11.6123	13.4514	7.26672	5.47089	9.36822	9.53796	8.92975	9.0305	9.29514	7.76754	TC168951	Unknown
DE	TC156046	153	33	75	44	277	83	173	124	188	40	112	39	117	12	116	20	TC156046	14.4237	11.5385	13.2038	13.8694	28.4698	27.9872	25.4296	47.6563	15.5244	12.8727	12.0602	11.9994	7.51641	3.38644	12.115	8.17635	TC156046	Zinc finger
DE	TC193941	348	68	181	86	299	83	308	75	850	106	647	124	1562	300	1565	447	TC193941	32.8068	23.7764	31.8651	27.1083	30.731	27.9872	45.2734	28.8244	70.1899	34.1126	69.6694	38.1518	100.347	84.6609	163.448	182.741	TC193941	Low Molecular Weight Heat-Shock Protein
DE	TC176752	73	5	45	15	176	80	154	68	77	21	46	28	145	33	44	33	TC176752	6.88189	1.74826	7.92227	4.7282	18.0891	26.9756	22.6367	26.1341	6.35838	6.75816	4.95331	8.61493	9.31521	9.3127	4.59535	13.491	TC176752	Pinus taeda anonymous locus 0_13987_02 genomic sequence
DE	TC196803	41	19	30	5	68	13	47	9	153	28	170	30	273	48	279	57	TC196803	3.86517	6.64341	5.28151	1.57607	6.98899	4.38354	6.90861	3.45893	12.6342	9.01088	18.3057	9.23028	17.5383	13.5457	29.1387	23.3026	TC196803	60s ribosomal protein L2
DE	TC165966	145	2	33	20	123	2	48	8	474	94	297	75	507	131	371	71	TC165966	13.6695	0.699306	5.80967	6.30426	12.6418	0.67439	7.0556	3.0746	39.1412	30.2508	31.9812	23.0757	32.5711	36.9686	38.7471	29.0261	TC165966	2-nitropropane dioxygenase family
DE	DR048421	15	4	19	8	19	2	11	0	35	5	36	10	146	31	120	41	DR048421	1.41409	1.39861	3.34496	2.5217	1.9528	0.67439	1.61691	0	2.89017	1.60909	3.87651	3.07676	9.37945	8.7483	12.5328	16.7615	DR048421	Nucleolar complex-associated
DE	TC162355	201	42	131	46	115	9	62	33	46	4	16	19	121	20	53	7	TC162355	18.9488	14.6854	23.0626	14.4998	11.8196	3.03476	9.11348	12.6827	3.79851	1.28727	1.72289	5.84585	7.77338	5.64406	5.53531	2.86172	TC162355	transmembrane ascorbate ferrireductase 1-like
DE	GW771587	223	29	148	50	120	21	55	25	30	6	32	31	55	21	24	14	GW771587	21.0227	10.1399	26.0555	15.7607	12.3335	7.0811	8.08454	9.60813	2.47729	1.9309	3.44578	9.53796	3.53336	5.92626	2.50655	5.72345	GW771587	Inward potassium channel alpha subunit
DE	TC193548	6	0	14	2	135	56	159	6	160	13	33	12	37	7	25	0	TC193548	0.565634	0	2.46471	0.630426	13.8752	18.8829	23.3717	2.30595	13.2122	4.18362	3.55346	3.69211	2.37698	1.97542	2.61099	0	TC193548	Unknown
DE	FE523297	36	16	30	6	53	5	24	9	54	37	81	12	213	58	167	73	FE523297	3.39381	5.59445	5.28151	1.89128	5.4473	1.68598	3.5278	3.45893	4.45913	11.9072	8.72214	3.69211	13.6837	16.3678	17.4414	29.8437	FE523297	Pectate lyase 2
DE	TC184223	0	0	8	0	47	22	119	40	77	32	86	16	57	8	46	0	TC184223	0	0	1.4084	0	4.83062	7.41829	17.492	15.373	6.35838	10.2981	9.26054	4.92282	3.66184	2.25762	4.80423	0	TC184223	DNA-damage-inducible transcript 4-like protein
DE	TC166159	64	17	63	11	82	22	68	27	317	75	233	82	448	69	262	37	TC166159	6.03343	5.9441	11.0912	3.46734	8.42789	7.41829	9.99543	10.3768	26.1767	24.1363	25.0896	25.2294	28.7808	19.472	27.3632	15.1263	TC166159	Sulfite reductase
DE	TC180340	272	43	91	76	554	258	348	171	462	74	227	139	341	75	160	21	TC180340	25.6421	15.0351	16.0206	23.9562	56.9397	86.9964	51.1531	65.7196	38.1503	23.8145	24.4435	42.767	21.9068	21.1652	16.7104	8.58517	TC180340	Unknown
DE	TC187650	63	17	48	21	54	16	34	20	171	48	146	26	318	88	211	45	TC187650	5.93916	5.9441	8.45042	6.61948	5.55008	5.39512	4.99772	7.6865	14.1206	15.4472	15.7214	7.99958	20.4292	24.8339	22.0368	18.3968	TC187650	60s ribosomal protein L38
DE	TC179786	128	18	103	65	141	17	106	13	78	5	38	10	24	17	16	2	TC179786	12.0669	6.29375	18.1332	20.4889	14.4919	5.73232	15.5811	4.99623	6.44096	1.60909	4.09187	3.07676	1.54183	4.79745	1.67104	0.817635	TC179786	Snakin-like cysteine rich protein
DE	TC161397	16	4	24	3	49	10	27	14	244	35	226	22	105	16	97	16	TC161397	1.50836	1.39861	4.22521	0.945639	5.03618	3.37195	3.96877	5.38055	20.1486	11.2636	24.3358	6.76887	6.7455	4.51525	10.1307	6.54108	TC161397	NtPRp27
DE	BG832530	23	18	43	11	149	95	142	76	182	45	116	53	138	39	69	10	BG832530	2.16827	6.29375	7.57017	3.46734	15.3141	32.0335	20.8728	29.2087	15.0289	14.4818	12.491	16.3068	8.86551	11.0059	7.20634	4.08818	BG832530	Respiratory burst oxidase protein 1
DE	TC187138	84	21	66	20	74	11	77	28	249	75	232	57	439	81	317	80	TC187138	7.91888	7.34271	11.6193	6.30426	7.60566	3.70915	11.3184	10.7611	20.5615	24.1363	24.9819	17.5375	28.2026	22.8584	33.1074	32.7054	TC187138	60s ribosomal protein L30
DE	TC181016	217	23	114	72	52	0	27	2	71	16	27	7	140	32	67	11	TC181016	20.4571	8.04202	20.0698	22.6953	5.34452	0	3.96877	0.76865	5.86292	5.14907	2.90738	2.15373	8.994	9.0305	6.99746	4.49699	TC181016	Nodulin-like protein
DE	TC179139	18	6	42	7	43	14	35	18	251	84	213	21	170	54	191	162	TC179139	1.6969	2.09792	7.39412	2.20649	4.41951	4.72073	5.14471	6.91785	20.7267	27.0326	22.936	6.4612	10.9213	15.239	19.948	66.2285	TC179139	Proline rich protein
DE	TC176419	39	5	18	2	161	40	105	37	124	16	81	21	104	24	96	12	TC176419	3.67662	1.74826	3.16891	0.630426	16.5475	13.4878	15.4341	14.22	10.2395	5.14907	8.72214	6.4612	6.68125	6.77287	10.0262	4.90581	TC176419	Prephenate dehydratase
DE	TC174637	330	116	125	101	159	80	155	56	216	50	90	45	161	24	68	19	TC174637	31.1099	40.5597	22.0063	31.8365	16.3419	26.9756	22.7837	21.5222	17.8365	16.0909	9.69126	13.8454	10.3431	6.77287	7.1019	7.76754	TC174637	Unknown
DE	TC173946	89	15	22	26	109	53	90	34	239	106	155	52	342	108	277	97	TC173946	8.39025	5.24479	3.87311	8.19554	11.2029	17.8713	13.2292	13.0671	19.7358	34.1126	16.6905	15.9992	21.971	30.4779	28.9298	39.6553	TC173946	Dihydrofolate reductase
DE	CR393088	90	25	52	10	89	8	76	24	245	40	203	45	442	85	387	75	CR393088	8.48452	8.74132	9.15462	3.15213	9.14735	2.69756	11.1714	9.2238	20.2312	12.8727	21.8592	13.8454	28.3953	23.9873	40.4182	30.6613	CR393088	40S ribosomal protein S4
DE	TC191505	479	74	270	149	178	62	133	46	162	29	138	52	243	57	126	35	TC191505	45.1565	25.8743	47.5336	46.9668	18.2947	20.9061	19.5499	17.679	13.3774	9.3327	14.8599	15.9992	15.611	16.0856	13.1594	14.3086	TC191505	Plasma membrane associated protein-like
DE	TC195024	5	0	6	0	8	0	13	0	79	17	128	10	90	10	165	12	TC195024	0.471362	0	1.0563	0	0.822234	0	1.91089	0	6.52354	5.47089	13.7831	3.07676	5.78185	2.82203	17.2326	4.90581	TC195024	Cystathionine gamma-
DE	TC161665	52	6	20	6	75	12	34	35	275	83	163	21	355	60	132	55	TC161665	4.90217	2.09792	3.52101	1.89128	7.70844	4.04634	4.99772	13.4514	22.7085	26.7108	17.552	6.4612	22.8062	16.9322	13.786	22.485	TC161665	Adipocyte plasma membrane-associated isoform 1
DE	TC188664	89	25	57	26	114	29	63	44	347	121	323	55	451	99	295	200	TC188664	8.39025	8.74132	10.0349	8.19554	11.7168	9.77866	9.26047	16.9103	28.654	38.9399	34.7809	16.9222	28.9735	27.9381	30.8097	81.7635	TC188664	60s ribosomal protein L27a-3
DE	TC184820	24	5	13	1	35	14	31	13	131	39	102	25	283	37	144	7	TC184820	2.26254	1.74826	2.28866	0.315213	3.59727	4.72073	4.55674	4.99623	10.8175	12.5509	10.9834	7.6919	18.1807	10.4415	15.0393	2.86172	TC184820	Amino acid
DE	TC196636	7	0	6	0	15	3	24	3	59	2	54	8	117	36	107	33	TC196636	0.659907	0	1.0563	0	1.54169	1.01159	3.5278	1.15298	4.87201	0.643634	5.81476	2.46141	7.51641	10.1593	11.1751	13.491	TC196636	Late embryogenesis abundant protein
DE	TC163557	633	853	264	172	364	158	239	721	119	70	187	65	147	35	180	51	TC163557	59.6744	298.254	46.4773	54.2167	37.4116	53.2768	35.131	277.098	9.82659	22.5272	20.1363	19.9989	9.4437	9.87711	18.7992	20.8497	TC163557	hypothetical protein
DE	TC199060	78	11	58	13	83	16	68	12	293	41	227	57	405	60	305	68	TC199060	7.35325	3.84618	10.2109	4.09777	8.53067	5.39512	9.99543	4.6119	24.1949	13.1945	24.4435	17.5375	26.0183	16.9322	31.8541	27.7996	TC199060	Tobacco nucleolin
DE	CT581910	10	0	8	3	81	16	50	47	123	23	63	33	112	30	59	5	CT581910	0.942724	0	1.4084	0.945639	8.32512	5.39512	7.34958	18.0633	10.1569	7.40179	6.78388	10.1533	7.1952	8.46609	6.16194	2.04409	CT581910	Transcriptional regulator, LysR-family
DE	TC165017	180	55	197	27	945	248	595	311	985	86	560	167	326	69	332	26	TC165017	16.969	19.2309	34.6819	8.51075	97.1263	83.6244	87.46	119.525	81.3378	27.6763	60.3012	51.3819	20.9432	19.472	34.674	10.6293	TC165017	Unknown
DE	TC182917	277	62	290	87	119	43	81	38	103	36	84	34	135	37	83	40	TC182917	26.1135	21.6785	51.0546	27.4235	12.2307	14.4994	11.9063	14.6044	8.50537	11.5854	9.04518	10.461	8.67278	10.4415	8.6685	16.3527	TC182917	Low molecular weight heat-shock protein
DE	TC171827	245	92	159	67	1162	377	851	480	624	253	607	255	760	201	539	108	TC171827	23.0967	32.1681	27.992	21.1193	119.429	127.123	125.09	184.476	51.5277	81.4197	65.3622	78.4574	48.8246	56.7228	56.293	44.1523	TC171827	Scarecrow-Like Transcription Factor Pat1-Like
DE	TC158858	51	24	38	21	55	19	41	39	203	58	173	77	308	72	285	63	TC158858	4.80789	8.39167	6.68992	6.61948	5.65286	6.40671	6.02666	14.9887	16.763	18.6654	18.6288	23.6911	19.7868	20.3186	29.7653	25.7555	TC158858	Nhp2-like protein 1-like
DE	TC196284	129	51	132	34	186	59	207	61	484	122	537	118	840	247	774	191	TC196284	12.1611	17.8323	23.2387	10.7172	19.1169	19.8945	30.4273	23.4438	39.967	39.2617	57.8245	36.3058	53.964	69.7042	80.8364	78.0842	TC196284	40s ribosomal protein s4-like
DE	DN609106	2	0	11	0	62	5	23	13	163	17	103	37	28	1	13	1	DN609106	0.188545	0	1.93656	0	6.37231	1.68598	3.38081	4.99623	13.46	5.47089	11.0911	11.384	1.7988	0.282203	1.35772	0.408818	DN609106	Cold acclimation protein 1
DE	TC162981	134	35	75	33	132	23	85	31	339	113	336	120	450	140	365	65	TC162981	12.6325	12.2379	13.2038	10.402	13.5669	7.75549	12.4943	11.9141	27.9934	36.3653	36.1807	36.9211	28.9093	39.5084	38.1205	26.5731	TC162981	Mitochondrial import receptor subunit tom20
DE	DR050103	128	42	113	68	57	28	47	28	55	9	34	28	98	11	37	8	DR050103	12.0669	14.6854	19.8937	21.4345	5.85841	9.44147	6.90861	10.7611	4.5417	2.89635	3.66114	8.61493	6.2958	3.10423	3.86427	3.27054	DR050103	Heat shock protein 81-1
DE	GT258195	101	25	67	47	102	17	85	32	381	99	286	161	223	71	110	44	GT258195	9.52151	8.74132	11.7954	14.815	10.4835	5.73232	12.4943	12.2984	31.4616	31.8599	30.7967	49.5358	14.3262	20.0364	11.4884	17.988	GT258195	Transcription elongation factor spt6
DE	TC169448	6	6	51	4	195	101	248	220	573	140	306	147	511	84	332	23	TC169448	0.565634	2.09792	8.97857	1.26085	20.0419	34.0567	36.4539	84.5515	47.3163	45.0544	32.9503	45.2284	32.8281	23.7051	34.674	9.40281	TC169448	Ammonium transporter amt2
DE	TC173382	81	27	49	12	96	28	72	13	234	73	215	43	432	67	287	82	TC173382	7.63607	9.44063	8.62647	3.78256	9.8668	9.44147	10.5834	4.99623	19.3229	23.4927	23.1514	13.2301	27.7529	18.9076	29.9742	33.523	TC173382	Pinus taeda anonymous locus cl472contig1_02 genomic sequence
DE	TC165821	158	63	43	16	67	4	92	4	171	121	247	95	377	147	778	166	TC165821	14.895	22.0281	7.57017	5.04341	6.88621	1.34878	13.5232	1.5373	14.1206	38.9399	26.5971	29.2292	24.2195	41.4839	81.2541	67.8637	TC165821	Peptide nitrate transporter
DE	TC190872	175	57	94	62	220	152	227	125	407	143	351	118	1066	415	651	213	TC190872	16.4977	19.9302	16.5487	19.5432	22.6114	51.2537	33.3671	48.0406	33.6086	46.0199	37.7959	36.3058	68.4829	117.114	67.9903	87.0782	TC190872	3-hydroxy-3-methylglutaryl- synthase
DE	TC166115	42	5	31	5	147	37	99	80	106	50	52	18	25	5	46	12	TC166115	3.95944	1.74826	5.45756	1.57607	15.1085	12.4762	14.5522	30.746	8.7531	16.0909	5.5994	5.53817	1.60607	1.41102	4.80423	4.90581	TC166115	Pinus taeda anonymous locus cl104contig2_02 genomic sequence
DE	TC156017	217	60	109	56	192	50	185	29	511	163	547	190	842	211	707	116	TC156017	20.4571	20.9792	19.1895	17.6519	19.7336	16.8598	27.1935	11.1454	42.1965	52.4562	58.9013	58.4585	54.0925	59.5449	73.8389	47.4228	TC156017	Malate dehydrogenase
DE	TC157487	210	96	158	65	247	94	223	102	791	233	680	265	1195	330	1109	308	TC157487	19.7972	33.5667	27.816	20.4889	25.3865	31.6964	32.7791	39.2012	65.3179	74.9834	73.2229	81.5342	76.7702	93.127	115.824	125.916	TC157487	40s ribosomal protein
DE	TC159230	218	97	160	65	248	94	228	102	798	234	688	267	1211	333	1124	310	TC159230	20.5514	33.9163	28.1681	20.4889	25.4892	31.6964	33.5141	39.2012	65.896	75.3052	74.0843	82.1495	77.7981	93.9736	117.39	126.733	TC159230	40s ribosomal protein
DE	TC197519	5	2	25	0	31	13	57	25	264	46	99	54	42	1	23	7	TC197519	0.471362	0.699306	4.40126	0	3.18616	4.38354	8.37852	9.60813	21.8002	14.8036	10.6604	16.6145	2.6982	0.282203	2.40211	2.86172	TC197519	Chaperone protein dnaj 8
DE	TC198415	112	39	44	20	101	33	82	29	275	48	233	73	508	96	323	94	TC198415	10.5585	13.6365	7.74622	6.30426	10.3807	11.1274	12.0533	11.1454	22.7085	15.4472	25.0896	22.4604	32.6354	27.0915	33.734	38.4289	TC198415	Ribosomal protein S27
DE	TC165654	145	48	119	72	64	26	48	35	60	9	42	29	109	10	46	9	TC165654	13.6695	16.7833	20.95	22.6953	6.57787	8.76708	7.0556	13.4514	4.95458	2.89635	4.52259	8.92261	7.00247	2.82203	4.80423	3.67936	TC165654	Heat shock protein 81-1
DE	TC158666	400	149	271	182	126	33	89	34	308	78	201	80	346	92	196	78	TC158666	37.709	52.0983	47.7097	57.3688	12.9502	11.1274	13.0823	13.0671	25.4335	25.1017	21.6438	24.6141	22.228	25.9627	20.4702	31.8878	TC158666	Unknown
DE	TC180866	238	52	71	41	54	9	15	6	53	22	20	5	144	12	35	16	TC180866	22.4368	18.182	12.4996	12.9237	5.55008	3.03476	2.20487	2.30595	4.37655	7.07998	2.15361	1.53838	9.25097	3.38644	3.65539	6.54108	TC180866	Mate efflux family protein 9-like
DE	BG039375	140	41	106	42	210	42	137	45	431	127	393	136	713	198	515	128	BG039375	13.1981	14.3358	18.6613	13.239	21.5836	14.1622	20.1379	17.2946	35.5904	40.8708	42.3185	41.8439	45.8051	55.8762	53.7865	52.3287	BG039375	Predicted protein
DE	TC158063	32	4	23	5	36	11	15	9	51	14	57	10	174	48	154	34	TC158063	3.01672	1.39861	4.04916	1.57607	3.70005	3.70915	2.20487	3.45893	4.2114	4.50544	6.1378	3.07676	11.1783	13.5457	16.0837	13.8998	TC158063	Argininosuccinate chloroplastic-like
DE	TC156431	51	47	68	10	24	9	25	17	154	33	222	36	332	57	306	109	TC156431	4.80789	16.4337	11.9714	3.15213	2.4667	3.03476	3.67479	6.53353	12.7168	10.62	23.9051	11.0763	21.3286	16.0856	31.9586	44.5611	TC156431	Alcohol dehydrogenase class iii
DE	TC156536	55	8	34	22	43	6	31	4	212	23	96	57	273	47	152	31	TC156536	5.18498	2.79722	5.98572	6.93469	4.41951	2.02317	4.55674	1.5373	17.5062	7.40179	10.3373	17.5375	17.5383	13.2635	15.8748	12.6733	TC156536	Col domain class transcription factor
DE	TC184162	18	4	14	6	13	0	10	2	25	0	46	8	145	31	120	42	TC184162	1.6969	1.39861	2.46471	1.89128	1.33613	0	1.46992	0.76865	2.06441	0	4.95331	2.46141	9.31521	8.7483	12.5328	17.1703	TC184162	Nucleolar complex protein
DE	TC171067	5	0	5	3	43	2	24	1	252	24	87	30	26	17	43	1	TC171067	0.471362	0	0.880252	0.945639	4.41951	0.67439	3.5278	0.384325	20.8093	7.72361	9.36822	9.23028	1.67031	4.79745	4.49091	0.408818	TC171067	Pinus taeda anonymous locus 0_1803_01 genomic sequence
DE	TC159605	24	3	50	4	36	7	48	24	134	38	139	21	288	84	301	71	TC159605	2.26254	1.04896	8.80252	1.26085	3.70005	2.36037	7.0556	9.2238	11.0652	12.2291	14.9676	6.4612	18.5019	23.7051	31.4364	29.0261	TC159605	3-Ketoacyl-Coa Thiolase 2, Peroxisomal Precursor
DE	DR071651	474	489	145	110	204	113	152	381	81	43	145	37	118	34	141	31	DR071651	44.6851	170.98	25.5273	34.6734	20.967	38.1031	22.3427	146.428	6.68869	13.8381	15.6137	11.384	7.58065	9.5949	14.726	12.6733	DR071651	Late embryogenesis abundant protein
DE	TC163454	21	5	9	2	125	23	72	22	196	28	91	29	57	24	108	35	TC163454	1.97972	1.74826	1.58445	0.630426	12.8474	7.75549	10.5834	8.45515	16.185	9.01088	9.79894	8.92261	3.66184	6.77287	11.2795	14.3086	TC163454	Unknown
DE	TC162237	687	859	279	172	396	165	268	743	137	76	197	67	165	36	188	58	TC162237	64.7652	300.352	49.1181	54.2167	40.7006	55.6372	39.3938	285.554	11.313	24.4581	21.2131	20.6143	10.6001	10.1593	19.6347	23.7114	TC162237	hypothetical protein
DE	TC172586	90	42	104	35	53	10	40	15	333	67	236	90	179	28	140	48	TC172586	8.48452	14.6854	18.3092	11.0325	5.4473	3.37195	5.87967	5.76488	27.4979	21.5617	25.4126	27.6908	11.4995	7.90169	14.6216	19.6232	TC172586	NADH-ubiquinone oxidoreductase chain 2
DE	TC196969	187	30	136	40	182	40	169	38	479	104	385	117	844	213	675	149	TC196969	17.6289	10.4896	23.9429	12.6085	18.7058	13.4878	24.8416	14.6044	39.5541	33.469	41.4571	35.9981	54.221	60.1093	70.4968	60.9138	TC196969	60s ribosomal protein L27
DE	TC196250	17	9	32	6	26	4	11	5	174	38	124	45	80	10	71	15	TC196250	1.60263	3.14688	5.63362	1.89128	2.67226	1.34878	1.61691	1.92163	14.3683	12.2291	13.3524	13.8454	5.13943	2.82203	7.41522	6.13227	TC196250	Unknown
DE	TC170328	205	75	178	85	649	209	394	235	348	99	298	122	356	73	206	43	TC170328	19.3258	26.224	31.337	26.7931	66.7037	70.4738	57.9147	90.3164	28.7366	31.8599	32.0888	37.5365	22.8704	20.6008	21.5146	17.5792	TC170328	Protein binding
DE	TC175432	351	69	76	69	741	277	525	273	490	142	375	151	515	126	340	78	TC175432	33.0896	24.1261	13.3798	21.7497	76.1594	93.4031	77.1706	104.921	40.4624	45.698	40.3803	46.4591	33.0851	35.5576	35.5095	31.8878	TC175432	Probable rhamnose biosynthetic enzyme 1-like
DE	TC188472	6	1	10	4	49	19	59	14	86	28	94	67	111	26	43	6	TC188472	0.565634	0.349653	1.7605	1.26085	5.03618	6.40671	8.67251	5.38055	7.10157	9.01088	10.122	20.6143	7.13095	7.33728	4.49091	2.45291	TC188472	Galactinol synthase 4
DE	TC160743	1	0	12	2	7	2	10	0	98	10	85	21	90	33	71	25	TC160743	0.0942724	0	2.11261	0.630426	0.719454	0.67439	1.46992	0	8.09249	3.21817	9.15286	6.4612	5.78185	9.3127	7.41522	10.2204	TC160743	Gibberellin 20-
DE	TC170405	69	15	28	15	64	13	50	15	165	42	158	56	194	71	174	42	TC170405	6.5048	5.24479	4.92941	4.7282	6.57787	4.38354	7.34958	5.76488	13.6251	13.5163	17.0136	17.2299	12.4631	20.0364	18.1725	17.1703	TC170405	Mitochondrial import receptor subunit tom20
DE	TC165153	84	24	72	27	59	21	55	16	216	48	200	65	320	86	272	57	TC165153	7.91888	8.39167	12.6756	8.51075	6.06397	7.0811	8.08454	6.1492	17.8365	15.4472	21.5361	19.9989	20.5577	24.2695	28.4076	23.3026	TC165153	Nhp2-like protein 1-like
DE	TC162165	85	34	77	20	103	27	73	27	322	56	247	66	421	126	387	82	TC162165	8.01316	11.8882	13.5559	6.30426	10.5863	9.10427	10.7304	10.3768	26.5896	18.0218	26.5971	20.3066	27.0462	35.5576	40.4182	33.523	TC162165	60S ribosomal protein L35a-3
DE	TC199051	55	8	13	5	38	15	31	19	179	33	108	28	258	71	155	17	TC199051	5.18498	2.79722	2.28866	1.57607	3.90561	5.05793	4.55674	7.30218	14.7812	10.62	11.6295	8.61493	16.5747	20.0364	16.1882	6.9499	TC199051	Type IIB calcium ATPase
DE	TC180701	21	3	12	5	23	0	18	7	67	4	79	12	191	26	173	38	TC180701	1.97972	1.04896	2.11261	1.57607	2.36392	0	2.64585	2.69028	5.53262	1.28727	8.50678	3.69211	12.2704	7.33728	18.0681	15.5351	TC180701	Aldehyde Dehydrogenase
DE	TC166057	70	17	53	10	50	16	35	15	271	41	209	30	332	53	315	42	TC166057	6.59907	5.9441	9.33067	3.15213	5.13896	5.39512	5.14471	5.76488	22.3782	13.1945	22.5053	9.23028	21.3286	14.9568	32.8985	17.1703	TC166057	Dag chloroplastic isoform 1
DE	TC174337	81	34	62	9	123	19	91	19	302	71	287	63	516	91	431	91	TC174337	7.63607	11.8882	10.9151	2.83692	12.6418	6.40671	13.3762	7.30218	24.9381	22.849	30.9044	19.3836	33.1493	25.6805	45.0135	37.2024	TC174337	60s ribosomal protein
DE	TC160839	127	49	108	48	142	52	101	31	382	119	358	115	622	169	541	124	TC160839	11.9726	17.133	19.0135	15.1302	14.5946	17.5342	14.8462	11.9141	31.5442	38.2962	38.5497	35.3827	39.959	47.6923	56.5019	50.6934	TC160839	40s ribosomal protein s7-like protein
DE	TC163531	10	0	9	2	56	22	87	14	96	25	90	39	178	26	46	7	TC163531	0.942724	0	1.58445	0.630426	5.75564	7.41829	12.7883	5.38055	7.92733	8.04543	9.69126	11.9994	11.4352	7.33728	4.80423	2.86172	TC163531	Galactinol synthase
DE	TC196994	91	30	64	28	110	23	93	18	240	87	235	94	404	102	299	95	TC196994	8.57879	10.4896	11.2672	8.82597	11.3057	7.75549	13.6702	6.91785	19.8183	27.9981	25.305	28.9216	25.9541	28.7847	31.2275	38.8377	TC196994	60s ribosomal protein
DE	TC176608	445	101	256	159	432	113	130	107	137	39	107	41	192	51	190	59	TC176608	41.9512	35.3149	45.0689	50.1189	44.4006	38.1031	19.1089	41.1228	11.313	12.5509	11.5218	12.6147	12.3346	14.3924	19.8435	24.1202	TC176608	beta- insoluble isoenzyme cwinv1
DE	TC182606	143	61	121	61	245	72	114	65	102	31	78	19	126	30	93	14	TC182606	13.481	21.3288	21.3021	19.228	25.1809	24.2781	16.757	24.9811	8.42279	9.97633	8.39909	5.84585	8.0946	8.46609	9.71289	5.72345	TC182606	GTPase
DE	TC172854	4	2	11	2	5	0	6	0	91	32	93	13	58	8	79	7	TC172854	0.37709	0.699306	1.93656	0.630426	0.513896	0	0.88195	0	7.51445	10.2981	10.0143	3.99979	3.72608	2.25762	8.25074	2.86172	TC172854	Unknown
DE	TC194745	19	5	40	7	40	13	28	18	228	75	198	15	161	51	186	157	TC194745	1.79118	1.74826	7.04202	2.20649	4.11117	4.38354	4.11577	6.91785	18.8274	24.1363	21.3208	4.61514	10.3431	14.3924	19.4258	64.1844	TC194745	Similarity to cell wall-plasma membrane linker protein
DE	TC176269	150	23	115	31	163	24	105	42	418	139	326	99	801	154	492	130	TC176269	14.1409	8.04202	20.2458	9.77161	16.753	8.09269	15.4341	16.1417	34.5169	44.7326	35.1039	30.4599	51.4585	43.4593	51.3843	53.1463	TC176269	Ribosomal protein L1
DE	TC159558	757	294	552	325	821	321	589	223	571	122	321	98	371	129	244	59	TC159558	71.3642	102.798	97.1799	102.444	84.3817	108.24	86.5781	85.7045	47.1511	39.2617	34.5655	30.1523	23.8341	36.4042	25.4833	24.1202	TC159558	Ser/Thr protein phosphatase family protein, expressed
DE	TC171021	369	101	346	188	215	53	135	84	151	45	121	71	275	51	132	22	TC171021	34.7865	35.3149	60.9135	59.2601	22.0975	17.8713	19.8439	32.2833	12.469	14.4818	13.0294	21.845	17.6668	14.3924	13.786	8.99399	TC171021	Heat shock protein
DE	TC183197	71	36	54	15	215	118	168	130	246	87	216	67	171	19	98	35	TC183197	6.69334	12.5875	9.50673	4.7282	22.0975	39.789	24.6946	49.9623	20.3138	27.9981	23.259	20.6143	10.9855	5.36186	10.2351	14.3086	TC183197	Trehalose-6-phosphate synthase
DE	TC156934	86	22	44	23	103	15	49	29	233	80	190	51	403	72	211	82	TC156934	8.10743	7.69236	7.74622	7.2499	10.5863	5.05793	7.20259	11.1454	19.2403	25.7454	20.4593	15.6915	25.8899	20.3186	22.0368	33.523	TC156934	60s ribosomal protein L27a-3
DE	TC158976	72	37	72	72	25	4	17	11	12	11	37	7	11	11	22	5	TC158976	6.78761	12.9372	12.6756	22.6953	2.56948	1.34878	2.49886	4.22758	0.990917	3.53999	3.98419	2.15373	0.706671	3.10423	2.29767	2.04409	TC158976	Benzoyl benzoic acid benzoyltransferase
DE	TC189455	107	34	73	42	78	34	22	23	15	7	11	10	66	22	20	6	TC189455	10.0871	11.8882	12.8517	13.239	8.01678	11.4646	3.23382	8.83948	1.23865	2.25272	1.18449	3.07676	4.24003	6.20847	2.08879	2.45291	TC189455	18s pre-ribosomal assembly protein gar2-related protein
DE	TC190288	8	10	8	4	18	0	4	4	42	23	32	7	144	37	107	35	TC190288	0.754179	3.49653	1.4084	1.26085	1.85003	0	0.587967	1.5373	3.46821	7.40179	3.44578	2.15373	9.25097	10.4415	11.1751	14.3086	TC190288	60s ribosomal protein L6
DE	TC160459	206	69	130	61	222	41	145	59	601	151	422	140	959	271	664	134	TC160459	19.4201	24.1261	22.8866	19.228	22.817	13.825	21.3138	22.6752	49.6284	48.5944	45.4413	43.0746	61.6089	76.477	69.348	54.7816	TC160459	60s ribosomal protein L24
DE	TC178542	162	23	129	36	561	184	371	144	405	117	273	115	293	76	211	45	TC178542	15.2721	8.04202	22.7105	11.3477	57.6591	62.0439	54.5339	55.3428	33.4434	37.6526	29.3968	35.3827	18.8232	21.4474	22.0368	18.3968	TC178542	Ethylene-responsive transcription factor 3
DE	TC173020	341	148	495	133	201	85	229	100	246	36	189	63	199	56	107	38	TC173020	32.1469	51.7486	87.145	41.9233	20.6586	28.6616	33.6611	38.4325	20.3138	11.5854	20.3517	19.3836	12.7843	15.8034	11.1751	15.5351	TC173020	Laccase
DE	TC197844	193	53	151	33	255	57	160	51	487	160	439	140	1003	236	656	198	TC197844	18.1946	18.5316	26.5836	10.402	26.2087	19.2201	23.5187	19.6006	40.2147	51.4907	47.2718	43.0746	64.4356	66.5999	68.5125	80.9459	TC197844	60s ribosomal protein L18-2-like
DE	TC178562	215	246	89	45	123	47	120	182	68	18	64	19	65	23	73	24	TC178562	20.2686	86.0146	15.6685	14.1846	12.6418	15.8482	17.639	69.9472	5.6152	5.79271	6.89156	5.84585	4.17578	6.49067	7.6241	9.81162	TC178562	---NA---
DE	TC159160	41	9	29	7	50	10	33	8	133	26	136	29	252	31	231	32	TC159160	3.86517	3.14688	5.10546	2.20649	5.13896	3.37195	4.85072	3.0746	10.9827	8.36725	14.6446	8.92261	16.1892	8.7483	24.1256	13.0822	TC159160	Zinc finger protein gis2-like
DE	TC174711	125	54	115	35	174	40	102	47	67	8	43	21	112	29	53	4	TC174711	11.7841	18.8813	20.2458	11.0325	17.8836	13.4878	14.9931	18.0633	5.53262	2.57454	4.63027	6.4612	7.1952	8.18389	5.53531	1.63527	TC174711	Kinesin heavy
DE	TC157240	76	16	77	13	87	23	83	29	371	85	303	69	472	84	304	58	TC157240	7.1647	5.59445	13.5559	4.09777	8.94179	7.75549	12.2003	11.1454	30.6358	27.3545	32.6273	21.2296	30.3226	23.7051	31.7497	23.7114	TC157240	Sulfite reductase
DE	TC176682	23	11	20	6	45	12	47	7	109	24	137	30	185	38	166	34	TC176682	2.16827	3.84618	3.52101	1.89128	4.62506	4.04634	6.90861	2.69028	9.00083	7.72361	14.7523	9.23028	11.8849	10.7237	17.337	13.8998	TC176682	RNA recognition motif family protein, expressed
DE	TC168838	218	40	93	45	209	24	112	38	378	126	309	108	791	192	514	134	TC168838	20.5514	13.9861	16.3727	14.1846	21.4809	8.09269	16.4631	14.6044	31.2139	40.549	33.2733	33.229	50.8161	54.183	53.682	54.7816	TC168838	Mitochondrial import receptor subunit tom40
DE	DR025377	14	0	24	0	13	2	37	2	197	19	197	7	295	36	324	35	DR025377	1.31981	0	4.22521	0	1.33613	0.67439	5.43869	0.76865	16.2676	6.11453	21.2131	2.15373	18.9516	10.1593	33.8385	14.3086	DR025377	Pinosylvin Synthase
DE	TC193299	35	5	17	6	42	12	30	8	94	17	73	37	226	39	92	35	TC193299	3.29953	1.74826	2.99286	1.89128	4.31673	4.04634	4.40975	3.0746	7.76218	5.47089	7.86069	11.384	14.5189	11.0059	9.60846	14.3086	TC193299	Pyridoxal biosynthesis protein PDX2
DE	TC183318	57	13	26	12	140	34	104	36	113	27	104	34	82	15	38	8	TC183318	5.37353	4.54549	4.57731	3.78256	14.3891	11.4646	15.2871	13.8357	9.33113	8.68906	11.1988	10.461	5.26791	4.23305	3.96871	3.27054	TC183318	Protein phosphatase-2C
DE	TC165129	114	13	105	52	90	17	81	17	62	5	40	12	33	14	12	0	TC165129	10.7471	4.54549	18.4853	16.3911	9.25013	5.73232	11.9063	6.53353	5.11974	1.60909	4.30723	3.69211	2.12001	3.95084	1.25328	0	TC165129	Snakin-like cysteine rich protein
DE	TC169717	11	5	29	0	79	20	30	27	238	44	230	22	38	8	49	6	TC169717	1.037	1.74826	5.10546	0	8.11956	6.7439	4.40975	10.3768	19.6532	14.16	24.7666	6.76887	2.44123	2.25762	5.11755	2.45291	TC169717	Water deficit stress inducible protein LP3-2
DE	TC173404	18	3	45	6	43	9	38	21	127	25	145	15	297	65	291	54	TC173404	1.6969	1.04896	7.92227	1.89128	4.41951	3.03476	5.58568	8.07083	10.4872	8.04543	15.6137	4.61514	19.0801	18.3432	30.392	22.0762	TC173404	Phospho-2-Dehydro-3-Deoxyheptonate Aldolase 1
DE	TC177554	182	50	51	50	98	19	87	13	48	6	47	17	60	18	49	7	TC177554	17.1576	17.4826	8.97857	15.7607	10.0724	6.40671	12.7883	4.99623	3.96367	1.9309	5.06099	5.23049	3.85457	5.07966	5.11755	2.86172	TC177554	Mini zinc finger 1
DE	TC157475	3	0	8	1	68	28	89	30	63	14	27	5	35	0	16	7	TC157475	0.282817	0	1.4084	0.315213	6.98899	9.44147	13.0823	11.5298	5.20231	4.50544	2.90738	1.53838	2.2485	0	1.67104	2.86172	TC157475	glycerophosphodiester phosphodiesterase 2
DE	GW763011	89	31	65	17	92	33	66	29	229	69	194	49	410	106	281	90	GW763011	8.39025	10.8392	11.4433	5.35862	9.45569	11.1274	9.70145	11.1454	18.91	22.2054	20.8901	15.0761	26.3396	29.9135	29.3476	36.7936	GW763011	60s ribosomal protein L1
DE	TC168544	13	4	15	22	17	9	20	9	119	12	131	18	287	77	89	30	TC168544	1.22554	1.39861	2.64076	6.93469	1.74725	3.03476	2.93983	3.45893	9.82659	3.86181	14.1062	5.53817	18.4377	21.7296	9.29514	12.2645	TC168544	Tyrosine Aminotransferase
DE	TC156329	115	30	92	23	123	21	105	36	334	90	313	90	597	114	441	111	TC156329	10.8413	10.4896	16.1966	7.2499	12.6418	7.0811	15.4341	13.8357	27.5805	28.9635	33.7041	27.6908	38.353	32.1712	46.0579	45.3788	TC156329	60s ribosomal protein L30
DE	TC168494	112	68	137	59	62	30	40	28	49	18	49	20	50	30	47	17	TC168494	10.5585	23.7764	24.1189	18.5976	6.37231	10.1159	5.87967	10.7611	4.04624	5.79271	5.27635	6.15352	3.21214	8.46609	4.90867	6.9499	TC168494	Unknown
DE	TC156837	50	18	40	14	15	1	43	1	195	55	215	40	165	25	158	77	TC156837	4.71362	6.29375	7.04202	4.41298	1.54169	0.337195	6.32064	0.384325	16.1024	17.6999	23.1514	12.307	10.6001	7.05508	16.5015	31.479	TC156837	Uncharacterized Protein
DE	TC168543	114	38	70	63	21	0	15	5	31	0	10	9	75	11	9	22	TC168543	10.7471	13.2868	12.3235	19.8584	2.15836	0	2.20487	1.92163	2.55987	0	1.07681	2.76908	4.81821	3.10423	0.939958	8.99399	TC168543	Probable e3 ubiquitin-protein ligase bah1-like
DE	TC177560	91	20	86	25	79	18	54	29	239	52	215	54	471	118	288	61	TC177560	8.57879	6.99306	15.1403	7.88033	8.11956	6.06951	7.93755	11.1454	19.7358	16.7345	23.1514	16.6145	30.2584	33.3	30.0786	24.9379	TC177560	60s ribosomal protein L38-like
DE	TC187638	487	66	402	52	337	18	201	35	196	13	127	19	115	4	61	6	TC187638	45.9107	23.0771	70.7723	16.3911	34.6366	6.06951	29.5453	13.4514	16.185	4.18362	13.6754	5.84585	7.38793	1.12881	6.37082	2.45291	TC187638	Low molecular weight heat-shock protein
DE	TC158557	62	24	65	14	80	3	79	20	192	34	198	58	547	76	385	79	TC158557	5.84489	8.39167	11.4433	4.41298	8.22234	1.01159	11.6123	7.6865	15.8547	10.9418	21.3208	17.8452	35.1408	21.4474	40.2093	32.2966	TC158557	40s ribosomal protein s20-2
DE	TC172853	45	11	32	4	54	13	53	8	155	38	156	38	320	31	229	38	TC172853	4.24226	3.84618	5.63362	1.26085	5.55008	4.38354	7.79056	3.0746	12.7993	12.2291	16.7982	11.6917	20.5577	8.7483	23.9167	15.5351	TC172853	40s ribosomal protein s16
DE	TC160525	139	40	74	32	410	137	210	167	300	114	210	78	204	75	119	38	TC160525	13.1039	13.9861	13.0277	10.0868	42.1395	46.1957	30.8682	64.1823	24.7729	36.6872	22.6129	23.9987	13.1055	21.1652	12.4283	15.5351	TC160525	DNA-binding bromodomain-containing protein
DE	TC160406	55	18	114	13	78	27	72	33	472	132	392	137	318	87	318	76	TC160406	5.18498	6.29375	20.0698	4.09777	8.01678	9.10427	10.5834	12.6827	38.9761	42.4799	42.2108	42.1516	20.4292	24.5517	33.2118	31.0701	TC160406	---NA---
DE	TC171029	38	6	17	12	126	55	100	34	118	12	50	19	107	22	42	16	TC171029	3.58235	2.09792	2.99286	3.78256	12.9502	18.5457	14.6992	13.0671	9.74402	3.86181	5.38404	5.84585	6.87398	6.20847	4.38647	6.54108	TC171029	DNA binding
DE	TC194776	90	22	94	10	70	28	85	20	220	103	361	105	453	130	347	81	TC194776	8.48452	7.69236	16.5487	3.15213	7.19454	9.44147	12.4943	7.6865	18.1668	33.1472	38.8727	32.306	29.102	36.6864	36.2406	33.1142	TC194776	Aspartyl protease family protein
DE	TC182866	29	4	33	3	23	12	18	10	102	26	82	20	191	43	127	43	TC182866	2.7339	1.39861	5.80967	0.945639	2.36392	4.04634	2.64585	3.84325	8.42279	8.36725	8.82982	6.15352	12.2704	12.1347	13.2638	17.5792	TC182866	Nascent polypeptide-associated complex subunit alpha-like protein
DE	TC168683	215	35	84	41	416	138	326	103	321	48	189	45	233	45	150	30	TC168683	20.2686	12.2379	14.7882	12.9237	42.7561	46.5329	47.9193	39.5855	26.507	15.4472	20.3517	13.8454	14.9686	12.6991	15.666	12.2645	TC168683	Unknown
DE	TC179666	79	25	66	43	80	24	88	18	207	36	224	67	413	114	298	98	TC179666	7.44752	8.74132	11.6193	13.5542	8.22234	8.09269	12.9353	6.91785	17.0933	11.5854	24.1205	20.6143	26.5323	32.1712	31.123	40.0641	TC179666	Structural constituent of ribosome
DE	TC180539	69	26	68	15	91	23	56	19	217	68	221	73	361	94	241	53	TC180539	6.5048	9.09098	11.9714	4.7282	9.35291	7.75549	8.23153	7.30218	17.9191	21.8836	23.7974	22.4604	23.1917	26.5271	25.17	21.6673	TC180539	Nucleic acid binding
DE	GO448376	188	84	168	48	80	23	28	8	135	55	97	29	130	35	51	14	GO448376	17.7232	29.3708	29.5765	15.1302	8.22234	7.75549	4.11577	3.0746	11.1478	17.6999	10.445	8.92261	8.35157	9.87711	5.32643	5.72345	GO448376	Homeodomain-leucine zipper protein 57
DE	TC157731	26	2	90	0	52	14	142	15	831	132	771	44	882	203	1135	131	TC157731	2.45108	0.699306	15.8445	0	5.34452	4.72073	20.8728	5.76488	68.621	42.4799	83.0218	13.5377	56.6622	57.2872	118.539	53.5551	TC157731	Pinosylvin Synthase
DE	TC188743	4	2	10	2	76	22	70	28	104	34	68	18	59	13	70	5	TC188743	0.37709	0.699306	1.7605	0.630426	7.81122	7.41829	10.2894	10.7611	8.58795	10.9418	7.32229	5.53817	3.79033	3.66864	7.31078	2.04409	TC188743	Gibberellin 2-oxidase 1
DE	TC156538	113	18	117	53	22	8	25	0	49	14	27	6	61	20	43	11	TC156538	10.6528	6.29375	20.5979	16.7063	2.26114	2.69756	3.67479	0	4.04624	4.50544	2.90738	1.84606	3.91881	5.64406	4.49091	4.49699	TC156538	Protein kinase family protein
DE	TC167738	70	22	42	16	82	18	63	8	202	62	154	35	369	55	233	67	TC167738	6.59907	7.69236	7.39412	5.04341	8.42789	6.06951	9.26047	3.0746	16.6804	19.9527	16.5828	10.7687	23.7056	15.5212	24.3345	27.3908	TC167738	Pinus taeda anonymous locus cl472contig1_02 genomic sequence
DE	TC160871	63	10	21	10	63	9	70	25	141	26	96	25	312	64	196	42	TC160871	5.93916	3.49653	3.69706	3.15213	6.47509	3.03476	10.2894	9.60813	11.6433	8.36725	10.3373	7.6919	20.0438	18.061	20.4702	17.1703	TC160871	b-zip transcription factor
DE	TC191966	62	4	17	5	166	49	133	50	176	18	103	26	131	19	109	22	TC191966	5.84489	1.39861	2.99286	1.57607	17.0613	16.5226	19.5499	19.2163	14.5334	5.79271	11.0911	7.99958	8.41581	5.36186	11.3839	8.99399	TC191966	Prephenate dehydratase
DE	TC168251	94	12	73	22	104	13	56	34	254	93	225	54	528	86	298	94	TC168251	8.86161	4.19584	12.8517	6.93469	10.689	4.38354	8.23153	13.0671	20.9744	29.929	24.2282	16.6145	33.9202	24.2695	31.123	38.4289	TC168251	Ribosomal protein L1
DE	DR078366	214	70	149	56	100	27	54	37	36	8	46	36	128	35	79	27	DR078366	20.1743	24.4757	26.2315	17.6519	10.2779	9.10427	7.93755	14.22	2.97275	2.57454	4.95331	11.0763	8.22308	9.87711	8.25074	11.0381	DR078366	b2 protein
DE	TC185418	188	29	131	38	171	32	167	36	473	111	363	119	812	203	629	139	TC185418	17.7232	10.1399	23.0626	11.9781	17.5752	10.7902	24.5476	13.8357	39.0586	35.7217	39.0881	36.6135	52.1652	57.2872	65.6926	56.8257	TC185418	60s ribosomal protein L27
DE	TC165083	163	47	114	67	55	6	31	13	127	34	73	36	178	32	77	25	TC165083	15.3664	16.4337	20.0698	21.1193	5.65286	2.02317	4.55674	4.99623	10.4872	10.9418	7.86069	11.0763	11.4352	9.0305	8.04186	10.2204	TC165083	Unknown
DE	TC155499	19	6	32	3	34	14	29	16	206	50	193	16	139	32	191	136	TC155499	1.79118	2.09792	5.63362	0.945639	3.49449	4.72073	4.26276	6.1492	17.0107	16.0909	20.7824	4.92282	8.92975	9.0305	19.948	55.5992	TC155499	Proline rich protein
DE	DR049156	56	13	41	14	177	46	108	62	93	21	93	24	104	14	61	12	DR049156	5.27926	4.54549	7.21807	4.41298	18.1919	15.511	15.8751	23.8282	7.67961	6.75816	10.0143	7.38423	6.68125	3.95084	6.37082	4.90581	DR049156	Pinus taeda anonymous locus cl1455contig1_03 genomic sequence
DE	TC171789	130	42	80	29	160	31	119	22	399	105	304	108	502	123	537	106	TC171789	12.2554	14.6854	14.084	9.14118	16.4447	10.4531	17.492	8.45515	32.948	33.7908	32.7349	33.229	32.2499	34.711	56.0841	43.3347	TC171789	60s ribosomal protein L15
DE	FR730949	48	13	41	7	161	46	98	35	113	31	89	25	54	16	43	10	FR730949	4.52508	4.54549	7.21807	2.20649	16.5475	15.511	14.4052	13.4514	9.33113	9.97633	9.58358	7.6919	3.46911	4.51525	4.49091	4.08818	FR730949	Beta-amylase
DE	TC163661	118	36	95	28	126	24	106	39	343	94	327	92	612	116	451	122	TC163661	11.1241	12.5875	16.7248	8.82597	12.9502	8.09269	15.5811	14.9887	28.3237	30.2508	35.2116	28.3062	39.3166	32.7356	47.1023	49.8758	TC163661	60s ribosomal protein L30
DE	TC156492	99	32	111	44	391	142	202	138	373	63	185	86	227	38	90	27	TC156492	9.33297	11.1889	19.5416	13.8694	40.1867	47.8817	29.6923	53.0369	30.801	20.2745	19.9209	26.4601	14.5831	10.7237	9.39958	11.0381	TC156492	e3 Ubiquitin-protein ligase rglg2
DE	BM133677	50	6	17	6	53	5	36	5	133	23	89	31	204	45	132	32	BM133677	4.71362	2.09792	2.99286	1.89128	5.4473	1.68598	5.2917	1.92163	10.9827	7.40179	9.58358	9.53796	13.1055	12.6991	13.786	13.0822	BM133677	Transcription factor BTF3 homolog
DE	GW744264	21	1	36	9	10	9	21	5	99	6	92	21	282	46	138	39	GW744264	1.97972	0.349653	6.33782	2.83692	1.02779	3.03476	3.08682	1.92163	8.17506	1.9309	9.90662	6.4612	18.1165	12.9813	14.4127	15.9439	GW744264	Alcohol dehydrogenase
DE	TC168020	153	42	87	50	193	46	125	31	482	130	360	107	825	152	511	91	TC168020	14.4237	14.6854	15.3164	15.7607	19.8364	15.511	18.374	11.9141	39.8018	41.8362	38.7651	32.9213	53.0003	42.8949	53.3687	37.2024	TC168020	40s ribosomal protein s17-like
DE	TC157781	188	57	117	59	185	45	133	56	466	142	381	131	802	221	542	136	TC157781	17.7232	19.9302	20.5979	18.5976	19.0142	15.1738	19.5499	21.5222	38.4806	45.698	41.0263	40.3056	51.5228	62.3669	56.6063	55.5992	TC157781	60s ribosomal protein L24
DE	TC194944	117	11	47	37	407	84	364	59	591	40	242	54	184	26	114	11	TC194944	11.0299	3.84618	8.27437	11.6629	41.8311	28.3244	53.505	22.6752	48.8027	12.8727	26.0587	16.6145	11.8207	7.33728	11.9061	4.49699	TC194944	Rubber elongation factor
DE	CT576406	29	7	14	5	61	11	38	11	132	25	89	19	201	30	179	23	CT576406	2.7339	2.44757	2.46471	1.57607	6.26953	3.70915	5.58568	4.22758	10.9001	8.04543	9.58358	5.84585	12.9128	8.46609	18.6947	9.40281	CT576406	Unnamed protein product
DE	TC175662	112	62	137	59	62	30	40	28	49	18	49	20	50	30	47	16	TC175662	10.5585	21.6785	24.1189	18.5976	6.37231	10.1159	5.87967	10.7611	4.04624	5.79271	5.27635	6.15352	3.21214	8.46609	4.90867	6.54108	TC175662	Dormancy-associated protein
DE	TC185708	76	11	65	11	97	21	42	14	213	37	223	58	317	77	304	71	TC185708	7.1647	3.84618	11.4433	3.46734	9.96958	7.0811	6.17365	5.38055	17.5888	11.9072	24.0128	17.8452	20.365	21.7296	31.7497	29.0261	TC185708	Ribosomal protein L23
DE	TC165509	3	1	12	0	17	10	23	8	143	32	173	54	25	7	163	8	TC165509	0.282817	0.349653	2.11261	0	1.74725	3.37195	3.38081	3.0746	11.8084	10.2981	18.6288	16.6145	1.60607	1.97542	17.0237	3.27054	TC165509	PaMip-2 (aquaporin)
DE	TC178312	20	7	38	3	36	14	33	16	219	51	209	20	153	33	214	144	TC178312	1.88545	2.44757	6.68992	0.945639	3.70005	4.72073	4.85072	6.1492	18.0842	16.4127	22.5053	6.15352	9.82915	9.3127	22.3501	58.8697	TC178312	Similarity to cell wall-plasma membrane linker protein
DE	DR159809	120	62	142	63	70	30	43	29	56	20	55	21	59	31	51	18	DR159809	11.3127	21.6785	24.9992	19.8584	7.19454	10.1159	6.32064	11.1454	4.62428	6.43634	5.92244	6.4612	3.79033	8.7483	5.32643	7.35872	DR159809	Auxin repressed protein
DE	TC186475	54	8	41	16	68	11	54	21	150	50	148	50	251	55	226	57	TC186475	5.09071	2.79722	7.21807	5.04341	6.98899	3.70915	7.93755	8.07083	12.3865	16.0909	15.9367	15.3838	16.125	15.5212	23.6034	23.3026	TC186475	Acidic ribosomal protein
DE	TC162145	191	44	100	42	186	41	159	31	461	136	446	153	665	169	566	110	TC162145	18.006	15.3847	17.605	13.239	19.1169	13.825	23.3717	11.9141	38.0677	43.7671	48.0256	47.0744	42.7215	47.6923	59.1129	44.9699	TC162145	Malate dehydrogenase
DE	TC157204	138	55	88	23	176	24	91	45	276	84	296	78	680	145	536	153	TC157204	13.0096	19.2309	15.4924	7.2499	18.0891	8.09269	13.3762	17.2946	22.7911	27.0326	31.8735	23.9987	43.6851	40.9194	55.9797	62.5491	TC157204	40s ribosomal protein s11
DE	DR745157	45	11	21	8	129	48	81	41	69	25	60	27	82	24	31	9	DR745157	4.24226	3.84618	3.69706	2.5217	13.2585	16.1854	11.9063	15.7573	5.69777	8.04543	6.46084	8.30725	5.26791	6.77287	3.23763	3.67936	DR745157	---NA---
DE	TC189832	254	65	122	72	509	253	358	198	482	73	276	124	357	86	188	39	TC189832	23.9452	22.7274	21.4782	22.6953	52.3146	85.3104	52.623	76.0964	39.8018	23.4927	29.7199	38.1518	22.9347	24.2695	19.6347	15.9439	TC189832	Wd40 repeat-containing protein smu1
DE	GW747946	62	19	30	16	56	12	45	14	137	51	129	56	195	71	164	37	GW747946	5.84489	6.64341	5.28151	5.04341	5.75564	4.04634	6.61462	5.38055	11.313	16.4127	13.8908	17.2299	12.5274	20.0364	17.1281	15.1263	GW747946	Mitochondrial import receptor subunit tom20
DE	TC167188	33	7	20	6	108	32	75	54	89	19	53	15	45	6	33	12	TC167188	3.11099	2.44757	3.52101	1.89128	11.1002	10.7902	11.0244	20.7536	7.3493	6.11453	5.70708	4.61514	2.89093	1.69322	3.44651	4.90581	TC167188	Cytokine-induced anti-apoptosis inhibitor fe-s biogenesis
DE	TC159897	79	15	27	17	55	17	39	28	258	79	146	59	145	32	84	10	TC159897	7.44752	5.24479	4.75336	5.35862	5.65286	5.73232	5.73267	10.7611	21.3047	25.4236	15.7214	18.1529	9.31521	9.0305	8.77294	4.08818	TC159897	Hypothetical protein selmodraft_402666
DE	TC157510	7	6	11	0	14	4	9	2	69	14	65	32	113	19	97	25	TC157510	0.659907	2.09792	1.93656	0	1.43891	1.34878	1.32292	0.76865	5.69777	4.50544	6.99925	9.84563	7.25944	5.36186	10.1307	10.2204	TC157510	Predicted protein
DE	TC162025	8	4	9	4	18	4	10	0	66	18	64	32	114	22	97	14	TC162025	0.754179	1.39861	1.58445	1.26085	1.85003	1.34878	1.46992	0	5.45004	5.79271	6.89156	9.84563	7.32368	6.20847	10.1307	5.72345	TC162025	Predicted protein
DE	TC172385	31	16	19	9	35	11	25	21	133	30	89	43	212	42	191	25	TC172385	2.92244	5.59445	3.34496	2.83692	3.59727	3.70915	3.67479	8.07083	10.9827	9.65451	9.58358	13.2301	13.6195	11.8525	19.948	10.2204	TC172385	Nhp2-like protein 1-like
DE	TC197777	591	264	275	310	245	86	176	78	227	69	152	136	322	98	233	70	TC197777	55.715	92.3084	48.4139	97.7161	25.1809	28.9988	25.8705	29.9774	18.7448	22.2054	16.3675	41.8439	20.6862	27.6559	24.3345	28.6172	TC197777	---NA---
DE	TC160650	189	56	117	59	184	44	133	56	461	142	378	131	795	219	534	136	TC160650	17.8175	19.5806	20.5979	18.5976	18.9114	14.8366	19.5499	21.5222	38.0677	45.698	40.7033	40.3056	51.0731	61.8025	55.7708	55.5992	TC160650	60s ribosomal protein L24
DE	BE643997	40	5	2	7	67	33	25	16	109	46	73	20	183	53	164	32	BE643997	3.7709	1.74826	0.352101	2.20649	6.88621	11.1274	3.67479	6.1492	9.00083	14.8036	7.86069	6.15352	11.7564	14.9568	17.1281	13.0822	BE643997	Unknown
DE	TC182743	104	24	76	31	107	15	63	33	236	96	206	65	425	113	305	101	TC182743	9.80433	8.39167	13.3798	9.77161	10.9974	5.05793	9.26047	12.6827	19.488	30.8944	22.1822	19.9989	27.3032	31.8889	31.8541	41.2906	TC182743	40S ribosomal protein S18
DE	TC189045	4	2	21	0	191	47	136	34	98	9	74	5	79	7	89	5	TC189045	0.37709	0.699306	3.69706	0	19.6308	15.8482	19.9909	13.0671	8.09249	2.89635	7.96837	1.53838	5.07518	1.97542	9.29514	2.04409	TC189045	Unknown
DE	TC162177	15	5	25	14	39	5	38	6	125	18	163	44	233	44	163	22	TC162177	1.41409	1.74826	4.40126	4.41298	4.00839	1.68598	5.58568	2.30595	10.3221	5.79271	17.552	13.5377	14.9686	12.4169	17.0237	8.99399	TC162177	nodulin MtN3 family protein
DE	CF389088	3	0	10	1	41	17	50	8	176	27	104	19	42	19	90	14	CF389088	0.282817	0	1.7605	0.315213	4.21395	5.73232	7.34958	3.0746	14.5334	8.68906	11.1988	5.84585	2.6982	5.36186	9.39958	5.72345	CF389088	Flavonoid biosynthesis oxidoreductase protein
DE	TC158669	271	64	225	129	226	63	139	68	103	33	121	36	167	35	90	39	TC158669	25.5478	22.3778	39.6114	40.6625	23.2281	21.2433	20.4318	26.1341	8.50537	10.62	13.0294	11.0763	10.7286	9.87711	9.39958	15.9439	TC158669	Heat shock 70 kDa protein
DE	TC161283	125	39	63	33	355	116	171	99	247	112	203	79	169	46	107	30	TC161283	11.7841	13.6365	11.0912	10.402	36.4866	39.1146	25.1356	38.0482	20.3964	36.0435	21.8592	24.3064	10.857	12.9813	11.1751	12.2645	TC161283	Chloroplast bromodomain-containing protein
DE	FG615375	4	0	5	0	24	4	4	10	45	22	53	11	156	38	82	7	FG615375	0.37709	0	0.880252	0	2.4667	1.34878	0.587967	3.84325	3.71594	7.07998	5.70708	3.38444	10.0219	10.7237	8.56406	2.86172	FG615375	1-aminocyclopropane-1-carboxylate oxidase 2
DE	BG318155	60	7	60	14	254	74	195	71	175	34	130	21	155	21	121	13	BG318155	5.65634	2.44757	10.563	4.41298	26.1059	24.9524	28.6634	27.2871	14.4509	10.9418	13.9985	6.4612	9.95764	5.92626	12.6372	5.31463	BG318155	ARF/SAR superfamily protein
DE	TC188494	229	87	179	84	213	82	184	93	709	233	590	256	1186	290	761	306	TC188494	21.5884	30.4198	31.513	26.4779	21.892	27.65	27.0465	35.7422	58.5467	74.9834	63.5316	78.7651	76.192	81.8389	79.4786	125.098	TC188494	Elongation factor 1-gamma
DE	GW772842	294	87	136	135	95	32	68	19	120	40	131	78	159	51	132	32	GW772842	27.7161	30.4198	23.9429	42.5538	9.76402	10.7902	9.99543	7.30218	9.90917	12.8727	14.1062	23.9987	10.2146	14.3924	13.786	13.0822	GW772842	clavata3 esr-related 12 family protein
DE	TC188948	139	41	83	42	363	169	279	200	240	76	199	80	305	92	198	70	TC188948	13.1039	14.3358	14.6122	13.239	37.3089	56.986	41.0107	76.865	19.8183	24.4581	21.4285	24.6141	19.5941	25.9627	20.6791	28.6172	TC188948	Enoyl ACP reductase
DE	TC186712	75	24	60	20	219	119	165	91	149	18	144	37	201	52	155	35	TC186712	7.07043	8.39167	10.563	6.30426	22.5086	40.1262	24.2536	34.9736	12.3039	5.79271	15.506	11.384	12.9128	14.6746	16.1882	14.3086	TC186712	Serine-threonine protein plant-
DE	TC193804	74	23	58	10	100	11	61	12	182	58	191	53	391	65	347	60	TC193804	6.97616	8.04202	10.2109	3.15213	10.2779	3.70915	8.96649	4.6119	15.0289	18.6654	20.567	16.3068	25.1189	18.3432	36.2406	24.5291	TC193804	40s ribosomal protein s11
DE	TC178249	13	4	9	1	10	2	16	3	96	16	55	38	107	22	66	17	TC178249	1.22554	1.39861	1.58445	0.315213	1.02779	0.67439	2.35187	1.15298	7.92733	5.14907	5.92244	11.6917	6.87398	6.20847	6.89302	6.9499	TC178249	Dihydrolipoyllysine-residue acetyltransferase component of pyruvate dehydrogenase complex, mitochondrial
DE	EC428669	22	2	6	0	66	47	66	24	57	23	69	20	97	41	47	14	EC428669	2.07399	0.699306	1.0563	0	6.78343	15.8482	9.70145	9.2238	4.70685	7.40179	7.42997	6.15352	6.23155	11.5703	4.90867	5.72345	EC428669	Clavata 1-like protein
DE	TC156863	6	4	26	0	29	15	44	12	247	50	290	78	49	12	259	15	TC156863	0.565634	1.39861	4.57731	0	2.9806	5.05793	6.46763	4.6119	20.3964	16.0909	31.2274	23.9987	3.1479	3.38644	27.0499	6.13227	TC156863	PaMip-2 (aquaporin)
DE	TC173534	99	18	43	15	212	92	199	113	268	43	163	69	271	62	157	18	TC173534	9.33297	6.29375	7.57017	4.7282	21.7892	31.022	29.2513	43.4287	22.1305	13.8381	17.552	21.2296	17.4098	17.4966	16.397	7.35872	TC173534	Hypoxia-Responsive Family Protein
DE	BI398028	30	3	21	10	40	5	22	6	89	36	77	40	146	35	111	34	BI398028	2.82817	1.04896	3.69706	3.15213	4.11117	1.68598	3.23382	2.30595	7.3493	11.5854	8.29141	12.307	9.37945	9.87711	11.5928	13.8998	BI398028	60s acidic ribosomal protein
DE	TC186819	222	75	76	58	141	66	125	42	68	41	48	41	70	33	45	8	TC186819	20.9285	26.224	13.3798	18.2824	14.4919	22.2549	18.374	16.1417	5.6152	13.1945	5.16867	12.6147	4.497	9.3127	4.69979	3.27054	TC186819	Cellulose synthase
DE	DR109871	18	6	30	4	49	9	35	18	189	46	208	37	86	17	103	24	DR109871	1.6969	2.09792	5.28151	1.26085	5.03618	3.03476	5.14471	6.91785	15.6069	14.8036	22.3976	11.384	5.52488	4.79745	10.7573	9.81162	DR109871	NtPRp27
DE	CR393686	85	45	52	32	100	28	101	30	266	87	217	61	390	135	333	115	CR393686	8.01316	15.7344	9.15462	10.0868	10.2779	9.44147	14.8462	11.5298	21.9653	27.9981	23.3667	18.7682	25.0547	38.0974	34.7784	47.014	CR393686	40s ribosomal protein s3a
DE	TC193190	75	9	23	8	147	52	86	47	66	44	47	21	64	15	35	7	TC193190	7.07043	3.14688	4.04916	2.5217	15.1085	17.5342	12.6413	18.0633	5.45004	14.16	5.06099	6.4612	4.11154	4.23305	3.65539	2.86172	TC193190	Amino acid binding
DE	BQ290421	54	20	32	16	73	18	49	4	132	61	107	50	218	79	159	81	BQ290421	5.09071	6.99306	5.63362	5.04341	7.50288	6.06951	7.20259	1.5373	10.9001	19.6308	11.5218	15.3838	14.0049	22.294	16.6059	33.1142	BQ290421	Malate dehydrogenase
DE	TC180618	77	13	58	18	63	13	40	2	162	36	148	48	429	71	263	26	TC180618	7.25898	4.54549	10.2109	5.67384	6.47509	4.38354	5.87967	0.76865	13.3774	11.5854	15.9367	14.7685	27.5602	20.0364	27.4676	10.6293	TC180618	DEAD-box ATP-dependent RNA helicase 53
DE	TC160647	217	45	110	50	275	54	151	52	396	99	399	88	850	210	638	176	TC160647	20.4571	15.7344	19.3656	15.7607	28.2643	18.2085	22.1957	19.9849	32.7003	31.8599	42.9646	27.0755	54.6064	59.2626	66.6325	71.9519	TC160647	Ribosomal protein S8
DE	DR179276	10	0	24	0	9	5	25	1	242	19	213	7	229	21	324	24	DR179276	0.942724	0	4.22521	0	0.925013	1.68598	3.67479	0.384325	19.9835	6.11453	22.936	2.15373	14.7116	5.92626	33.8385	9.81162	DR179276	Pinosylvin Synthase
DE	TC161209	102	41	76	24	121	47	101	37	327	85	252	66	545	118	486	104	TC161209	9.61579	14.3358	13.3798	7.56511	12.4363	15.8482	14.8462	14.22	27.0025	27.3545	27.1355	20.3066	35.0123	33.3	50.7577	42.517	TC161209	60S ribosomal protein L35a-3
DE	TC158442	42	5	30	4	52	7	41	9	139	26	146	18	178	50	271	39	TC158442	3.95944	1.74826	5.28151	1.26085	5.34452	2.36037	6.02666	3.45893	11.4781	8.36725	15.7214	5.53817	11.4352	14.1102	28.3032	15.9439	TC158442	Lactoylglutathione Lyase
DE	TC164898	124	69	71	45	123	46	121	43	333	114	270	100	620	190	476	140	TC164898	11.6898	24.1261	12.4996	14.1846	12.6418	15.511	17.786	16.526	27.4979	36.6872	29.0738	30.7676	39.8306	53.6186	49.7133	57.2345	TC164898	40s ribosomal protein s14
DE	TC170140	138	86	81	46	151	43	131	46	352	126	307	105	705	209	537	164	TC170140	13.0096	30.0702	14.2601	14.4998	15.5197	14.4994	19.2559	17.679	29.0669	40.549	33.058	32.306	45.2912	58.9804	56.0841	67.0461	TC170140	40s ribosomal protein s14
DE	TC187700	202	38	65	48	104	30	91	28	115	12	38	17	76	8	37	11	TC187700	19.043	13.2868	11.4433	15.1302	10.689	10.1159	13.3762	10.7611	9.49629	3.86181	4.09187	5.23049	4.88246	2.25762	3.86427	4.49699	TC187700	Pinus taeda anonymous locus cl104contig2_02 genomic sequence
DE	TC188152	116	64	121	66	72	20	63	32	52	10	56	21	192	64	169	38	TC188152	10.9356	22.3778	21.3021	20.8041	7.4001	6.7439	9.26047	12.2984	4.29397	3.21817	6.03012	6.4612	12.3346	18.061	17.6503	15.5351	TC188152	Thaumatin-like protein
DE	TC159140	59	11	41	17	65	8	31	11	208	98	148	22	259	52	194	39	TC159140	5.56207	3.84618	7.21807	5.35862	6.68065	2.69756	4.55674	4.22758	17.1759	31.5381	15.9367	6.76887	16.6389	14.6746	20.2613	15.9439	TC159140	Probable nucleolar protein 5-2-like
DE	TC155253	5	0	5	2	8	0	8	2	190	17	105	15	159	4	56	0	TC155253	0.471362	0	0.880252	0.630426	0.822234	0	1.17593	0.76865	15.6895	5.47089	11.3065	4.61514	10.2146	1.12881	5.84862	0	TC155253	Unknown
DE	FG615045	788	420	1092	358	380	199	296	180	254	123	321	112	308	163	307	125	FG615045	74.2867	146.854	192.247	112.846	39.0561	67.1018	43.5095	69.1785	20.9744	39.5835	34.5655	34.4597	19.7868	45.9991	32.063	51.1022	FG615045	Dormancy-associated protein
DE	BM492416	16	6	22	4	22	0	16	3	97	21	82	20	156	21	128	34	BM492416	1.50836	2.09792	3.87311	1.26085	2.26114	0	2.35187	1.15298	8.00991	6.75816	8.82982	6.15352	10.0219	5.92626	13.3683	13.8998	BM492416	HD2 type Histone deacetylase
DE	AW010342	60	18	52	14	70	18	74	7	198	41	156	33	326	82	221	63	AW010342	5.65634	6.29375	9.15462	4.41298	7.19454	6.06951	10.8774	2.69028	16.3501	13.1945	16.7982	10.1533	20.9432	23.1407	23.0812	25.7555	AW010342	60s ribosomal protein L27
DE	TC191297	239	65	195	50	305	65	183	74	756	198	545	165	1391	236	862	239	TC191297	22.5311	22.7274	34.3298	15.7607	31.3477	21.9177	26.8995	28.4401	62.4278	63.7198	58.686	50.7666	89.3618	66.5999	90.027	97.7074	TC191297	Ribosomal protein L19
DE	TC186817	4	4	7	30	45	13	21	13	200	69	141	54	226	69	117	21	TC186817	0.37709	1.39861	1.23235	9.45639	4.62506	4.38354	3.08682	4.99623	16.5153	22.2054	15.183	16.6145	14.5189	19.472	12.2194	8.58517	TC186817	Glycine oxidase ThiO precursor
DE	DR101839	97	43	79	39	112	35	85	27	211	57	217	76	435	137	331	129	DR101839	9.14442	15.0351	13.908	12.2933	11.5113	11.8018	12.4943	10.3768	17.4236	18.3436	23.3667	23.3834	27.9456	38.6618	34.5696	52.7375	DR101839	60s ribosomal protein L44
DE	TC183315	15	1	13	2	20	1	8	3	74	10	84	14	107	32	110	22	TC183315	1.41409	0.349653	2.28866	0.630426	2.05558	0.337195	1.17593	1.15298	6.11065	3.21817	9.04518	4.30746	6.87398	9.0305	11.4884	8.99399	TC183315	Protein hothead-like
DE	TC199135	290	337	131	71	157	88	129	259	81	26	101	31	75	32	89	39	TC199135	27.339	117.833	23.0626	22.3801	16.1363	29.6732	18.9619	99.5402	6.68869	8.36725	10.8758	9.53796	4.81821	9.0305	9.29514	15.9439	TC199135	unknown
DE	TC185663	114	35	55	22	291	129	195	135	339	84	250	100	228	67	167	54	TC185663	10.7471	12.2379	9.68278	6.93469	29.9087	43.4982	28.6634	51.8839	27.9934	27.0326	26.9202	30.7676	14.6474	18.9076	17.4414	22.0762	TC185663	Trehalose-6-phosphate synthase
DE	TC156698	580	163	618	221	381	83	215	145	431	44	163	83	337	62	240	43	TC156698	54.678	56.9934	108.799	69.6621	39.1589	27.9872	31.6032	55.7271	35.5904	14.16	17.552	25.5371	21.6498	17.4966	25.0655	17.5792	TC156698	Heat shock protein
DE	TC164624	41	11	32	12	153	21	85	25	168	27	119	23	48	16	20	4	TC164624	3.86517	3.84618	5.63362	3.78256	15.7252	7.0811	12.4943	9.60813	13.8728	8.68906	12.814	7.07655	3.08366	4.51525	2.08879	1.63527	TC164624	protein
DE	BQ654765	50	12	71	16	86	14	63	18	172	78	156	53	323	101	244	70	BQ654765	4.71362	4.19584	12.4996	5.04341	8.83901	4.72073	9.26047	6.91785	14.2031	25.1017	16.7982	16.3068	20.7504	28.5025	25.4833	28.6172	BQ654765	60s ribosomal protein L18-2-like
DE	TC159840	84	27	99	23	335	178	284	155	428	138	380	124	385	94	310	66	TC159840	7.91888	9.44063	17.429	7.2499	34.431	60.0207	41.7456	59.5704	35.3427	44.4108	40.9187	38.1518	24.7335	26.5271	32.3763	26.982	TC159840	Spermidine synthase
DE	TC199342	372	409	152	101	183	98	128	288	77	52	120	39	107	21	96	41	TC199342	35.0693	143.008	26.7597	31.8365	18.8086	33.0451	18.8149	110.686	6.35838	16.7345	12.9217	11.9994	6.87398	5.92626	10.0262	16.7615	TC199342	putative protein kinase
DE	TC176408	178	78	137	45	226	35	142	31	471	124	403	92	800	247	629	167	TC176408	16.7805	27.2729	24.1189	14.1846	23.2281	11.8018	20.8728	11.9141	38.8935	39.9053	43.3953	28.3062	51.3943	69.7042	65.6926	68.2726	TC176408	60s ribosomal protein L9
DE	TC194993	42	6	42	5	50	4	58	8	131	24	161	21	210	63	341	55	TC194993	3.95944	2.09792	7.39412	1.57607	5.13896	1.34878	8.52551	3.0746	10.8175	7.72361	17.3366	6.4612	13.491	17.7788	35.6139	22.485	TC194993	Lactoylglutathione Lyase
DE	TC177180	207	83	160	59	250	52	203	63	629	140	513	154	1412	294	766	143	TC177180	19.5144	29.0212	28.1681	18.5976	25.6948	17.5342	29.8393	24.2125	51.9406	45.0544	55.2402	47.3821	90.7109	82.9677	80.0008	58.4609	TC177180	60s ribosomal protein L39
DE	GT232937	40	12	23	6	42	6	28	4	108	37	74	27	190	40	142	23	GT232937	3.7709	4.19584	4.04916	1.89128	4.31673	2.02317	4.11577	1.5373	8.91825	11.9072	7.96837	8.30725	12.2061	11.2881	14.8304	9.40281	GT232937	Protein-arginine n-methyltransferase
DE	TC183926	132	51	108	38	180	38	143	49	434	106	374	99	986	208	531	87	TC183926	12.444	17.8323	19.0135	11.9781	18.5003	12.8134	21.0198	18.8319	35.8382	34.1126	40.2726	30.4599	63.3434	58.6982	55.4575	35.5671	TC183926	60s ribosomal protein L39
DE	TC171028	293	97	80	102	619	193	341	143	495	106	287	115	289	62	156	29	TC171028	27.6218	33.9163	14.084	32.1517	63.6203	65.0787	50.1241	54.9585	40.8753	34.1126	30.9044	35.3827	18.5662	17.4966	16.2926	11.8557	TC171028	Calmodulin
DE	TC161452	79	22	54	20	313	112	232	75	228	57	160	33	321	57	182	15	TC161452	7.44752	7.69236	9.50673	6.30426	32.1699	37.7659	34.1021	28.8244	18.8274	18.3436	17.2289	10.1533	20.6219	16.0856	19.008	6.13227	TC161452	Unknown
DE	TC166098	208	42	139	36	210	39	191	63	428	112	425	116	993	205	751	165	TC166098	19.6087	14.6854	24.471	11.3477	21.5836	13.1506	28.0754	24.2125	35.3427	36.0435	45.7643	35.6904	63.7931	57.8516	78.4342	67.4549	TC166098	Ribosomal protein L23
DE	TC164817	112	17	77	10	110	18	80	35	324	57	277	76	487	91	412	102	TC164817	10.5585	5.9441	13.5559	3.15213	11.3057	6.06951	11.7593	13.4514	26.7548	18.3436	29.8276	23.3834	31.2863	25.6805	43.0292	41.6994	TC164817	Ribosomal protein S8
DE	TC174197	39	6	23	3	29	5	24	8	84	35	115	19	238	25	172	21	TC174197	3.67662	2.09792	4.04916	0.945639	2.9806	1.68598	3.5278	3.0746	6.93642	11.2636	12.3833	5.84585	15.2898	7.05508	17.9636	8.58517	TC174197	probable aquaporin
DE	TC178833	158	47	119	44	187	49	175	44	467	109	396	102	832	165	593	163	TC178833	14.895	16.4337	20.95	13.8694	19.2197	16.5226	25.7235	16.9103	38.5632	35.0781	42.6416	31.383	53.45	46.5635	61.9328	66.6373	TC178833	Unknown
DE	TC186629	87	40	110	31	60	12	40	15	334	65	243	94	185	24	144	46	TC186629	8.2017	13.9861	19.3656	9.77161	6.16675	4.04634	5.87967	5.76488	27.5805	20.9181	26.1664	28.9216	11.8849	6.77287	15.0393	18.8056	TC186629	NADH-ubiquinone oxidoreductase chain 2
DE	TC159713	148	28	100	32	141	34	141	31	350	75	295	93	616	158	485	108	TC159713	13.9523	9.79028	17.605	10.0868	14.4919	11.4646	20.7258	11.9141	28.9017	24.1363	31.7658	28.6139	39.5736	44.5881	50.6533	44.1523	TC159713	60s ribosomal protein L27
DE	TC190609	25	3	21	6	119	40	73	36	152	19	61	19	72	22	52	11	TC190609	2.35681	1.04896	3.69706	1.89128	12.2307	13.4878	10.7304	13.8357	12.5516	6.11453	6.56852	5.84585	4.62548	6.20847	5.43087	4.49699	TC190609	Unknown
DE	BF186098	91	43	68	35	77	24	96	25	204	92	233	75	443	137	272	103	BF186098	8.57879	15.0351	11.9714	11.0325	7.914	8.09269	14.1112	9.60813	16.8456	29.6072	25.0896	23.0757	28.4596	38.6618	28.4076	42.1082	BF186098	Ubiquitin fusion protein
DE	TC174107	80	25	71	19	248	114	290	171	411	124	287	105	441	94	299	38	TC174107	7.54179	8.74132	12.4996	5.98905	25.4892	38.4403	42.6276	65.7196	33.9389	39.9053	30.9044	32.306	28.3311	26.5271	31.2275	15.5351	TC174107	Probable serine threonine-protein kinase wnk11-like
DE	TC182827	136	51	108	38	180	38	142	49	440	106	373	99	986	208	535	87	TC182827	12.821	17.8323	19.0135	11.9781	18.5003	12.8134	20.8728	18.8319	36.3336	34.1126	40.1649	30.4599	63.3434	58.6982	55.8753	35.5671	TC182827	60s ribosomal protein L39
DE	TC165601	24	7	43	9	50	15	15	10	91	25	62	26	260	57	139	43	TC165601	2.26254	2.44757	7.57017	2.83692	5.13896	5.05793	2.20487	3.84325	7.51445	8.04543	6.6762	7.99958	16.7031	16.0856	14.5171	17.5792	TC165601	Probable protein arginine n-methyltransferase 3-like
DE	TC189747	106	29	65	29	120	12	73	29	254	85	196	67	361	112	299	96	TC189747	9.99288	10.1399	11.4433	9.14118	12.3335	4.04634	10.7304	11.1454	20.9744	27.3545	21.1054	20.6143	23.1917	31.6067	31.2275	39.2465	TC189747	40S ribosomal protein S18
DE	TC162642	9	4	3	8	46	0	14	4	39	22	45	7	195	36	89	46	TC162642	0.848452	1.39861	0.528151	2.5217	4.72784	0	2.05788	1.5373	3.22048	7.07998	4.84563	2.15373	12.5274	10.1593	9.29514	18.8056	TC162642	Conserved hypothetical protein
DE	TC171846	382	348	301	101	124	28	135	28	135	61	179	69	295	88	357	124	TC171846	36.0121	121.679	52.9912	31.8365	12.7446	9.44147	19.8439	10.7611	11.1478	19.6308	19.2748	21.2296	18.9516	24.8339	37.285	50.6934	TC171846	Subtilisin-like protease
DE	TC163983	247	53	266	129	170	33	103	55	96	37	95	45	189	39	97	13	TC163983	23.2853	18.5316	46.8294	40.6625	17.4725	11.1274	15.1401	21.1379	7.92733	11.9072	10.2297	13.8454	12.1419	11.0059	10.1307	5.31463	TC163983	Heat shock protein 81-1
DE	AW010978	110	14	35	30	126	43	80	25	270	98	215	104	258	74	176	44	AW010978	10.37	4.89514	6.16177	9.45639	12.9502	14.4994	11.7593	9.60813	22.2956	31.5381	23.1514	31.9983	16.5747	20.883	18.3814	17.988	AW010978	6-phosphogluconate dehydrogenase
DE	TC167828	29	7	30	8	138	32	68	62	203	79	161	35	156	54	100	29	TC167828	2.7339	2.44757	5.28151	2.5217	14.1835	10.7902	9.99543	23.8282	16.763	25.4236	17.3366	10.7687	10.0219	15.239	10.444	11.8557	TC167828	Unknown
DE	TC165523	64	17	96	11	281	154	227	143	418	151	449	209	405	97	348	39	TC165523	6.03343	5.9441	16.9008	3.46734	28.881	51.9281	33.3671	54.9585	34.5169	48.5944	48.3486	64.3043	26.0183	27.3737	36.345	15.9439	TC165523	Unknown
DE	FE520000	84	17	51	19	249	82	133	78	125	58	105	52	171	42	101	19	FE520000	7.91888	5.9441	8.97857	5.98905	25.592	27.65	19.5499	29.9774	10.3221	18.6654	11.3065	15.9992	10.9855	11.8525	10.5484	7.76754	FE520000	Probable pectin methyltransferase qua2-like isoform 1
DE	GT236181	55	18	23	24	45	22	87	30	318	63	277	53	189	50	214	33	GT236181	5.18498	6.29375	4.04916	7.56511	4.62506	7.41829	12.7883	11.5298	26.2593	20.2745	29.8276	16.3068	12.1419	14.1102	22.3501	13.491	GT236181	Nodulin-like protein
DE	TC174015	3	2	3	0	46	13	18	0	183	25	77	36	104	20	17	0	TC174015	0.282817	0.699306	0.528151	0	4.72784	4.38354	2.64585	0	15.1115	8.04543	8.29141	11.0763	6.68125	5.64406	1.77548	0	TC174015	GA-responsive GAST1 protein
DE	TC155180	19	2	25	3	32	7	15	4	118	29	79	19	144	33	136	25	TC155180	1.79118	0.699306	4.40126	0.945639	3.28893	2.36037	2.20487	1.5373	9.74402	9.3327	8.50678	5.84585	9.25097	9.3127	14.2038	10.2204	TC155180	H/ACA ribonucleoprotein complex subunit 1-like protein 1
DE	TC192326	162	41	36	34	62	45	39	11	54	7	24	11	35	10	16	7	TC192326	15.2721	14.3358	6.33782	10.7172	6.37231	15.1738	5.73267	4.22758	4.45913	2.25272	2.58434	3.38444	2.2485	2.82203	1.67104	2.86172	TC192326	Aspartic proteinase nepenthesin-2
DE	TC165357	101	11	85	17	143	64	124	43	422	156	389	106	505	187	272	64	TC165357	9.52151	3.84618	14.9643	5.35862	14.6974	21.5805	18.227	16.526	34.8472	50.2035	41.8878	32.6137	32.4426	52.772	28.4076	26.1643	TC165357	Acetyl- Partial
DE	TC180841	82	17	51	11	131	21	104	22	223	60	285	66	336	88	323	62	TC180841	7.73034	5.9441	8.97857	3.46734	13.4641	7.0811	15.2871	8.45515	18.4145	19.309	30.689	20.3066	21.5856	24.8339	33.734	25.3467	TC180841	Cytochrome c
DE	TC164459	6	1	19	0	33	1	13	4	55	5	111	2	446	29	141	31	TC164459	0.565634	0.349653	3.34496	0	3.39171	0.337195	1.91089	1.5373	4.5417	1.60909	11.9526	0.615352	28.6523	8.18389	14.726	12.6733	TC164459	Peroxidase-like partial
DE	TC177037	55	23	28	19	74	19	57	14	105	39	120	31	229	73	212	58	TC177037	5.18498	8.04202	4.92941	5.98905	7.60566	6.40671	8.37852	5.38055	8.67052	12.5509	12.9217	9.53796	14.7116	20.6008	22.1412	23.7114	TC177037	Voltage-dependent anion-selective
DE	TC185950	36	2	26	5	49	5	15	6	169	34	94	47	131	23	107	22	TC185950	3.39381	0.699306	4.57731	1.57607	5.03618	1.68598	2.20487	2.30595	13.9554	10.9418	10.122	14.4608	8.41581	6.49067	11.1751	8.99399	TC185950	Unknown
DE	TC189785	144	70	155	51	214	75	198	67	497	174	581	150	878	262	754	218	TC189785	13.5752	24.4757	27.2878	16.0759	21.9947	25.2896	29.1043	25.7498	41.0405	55.9962	62.5625	46.1514	56.4052	73.9372	78.7476	89.1223	TC189785	Predicted protein
DE	BI416585	72	40	183	29	89	26	37	24	50	1	43	5	31	16	19	12	BI416585	6.78761	13.9861	32.2172	9.14118	9.14735	8.76708	5.43869	9.2238	4.12882	0.321817	4.63027	1.53838	1.99153	4.51525	1.98435	4.90581	BI416585	---NA---
DE	TC182946	35	14	19	13	38	8	34	13	83	28	109	40	176	42	144	33	TC182946	3.29953	4.89514	3.34496	4.09777	3.90561	2.69756	4.99772	4.99623	6.85384	9.01088	11.7372	12.307	11.3067	11.8525	15.0393	13.491	TC182946	Acidic ribosomal protein
DE	TC171841	13	2	24	1	91	35	100	40	107	30	95	19	86	15	78	8	TC171841	1.22554	0.699306	4.22521	0.315213	9.35291	11.8018	14.6992	15.373	8.83568	9.65451	10.2297	5.84585	5.52488	4.23305	8.1463	3.27054	TC171841	Upf0483 protein agap003155
DE	TC177726	48	6	47	4	303	45	213	81	226	33	204	23	154	14	127	10	TC177726	4.52508	2.09792	8.27437	1.26085	31.1421	15.1738	31.3092	31.1303	18.6623	10.62	21.9669	7.07655	9.8934	3.95084	13.2638	4.08818	TC177726	Allene oxide synthase
DE	TC156005	22	4	20	0	145	38	103	26	157	24	96	20	71	16	67	0	TC156005	2.07399	1.39861	3.52101	0	14.903	12.8134	15.1401	9.99245	12.9645	7.72361	10.3373	6.15352	4.56124	4.51525	6.99746	0	TC156005	Arginine decarboxylase
DE	TC173107	171	61	120	51	181	35	127	47	473	121	369	111	776	207	543	114	TC173107	16.1206	21.3288	21.1261	16.0759	18.603	11.8018	18.6679	18.0633	39.0586	38.9399	39.7342	34.152	49.8524	58.416	56.7108	46.6052	TC173107	60s ribosomal protein L24
DE	TC183185	89	15	71	26	101	16	87	26	239	68	219	61	425	111	335	53	TC183185	8.39025	5.24479	12.4996	8.19554	10.3807	5.39512	12.7883	9.99245	19.7358	21.8836	23.5821	18.7682	27.3032	31.3245	34.9873	21.6673	TC183185	60s ribosomal protein L6
DE	TC159249	33	7	33	5	46	5	35	5	99	9	124	18	140	54	260	50	TC159249	3.11099	2.44757	5.80967	1.57607	4.72784	1.68598	5.14471	1.92163	8.17506	2.89635	13.3524	5.53817	8.994	15.239	27.1543	20.4409	TC159249	Lactoylglutathione Lyase
DE	TC171759	955	1049	483	258	536	229	397	869	225	93	293	95	254	70	286	96	TC171759	90.0302	366.786	85.0324	81.325	55.0897	77.2177	58.3557	333.978	18.5797	29.929	31.5504	29.2292	16.3177	19.7542	29.8698	39.2465	TC171759	Small heat-shock protein
DE	TC160787	32	14	39	21	46	14	38	14	115	19	71	23	304	45	190	42	TC160787	3.01672	4.89514	6.86597	6.61948	4.72784	4.72073	5.58568	5.38055	9.49629	6.11453	7.64533	7.07655	19.5298	12.6991	19.8435	17.1703	TC160787	Ribosome biogenesis protein
DE	TC175389	2	3	10	0	88	29	109	17	116	18	68	9	42	21	19	2	TC175389	0.188545	1.04896	1.7605	0	9.04457	9.77866	16.0221	6.53353	9.57886	5.79271	7.32229	2.76908	2.6982	5.92626	1.98435	0.817635	TC175389	Predicted protein
DE	TC190346	440	64	361	38	303	16	187	36	167	9	121	19	116	3	56	4	TC190346	41.4799	22.3778	63.5542	11.9781	31.1421	5.39512	27.4874	13.8357	13.7903	2.89635	13.0294	5.84585	7.45217	0.846609	5.84862	1.63527	TC190346	Low molecular weight heat-shock protein
DE	TC173667	20	4	37	2	165	28	79	34	269	42	206	46	95	7	76	22	TC173667	1.88545	1.39861	6.51387	0.630426	16.9586	9.44147	11.6123	13.0671	22.2131	13.5163	22.1822	14.1531	6.10307	1.97542	7.93742	8.99399	TC173667	Unknown
DE	TC171701	576	91	215	124	1375	462	820	371	1140	157	576	224	749	102	381	54	TC171701	54.3009	31.8184	37.8509	39.0864	141.321	155.784	120.533	142.585	94.1371	50.5253	62.0241	68.9194	48.1179	28.7847	39.7915	22.0762	TC171701	Senescence-associated protein
DE	TC162465	46	10	34	8	58	7	36	12	124	37	122	29	227	43	156	42	TC162465	4.33653	3.49653	5.98572	2.5217	5.96119	2.36037	5.2917	4.6119	10.2395	11.9072	13.137	8.92261	14.5831	12.1347	16.2926	17.1703	TC162465	Nucleosome assembly protein family
DE	TC175643	45	10	20	6	110	41	94	44	122	29	112	28	112	23	64	18	TC175643	4.24226	3.49653	3.52101	1.89128	11.3057	13.825	13.8172	16.9103	10.0743	9.3327	12.0602	8.61493	7.1952	6.49067	6.68414	7.35872	TC175643	---NA---
DE	TC192077	34	6	23	3	46	8	28	4	120	18	118	24	221	26	197	24	TC192077	3.20526	2.09792	4.04916	0.945639	4.72784	2.69756	4.11577	1.5373	9.90917	5.79271	12.7063	7.38423	14.1977	7.33728	20.5746	9.81162	TC192077	Pinus taeda anonymous locus 2_3682_01 genomic sequence
DE	TC176673	85	6	59	33	235	70	109	55	140	21	81	26	111	11	38	14	TC176673	8.01316	2.09792	10.387	10.402	24.1531	23.6037	16.0221	21.1379	11.5607	6.75816	8.72214	7.99958	7.13095	3.10423	3.96871	5.72345	TC176673	proline dehydrogenase 2
DE	AW290717	106	32	58	49	282	113	211	114	369	56	188	58	207	30	142	13	AW290717	9.99288	11.1889	10.2109	15.4454	28.9837	38.1031	31.0152	43.8131	30.4707	18.0218	20.244	17.8452	13.2983	8.46609	14.8304	5.31463	AW290717	Polyubiquitin
DE	TC175989	5	4	17	2	104	39	79	39	43	9	27	4	38	0	26	9	TC175989	0.471362	1.39861	2.99286	0.630426	10.689	13.1506	11.6123	14.9887	3.55079	2.89635	2.90738	1.2307	2.44123	0	2.71543	3.67936	TC175989	Unknown
DE	TC178301	326	341	274	122	132	38	137	45	95	52	121	75	349	83	262	105	TC178301	30.7328	119.232	48.2378	38.456	13.5669	12.8134	20.1379	17.2946	7.84476	16.7345	13.0294	23.0757	22.4207	23.4229	27.3632	42.9259	TC178301	Subtilisin-like proteinase-like
DE	TC155868	63	10	34	13	173	45	125	31	179	48	92	45	105	24	46	18	TC155868	5.93916	3.49653	5.98572	4.09777	17.7808	15.1738	18.374	11.9141	14.7812	15.4472	9.90662	13.8454	6.7455	6.77287	4.80423	7.35872	TC155868	Duf246 domain-containing protein at1g04910
DE	TC194898	26	4	12	1	22	3	22	6	75	5	71	3	153	32	154	47	TC194898	2.45108	1.39861	2.11261	0.315213	2.26114	1.01159	3.23382	2.30595	6.19323	1.60909	7.64533	0.923028	9.82915	9.0305	16.0837	19.2144	TC194898	Pathogenesis-Related Protein 10
DE	TC165737	20	3	27	5	28	2	19	11	131	64	118	22	124	26	119	16	TC165737	1.88545	1.04896	4.75336	1.57607	2.87782	0.67439	2.79284	4.22758	10.8175	20.5963	12.7063	6.76887	7.96611	7.33728	12.4283	6.54108	TC165737	Pinus taeda anonymous locus cl2642contig1_01 genomic sequence
DE	TC154820	20	9	40	2	188	37	102	30	57	14	50	19	47	15	27	3	TC154820	1.88545	3.14688	7.04202	0.630426	19.3225	12.4762	14.9931	11.5298	4.70685	4.50544	5.38404	5.84585	3.01941	4.23305	2.81987	1.22645	TC154820	Disease resistance associated protein
DE	TC185848	96	19	52	43	154	74	116	65	100	19	99	37	85	19	68	11	TC185848	9.05015	6.64341	9.15462	13.5542	15.828	24.9524	17.051	24.9811	8.25764	6.11453	10.6604	11.384	5.46064	5.36186	7.1019	4.49699	TC185848	Histone H3
DE	GW753124	47	18	41	21	70	15	41	18	114	27	132	49	237	81	189	55	GW753124	4.4308	6.29375	7.21807	6.61948	7.19454	5.05793	6.02666	6.91785	9.41371	8.68906	14.2139	15.0761	15.2256	22.8584	19.7391	22.485	GW753124	Transcription factor btf3 homolog
DE	TC184756	120	115	237	44	48	12	38	21	90	30	90	26	108	28	64	52	TC184756	11.3127	40.2101	41.724	13.8694	4.9334	4.04634	5.58568	8.07083	7.43188	9.65451	9.69126	7.99958	6.93823	7.90169	6.68414	21.2585	TC184756	Phosphoglycolate phosphatase
DE	TC181478	85	18	51	22	73	20	65	19	225	48	185	69	305	65	246	41	TC181478	8.01316	6.29375	8.97857	6.93469	7.50288	6.7439	9.55446	7.30218	18.5797	15.4472	19.9209	21.2296	19.5941	18.3432	25.6922	16.7615	TC181478	Nhp2-like protein 1-like
DE	TC170705	24	4	33	4	18	2	18	11	118	24	111	43	148	36	100	28	TC170705	2.26254	1.39861	5.80967	1.26085	1.85003	0.67439	2.64585	4.22758	9.74402	7.72361	11.9526	13.2301	9.50794	10.1593	10.444	11.4469	TC170705	Pentatricopeptide repeat-containing
DE	TC176568	88	39	63	34	110	19	70	31	229	54	208	74	419	123	296	70	TC176568	8.29597	13.6365	11.0912	10.7172	11.3057	6.40671	10.2894	11.9141	18.91	17.3781	22.3976	22.768	26.9177	34.711	30.9142	28.6172	TC176568	Cinnamyl alcohol dehydrogenase
DE	TC168162	24	2	13	2	125	29	77	28	87	10	45	6	37	5	32	3	TC168162	2.26254	0.699306	2.28866	0.630426	12.8474	9.77866	11.3184	10.7611	7.18415	3.21817	4.84563	1.84606	2.37698	1.41102	3.34207	1.22645	TC168162	Ethylene-responsive element binding factor 4
DE	TC164466	61	14	10	14	57	21	20	10	194	46	121	48	148	40	132	24	TC164466	5.75062	4.89514	1.7605	4.41298	5.85841	7.0811	2.93983	3.84325	16.0198	14.8036	13.0294	14.7685	9.50794	11.2881	13.786	9.81162	TC164466	Unknown
DE	TC158161	127	78	72	51	148	44	133	47	341	128	272	111	687	202	492	151	TC158161	11.9726	27.2729	12.6756	16.0759	15.2113	14.8366	19.5499	18.0633	28.1586	41.1926	29.2892	34.152	44.1348	57.005	51.3843	61.7315	TC158161	40s ribosomal protein s14
DE	DR078367	167	49	162	72	57	14	53	17	127	10	87	21	56	17	58	31	DR078367	15.7435	17.133	28.5202	22.6953	5.85841	4.72073	7.79056	6.53353	10.4872	3.21817	9.36822	6.4612	3.5976	4.79745	6.0575	12.6733	DR078367	Auxin aluminum responsive-like protein
DE	TC169313	17	10	25	5	153	66	112	44	175	22	97	13	229	23	68	15	TC169313	1.60263	3.49653	4.40126	1.57607	15.7252	22.2549	16.4631	16.9103	14.4509	7.07998	10.445	3.99979	14.7116	6.49067	7.1019	6.13227	TC169313	Pectate lyase 1
DE	TC194788	237	74	165	45	253	53	232	54	644	169	567	114	1197	228	872	221	TC194788	22.3426	25.8743	29.0483	14.1846	26.0031	17.8713	34.1021	20.7536	53.1792	54.3871	61.055	35.0751	76.8987	64.3423	91.0714	90.3487	TC194788	40s ribosomal protein s2
DE	TC169058	576	146	186	158	267	111	259	82	354	55	140	74	257	44	101	39	TC169058	54.3009	51.0493	32.7454	49.8037	27.442	37.4287	38.0708	31.5147	29.232	17.6999	15.0753	22.768	16.5104	12.4169	10.5484	15.9439	TC169058	Pinus taeda anonymous locus cl104contig2_02 genomic sequence
DE	TC167660	939	1139	373	229	510	206	340	902	194	98	285	81	239	51	273	82	TC167660	88.5218	398.255	65.6668	72.1838	52.4174	69.4622	49.9772	346.661	16.0198	31.5381	30.689	24.9218	15.354	14.3924	28.512	33.523	TC167660	S-adenosylmethionine synthetase
DE	TC172870	149	54	142	49	54	17	47	9	189	48	182	31	289	60	280	71	TC172870	14.0466	18.8813	24.9992	15.4454	5.55008	5.73232	6.90861	3.45893	15.6069	15.4472	19.5979	9.53796	18.5662	16.9322	29.2431	29.0261	TC172870	Methyl coenzyme M reductase subunit A
DE	TC162276	161	44	58	28	343	133	214	101	250	74	156	85	213	61	124	24	TC162276	15.1779	15.3847	10.2109	8.82597	35.2533	44.847	31.4562	38.8168	20.6441	23.8145	16.7982	26.1525	13.6837	17.2144	12.9505	9.81162	TC162276	---NA---
DE	TC193000	61	9	28	15	117	41	67	65	85	17	41	17	51	21	39	4	TC193000	5.75062	3.14688	4.92941	4.7282	12.0252	13.825	9.84844	24.9811	7.01899	5.47089	4.41491	5.23049	3.27638	5.92626	4.07315	1.63527	TC193000	Calcium dependent protein kinase 14
DE	DR021180	60	25	34	25	78	61	68	53	141	50	133	62	354	144	216	91	DR021180	5.65634	8.74132	5.98572	7.88033	8.01678	20.5689	9.99543	20.3692	11.6433	16.0909	14.3215	19.0759	22.742	40.6372	22.559	37.2024	DR021180	3-hydroxy-3-methylglutaryl- synthase
DE	BM492497	336	66	277	85	236	76	165	45	181	27	152	51	178	38	71	22	BM492497	31.6755	23.0771	48.766	26.7931	24.2559	25.6268	24.2536	17.2946	14.9463	8.68906	16.3675	15.6915	11.4352	10.7237	7.41522	8.99399	BM492497	---NA---
DE	TC190707	205	69	109	50	189	45	140	48	474	129	339	98	814	219	535	133	TC190707	19.3258	24.1261	19.1895	15.7607	19.4253	15.1738	20.5788	18.4476	39.1412	41.5144	36.5038	30.1523	52.2937	61.8025	55.8753	54.3727	TC190707	60s ribosomal protein L24
DE	TC189311	186	73	143	60	190	48	127	68	575	175	539	139	866	159	665	206	TC189311	17.5347	25.5247	25.1752	18.9128	19.528	16.1854	18.6679	26.1341	47.4814	56.318	58.0399	42.767	55.6343	44.8703	69.4524	84.2164	TC189311	Ubiquitin fusion protein
DE	TC175323	72	16	63	14	82	17	70	18	211	64	205	49	357	50	299	78	TC175323	6.78761	5.59445	11.0912	4.41298	8.42789	5.73232	10.2894	6.91785	17.4236	20.5963	22.0745	15.0761	22.9347	14.1102	31.2275	31.8878	TC175323	60s acidic ribosomal protein
DE	TC170827	23	4	31	9	23	6	28	7	96	24	97	18	215	34	147	25	TC170827	2.16827	1.39861	5.45756	2.83692	2.36392	2.02317	4.11577	2.69028	7.92733	7.72361	10.445	5.53817	13.8122	9.5949	15.3526	10.2204	TC170827	10 kDa Chaperonin (small heat shock protein)
DE	TC161997	3	0	33	0	10	0	61	0	29	0	154	0	614	129	1006	196	TC161997	0.282817	0	5.80967	0	1.02779	0	8.96649	0	2.39472	0	16.5828	0	39.4451	36.4042	105.066	80.1283	TC161997	Thaumatin-Like Protein
DE	TC154975	56	18	66	10	29	6	44	7	96	42	150	26	232	43	358	57	TC154975	5.27926	6.29375	11.6193	3.15213	2.9806	2.02317	6.46763	2.69028	7.92733	13.5163	16.1521	7.99958	14.9043	12.1347	37.3894	23.3026	TC154975	Pamst-1
DE	TC176041	111	31	60	21	172	39	136	51	474	114	314	111	357	118	433	60	TC176041	10.4642	10.8392	10.563	6.61948	17.678	13.1506	19.9909	19.6006	39.1412	36.6872	33.8117	34.152	22.9347	33.3	45.2224	24.5291	TC176041	Cbs domain-containing protein cbsx5-like
DE	TC159103	15	5	20	7	7	0	8	7	50	19	99	21	118	31	104	24	TC159103	1.41409	1.74826	3.52101	2.20649	0.719454	0	1.17593	2.69028	4.12882	6.11453	10.6604	6.4612	7.58065	8.7483	10.8617	9.81162	TC159103	No apical meristem (NAM)-like protein
DE	TC187736	230	52	115	53	282	74	175	85	325	98	189	44	127	31	63	17	TC187736	21.6827	18.182	20.2458	16.7063	28.9837	24.9524	25.7235	32.6676	26.8373	31.5381	20.3517	13.5377	8.15884	8.7483	6.5797	6.9499	TC187736	Zinc finger protein ZFP-like
DE	BF169553	29	7	43	9	51	9	33	13	110	43	93	43	213	58	163	36	BF169553	2.7339	2.44757	7.57017	2.83692	5.24174	3.03476	4.85072	4.99623	9.0834	13.8381	10.0143	13.2301	13.6837	16.3678	17.0237	14.7174	BF169553	60s ribosomal protein L18-3-like
DE	CD027377	105	32	58	49	276	112	210	114	369	52	188	58	206	30	141	13	CD027377	9.8986	11.1889	10.2109	15.4454	28.3671	37.7659	30.8682	43.8131	30.4707	16.7345	20.244	17.8452	13.234	8.46609	14.726	5.31463	CD027377	Polyubiquitin
DE	TC186997	0	2	13	0	30	61	30	52	114	45	144	27	103	31	127	12	TC186997	0	0.699306	2.28866	0	3.08338	20.5689	4.40975	19.9849	9.41371	14.4818	15.506	8.30725	6.61701	8.7483	13.2638	4.90581	TC186997	ATP-binding cassette
DE	TC162923	124	25	96	49	302	100	183	179	220	68	116	50	173	54	106	19	TC162923	11.6898	8.74132	16.9008	15.4454	31.0393	33.7195	26.8995	68.7942	18.1668	21.8836	12.491	15.3838	11.114	15.239	11.0706	7.76754	TC162923	Hypothetical protein mtr_1g056180
DE	TC167931	26	6	21	4	39	22	58	17	110	20	109	42	178	48	144	22	TC167931	2.45108	2.09792	3.69706	1.26085	4.00839	7.41829	8.52551	6.53353	9.0834	6.43634	11.7372	12.9224	11.4352	13.5457	15.0393	8.99399	TC167931	6-Phosphofructokinase 2-Like
DE	TC165535	316	88	94	109	229	84	161	38	151	37	131	42	139	36	108	8	TC165535	29.7901	30.7695	16.5487	34.3582	23.5364	28.3244	23.6657	14.6044	12.469	11.9072	14.1062	12.9224	8.92975	10.1593	11.2795	3.27054	TC165535	Beta-tubulin
DE	TC168605	75	27	53	17	100	18	67	20	189	63	201	52	322	62	276	83	TC168605	7.07043	9.44063	9.33067	5.35862	10.2779	6.06951	9.84844	7.6865	15.6069	20.2745	21.6438	15.9992	20.6862	17.4966	28.8254	33.9319	TC168605	60s ribosomal protein L15
DE	TC157914	212	54	155	84	172	107	107	64	123	42	115	56	131	29	65	15	TC157914	19.9858	18.8813	27.2878	26.4779	17.678	36.0799	15.7281	24.5968	10.1569	13.5163	12.3833	17.2299	8.41581	8.18389	6.78858	6.13227	TC157914	Predicted protein
DE	TC178113	197	14	25	35	368	28	148	17	42	15	13	2	51	33	29	4	TC178113	18.5717	4.89514	4.40126	11.0325	37.8227	9.44147	21.7548	6.53353	3.46821	4.82726	1.39985	0.615352	3.27638	9.3127	3.02875	1.63527	TC178113	Aluminum-activated malate transporter 12-like
DE	TC191131	63	16	8	14	88	33	81	29	275	56	138	64	170	54	112	18	TC191131	5.93916	5.59445	1.4084	4.41298	9.04457	11.1274	11.9063	11.1454	22.7085	18.0218	14.8599	19.6913	10.9213	15.239	11.6972	7.35872	TC191131	Protein rhomboid-like 1
DE	TC156382	104	43	56	21	167	36	51	49	53	28	25	23	65	5	22	6	TC156382	9.80433	15.0351	9.85883	6.61948	17.1641	12.139	7.49657	18.8319	4.37655	9.01088	2.69202	7.07655	4.17578	1.41102	2.29767	2.45291	TC156382	Cytochrome P450 CYPD
DE	TC160524	74	24	47	18	181	70	153	40	148	33	98	25	53	31	39	20	TC160524	6.97616	8.39167	8.27437	5.67384	18.603	23.6037	22.4897	15.373	12.2213	10.62	10.5527	7.6919	3.40487	8.7483	4.07315	8.17635	TC160524	Glucokinase
DE	TC175506	113	22	102	33	145	26	113	33	317	89	300	78	603	107	481	118	TC175506	10.6528	7.69236	17.9571	10.402	14.903	8.76708	16.6101	12.6827	26.1767	28.6417	32.3042	23.9987	38.7384	30.1957	50.2355	48.2405	TC175506	60s acidic ribosomal protein
DE	TC157037	189	43	133	45	208	24	135	44	483	135	374	123	749	178	535	160	TC157037	17.8175	15.0351	23.4147	14.1846	21.3781	8.09269	19.8439	16.9103	39.8844	43.4453	40.2726	37.8442	48.1179	50.2321	55.8753	65.4108	TC157037	40S ribosomal protein S18
DE	TC171609	9	2	10	4	103	16	99	21	91	17	56	9	57	8	24	7	TC171609	0.848452	0.699306	1.7605	1.26085	10.5863	5.39512	14.5522	8.07083	7.51445	5.47089	6.03012	2.76908	3.66184	2.25762	2.50655	2.86172	TC171609	Glucan endo-1,3-beta-glucosidase 11-like isoform x1
DE	TC197802	66	20	49	15	54	9	56	26	180	46	168	40	327	54	241	60	TC197802	6.22198	6.99306	8.62647	4.7282	5.55008	3.03476	8.23153	9.99245	14.8638	14.8036	18.0904	12.307	21.0074	15.239	25.17	24.5291	TC197802	Ribosomal protein L30e
DE	TC189446	88	34	72	28	95	21	113	23	252	63	225	71	453	94	329	112	TC189446	8.29597	11.8882	12.6756	8.82597	9.76402	7.0811	16.6101	8.83948	20.8093	20.2745	24.2282	21.845	29.102	26.5271	34.3607	45.7876	TC189446	Structural constituent of ribosome
DE	TC180577	87	28	61	22	117	55	109	74	456	108	331	167	324	111	204	29	TC180577	8.2017	9.79028	10.7391	6.93469	12.0252	18.5457	16.0221	28.4401	37.6548	34.7563	35.6423	51.3819	20.8147	31.3245	21.3057	11.8557	TC180577	Glutathione peroxidase
DE	TC162027	119	43	65	25	134	31	103	11	242	103	231	90	487	124	321	116	TC162027	11.2184	15.0351	11.4433	7.88033	13.7724	10.4531	15.1401	4.22758	19.9835	33.1472	24.8742	27.6908	31.2863	34.9932	33.5252	47.4228	TC162027	Malate dehydrogenase
DE	TC156472	967	1139	367	252	540	233	394	927	206	94	294	94	257	74	285	91	TC156472	91.1614	398.255	64.6105	79.4337	55.5008	78.5665	57.9147	356.269	17.0107	30.2508	31.6581	28.9216	16.5104	20.883	29.7653	37.2024	TC156472	unknown
DE	FR730061	127	46	50	46	233	95	133	63	202	66	131	55	127	29	59	19	FR730061	11.9726	16.084	8.80252	14.4998	23.9476	32.0335	19.5499	24.2125	16.6804	21.2399	14.1062	16.9222	8.15884	8.18389	6.16194	7.76754	FR730061	Z-box binding factor 3
DE	DR014063	46	8	22	17	156	44	79	40	88	17	80	21	57	26	51	13	DR014063	4.33653	2.79722	3.87311	5.35862	16.0336	14.8366	11.6123	15.373	7.26672	5.47089	8.61446	6.4612	3.66184	7.33728	5.32643	5.31463	DR014063	---NA---
DE	TC158339	189	56	80	36	168	19	136	19	532	147	482	151	520	90	426	85	TC158339	17.8175	19.5806	14.084	11.3477	17.2669	6.40671	19.9909	7.30218	43.9306	47.3071	51.9021	46.4591	33.4063	25.3983	44.4913	34.7495	TC158339	Non-specific lipid-transfer protein
DE	TC160876	173	56	51	40	101	56	50	9	57	21	28	15	39	16	19	12	TC160876	16.3091	19.5806	8.97857	12.6085	10.3807	18.8829	7.34958	3.45893	4.70685	6.75816	3.01506	4.61514	2.50547	4.51525	1.98435	4.90581	TC160876	Pinus taeda anonymous locus 2_9704_01 genomic sequence
DE	TC187889	54	15	32	18	65	21	59	27	195	78	186	57	242	37	99	29	TC187889	5.09071	5.24479	5.63362	5.67384	6.68065	7.0811	8.67251	10.3768	16.1024	25.1017	20.0286	17.5375	15.5468	10.4415	10.3395	11.8557	TC187889	Predicted protein
DE	TC174505	224	70	166	47	251	47	224	48	644	131	529	101	1161	230	829	205	TC174505	21.117	24.4757	29.2244	14.815	25.7976	15.8482	32.9261	18.4476	53.1792	42.158	56.9631	31.0753	74.5859	64.9067	86.5805	83.8076	TC174505	40s ribosomal protein s2-3-like
DE	TC178243	77	22	29	17	278	68	109	50	205	28	98	46	117	27	82	30	TC178243	7.25898	7.69236	5.10546	5.35862	28.5726	22.9293	16.0221	19.2163	16.9282	9.01088	10.5527	14.1531	7.51641	7.61948	8.56406	12.2645	TC178243	Probable cellulose synthase a catalytic subunit 3
DE	TC184791	32	4	20	7	60	6	33	24	215	30	149	32	194	25	154	22	TC184791	3.01672	1.39861	3.52101	2.20649	6.16675	2.02317	4.85072	9.2238	17.7539	9.65451	16.0444	9.84563	12.4631	7.05508	16.0837	8.99399	TC184791	Ring finger protein
DE	TC166786	1	1	8	0	12	1	19	5	115	13	116	33	69	20	74	2	TC166786	0.0942724	0.349653	1.4084	0	1.23335	0.337195	2.79284	1.92163	9.49629	4.18362	12.491	10.1533	4.43276	5.64406	7.72854	0.817635	TC166786	---NA---
DE	TC164434	64	25	47	4	108	10	93	13	280	71	227	97	332	77	227	45	TC164434	6.03343	8.74132	8.27437	1.26085	11.1002	3.37195	13.6702	4.99623	23.1214	22.849	24.4435	29.8446	21.3286	21.7296	23.7078	18.3968	TC164434	Ribosomal L1 domain containing 1
DE	TC161611	94	52	124	35	82	33	28	32	28	9	25	16	83	23	53	21	TC161611	8.86161	18.182	21.8303	11.0325	8.42789	11.1274	4.11577	12.2984	2.31214	2.89635	2.69202	4.92282	5.33216	6.49067	5.53531	8.58517	TC161611	Magnesium-protoporphyrin ix monomethyl ester oxidative cyclase
DE	TC170750	487	104	220	115	414	91	114	115	182	31	121	52	262	60	155	26	TC170750	45.9107	36.3639	38.7311	36.2495	42.5506	30.6848	16.757	44.1974	15.0289	9.97633	13.0294	15.9992	16.8316	16.9322	16.1882	10.6293	TC170750	Selenocysteine methyltransferase
DE	TC196686	10	4	10	0	139	27	85	36	99	3	27	16	85	24	27	2	TC196686	0.942724	1.39861	1.7605	0	14.2863	9.10427	12.4943	13.8357	8.17506	0.965451	2.90738	4.92282	5.46064	6.77287	2.81987	0.817635	TC196686	Nonspecific lipid-transfer protein precursor
DE	TC154995	204	73	157	46	266	65	163	69	547	143	458	120	1065	221	753	201	TC154995	19.2316	25.5247	27.6399	14.4998	27.3393	21.9177	23.9596	26.5184	45.1693	46.0199	49.3178	36.9211	68.4186	62.3669	78.6431	82.1724	TC154995	60S ribosomal protein L35-4
DE	TC176960	258	59	189	60	112	34	74	36	172	15	89	33	145	25	74	18	TC176960	24.3223	20.6295	33.2735	18.9128	11.5113	11.4646	10.8774	13.8357	14.2031	4.82726	9.58358	10.1533	9.31521	7.05508	7.72854	7.35872	TC176960	Octicosapeptide/Phox/Bem1p
DE	TC174588	232	51	66	76	455	146	417	179	721	255	686	319	670	183	584	84	TC174588	21.8712	17.8323	11.6193	23.9562	46.7645	49.2305	61.2955	68.7942	59.5376	82.0634	73.869	98.1487	43.0427	51.6432	60.9928	34.3407	TC174588	Amino acid permease
DE	TC172292	41	10	21	15	64	12	30	8	162	46	115	38	182	26	100	37	TC172292	3.86517	3.49653	3.69706	4.7282	6.57787	4.04634	4.40975	3.0746	13.3774	14.8036	12.3833	11.6917	11.6922	7.33728	10.444	15.1263	TC172292	Nin one binding protein
DE	TC160205	173	50	46	29	134	35	119	18	239	64	230	78	514	129	453	109	TC160205	16.3091	17.4826	8.09832	9.14118	13.7724	11.8018	17.492	6.91785	19.7358	20.5963	24.7666	23.9987	33.0208	36.4042	47.3112	44.5611	TC160205	Mitochondrial outer membrane protein porin of 36 kda-like
DE	TC159463	194	43	139	44	209	24	135	44	491	136	384	124	749	182	532	162	TC159463	18.2888	15.0351	24.471	13.8694	21.4809	8.09269	19.8439	16.9103	40.545	43.7671	41.3494	38.1518	48.1179	51.361	55.5619	66.2285	TC159463	40S ribosomal protein S18
DE	DR746310	50	8	38	13	140	51	93	41	181	41	178	62	195	55	232	70	DR746310	4.71362	2.79722	6.68992	4.09777	14.3891	17.197	13.6702	15.7573	14.9463	13.1945	19.1672	19.0759	12.5274	15.5212	24.23	28.6172	DR746310	Thaumatin-like protein
DE	TC184055	185	43	174	43	138	25	102	37	434	135	337	133	695	175	471	120	TC184055	17.4404	15.0351	30.6328	13.5542	14.1835	8.42988	14.9931	14.22	35.8382	43.4453	36.2884	40.9209	44.6488	49.3855	49.1911	49.0581	TC184055	Chaperone protein htpg family protein
DE	TC197022	37	11	32	9	51	14	35	14	123	34	107	31	182	55	141	31	TC197022	3.48808	3.84618	5.63362	2.83692	5.24174	4.72073	5.14471	5.38055	10.1569	10.9418	11.5218	9.53796	11.6922	15.5212	14.726	12.6733	TC197022	60s ribosomal protein L24
DE	TC182947	35	6	31	6	36	8	19	6	118	57	94	15	176	34	154	25	TC182947	3.29953	2.09792	5.45756	1.89128	3.70005	2.69756	2.79284	2.30595	9.74402	18.3436	10.122	4.61514	11.3067	9.5949	16.0837	10.2204	TC182947	Probable nucleolar protein 5-2-like
DE	TC168704	2	4	26	0	5	1	43	5	87	28	247	10	213	84	265	47	TC168704	0.188545	1.39861	4.57731	0	0.513896	0.337195	6.32064	1.92163	7.18415	9.01088	26.5971	3.07676	13.6837	23.7051	27.6765	19.2144	TC168704	Pathogenesis-related protein PR10 protein
DE	DR021051	86	44	54	25	75	29	77	23	218	49	183	55	368	91	251	90	DR021051	8.10743	15.3847	9.50673	7.88033	7.70844	9.77866	11.3184	8.83948	18.0017	15.769	19.7056	16.9222	23.6414	25.6805	26.2144	36.7936	DR021051	40s ribosomal protein s2
DE	TC195661	89	32	38	13	145	37	96	34	326	85	243	90	311	82	349	39	TC195661	8.39025	11.1889	6.68992	4.09777	14.903	12.4762	14.1112	13.0671	26.9199	27.3545	26.1664	27.6908	19.9795	23.1407	36.4495	15.9439	TC195661	Cbs domain-containing protein cbsx5-like
DE	NP542733	81	32	76	19	302	109	292	170	550	145	482	87	265	65	171	103	NP542733	7.63607	11.1889	13.3798	5.98905	31.0393	36.7543	42.9216	65.3353	45.417	46.6635	51.9021	26.7678	17.0244	18.3432	17.8592	42.1082	NP542733	Hypothetical protein
DE	TC188398	149	46	83	48	189	47	108	25	459	128	358	92	766	141	472	79	TC188398	14.0466	16.084	14.6122	15.1302	19.4253	15.8482	15.8751	9.60813	37.9026	41.1926	38.5497	28.3062	49.21	39.7906	49.2956	32.2966	TC188398	40s ribosomal protein s17-like
DE	TC159350	17	8	29	6	20	4	29	13	79	6	77	8	199	47	198	33	TC159350	1.60263	2.79722	5.10546	1.89128	2.05558	1.34878	4.26276	4.99623	6.52354	1.9309	8.29141	2.46141	12.7843	13.2635	20.6791	13.491	TC159350	Class IV chitinase Aa
DE	DR388029	74	16	39	26	135	35	81	57	107	22	58	23	53	3	43	11	DR388029	6.97616	5.59445	6.86597	8.19554	13.8752	11.8018	11.9063	21.9065	8.83568	7.07998	6.24548	7.07655	3.40487	0.846609	4.49091	4.49699	DR388029	Zinc finger
DE	AL750768	224	60	78	55	92	13	38	11	66	3	54	25	159	34	64	15	AL750768	21.117	20.9792	13.7319	17.3367	9.45569	4.38354	5.58568	4.22758	5.45004	0.965451	5.81476	7.6919	10.2146	9.5949	6.68414	6.13227	AL750768	---NA---
DE	GT244470	224	84	211	128	173	54	80	42	139	29	113	52	198	41	121	25	GT244470	21.117	29.3708	37.1466	40.3473	17.7808	18.2085	11.7593	16.1417	11.4781	9.3327	12.1679	15.9992	12.7201	11.5703	12.6372	10.2204	GT244470	Iron sulfur cluster assembly protein mitochondrial
DE	GW764246	110	38	96	39	83	38	76	26	80	18	52	31	61	9	41	9	GW764246	10.37	13.2868	16.9008	12.2933	8.53067	12.8134	11.1714	9.99245	6.60611	5.79271	5.5994	9.53796	3.91881	2.53983	4.28203	3.67936	GW764246	Unknown
DE	TC184790	52	16	34	16	46	12	28	6	51	17	74	22	215	39	178	36	TC184790	4.90217	5.59445	5.98572	5.04341	4.72784	4.04634	4.11577	2.30595	4.2114	5.47089	7.96837	6.76887	13.8122	11.0059	18.5903	14.7174	TC184790	Polygalacturonase qrt3-like
DE	TC156236	35	13	14	10	100	25	58	39	100	35	93	31	156	69	112	60	TC156236	3.29953	4.54549	2.46471	3.15213	10.2779	8.42988	8.52551	14.9887	8.25764	11.2636	10.0143	9.53796	10.0219	19.472	11.6972	24.5291	TC156236	Glucan -beta-glucosidase
DE	TC175669	556	159	301	180	800	296	421	277	522	156	286	180	390	100	201	47	TC175669	52.4155	55.5948	52.9912	56.7384	82.2234	99.8098	61.8835	106.458	43.1049	50.2035	30.7967	55.3817	25.0547	28.2203	20.9924	19.2144	TC175669	CC-NBS-LRR resistance-like protein
DE	TC183912	8	0	15	0	109	17	52	25	129	17	158	14	77	37	141	13	TC183912	0.754179	0	2.64076	0	11.2029	5.73232	7.64356	9.60813	10.6524	5.47089	17.0136	4.30746	4.9467	10.4415	14.726	5.31463	TC183912	Phenylalanine ammonia lyase-like partial
DE	TC189699	8	4	7	4	52	17	30	24	117	15	84	50	48	10	42	12	TC189699	0.754179	1.39861	1.23235	1.26085	5.34452	5.73232	4.40975	9.2238	9.66144	4.82726	9.04518	15.3838	3.08366	2.82203	4.38647	4.90581	TC189699	GDP-D-mannose-3',5'-epimerase
DE	TC170492	148	59	103	37	211	64	163	79	388	96	366	134	667	274	473	179	TC170492	13.9523	20.6295	18.1332	11.6629	21.6864	21.5805	23.9596	30.3617	32.0396	30.8944	39.4111	41.2286	42.85	77.3236	49.4	73.1784	TC170492	60S ribosomal protein L35-4
DE	TC157040	262	32	109	43	534	162	443	115	408	52	250	49	271	50	216	36	TC157040	24.6994	11.1889	19.1895	13.5542	54.8841	54.6256	65.1173	44.1974	33.6912	16.7345	26.9202	15.0761	17.4098	14.1102	22.559	14.7174	TC157040	Unknown
DE	TC156925	292	63	180	69	357	66	238	65	752	196	626	194	1257	277	832	217	TC156925	27.5275	22.0281	31.6891	21.7497	36.6922	22.2549	34.984	24.9811	62.0975	63.0762	67.4081	59.6892	80.7532	78.1703	86.8939	88.7134	TC156925	60s ribosomal protein L22-2
DE	TC198132	170	56	59	38	358	152	170	126	234	56	151	71	182	63	108	33	TC198132	16.0263	19.5806	10.387	11.9781	36.795	51.2537	24.9886	48.425	19.3229	18.0218	16.2598	21.845	11.6922	17.7788	11.2795	13.491	TC198132	Cellulose synthase 6f
DE	TC192159	212	71	176	44	276	49	159	82	730	186	508	138	1277	205	764	228	TC192159	19.9858	24.8254	30.9849	13.8694	28.3671	16.5226	23.3717	31.5147	60.2808	59.858	54.7018	42.4593	82.0381	57.8516	79.792	93.2104	TC192159	Ribosomal protein L19
DE	TC189540	133	35	132	60	194	64	111	79	264	73	131	43	106	21	41	13	TC189540	12.5382	12.2379	23.2387	18.9128	19.9392	21.5805	16.3161	30.3617	21.8002	23.4927	14.1062	13.2301	6.80974	5.92626	4.28203	5.31463	TC189540	AGAP008679-PA
DE	TC177343	68	13	58	18	59	13	55	16	194	32	162	46	281	74	238	43	TC177343	6.41052	4.54549	10.2109	5.67384	6.06397	4.38354	8.08454	6.1492	16.0198	10.2981	17.4443	14.1531	18.0522	20.883	24.8567	17.5792	TC177343	Nhp2-like protein 1-like
DE	TC168687	14	7	30	2	102	42	174	31	141	9	86	18	88	13	23	6	TC168687	1.31981	2.44757	5.28151	0.630426	10.4835	14.1622	25.5765	11.9141	11.6433	2.89635	9.26054	5.53817	5.65337	3.66864	2.40211	2.45291	TC168687	Beta-1,3-glucanase-like protein
DE	CR394078	13	0	23	3	10	3	50	2	180	28	283	10	213	50	189	20	CR394078	1.22554	0	4.04916	0.945639	1.02779	1.01159	7.34958	0.76865	14.8638	9.01088	30.4736	3.07676	13.6837	14.1102	19.7391	8.17635	CR394078	Pollen allergen CJP38
DE	TC159512	98	10	98	19	314	90	164	114	651	145	377	88	729	188	528	93	TC159512	9.2387	3.49653	17.2529	5.98905	32.2727	30.3476	24.1066	43.8131	53.7572	46.6635	40.5956	27.0755	46.833	53.0542	55.1442	38.02	TC159512	IAA-Amino Acid Hydrolase Ilr1-Like 6-Like
DE	TC182421	1092	1195	234	492	514	285	436	790	170	93	301	69	239	69	232	149	TC182421	102.945	417.835	41.1958	155.085	52.8285	96.1006	64.0883	303.617	14.038	29.929	32.4119	21.2296	15.354	19.472	24.23	60.9138	TC182421	hypothetical protein
DE	TC174211	30	14	30	9	154	43	114	37	110	23	94	27	99	19	84	13	TC174211	2.82817	4.89514	5.28151	2.83692	15.828	14.4994	16.757	14.22	9.0834	7.40179	10.122	8.30725	6.36004	5.36186	8.77294	5.31463	TC174211	Transcription factor as1
DE	TC156567	47	8	28	24	115	44	65	54	65	19	28	17	59	15	25	4	TC156567	4.4308	2.79722	4.92941	7.56511	11.8196	14.8366	9.55446	20.7536	5.36747	6.11453	3.01506	5.23049	3.79033	4.23305	2.61099	1.63527	TC156567	Unnamed protein product
DE	BF517193	92	49	100	47	50	24	25	19	38	16	38	17	40	24	38	12	BF517193	8.67306	17.133	17.605	14.815	5.13896	8.09269	3.67479	7.30218	3.1379	5.14907	4.09187	5.23049	2.56971	6.77287	3.96871	4.90581	BF517193	Auxin repressed protein
DE	TC185151	154	29	77	51	168	42	118	32	260	108	237	90	544	151	488	103	TC185151	14.518	10.1399	13.5559	16.0759	17.2669	14.1622	17.345	12.2984	21.4699	34.7563	25.5203	27.6908	34.9481	42.6127	50.9666	42.1082	TC185151	Asparagine Synthetase
DE	TC181446	58	22	46	39	57	9	30	18	148	84	129	79	254	47	168	55	TC181446	5.4678	7.69236	8.09832	12.2933	5.85841	3.03476	4.40975	6.91785	12.2213	27.0326	13.8908	24.3064	16.3177	13.2635	17.5459	22.485	TC181446	Pumilio domain-containing protein ppd1
DE	CO368874	19	3	17	3	48	35	39	46	142	33	77	39	52	19	42	9	CO368874	1.79118	1.04896	2.99286	0.945639	4.9334	11.8018	5.73267	17.679	11.7258	10.62	8.29141	11.9994	3.34063	5.36186	4.38647	3.67936	CO368874	Glutathione peroxidase
DE	DR094852	125	43	85	42	132	42	103	45	321	108	224	74	498	159	352	158	DR094852	11.7841	15.0351	14.9643	13.239	13.5669	14.1622	15.1401	17.2946	26.507	34.7563	24.1205	22.768	31.9929	44.8703	36.7628	64.5932	DR094852	40s ribosomal protein s2
DE	TC185741	160	47	72	52	425	192	269	165	482	137	294	146	354	121	230	64	TC185741	15.0836	16.4337	12.6756	16.3911	43.6812	64.7415	39.5407	63.4136	39.8018	44.0889	31.6581	44.9207	22.742	34.1466	24.0211	26.1643	TC185741	Trehalose-6-phosphate synthase
DE	BQ696271	35	7	20	4	117	48	115	16	101	14	63	25	54	18	37	2	BQ696271	3.29953	2.44757	3.52101	1.26085	12.0252	16.1854	16.904	6.1492	8.34022	4.50544	6.78388	7.6919	3.46911	5.07966	3.86427	0.817635	BQ696271	UDP-glucose dehydrogenase
DE	TC183596	267	69	202	101	206	125	134	76	167	50	135	69	172	30	86	18	TC183596	25.1707	24.1261	35.5622	31.8365	21.1725	42.1494	19.6969	29.2087	13.7903	16.0909	14.5369	21.2296	11.0498	8.46609	8.98182	7.35872	TC183596	Hypothetical protein selmodraft_420540
DE	TC185372	239	30	136	53	146	22	73	24	39	11	45	48	55	26	27	6	TC185372	22.5311	10.4896	23.9429	16.7063	15.0058	7.41829	10.7304	9.2238	3.22048	3.53999	4.84563	14.7685	3.53336	7.33728	2.81987	2.45291	TC185372	Potassium channel
DE	DR162410	76	19	45	21	210	64	156	50	201	31	120	40	137	29	104	14	DR162410	7.1647	6.64341	7.92227	6.61948	21.5836	21.5805	22.9307	19.2163	16.5979	9.97633	12.9217	12.307	8.80127	8.18389	10.8617	5.72345	DR162410	---NA---
DE	TC198207	57	6	36	7	62	12	40	33	183	43	134	35	253	70	235	33	TC198207	5.37353	2.09792	6.33782	2.20649	6.37231	4.04634	5.87967	12.6827	15.1115	13.8381	14.4292	10.7687	16.2534	19.7542	24.5433	13.491	TC198207	Aspartate semialdehyde
DE	TC172297	290	10	36	112	308	79	188	53	106	18	106	15	109	20	39	14	TC172297	27.339	3.49653	6.33782	35.3039	31.656	26.6384	27.6344	20.3692	8.7531	5.79271	11.4142	4.61514	7.00247	5.64406	4.07315	5.72345	TC172297	Unknown
DE	TC155699	210	50	167	68	87	38	39	32	111	15	69	37	145	25	58	18	TC155699	19.7972	17.4826	29.4004	21.4345	8.94179	12.8134	5.73267	12.2984	9.16598	4.82726	7.42997	11.384	9.31521	7.05508	6.0575	7.35872	TC155699	Unknown
DE	TC188819	74	25	60	20	121	44	100	71	431	75	328	155	298	91	196	30	TC188819	6.97616	8.74132	10.563	6.30426	12.4363	14.8366	14.6992	27.2871	35.5904	24.1363	35.3193	47.6898	19.1444	25.6805	20.4702	12.2645	TC188819	Glutathione peroxidase
DE	TC176417	141	178	335	50	129	35	114	118	96	13	127	17	78	14	68	34	TC176417	13.2924	62.2382	58.9769	15.7607	13.2585	11.8018	16.757	45.3504	7.92733	4.18362	13.6754	5.23049	5.01094	3.95084	7.1019	13.8998	TC176417	Chlorophyll A/B-Binding Protein Precursor
DE	TC184146	441	158	300	176	568	209	373	198	685	191	348	133	269	67	140	53	TC184146	41.5741	55.2452	52.8151	55.4775	58.3786	70.4738	54.8279	76.0964	56.5648	61.4671	37.4729	40.9209	17.2813	18.9076	14.6216	21.6673	TC184146	General glycosylation pathway protein
DE	TC155365	154	24	103	15	146	28	109	38	433	73	374	83	639	116	518	123	TC155365	14.518	8.39167	18.1332	4.7282	15.0058	9.44147	16.0221	14.6044	35.7556	23.4927	40.2726	25.5371	41.0512	32.7356	54.0998	50.2846	TC155365	Ribosomal protein S8
DE	TC188767	314	76	239	80	340	87	261	93	897	279	764	250	1330	397	986	315	TC188767	29.6015	26.5736	42.0761	25.217	34.9449	29.336	38.3648	35.7422	74.071	89.787	82.2681	76.919	85.443	112.035	102.978	128.778	TC188767	Predicted protein
DE	BE761906	86	13	55	23	67	17	69	19	174	44	131	58	259	96	195	67	BE761906	8.10743	4.54549	9.68278	7.2499	6.88621	5.73232	10.1424	7.30218	14.3683	14.16	14.1062	17.8452	16.6389	27.0915	20.3657	27.3908	BE761906	60s ribosomal protein L27
DE	FG618083	90	44	119	33	91	21	63	54	39	6	44	13	93	17	47	10	FG618083	8.48452	15.3847	20.95	10.402	9.35291	7.0811	9.26047	20.7536	3.22048	1.9309	4.73795	3.99979	5.97458	4.79745	4.90867	4.08818	FG618083	---NA---
DE	GT267726	61	14	50	17	61	25	52	16	160	56	153	47	236	70	197	50	GT267726	5.75062	4.89514	8.80252	5.35862	6.26953	8.42988	7.64356	6.1492	13.2122	18.0218	16.4751	14.4608	15.1613	19.7542	20.5746	20.4409	GT267726	40s ribosomal protein s7
DE	TC159733	68	23	46	7	50	11	26	10	103	64	135	51	198	63	123	58	TC159733	6.41052	8.04202	8.09832	2.20649	5.13896	3.70915	3.82178	3.84325	8.50537	20.5963	14.5369	15.6915	12.7201	17.7788	12.8461	23.7114	TC159733	Unknown
DE	TC192263	12	0	18	2	98	27	79	41	113	12	111	14	84	9	35	4	TC192263	1.13127	0	3.16891	0.630426	10.0724	9.10427	11.6123	15.7573	9.33113	3.86181	11.9526	4.30746	5.3964	2.53983	3.65539	1.63527	TC192263	Plastidial w-3 fatty acid desaturase
DE	TC195991	166	33	117	29	159	36	152	51	334	95	310	98	716	161	546	140	TC195991	15.6492	11.5385	20.5979	9.14118	16.3419	12.139	22.3427	19.6006	27.5805	30.5726	33.381	30.1523	45.9979	45.4347	57.0241	57.2345	TC195991	Ribosomal protein L23
DE	TC157725	141	24	59	18	95	16	82	20	289	70	240	66	397	79	298	52	TC157725	13.2924	8.39167	10.387	5.67384	9.76402	5.39512	12.0533	7.6865	23.8646	22.5272	25.8434	20.3066	25.5044	22.294	31.123	21.2585	TC157725	RNA binding
DE	TC166628	71	106	67	18	239	65	72	36	70	9	30	8	93	23	10	4	TC166628	6.69334	37.0632	11.7954	5.67384	24.5642	21.9177	10.5834	13.8357	5.78035	2.89635	3.23042	2.46141	5.97458	6.49067	1.0444	1.63527	TC166628	nitrite reductase [Pinus sylvestris]
DE	TC184902	207	49	91	49	104	20	39	21	76	16	57	31	116	22	37	7	TC184902	19.5144	17.133	16.0206	15.4454	10.689	6.7439	5.73267	8.07083	6.27581	5.14907	6.1378	9.53796	7.45217	6.20847	3.86427	2.86172	TC184902	hypothetical protein
DE	TC193198	216	70	158	64	232	66	190	75	528	150	456	185	867	242	640	270	TC193198	20.3628	24.4757	27.816	20.1736	23.8448	22.2549	27.9284	28.8244	43.6003	48.2726	49.1024	56.9201	55.6985	68.2931	66.8414	110.381	TC193198	40s ribosomal protein s5
DE	EC428666	77	26	55	13	108	26	71	17	153	43	154	31	296	98	220	95	EC428666	7.25898	9.09098	9.68278	4.09777	11.1002	8.76708	10.4364	6.53353	12.6342	13.8381	16.5828	9.53796	19.0159	27.6559	22.9767	38.8377	EC428666	Ribosomal protein S8
DE	TC163025	387	94	410	126	294	92	221	70	241	41	195	63	244	58	113	31	TC163025	36.4834	32.8674	72.1807	39.7169	30.2171	31.022	32.4851	26.9028	19.9009	13.1945	20.9977	19.3836	15.6753	16.3678	11.8017	12.6733	TC163025	---NA---
DE	TC157194	55	26	47	17	68	10	38	22	145	24	107	34	295	83	187	47	TC157194	5.18498	9.09098	8.27437	5.35862	6.98899	3.37195	5.58568	8.45515	11.9736	7.72361	11.5218	10.461	18.9516	23.4229	19.5302	19.2144	TC157194	mRNA turnover protein 4 homolog
DE	AA556887	75	18	54	22	78	22	53	7	198	63	143	55	270	61	188	56	AA556887	7.07043	6.29375	9.50673	6.93469	8.01678	7.41829	7.79056	2.69028	16.3501	20.2745	15.3983	16.9222	17.3456	17.2144	19.6347	22.8938	AA556887	Nuclear RNA binding protein
DE	TC155108	73	8	32	14	59	12	39	11	91	17	72	23	285	59	145	30	TC155108	6.88189	2.79722	5.63362	4.41298	6.06397	4.04634	5.73267	4.22758	7.51445	5.47089	7.75301	7.07655	18.3092	16.65	15.1438	12.2645	TC155108	U3 small nucleolar ribonucleoprotein protein imp3-like
DE	TC191169	159	47	68	26	136	17	124	14	461	117	393	123	439	75	361	76	TC191169	14.9893	16.4337	11.9714	8.19554	13.978	5.73232	18.227	5.38055	38.0677	37.6526	42.3185	37.8442	28.2026	21.1652	37.7027	31.0701	TC191169	Achain human adenovirus penton base 2 12 chimera
DE	AW064981	46	12	26	4	26	4	19	14	124	24	93	38	176	23	133	39	AW064981	4.33653	4.19584	4.57731	1.26085	2.67226	1.34878	2.79284	5.38055	10.2395	7.72361	10.0143	11.6917	11.3067	6.49067	13.8905	15.9439	AW064981	Ribosomal protein S8
DE	TC178580	180	57	178	37	58	9	43	17	114	33	111	22	112	23	92	21	TC178580	16.969	19.9302	31.337	11.6629	5.96119	3.03476	6.32064	6.53353	9.41371	10.62	11.9526	6.76887	7.1952	6.49067	9.60846	8.58517	TC178580	Predicted protein
DE	TC193911	214	67	84	70	247	139	188	160	1041	236	597	413	641	263	438	97	TC193911	20.1743	23.4267	14.7882	22.0649	25.3865	46.8701	27.6344	61.492	85.962	75.9488	64.2854	127.07	41.1797	74.2194	45.7446	39.6553	TC193911	Glutathione peroxidase
DE	TC187899	55	12	32	14	66	12	47	11	130	50	144	46	168	60	154	34	TC187899	5.18498	4.19584	5.63362	4.41298	6.78343	4.04634	6.90861	4.22758	10.7349	16.0909	15.506	14.1531	10.7928	16.9322	16.0837	13.8998	TC187899	Mitochondrial import receptor subunit tom20
DE	TC177999	33	13	22	10	95	39	83	37	47	14	33	13	50	15	39	8	TC177999	3.11099	4.54549	3.87311	3.15213	9.76402	13.1506	12.2003	14.22	3.88109	4.50544	3.55346	3.99979	3.21214	4.23305	4.07315	3.27054	TC177999	R2R3-MYB transcription factor MYB9
DE	TC182229	51	25	40	12	132	85	135	91	206	53	172	68	166	46	131	34	TC182229	4.80789	8.74132	7.04202	3.78256	13.5669	28.6616	19.8439	34.9736	17.0107	17.0563	18.5211	20.922	10.6643	12.9813	13.6816	13.8998	TC182229	Spermidine synthase
DE	DR384726	90	44	102	47	49	21	25	20	35	16	38	18	42	22	37	12	DR384726	8.48452	15.3847	17.9571	14.815	5.03618	7.0811	3.67479	7.6865	2.89017	5.14907	4.09187	5.53817	2.6982	6.20847	3.86427	4.90581	DR384726	Dormancy-associated protein
DE	AW042769	71	20	42	21	82	14	36	28	185	76	150	42	288	68	160	76	AW042769	6.69334	6.99306	7.39412	6.61948	8.42789	4.72073	5.2917	10.7611	15.2766	24.4581	16.1521	12.9224	18.5019	19.1898	16.7104	31.0701	AW042769	60s ribosomal protein L27a-3
DE	TC168953	16	3	25	9	42	4	35	7	128	21	143	35	201	28	149	17	TC168953	1.50836	1.04896	4.40126	2.83692	4.31673	1.34878	5.14471	2.69028	10.5698	6.75816	15.3983	10.7687	12.9128	7.90169	15.5615	6.9499	TC168953	nodulin MtN3 family protein
DE	GT253784	225	54	146	56	272	51	184	55	595	149	462	162	873	247	574	163	GT253784	21.2113	18.8813	25.7034	17.6519	27.9559	17.197	27.0465	21.1379	49.133	47.9508	49.7485	49.8435	56.084	69.7042	59.9484	66.6373	GT253784	60s ribosomal protein L22-2
DE	TC157065	120	31	72	25	310	118	243	93	416	72	229	74	253	59	178	23	TC157065	11.3127	10.8392	12.6756	7.88033	31.8616	39.789	35.719	35.7422	34.3518	23.1708	24.6589	22.768	16.2534	16.65	18.5903	9.40281	TC157065	GTP pyrophosphokinase-like
DE	TC155287	282	90	234	56	363	72	220	93	917	219	644	197	1609	295	1038	304	TC155287	26.5848	31.4688	41.1958	17.6519	37.3089	24.2781	32.3382	35.7422	75.7226	70.478	69.3464	60.6122	103.367	83.2499	108.408	124.281	TC155287	Ribosomal protein L19
DE	TC160267	163	55	175	54	203	70	138	62	131	18	107	38	149	27	73	14	TC160267	15.3664	19.2309	30.8088	17.0215	20.8642	23.6037	20.2848	23.8282	10.8175	5.79271	11.5218	11.6917	9.57218	7.61948	7.6241	5.72345	TC160267	Heat shock cognate 70 kDa protein 4-like
DE	TC169564	35	12	32	23	34	18	38	14	200	60	112	57	129	37	136	24	TC169564	3.29953	4.19584	5.63362	7.2499	3.49449	6.06951	5.58568	5.38055	16.5153	19.309	12.0602	17.5375	8.28733	10.4415	14.2038	9.81162	TC169564	Crt homolog 1-like
DE	TC171334	194	73	160	38	253	53	151	75	471	137	454	117	1025	219	754	198	TC171334	18.2888	25.5247	28.1681	11.9781	26.0031	17.8713	22.1957	28.8244	38.8935	44.0889	48.887	35.9981	65.8489	61.8025	78.7476	80.9459	TC171334	60S ribosomal protein L35-4
DE	TC177512	71	15	64	18	89	28	85	23	310	63	176	91	398	101	181	37	TC177512	6.69334	5.24479	11.2672	5.67384	9.14735	9.44147	12.4943	8.83948	25.5987	20.2745	18.9518	27.9985	25.5686	28.5025	18.9036	15.1263	TC177512	Probable metal-nicotianamine transporter ysl13-like
DE	TC162945	199	46	130	52	250	43	165	49	550	130	410	146	738	234	527	142	TC162945	18.7602	16.084	22.8866	16.3911	25.6948	14.4994	24.2536	18.8319	45.417	41.8362	44.1491	44.9207	47.4112	66.0355	55.0397	58.0521	TC162945	60s ribosomal protein L22-2
DE	TC190021	58	17	35	5	83	7	94	15	238	64	186	73	272	46	185	35	TC190021	5.4678	5.9441	6.16177	1.57607	8.53067	2.36037	13.8172	5.76488	19.6532	20.5963	20.0286	22.4604	17.4741	12.9813	19.3214	14.3086	TC190021	Ribosomal L1 domain containing 1
DE	TC156038	279	108	387	236	178	34	92	104	145	10	94	51	190	102	132	59	TC156038	26.302	37.7625	68.1315	74.3903	18.2947	11.4646	13.5232	39.9698	11.9736	3.21817	10.122	15.6915	12.2061	28.7847	13.786	24.1202	TC156038	Glucose-1-phosphate adenylyltransferase
DE	TC168069	24	9	47	11	147	32	104	43	313	51	153	91	117	22	139	25	TC168069	2.26254	3.14688	8.27437	3.46734	15.1085	10.7902	15.2871	16.526	25.8464	16.4127	16.4751	27.9985	7.51641	6.20847	14.5171	10.2204	TC168069	---NA---
DE	TC195940	238	73	112	84	238	130	265	190	1179	310	888	447	801	319	596	94	TC195940	22.4368	25.5247	19.7177	26.4779	24.4615	43.8354	38.9528	73.0218	97.3576	99.7633	95.6205	137.531	51.4585	90.0228	62.2461	38.4289	TC195940	Glutathione Peroxidase
DE	TC156152	4	0	22	2	31	5	17	16	238	32	121	19	143	18	120	18	TC156152	0.37709	0	3.87311	0.630426	3.18616	1.68598	2.49886	6.1492	19.6532	10.2981	13.0294	5.84585	9.18673	5.07966	12.5328	7.35872	TC156152	Probable pyridoxal biosynthesis protein PDX1
DE	TC180337	62	9	28	14	142	37	89	31	112	17	38	11	57	7	31	6	TC180337	5.84489	3.14688	4.92941	4.41298	14.5946	12.4762	13.0823	11.9141	9.24856	5.47089	4.09187	3.38444	3.66184	1.97542	3.23763	2.45291	TC180337	RNA recognition motif family protein, expressed
DE	TC191475	185	101	243	88	62	23	68	23	112	76	110	67	184	57	98	36	TC191475	17.4404	35.3149	42.7803	27.7388	6.37231	7.75549	9.99543	8.83948	9.24856	24.4581	11.8449	20.6143	11.8207	16.0856	10.2351	14.7174	TC191475	Unknown
DE	TC174690	185	92	152	49	283	95	90	74	95	41	67	52	112	28	74	24	TC174690	17.4404	32.1681	26.7597	15.4454	29.0865	32.0335	13.2292	28.4401	7.84476	13.1945	7.21461	15.9992	7.1952	7.90169	7.72854	9.81162	TC174690	Protein kinase chloroplast
DE	TC176396	189	61	82	79	196	61	147	53	300	147	308	137	650	236	541	184	TC176396	17.8175	21.3288	14.4361	24.9018	20.1447	20.5689	21.6078	20.3692	24.7729	47.3071	33.1657	42.1516	41.7578	66.5999	56.5019	75.2225	TC176396	Asparagine Synthetase
DE	TC186005	335	74	233	66	365	83	258	82	685	235	681	213	1407	382	1006	283	TC186005	31.5813	25.8743	41.0198	20.8041	37.5144	27.9872	37.9238	31.5147	56.5648	75.627	73.3306	65.535	90.3897	107.802	105.066	115.695	TC186005	60s ribosomal protein L18-2-like
DE	TC170178	207	72	160	66	238	71	177	72	502	170	414	212	854	244	625	277	TC170178	19.5144	25.175	28.1681	20.8041	24.4615	23.9409	26.0175	27.6714	41.4534	54.7089	44.5798	65.2273	54.8634	68.8576	65.2748	113.242	TC170178	Protein
DE	TC173920	37	2	10	5	26	3	21	2	89	17	81	22	140	20	124	32	TC173920	3.48808	0.699306	1.7605	1.57607	2.67226	1.01159	3.08682	0.76865	7.3493	5.47089	8.72214	6.76887	8.994	5.64406	12.9505	13.0822	TC173920	Protein
DE	TC161116	19	10	68	7	224	71	172	83	273	45	160	52	84	21	78	34	TC161116	1.79118	3.49653	11.9714	2.20649	23.0225	23.9409	25.2826	31.899	22.5434	14.4818	17.2289	15.9992	5.3964	5.92626	8.1463	13.8998	TC161116	LP3-1
DE	TC158968	103	43	93	46	121	30	77	31	314	94	177	62	555	152	341	84	TC158968	9.71006	15.0351	16.3727	14.4998	12.4363	10.1159	11.3184	11.9141	25.929	30.2508	19.0595	19.0759	35.6548	42.8949	35.6139	34.3407	TC158968	Acetolactate small
DE	TC167447	1295	340	1484	632	394	125	398	129	782	83	579	161	494	97	597	179	TC167447	122.083	118.882	261.259	199.215	40.495	42.1494	58.5027	49.5779	64.5747	26.7108	62.3471	49.5358	31.736	27.3737	62.3505	73.1784	TC167447	Unknown
DE	TC184239	180	62	151	36	47	7	34	21	112	42	110	29	118	25	89	24	TC184239	16.969	21.6785	26.5836	11.3477	4.83062	2.36037	4.99772	8.07083	9.24856	13.5163	11.8449	8.92261	7.58065	7.05508	9.29514	9.81162	TC184239	Retinitis pigmentosa 9 protein homolog
DE	TC179865	66	14	27	18	50	15	39	31	226	77	128	56	132	30	76	10	TC179865	6.22198	4.89514	4.75336	5.67384	5.13896	5.05793	5.73267	11.9141	18.6623	24.7799	13.7831	17.2299	8.48005	8.46609	7.93742	4.08818	TC179865	---NA---
DE	TC187416	72	9	37	25	93	22	63	12	197	78	199	48	231	54	155	59	TC187416	6.78761	3.14688	6.51387	7.88033	9.55847	7.41829	9.26047	4.6119	16.2676	25.1017	21.4285	14.7685	14.8401	15.239	16.1882	24.1202	TC187416	Elongation factor 1-alpha
DE	TC161430	46	18	47	10	49	13	30	9	130	30	102	39	370	34	154	40	TC161430	4.33653	6.29375	8.27437	3.15213	5.03618	4.38354	4.40975	3.45893	10.7349	9.65451	10.9834	11.9994	23.7698	9.5949	16.0837	16.3527	TC161430	Glycine-rich RNA-binding protein mitochondrial-like
DE	TC186541	88	42	66	19	119	44	104	31	285	84	212	69	455	94	419	102	TC186541	8.29597	14.6854	11.6193	5.98905	12.2307	14.8366	15.2871	11.9141	23.5343	27.0326	22.8283	21.2296	29.2305	26.5271	43.7602	41.6994	TC186541	60S ribosomal protein L35a-3
DE	TC187329	46	7	39	15	50	5	38	13	122	35	126	18	231	56	190	37	TC187329	4.33653	2.44757	6.86597	4.7282	5.13896	1.68598	5.58568	4.99623	10.0743	11.2636	13.5678	5.53817	14.8401	15.8034	19.8435	15.1263	TC187329	40s ribosomal protein s23
DE	TC190575	103	29	69	25	148	15	95	26	297	68	269	74	409	93	334	111	TC190575	9.71006	10.1399	12.1475	7.88033	15.2113	5.05793	13.9642	9.99245	24.5252	21.8836	28.9661	22.768	26.2753	26.2449	34.8829	45.3788	TC190575	Protein
DE	TC162301	46	5	44	2	99	35	144	70	133	25	82	11	46	4	40	10	TC162301	4.33653	1.74826	7.74622	0.630426	10.1751	11.8018	21.1668	26.9028	10.9827	8.04543	8.82982	3.38444	2.95517	1.12881	4.17759	4.08818	TC162301	Pinus taeda anonymous locus cl104contig2_02 genomic sequence
DE	TC167163	40	0	14	4	50	7	26	0	115	17	80	32	171	47	124	28	TC167163	3.7709	0	2.46471	1.26085	5.13896	2.36037	3.82178	0	9.49629	5.47089	8.61446	9.84563	10.9855	13.2635	12.9505	11.4469	TC167163	Type 2 diacylglycerol acyltransferase
DE	TC176110	101	22	102	25	289	72	267	75	497	126	428	202	668	159	406	70	TC176110	9.52151	7.69236	17.9571	7.88033	29.7032	24.2781	39.2468	28.8244	41.0405	40.549	46.0873	62.1506	42.9142	44.8703	42.4025	28.6172	TC176110	Galactinol Synthase
DE	TC158390	214	87	101	205	81	36	80	32	104	29	52	49	156	59	106	50	TC158390	20.1743	30.4198	17.7811	64.6187	8.32512	12.139	11.7593	12.2984	8.58795	9.3327	5.5994	15.0761	10.0219	16.65	11.0706	20.4409	TC158390	---NA---
DE	TC176999	293	150	295	117	170	61	101	77	116	44	145	52	120	62	133	47	TC176999	27.6218	52.4479	51.9349	36.8799	17.4725	20.5689	14.8462	29.593	9.57886	14.16	15.6137	15.9992	7.70914	17.4966	13.8905	19.2144	TC176999	Dormancy-associated protein
DE	BX682794	65	10	11	17	124	54	84	54	129	25	42	25	66	20	38	18	BX682794	6.12771	3.49653	1.93656	5.35862	12.7446	18.2085	12.3473	20.7536	10.6524	8.04543	4.52259	7.6919	4.24003	5.64406	3.96871	7.35872	BX682794	Predicted protein
DE	TC167202	11	0	12	0	19	13	13	9	39	32	58	27	94	41	101	26	TC167202	1.037	0	2.11261	0	1.9528	4.38354	1.91089	3.45893	3.22048	10.2981	6.24548	8.30725	6.03883	11.5703	10.5484	10.6293	TC167202	Ketopantoate hydroxymethyltransferase 1
DE	BI416712	43	26	34	18	74	32	45	16	137	68	99	63	319	80	139	71	BI416712	4.05371	9.09098	5.98572	5.67384	7.60566	10.7902	6.61462	6.1492	11.313	21.8836	10.6604	19.3836	20.4935	22.5762	14.5171	29.0261	BI416712	---NA---
DE	TC175122	596	466	528	220	281	66	238	80	181	70	250	124	620	130	466	233	TC175122	56.1864	162.938	92.9546	69.3469	28.881	22.2549	34.984	30.746	14.9463	22.5272	26.9202	38.1518	39.8306	36.6864	48.6689	95.2545	TC175122	Subtilisin-like proteinase-like
DE	TC163478	319	108	167	76	274	92	238	54	576	216	553	212	1095	318	836	264	TC163478	30.0729	37.7625	29.4004	23.9562	28.1615	31.022	34.984	20.7536	47.564	69.5125	59.5474	65.2273	70.3459	89.7406	87.3116	107.928	TC163478	Malate dehydrogenase
DE	TC162980	48	10	17	10	142	39	76	44	97	19	74	16	102	28	80	19	TC162980	4.52508	3.49653	2.99286	3.15213	14.5946	13.1506	11.1714	16.9103	8.00991	6.11453	7.96837	4.92282	6.55277	7.90169	8.35518	7.76754	TC162980	Gata binding protein 1
DE	TC173889	28	8	57	16	173	51	84	97	155	5	28	13	72	17	38	5	TC173889	2.63963	2.79722	10.0349	5.04341	17.7808	17.197	12.3473	37.2795	12.7993	1.60909	3.01506	3.99979	4.62548	4.79745	3.96871	2.04409	TC173889	---NA---
DE	TC155289	135	14	36	15	104	30	59	46	261	61	276	68	420	83	331	48	TC155289	12.7268	4.89514	6.33782	4.7282	10.689	10.1159	8.67251	17.679	21.5524	19.6308	29.7199	20.922	26.982	23.4229	34.5696	19.6232	TC155289	Otu domain-containing protein at3g57810-like
DE	TC176024	105	25	44	16	87	50	77	34	213	54	190	58	377	92	255	65	TC176024	9.8986	8.74132	7.74622	5.04341	8.94179	16.8598	11.3184	13.0671	17.5888	17.3781	20.4593	17.8452	24.2195	25.9627	26.6321	26.5731	TC176024	40s ribosomal protein s27-2
DE	TC164281	69	23	22	11	36	9	32	6	163	48	99	53	122	23	55	13	TC164281	6.5048	8.04202	3.87311	3.46734	3.70005	3.03476	4.70373	2.30595	13.46	15.4472	10.6604	16.3068	7.83763	6.49067	5.74419	5.31463	TC164281	Phospholipase C
DE	TC180832	207	51	32	40	415	133	228	134	298	73	180	80	249	71	124	23	TC180832	19.5144	17.8323	5.63362	12.6085	42.6534	44.847	33.5141	51.4996	24.6078	23.4927	19.3825	24.6141	15.9965	20.0364	12.9505	9.40281	TC180832	Pollen-specific protein sf21
DE	TC159928	26	6	21	7	33	3	13	12	47	27	55	22	179	41	123	29	TC159928	2.45108	2.09792	3.69706	2.20649	3.39171	1.01159	1.91089	4.6119	3.88109	8.68906	5.92244	6.76887	11.4995	11.5703	12.8461	11.8557	TC159928	Translational elongation factor Tu
DE	TC171866	97	21	27	22	191	69	128	38	171	26	112	34	104	15	65	20	TC171866	9.14442	7.34271	4.75336	6.93469	19.6308	23.2665	18.8149	14.6044	14.1206	8.36725	12.0602	10.461	6.68125	4.23305	6.78858	8.17635	TC171866	Rab2/RabB-family small GTPase
DE	TC194266	69	38	57	11	70	34	85	9	78	1	189	4	195	98	1134	126	TC194266	6.5048	13.2868	10.0349	3.46734	7.19454	11.4646	12.4943	3.45893	6.44096	0.321817	20.3517	1.2307	12.5274	27.6559	118.435	51.511	TC194266	Isocitrate Lyase
DE	TC175866	155	59	100	40	187	34	137	54	340	120	337	70	695	208	504	139	TC175866	14.6122	20.6295	17.605	12.6085	19.2197	11.4646	20.1379	20.7536	28.076	38.6181	36.2884	21.5373	44.6488	58.6982	52.6376	56.8257	TC175866	40s ribosomal protein s11
DE	TC191675	72	21	35	19	84	14	36	31	179	92	160	39	301	74	152	71	TC191675	6.78761	7.34271	6.16177	5.98905	8.63345	4.72073	5.2917	11.9141	14.7812	29.6072	17.2289	11.9994	19.3371	20.883	15.8748	29.0261	TC191675	60s ribosomal protein L27a-3
DE	TC156554	23	5	10	6	26	4	30	8	78	22	99	12	150	40	117	19	TC156554	2.16827	1.74826	1.7605	1.89128	2.67226	1.34878	4.40975	3.0746	6.44096	7.07998	10.6604	3.69211	9.63642	11.2881	12.2194	7.76754	TC156554	Similarity to RNA-binding protein
DE	CX649469	129	41	110	38	93	21	49	31	91	5	32	17	62	11	50	12	CX649469	12.1611	14.3358	19.3656	11.9781	9.55847	7.0811	7.20259	11.9141	7.51445	1.60909	3.44578	5.23049	3.98306	3.10423	5.22199	4.90581	CX649469	Heat shock protein
DE	TC157571	58	9	14	4	151	27	108	39	76	34	42	12	77	15	42	5	TC157571	5.4678	3.14688	2.46471	1.26085	15.5197	9.10427	15.8751	14.9887	6.27581	10.9418	4.52259	3.69211	4.9467	4.23305	4.38647	2.04409	TC157571	Amino acid binding
DE	TC188074	80	17	49	7	151	56	106	69	340	88	226	89	355	100	190	29	TC188074	7.54179	5.9441	8.62647	2.20649	15.5197	18.8829	15.5811	26.5184	28.076	28.3199	24.3358	27.3832	22.8062	28.2203	19.8435	11.8557	TC188074	Udp-Glucuronate 4-Epimerase 4
DE	TC179365	4	2	3	0	47	13	25	1	164	16	82	34	91	26	16	0	TC179365	0.37709	0.699306	0.528151	0	4.83062	4.38354	3.67479	0.384325	13.5425	5.14907	8.82982	10.461	5.8461	7.33728	1.67104	0	TC179365	GA-responsive GAST1 protein
DE	TC171454	226	68	155	82	127	51	101	40	146	34	72	38	148	25	101	24	TC171454	21.3056	23.7764	27.2878	25.8475	13.053	17.197	14.8462	15.373	12.0562	10.9418	7.75301	11.6917	9.50794	7.05508	10.5484	9.81162	TC171454	Type b response regulator
DE	BX677763	207	27	114	36	243	98	119	87	234	45	114	41	145	29	53	8	BX677763	19.5144	9.44063	20.0698	11.3477	24.9753	33.0451	17.492	33.4363	19.3229	14.4818	12.2756	12.6147	9.31521	8.18389	5.53531	3.27054	BX677763	Pinus taeda anonymous locus cl573contig1_03 genomic sequence
DE	EC428559	81	37	89	30	127	34	88	36	260	101	230	93	404	119	423	108	EC428559	7.63607	12.9372	15.6685	9.45639	13.053	11.4646	12.9353	13.8357	21.4699	32.5035	24.7666	28.6139	25.9541	33.5822	44.178	44.1523	EC428559	Unknown
DE	TC185823	152	82	94	24	186	36	93	24	155	144	241	55	630	225	432	233	TC185823	14.3294	28.6715	16.5487	7.56511	19.1169	12.139	13.6702	9.2238	12.7993	46.3417	25.951	16.9222	40.473	63.4957	45.118	95.2545	TC185823	Pectate lyase
DE	TC192335	196	89	143	57	181	52	174	75	435	221	411	157	902	268	619	211	TC192335	18.4774	31.1191	25.1752	17.9671	18.603	17.5342	25.5765	28.8244	35.9207	71.1216	44.2568	48.3051	57.947	75.6304	64.6482	86.2605	TC192335	Ubiquitin fusion protein
DE	TC181827	243	83	230	102	676	231	469	257	413	137	245	164	348	96	219	61	TC181827	22.9082	29.0212	40.4916	32.1517	69.4787	77.8921	68.9391	98.7715	34.1041	44.0889	26.3818	50.4589	22.3565	27.0915	22.8723	24.9379	TC181827	Leucine Rich Repeat family protein, expressed
DE	TC157560	400	216	387	167	203	59	118	40	328	127	267	91	292	127	160	51	TC157560	37.709	75.525	68.1315	52.6406	20.8642	19.8945	17.345	15.373	27.0851	40.8708	28.7507	27.9985	18.7589	35.8398	16.7104	20.8497	TC157560	---NA---
DE	TC185312	34	11	49	3	138	43	79	83	327	83	191	85	167	56	223	34	TC185312	3.20526	3.84618	8.62647	0.945639	14.1835	14.4994	11.6123	31.899	27.0025	26.7108	20.567	26.1525	10.7286	15.8034	23.2901	13.8998	TC185312	Unknown
DE	TC155965	221	83	170	59	216	73	166	53	527	180	503	154	930	212	680	205	TC155965	20.8342	29.0212	29.9286	18.5976	22.2003	24.6153	24.4006	20.3692	43.5178	57.9271	54.1634	47.3821	59.7458	59.8271	71.019	83.8076	TC155965	60s ribosomal protein L23
DE	TC169802	134	30	97	37	166	19	104	38	335	111	263	83	482	149	378	133	TC169802	12.6325	10.4896	17.0769	11.6629	17.0613	6.40671	15.2871	14.6044	27.6631	35.7217	28.32	25.5371	30.965	42.0483	39.4782	54.3727	TC169802	40s ribosomal protein s18-like
DE	TC155013	162	35	95	55	180	35	130	35	343	112	377	102	561	154	435	136	TC155013	15.2721	12.2379	16.7248	17.3367	18.5003	11.8018	19.1089	13.4514	28.3237	36.0435	40.5956	31.383	36.0402	43.4593	45.4313	55.5992	TC155013	Glycine-rich protein
DE	DN609048	4	6	31	3	92	45	84	69	179	17	84	53	44	13	31	19	DN609048	0.37709	2.09792	5.45756	0.945639	9.45569	15.1738	12.3473	26.5184	14.7812	5.47089	9.04518	16.3068	2.82668	3.66864	3.23763	7.76754	DN609048	LP3-1
DE	TC187870	286	73	324	26	244	70	244	70	894	410	1233	276	1507	423	1143	256	TC187870	26.9619	25.5247	57.0404	8.19554	25.0781	23.6037	35.866	26.9028	73.8233	131.945	132.77	84.9186	96.8139	119.372	119.375	104.657	TC187870	F6f3.10 Protein
DE	TC185563	17	9	10	2	28	4	26	9	67	3	65	13	135	45	122	35	TC185563	1.60263	3.14688	1.7605	0.630426	2.87782	1.34878	3.82178	3.45893	5.53262	0.965451	6.99925	3.99979	8.67278	12.6991	12.7416	14.3086	TC185563	Late embryogenesis abundant protein
DE	TC170217	6	9	14	6	82	30	61	93	71	22	54	45	99	39	56	22	TC170217	0.565634	3.14688	2.46471	1.89128	8.42789	10.1159	8.96649	35.7422	5.86292	7.07998	5.81476	13.8454	6.36004	11.0059	5.84862	8.99399	TC170217	Brassinosteroid insensitive 1-associated receptor kinase 1
DE	TC185677	141	40	118	28	89	16	66	30	293	99	214	98	536	112	325	63	TC185677	13.2924	13.9861	20.774	8.82597	9.14735	5.39512	9.70145	11.5298	24.1949	31.8599	23.0437	30.1523	34.4342	31.6067	33.9429	25.7555	TC185677	Heat shock
DE	TC187774	139	26	252	11	34	32	51	16	58	17	43	7	79	8	22	4	TC187774	13.1039	9.09098	44.3647	3.46734	3.49449	10.7902	7.49657	6.1492	4.78943	5.47089	4.63027	2.15373	5.07518	2.25762	2.29767	1.63527	TC187774	Lysine histidine transporter
DE	TC174796	116	78	72	42	121	44	117	39	283	115	234	96	578	191	419	138	TC174796	10.9356	27.2729	12.6756	13.239	12.4363	14.8366	17.198	14.9887	23.3691	37.009	25.1973	29.5369	37.1324	53.9008	43.7602	56.4168	TC174796	40s ribosomal protein s14
DE	TC177586	6	0	7	0	95	42	68	4	152	18	19	17	160	53	69	3	TC177586	0.565634	0	1.23235	0	9.76402	14.1622	9.99543	1.5373	12.5516	5.79271	2.04593	5.23049	10.2789	14.9568	7.20634	1.22645	TC177586	NBS/LRR
DE	TC173543	97	30	53	33	167	49	108	37	106	12	71	20	84	19	56	9	TC173543	9.14442	10.4896	9.33067	10.402	17.1641	16.5226	15.8751	14.22	8.7531	3.86181	7.64533	6.15352	5.3964	5.36186	5.84862	3.67936	TC173543	---NA---
DE	TC158294	89	31	106	17	114	25	79	22	321	81	314	86	488	117	323	64	TC158294	8.39025	10.8392	18.6613	5.35862	11.7168	8.42988	11.6123	8.45515	26.507	26.0672	33.8117	26.4601	31.3505	33.0178	33.734	26.1643	TC158294	Unknown
DE	TC190064	204	67	140	42	206	76	207	50	542	112	399	108	837	197	682	215	TC190064	19.2316	23.4267	24.6471	13.239	21.1725	25.6268	30.4273	19.2163	44.7564	36.0435	42.9646	33.229	53.7713	55.594	71.2279	87.8958	TC190064	40s ribosomal protein s27-2-like
DE	TC164611	84	12	23	21	81	12	76	12	226	75	149	67	199	43	186	32	TC164611	7.91888	4.19584	4.04916	6.61948	8.32512	4.04634	11.1714	4.6119	18.6623	24.1363	16.0444	20.6143	12.7843	12.1347	19.4258	13.0822	TC164611	Unknown
DE	TC182478	94	23	98	14	108	16	65	30	211	59	179	67	441	113	308	85	TC182478	8.86161	8.04202	17.2529	4.41298	11.1002	5.39512	9.55446	11.5298	17.4236	18.9872	19.2748	20.6143	28.3311	31.8889	32.1674	34.7495	TC182478	Similarity to RNA binding protein
DE	TC184267	466	107	285	104	66	18	120	24	175	37	226	54	208	83	361	48	TC184267	43.9309	37.4129	50.1744	32.7822	6.78343	6.06951	17.639	9.2238	14.4509	11.9072	24.3358	16.6145	13.3625	23.4229	37.7027	19.6232	TC184267	Peroxidase 10 precursor
DE	TC173437	838	1212	430	241	480	238	328	946	203	105	277	88	233	60	253	114	TC173437	79.0003	423.779	75.7017	75.9664	49.334	80.2525	48.2133	363.571	16.763	33.7908	29.8276	27.0755	14.9686	16.9322	26.4233	46.6052	TC173437	hypothetical protein
DE	GW726061	149	53	108	54	146	43	115	51	435	115	418	98	684	117	523	152	GW726061	14.0466	18.5316	19.0135	17.0215	15.0058	14.4994	16.904	19.6006	35.9207	37.009	45.0105	30.1523	43.9421	33.0178	54.622	62.1403	GW726061	Ubiquitin fusion protein
DE	NP542734	328	87	55	45	254	99	240	57	195	33	98	48	165	31	67	18	NP542734	30.9214	30.4198	9.68278	14.1846	26.1059	33.3823	35.278	21.9065	16.1024	10.62	10.5527	14.7685	10.6001	8.7483	6.99746	7.35872	NP542734	Hypothetical protein
DE	TC166500	118	50	119	54	131	49	103	87	352	108	324	127	769	171	463	251	TC166500	11.1241	17.4826	20.95	17.0215	13.4641	16.5226	15.1401	33.4363	29.0669	34.7563	34.8885	39.0749	49.4027	48.2567	48.3556	102.613	TC166500	Predicted protein
DE	CF474767	166	43	79	69	55	13	37	13	67	17	41	28	158	48	47	31	CF474767	15.6492	15.0351	13.908	21.7497	5.65286	4.38354	5.43869	4.99623	5.53262	5.47089	4.41491	8.61493	10.1504	13.5457	4.90867	12.6733	CF474767	Auxin influx transport protein
DE	TC160614	96	22	97	15	119	14	76	27	198	67	204	80	436	112	322	99	TC160614	9.05015	7.69236	17.0769	4.7282	12.2307	4.72073	11.1714	10.3768	16.3501	21.5617	21.9669	24.6141	28.0099	31.6067	33.6296	40.4729	TC160614	RNA recognition motif family protein, expressed
DE	TC179036	120	80	73	49	140	50	138	51	355	130	266	112	662	201	484	146	TC179036	11.3127	27.9722	12.8517	15.4454	14.3891	16.8598	20.2848	19.6006	29.3146	41.8362	28.6431	34.4597	42.5288	56.7228	50.5488	59.6874	TC179036	40s ribosomal protein s14
DE	TC173186	97	46	105	35	105	37	110	39	303	58	259	80	555	118	444	139	TC173186	9.14442	16.084	18.4853	11.0325	10.7918	12.4762	16.1691	14.9887	25.0206	18.6654	27.8893	24.6141	35.6548	33.3	46.3712	56.8257	TC173186	40s ribosomal protein s18-like
DE	TC178851	7	4	10	11	12	3	14	2	108	19	83	16	110	18	84	19	TC178851	0.659907	1.39861	1.7605	3.46734	1.23335	1.01159	2.05788	0.76865	8.91825	6.11453	8.9375	4.92282	7.06671	5.07966	8.77294	7.76754	TC178851	Hypothetical protein selmodraft_89062
DE	TC155698	57	33	76	9	180	30	63	26	36	11	22	10	64	8	31	7	TC155698	5.37353	11.5385	13.3798	2.83692	18.5003	10.1159	9.26047	9.99245	2.97275	3.53999	2.36898	3.07676	4.11154	2.25762	3.23763	2.86172	TC155698	PaMip-2 (aquaporin)
DE	TC180394	467	47	79	95	226	36	117	37	436	82	437	90	1071	278	798	102	TC180394	44.0252	16.4337	13.908	29.9452	23.2281	12.139	17.198	14.22	36.0033	26.389	47.0565	27.6908	68.8041	78.4525	83.3429	41.6994	TC180394	Omega-6 fatty acid desaturase
DE	TC179853	4	3	16	1	92	46	71	10	116	32	77	19	39	22	41	10	TC179853	0.37709	1.04896	2.81681	0.315213	9.45569	15.511	10.4364	3.84325	9.57886	10.2981	8.29141	5.84585	2.50547	6.20847	4.28203	4.08818	TC179853	Formate dehydrogenase 1, mitochondrial precursor
DE	TC164031	78	15	47	33	67	12	41	5	143	28	132	45	248	63	178	49	TC164031	7.35325	5.24479	8.27437	10.402	6.88621	4.04634	6.02666	1.92163	11.8084	9.01088	14.2139	13.8454	15.9322	17.7788	18.5903	20.0321	TC164031	ATP-dependent RNA helicase
DE	TC168643	326	90	138	126	179	58	112	34	179	31	105	45	245	51	100	25	TC168643	30.7328	31.4688	24.295	39.7169	18.3975	19.5573	16.4631	13.0671	14.7812	9.97633	11.3065	13.8454	15.7395	14.3924	10.444	10.2204	TC168643	Telomeric repeat-binding protein
DE	TC162576	9	2	36	2	56	7	60	34	196	26	310	56	205	17	557	87	TC162576	0.848452	0.699306	6.33782	0.630426	5.75564	2.36037	8.8195	13.0671	16.185	8.36725	33.381	17.2299	13.1698	4.79745	58.1729	35.5671	TC162576	Thaumatin-like protein
DE	TC175474	115	15	78	28	255	95	189	71	297	69	207	69	163	40	83	38	TC175474	10.8413	5.24479	13.7319	8.82597	26.2087	32.0335	27.7814	27.2871	24.5252	22.2054	22.2899	21.2296	10.4716	11.2881	8.6685	15.5351	TC175474	Probable protein phosphatase 2c 53
DE	TC186674	97	34	68	16	140	18	81	35	225	64	220	47	493	120	344	67	TC186674	9.14442	11.8882	11.9714	5.04341	14.3891	6.06951	11.9063	13.4514	18.5797	20.5963	23.6898	14.4608	31.6717	33.8644	35.9273	27.3908	TC186674	40s ribosomal protein s11
DE	TC159370	133	39	52	30	163	25	91	72	97	25	96	42	72	13	40	10	TC159370	12.5382	13.6365	9.15462	9.45639	16.753	8.42988	13.3762	27.6714	8.00991	8.04543	10.3373	12.9224	4.62548	3.66864	4.17759	4.08818	TC159370	Pppde peptidase domain-containing protein 2-like isoform 2
DE	TC185810	52	2	6	8	58	23	55	26	169	50	91	42	224	35	86	13	TC185810	4.90217	0.699306	1.0563	2.5217	5.96119	7.75549	8.08454	9.99245	13.9554	16.0909	9.79894	12.9224	14.3904	9.87711	8.98182	5.31463	TC185810	Pinus taeda anonymous locus cl1602contig1_03 genomic sequence
DE	TC196671	92	48	92	29	147	28	88	21	271	76	246	71	469	146	365	94	TC196671	8.67306	16.7833	16.1966	9.14118	15.1085	9.44147	12.9353	8.07083	22.3782	24.4581	26.4895	21.845	30.1299	41.2017	38.1205	38.4289	TC196671	60s Ribosomal Protein L9
DE	DR061124	8	0	10	0	39	6	23	11	103	15	82	29	93	22	46	13	DR061124	0.754179	0	1.7605	0	4.00839	2.02317	3.38081	4.22758	8.50537	4.82726	8.82982	8.92261	5.97458	6.20847	4.80423	5.31463	DR061124	NADH-ubiquinone oxidoreductase chain 5
DE	AL750771	10	1	15	2	57	11	69	12	156	21	124	31	104	13	76	6	AL750771	0.942724	0.349653	2.64076	0.630426	5.85841	3.70915	10.1424	4.6119	12.8819	6.75816	13.3524	9.53796	6.68125	3.66864	7.93742	2.45291	AL750771	Nematode resistance hspro2
DE	TC186432	75	43	66	32	125	34	84	46	253	73	195	75	400	135	320	114	TC186432	7.07043	15.0351	11.6193	10.0868	12.8474	11.4646	12.3473	17.679	20.8918	23.4927	20.9977	23.0757	25.6971	38.0974	33.4207	46.6052	TC186432	60s ribosomal protein L35
DE	TC171586	61	11	50	5	25	2	11	3	121	9	152	17	249	43	157	15	TC171586	5.75062	3.84618	8.80252	1.57607	2.56948	0.67439	1.61691	1.15298	9.99174	2.89635	16.3675	5.23049	15.9965	12.1347	16.397	6.13227	TC171586	Pinus taeda anonymous locus 2_5173_01 genomic sequence
DE	TC156221	71	11	30	14	69	13	30	14	120	22	80	23	286	42	155	44	TC156221	6.69334	3.84618	5.28151	4.41298	7.09177	4.38354	4.40975	5.38055	9.90917	7.07998	8.61446	7.07655	18.3735	11.8525	16.1882	17.988	TC156221	Eukaryotic translation initiation factor 3 subunit m
DE	TC164664	44	19	148	14	60	32	87	35	495	190	441	135	303	101	335	76	TC164664	4.14799	6.64341	26.0555	4.41298	6.16675	10.7902	12.7883	13.4514	40.8753	61.1453	47.4872	41.5363	19.4656	28.5025	34.9873	31.0701	TC164664	F-box family protein
DE	TC179210	102	8	25	4	75	6	59	6	172	97	136	52	284	78	198	27	TC179210	9.61579	2.79722	4.40126	1.26085	7.70844	2.02317	8.67251	2.30595	14.2031	31.2163	14.6446	15.9992	18.245	22.0118	20.6791	11.0381	TC179210	Enoyl- mitochondrial
DE	BQ655581	43	15	36	17	66	18	44	19	108	54	118	44	213	62	152	50	BQ655581	4.05371	5.24479	6.33782	5.35862	6.78343	6.06951	6.46763	7.30218	8.91825	17.3781	12.7063	13.5377	13.6837	17.4966	15.8748	20.4409	BQ655581	60s ribosomal protein L6
DE	CR392230	64	15	61	17	87	24	72	14	158	69	165	44	300	87	246	52	CR392230	6.03343	5.24479	10.7391	5.35862	8.94179	8.09269	10.5834	5.38055	13.0471	22.2054	17.7673	13.5377	19.2728	24.5517	25.6922	21.2585	CR392230	60s ribosomal protein L18-3-like
DE	TC165672	112	22	116	38	40	18	36	19	29	6	34	8	92	9	16	13	TC165672	10.5585	7.69236	20.4219	11.9781	4.11117	6.06951	5.2917	7.30218	2.39472	1.9309	3.66114	2.46141	5.91034	2.53983	1.67104	5.31463	TC165672	Pinus taeda anonymous locus cl1973contig1_04 genomic sequence
DE	TC164461	320	87	222	111	610	257	470	200	377	81	332	119	267	108	258	62	TC164461	30.1672	30.4198	39.0832	34.9887	62.6953	86.6592	69.0861	76.865	31.1313	26.0672	35.75	36.6135	17.1528	30.4779	26.9455	25.3467	TC164461	EDS1-like protein
DE	TC161450	85	34	76	22	85	30	88	22	230	46	194	54	378	80	300	109	TC161450	8.01316	11.8882	13.3798	6.93469	8.73623	10.1159	12.9353	8.45515	18.9926	14.8036	20.8901	16.6145	24.2838	22.5762	31.3319	44.5611	TC161450	40s ribosomal protein s18-like
DE	BX249450	89	30	66	33	95	22	77	44	214	70	168	78	365	115	283	93	BX249450	8.39025	10.4896	11.6193	10.402	9.76402	7.41829	11.3184	16.9103	17.6714	22.5272	18.0904	23.9987	23.4486	32.4534	29.5564	38.02	BX249450	60s ribosomal protein L13e
DE	TC162799	179	58	101	51	170	38	120	43	449	115	320	102	681	208	433	91	TC162799	16.8748	20.2799	17.7811	16.0759	17.4725	12.8134	17.639	16.526	37.0768	37.009	34.4578	31.383	43.7494	58.6982	45.2224	37.2024	TC162799	60s ribosomal protein L24
DE	TC159720	202	98	166	72	247	58	175	65	531	188	458	213	883	286	654	199	TC159720	19.043	34.266	29.2244	22.6953	25.3865	19.5573	25.7235	24.9811	43.8481	60.5016	49.3178	65.535	56.7264	80.7101	68.3036	81.3547	TC159720	40s ribosomal protein s3a
DE	TC194382	69	30	48	17	100	23	58	19	212	57	152	51	283	64	251	61	TC194382	6.5048	10.4896	8.45042	5.35862	10.2779	7.75549	8.52551	7.30218	17.5062	18.3436	16.3675	15.6915	18.1807	18.061	26.2144	24.9379	TC194382	Protein
DE	BF609787	221	80	117	81	151	43	134	34	84	21	75	44	191	40	47	11	BF609787	20.8342	27.9722	20.5979	25.5323	15.5197	14.4994	19.6969	13.0671	6.93642	6.75816	8.07605	13.5377	12.2704	11.2881	4.90867	4.49699	BF609787	---NA---
DE	FR730409	167	88	103	71	165	40	89	74	100	21	85	13	96	23	53	36	FR730409	15.7435	30.7695	18.1332	22.3801	16.9586	13.4878	13.0823	28.4401	8.25764	6.75816	9.15286	3.99979	6.16731	6.49067	5.53531	14.7174	FR730409	Short-chain dehydrogenase/reductase SDR precursor
DE	TC173273	184	73	159	44	249	55	155	69	471	116	466	123	946	214	703	178	TC173273	17.3461	25.5247	27.992	13.8694	25.592	18.5457	22.7837	26.5184	38.8935	37.3308	50.1792	37.8442	60.7737	60.3915	73.4211	72.7695	TC173273	60S ribosomal protein L35-4
DE	TC174554	62	10	20	61	69	53	81	47	103	17	34	11	38	4	26	2	TC174554	5.84489	3.49653	3.52101	19.228	7.09177	17.8713	11.9063	18.0633	8.50537	5.47089	3.66114	3.38444	2.44123	1.12881	2.71543	0.817635	TC174554	Unknown
DE	TC161887	20	4	30	2	147	34	50	67	113	20	77	20	67	3	42	14	TC161887	1.88545	1.39861	5.28151	0.630426	15.1085	11.4646	7.34958	25.7498	9.33113	6.43634	8.29141	6.15352	4.30427	0.846609	4.38647	5.72345	TC161887	Annexin
DE	TC192306	50	25	46	19	48	14	57	9	135	55	138	29	302	73	183	38	TC192306	4.71362	8.74132	8.09832	5.98905	4.9334	4.72073	8.37852	3.45893	11.1478	17.6999	14.8599	8.92261	19.4013	20.6008	19.1125	15.5351	TC192306	Ubiquitin fusion protein
DE	TC191686	52	5	24	16	55	13	44	12	149	18	128	26	220	40	184	36	TC191686	4.90217	1.74826	4.22521	5.04341	5.65286	4.38354	6.46763	4.6119	12.3039	5.79271	13.7831	7.99958	14.1334	11.2881	19.2169	14.7174	TC191686	Hypothetical protein foxb_05225
DE	TC180597	125	34	56	16	319	76	175	66	193	36	103	34	165	40	75	37	TC180597	11.7841	11.8882	9.85883	5.04341	32.7866	25.6268	25.7235	25.3655	15.9372	11.5854	11.0911	10.461	10.6001	11.2881	7.83298	15.1263	TC180597	Probable receptor protein kinase tmk1-like
DE	TC174006	120	22	170	25	38	14	24	34	34	5	31	6	113	17	46	13	TC174006	11.3127	7.69236	29.9286	7.88033	3.90561	4.72073	3.5278	13.0671	2.8076	1.60909	3.3381	1.84606	7.25944	4.79745	4.80423	5.31463	TC174006	Abietadienol/abietadienal oxidase cytochrome p450 720b1
DE	TC193212	45	10	43	18	100	23	97	42	244	55	155	70	79	10	80	24	TC193212	4.24226	3.49653	7.57017	5.67384	10.2779	7.75549	14.2582	16.1417	20.1486	17.6999	16.6905	21.5373	5.07518	2.82203	8.35518	9.81162	TC193212	Thioredoxin H-type
DE	TC154867	13	0	21	4	112	23	104	7	103	50	186	30	159	16	99	15	TC154867	1.22554	0	3.69706	1.26085	11.5113	7.75549	15.2871	2.69028	8.50537	16.0909	20.0286	9.23028	10.2146	4.51525	10.3395	6.13227	TC154867	S-receptor kinase -like protein
DE	TC167214	213	73	180	41	274	54	150	77	503	138	466	125	1061	233	728	205	TC167214	20.08	25.5247	31.6891	12.9237	28.1615	18.2085	22.0487	29.593	41.5359	44.4108	50.1792	38.4595	68.1616	65.7533	76.0321	83.8076	TC167214	60S ribosomal protein L35-4
DE	TC196964	265	68	130	98	112	27	86	43	103	25	49	55	154	42	90	8	TC196964	24.9822	23.7764	22.8866	30.8909	11.5113	9.10427	12.6413	16.526	8.50537	8.04543	5.27635	16.9222	9.8934	11.8525	9.39958	3.27054	TC196964	---NA---
DE	TC159081	197	33	78	45	160	33	107	41	283	94	250	80	636	139	431	92	TC159081	18.5717	11.5385	13.7319	14.1846	16.4447	11.1274	15.7281	15.7573	23.3691	30.2508	26.9202	24.6141	40.8584	39.2262	45.0135	37.6112	TC159081	---NA---
DE	TC187716	75	23	69	20	59	20	48	16	181	31	153	60	255	80	223	51	TC187716	7.07043	8.04202	12.1475	6.30426	6.06397	6.7439	7.0556	6.1492	14.9463	9.97633	16.4751	18.4606	16.3819	22.5762	23.2901	20.8497	TC187716	Nhp2-like protein 1-like
DE	TC173675	136	58	128	50	94	22	56	28	324	100	340	105	335	94	217	57	TC173675	12.821	20.2799	22.5345	15.7607	9.66125	7.41829	8.23153	10.7611	26.7548	32.1817	36.6114	32.306	21.5213	26.5271	22.6634	23.3026	TC173675	transcription factor lhw-like
DE	TC179117	102	26	72	17	91	34	89	26	191	61	235	48	405	90	311	82	TC179117	9.61579	9.09098	12.6756	5.35862	9.35291	11.4646	13.0823	9.99245	15.7721	19.6308	25.305	14.7685	26.0183	25.3983	32.4808	33.523	TC179117	Malate dehydrogenase, mitochondrial precursor
DE	TC171614	210	43	150	80	507	190	375	215	555	137	331	148	361	107	237	46	TC171614	19.7972	15.0351	26.4076	25.217	52.1091	64.0671	55.1219	82.6299	45.8299	44.0889	35.6423	45.5361	23.1917	30.1957	24.7522	18.8056	TC171614	RelA/SpoT-like protein
DE	TC176045	217	38	92	30	371	157	294	195	390	81	258	184	302	96	176	30	TC176045	20.4571	13.2868	16.1966	9.45639	38.1311	52.9396	43.2155	74.9434	32.2048	26.0672	27.7816	56.6124	19.4013	27.0915	18.3814	12.2645	TC176045	F-box protein family, AtFBX13-like protein
DE	FE523036	53	27	47	9	64	8	49	14	162	52	151	27	289	63	274	37	FE523036	4.99644	9.44063	8.27437	2.83692	6.57787	2.69756	7.20259	5.38055	13.3774	16.7345	16.2598	8.30725	18.5662	17.7788	28.6165	15.1263	FE523036	Unknown
DE	DR078925	38	14	35	12	62	9	38	18	118	32	91	34	224	55	125	48	DR078925	3.58235	4.89514	6.16177	3.78256	6.37231	3.03476	5.58568	6.91785	9.74402	10.2981	9.79894	10.461	14.3904	15.5212	13.055	19.6232	DR078925	Transcription factor BTF3 homolog
DE	TC158632	86	28	68	6	174	76	162	52	363	95	292	109	194	40	175	26	TC158632	8.10743	9.79028	11.9714	1.89128	17.8836	25.6268	23.8126	19.9849	29.9752	30.5726	31.4428	33.5367	12.4631	11.2881	18.277	10.6293	TC158632	Unknown
DE	TC164439	138	43	76	50	178	30	111	36	378	108	325	117	564	107	423	85	TC164439	13.0096	15.0351	13.3798	15.7607	18.2947	10.1159	16.3161	13.8357	31.2139	34.7563	34.9962	35.9981	36.233	30.1957	44.178	34.7495	TC164439	Protein
DE	BE458143	50	22	60	23	75	37	44	27	155	41	133	41	298	89	230	72	BE458143	4.71362	7.69236	10.563	7.2499	7.70844	12.4762	6.46763	10.3768	12.7993	13.1945	14.3215	12.6147	19.1444	25.1161	24.0211	29.4349	BE458143	60s ribosomal protein L21
DE	TC175906	19	5	46	3	146	31	158	47	166	35	261	91	203	53	102	23	TC175906	1.79118	1.74826	8.09832	0.945639	15.0058	10.4531	23.2247	18.0633	13.7077	11.2636	28.1047	27.9985	13.0413	14.9568	10.6529	9.40281	TC175906	Galactinol synthase
DE	TC155353	117	36	64	39	96	33	84	30	186	81	158	85	397	131	304	73	TC155353	11.0299	12.5875	11.2672	12.2933	9.8668	11.1274	12.3473	11.5298	15.3592	26.0672	17.0136	26.1525	25.5044	36.9686	31.7497	29.8437	TC155353	Asparagine synthetase
DE	TC190551	176	39	98	40	166	57	107	41	567	120	409	144	378	100	260	49	TC190551	16.5919	13.6365	17.2529	12.6085	17.0613	19.2201	15.7281	15.7573	46.8208	38.6181	44.0414	44.3054	24.2838	28.2203	27.1543	20.0321	TC190551	Ethylene receptor
DE	TC175159	116	23	63	27	112	11	83	22	318	73	243	75	353	78	270	44	TC175159	10.9356	8.04202	11.0912	8.51075	11.5113	3.70915	12.2003	8.45515	26.2593	23.4927	26.1664	23.0757	22.6777	22.0118	28.1987	17.988	TC175159	Calcium binding protein
DE	FG618203	134	53	111	49	159	100	132	95	106	34	36	33	138	42	40	24	FG618203	12.6325	18.5316	19.5416	15.4454	16.3419	33.7195	19.4029	36.5109	8.7531	10.9418	3.87651	10.1533	8.86551	11.8525	4.17759	9.81162	FG618203	---NA---
DE	BQ198028	90	30	79	20	111	27	62	17	186	56	188	72	318	104	225	99	BQ198028	8.48452	10.4896	13.908	6.30426	11.4085	9.10427	9.11348	6.53353	15.3592	18.0218	20.244	22.1527	20.4292	29.3491	23.4989	40.4729	BQ198028	40s ribosomal protein expressed
DE	TC172963	80	36	92	21	309	98	225	145	254	69	213	81	188	53	187	27	TC172963	7.54179	12.5875	16.1966	6.61948	31.7588	33.0451	33.0731	55.7271	20.9744	22.2054	22.936	24.9218	12.0777	14.9568	19.5302	11.0381	TC172963	Probable aquaporin
DE	TC172293	260	118	235	67	186	41	108	47	439	220	459	189	835	291	432	186	TC172293	24.5108	41.259	41.3719	21.1193	19.1169	13.825	15.8751	18.0633	36.251	70.7998	49.4254	58.1508	53.6428	82.1211	45.118	76.0401	TC172293	Unknown
DE	TC168077	68	30	14	20	168	63	96	55	118	29	53	35	118	22	45	11	TC168077	6.41052	10.4896	2.46471	6.30426	17.2669	21.2433	14.1112	21.1379	9.74402	9.3327	5.70708	10.7687	7.58065	6.20847	4.69979	4.49699	TC168077	Receptor-protein kinase-like protein
DE	TC167313	77	15	43	6	213	61	112	50	100	31	96	34	97	38	83	20	TC167313	7.25898	5.24479	7.57017	1.89128	21.892	20.5689	16.4631	19.2163	8.25764	9.97633	10.3373	10.461	6.23155	10.7237	8.6685	8.17635	TC167313	ATP binding
DE	TC183518	160	29	34	10	214	117	156	85	183	54	82	32	188	40	65	8	TC183518	15.0836	10.1399	5.98572	3.15213	21.9947	39.4518	22.9307	32.6676	15.1115	17.3781	8.82982	9.84563	12.0777	11.2881	6.78858	3.27054	TC183518	Asparaginase
DE	TC173672	130	24	60	31	133	16	72	24	252	28	163	46	553	71	329	74	TC173672	12.2554	8.39167	10.563	9.77161	13.6696	5.39512	10.5834	9.2238	20.8093	9.01088	17.552	14.1531	35.5263	20.0364	34.3607	30.2525	TC173672	Eukaryotic translation initiation factor 3 subunit m
DE	TC174263	73	9	42	12	211	75	123	55	172	54	193	29	220	37	134	33	TC174263	6.88189	3.14688	7.39412	3.78256	21.6864	25.2896	18.08	21.1379	14.2031	17.3781	20.7824	8.92261	14.1334	10.4415	13.9949	13.491	TC174263	Predicted protein
DE	TC197923	30	6	27	5	124	32	48	50	160	52	132	28	136	48	82	24	TC197923	2.82817	2.09792	4.75336	1.57607	12.7446	10.7902	7.0556	19.2163	13.2122	16.7345	14.2139	8.61493	8.73703	13.5457	8.56406	9.81162	TC197923	Unknown
DE	TC194171	61	34	68	25	100	28	85	21	165	64	210	70	328	100	267	94	TC194171	5.75062	11.8882	11.9714	7.88033	10.2779	9.44147	12.4943	8.07083	13.6251	20.5963	22.6129	21.5373	21.0716	28.2203	27.8854	38.4289	TC194171	40s ribosomal protein s4
DE	TC158922	105	34	83	31	152	20	49	30	56	17	26	26	68	8	25	7	TC158922	9.8986	11.8882	14.6122	9.77161	15.6224	6.7439	7.20259	11.5298	4.62428	5.47089	2.7997	7.99958	4.36851	2.25762	2.61099	2.86172	TC158922	Cytochrome P450 CYPD
DE	TC173183	34	9	31	17	67	21	56	6	198	66	114	31	245	71	90	36	TC173183	3.20526	3.14688	5.45756	5.35862	6.88621	7.0811	8.23153	2.30595	16.3501	21.2399	12.2756	9.53796	15.7395	20.0364	9.39958	14.7174	TC173183	Oligopeptide transporter OPT-like
DE	TC164224	327	111	220	79	925	326	735	370	738	223	477	254	643	165	430	68	TC164224	30.8271	38.8115	38.7311	24.9018	95.0708	109.926	108.039	142.2	60.9414	71.7652	51.3637	78.1497	41.3081	46.5635	44.9091	27.7996	TC164224	Phosphatidylinositol:ceramide inositolphosphotransferase
DE	TC185824	227	64	138	38	632	217	378	187	364	138	287	138	388	133	263	65	TC185824	21.3998	22.3778	24.295	11.9781	64.9565	73.1714	55.5628	71.8688	30.0578	44.4108	30.9044	42.4593	24.9262	37.533	27.4676	26.5731	TC185824	Dehydration-responsive protein-related
DE	TC178296	556	121	463	173	330	120	254	70	268	94	238	124	295	79	107	44	TC178296	52.4155	42.308	81.5114	54.5319	33.9171	40.4634	37.3359	26.9028	22.1305	30.2508	25.628	38.1518	18.9516	22.294	11.1751	17.988	TC178296	nuclear transcription factor y subunit b-3
DE	TC162814	447	55	155	119	686	351	508	359	871	153	583	203	491	109	439	61	TC162814	42.1398	19.2309	27.2878	37.5104	70.5065	118.356	74.6717	137.973	71.924	49.238	62.7778	62.4582	31.5432	30.7601	45.849	24.9379	TC162814	Polyubiquitin
DE	TC183060	24	3	30	3	51	11	30	18	193	48	180	21	102	10	70	17	TC183060	2.26254	1.04896	5.28151	0.945639	5.24174	3.70915	4.40975	6.91785	15.9372	15.4472	19.3825	6.4612	6.55277	2.82203	7.31078	6.9499	TC183060	NtPRp27
DE	TC194293	240	64	155	60	108	17	61	38	98	32	73	32	189	38	97	19	TC194293	22.6254	22.3778	27.2878	18.9128	11.1002	5.73232	8.96649	14.6044	8.09249	10.2981	7.86069	9.84563	12.1419	10.7237	10.1307	7.76754	TC194293	Probable histone H2A.2
DE	DR683720	33	6	27	7	141	38	59	41	82	15	54	11	43	19	41	3	DR683720	3.11099	2.09792	4.75336	2.20649	14.4919	12.8134	8.67251	15.7573	6.77127	4.82726	5.81476	3.38444	2.76244	5.36186	4.28203	1.22645	DR683720	Predicted protein
DE	TC161463	329	148	253	87	399	83	239	70	828	178	702	195	1551	413	1089	322	TC161463	31.0156	51.7486	44.5408	27.4235	41.0089	27.9872	35.131	26.9028	68.3733	57.2835	75.5919	59.9968	99.6406	116.55	113.735	131.639	TC161463	60s ribosomal protein L9
DE	FR730487	94	43	92	41	101	42	80	68	290	81	248	108	601	121	369	196	FR730487	8.86161	15.0351	16.1966	12.9237	10.3807	14.1622	11.7593	26.1341	23.9472	26.0672	26.7048	33.229	38.6099	34.1466	38.5383	80.1283	FR730487	Predicted protein
DE	TC172451	246	144	319	62	114	36	66	48	158	53	103	21	326	39	125	30	TC172451	23.191	50.35	56.1601	19.5432	11.7168	12.139	9.70145	18.4476	13.0471	17.0563	11.0911	6.4612	20.9432	11.0059	13.055	12.2645	TC172451	Thiazole biosynthetic enzyme
DE	TC181668	201	49	53	41	237	72	186	31	131	29	100	30	138	25	62	18	TC181668	18.9488	17.133	9.33067	12.9237	24.3587	24.2781	27.3404	11.9141	10.8175	9.3327	10.7681	9.23028	8.86551	7.05508	6.47526	7.35872	TC181668	Non-specific lipid-transfer protein
DE	CO197949	42	10	37	10	116	31	85	35	81	32	41	15	48	8	19	8	CO197949	3.95944	3.49653	6.51387	3.15213	11.9224	10.4531	12.4943	13.4514	6.68869	10.2981	4.41491	4.61514	3.08366	2.25762	1.98435	3.27054	CO197949	RNA recognition motif family protein, expressed
DE	AW010178	107	28	98	66	38	4	41	12	70	14	56	22	51	6	71	8	AW010178	10.0871	9.79028	17.2529	20.8041	3.90561	1.34878	6.02666	4.6119	5.78035	4.50544	6.03012	6.76887	3.27638	1.69322	7.41522	3.27054	AW010178	---NA---
DE	TC164132	140	47	166	53	118	48	53	27	71	15	60	23	104	34	70	21	TC164132	13.1981	16.4337	29.2244	16.7063	12.1279	16.1854	7.79056	10.3768	5.86292	4.82726	6.46084	7.07655	6.68125	9.5949	7.31078	8.58517	TC164132	Mitogen activated protein kinase 1
DE	TC168092	55	6	16	15	38	25	35	43	163	36	126	44	216	61	157	43	TC168092	5.18498	2.09792	2.81681	4.7282	3.90561	8.42988	5.14471	16.526	13.46	11.5854	13.5678	13.5377	13.8765	17.2144	16.397	17.5792	TC168092	Nudix hydrolase mitochondrial
DE	TC156425	115	24	96	30	119	19	71	31	307	67	255	80	517	86	320	75	TC156425	10.8413	8.39167	16.9008	9.45639	12.2307	6.40671	10.4364	11.9141	25.351	21.5617	27.4586	24.6141	33.2135	24.2695	33.4207	30.6613	TC156425	Nucleosome assembly protein family
DE	TC165977	291	37	137	68	212	75	127	46	184	49	97	68	138	21	81	7	TC165977	27.4333	12.9372	24.1189	21.4345	21.7892	25.2896	18.6679	17.679	15.1941	15.769	10.445	20.922	8.86551	5.92626	8.45962	2.86172	TC165977	At1g04920/F13M7_7
DE	TC171235	303	76	118	70	305	77	188	96	713	159	612	184	1006	266	702	173	TC171235	28.5645	26.5736	20.774	22.0649	31.3477	25.964	27.6344	36.8952	58.877	51.1689	65.9006	56.6124	64.6283	75.066	73.3167	70.7255	TC171235	2-oxoglutarate dehydrogenase E2 subunit
DE	TC163558	50	26	61	18	61	13	39	10	154	28	123	50	483	45	163	44	TC163558	4.71362	9.09098	10.7391	5.67384	6.26953	4.38354	5.73267	3.84325	12.7168	9.01088	13.2447	15.3838	31.0293	12.6991	17.0237	17.988	TC163558	Glycine-rich RNA-binding protein mitochondrial-like
DE	DR079962	26	5	32	3	14	3	18	2	125	25	62	9	160	25	154	23	DR079962	2.45108	1.74826	5.63362	0.945639	1.43891	1.01159	2.64585	0.76865	10.3221	8.04543	6.6762	2.76908	10.2789	7.05508	16.0837	9.40281	DR079962	40s ribosomal protein s19-3
DE	TC196520	130	43	97	44	134	34	126	31	308	86	255	85	581	140	392	95	TC196520	12.2554	15.0351	17.0769	13.8694	13.7724	11.4646	18.5209	11.9141	25.4335	27.6763	27.4586	26.1525	37.3251	39.5084	40.9404	38.8377	TC196520	60S ribosomal protein L6
DE	TC188924	22	6	15	8	34	43	38	25	100	48	71	34	167	48	104	27	TC188924	2.07399	2.09792	2.64076	2.5217	3.49449	14.4994	5.58568	9.60813	8.25764	15.4472	7.64533	10.461	10.7286	13.5457	10.8617	11.0381	TC188924	Transmembrane protein 45b-like
DE	TC158589	175	54	109	46	317	130	192	76	183	37	107	61	182	50	122	25	TC158589	16.4977	18.8813	19.1895	14.4998	32.581	43.8354	28.2224	29.2087	15.1115	11.9072	11.5218	18.7682	11.6922	14.1102	12.7416	10.2204	TC158589	Protein phosphatase
DE	TC160502	47	13	35	17	91	25	37	18	214	80	83	78	128	30	82	20	TC160502	4.4308	4.54549	6.16177	5.35862	9.35291	8.42988	5.43869	6.91785	17.6714	25.7454	8.9375	23.9987	8.22308	8.46609	8.56406	8.17635	TC160502	Integral membrane single c2 domain protein
DE	TC176684	53	30	77	16	189	73	145	109	448	131	357	110	280	57	232	53	TC176684	4.99644	10.4896	13.5559	5.04341	19.4253	24.6153	21.3138	41.8914	36.9942	42.158	38.442	33.8444	17.988	16.0856	24.23	21.6673	TC176684	Probable inositol transporter 1
DE	TC158600	183	68	172	92	166	54	160	102	480	150	428	202	953	220	658	339	TC158600	17.2519	23.7764	30.2807	28.9996	17.0613	18.2085	23.5187	39.2012	39.6367	48.2726	46.0873	62.1506	61.2234	62.0847	68.7213	138.589	TC158600	Predicted protein
DE	BM158060	15	4	23	6	118	31	73	22	124	30	71	20	50	8	56	5	BM158060	1.41409	1.39861	4.04916	1.89128	12.1279	10.4531	10.7304	8.45515	10.2395	9.65451	7.64533	6.15352	3.21214	2.25762	5.84862	2.04409	BM158060	Unknown
DE	AI919903	319	87	235	102	223	97	216	67	242	13	167	67	160	27	92	32	AI919903	30.0729	30.4198	41.3719	32.1517	22.9198	32.7079	31.7502	25.7498	19.9835	4.18362	17.9827	20.6143	10.2789	7.61948	9.60846	13.0822	AI919903	Unknown
DE	TC155045	2	0	19	0	23	4	19	2	128	30	83	4	208	49	119	12	TC155045	0.188545	0	3.34496	0	2.36392	1.34878	2.79284	0.76865	10.5698	9.65451	8.9375	1.2307	13.3625	13.828	12.4283	4.90581	TC155045	Extensin
DE	TC155614	291	87	241	57	349	74	222	88	860	198	589	178	1498	274	908	278	TC155614	27.4333	30.4198	42.4282	17.9671	35.8699	24.9524	32.6321	33.8206	71.0157	63.7198	63.4239	54.7663	96.2358	77.3236	94.8313	113.651	TC155614	Ribosomal protein L19
DE	TC179396	171	47	77	58	388	149	246	157	223	94	187	93	221	84	157	49	TC179396	16.1206	16.4337	13.5559	18.2824	39.8783	50.2421	36.1599	60.339	18.4145	30.2508	20.1363	28.6139	14.1977	23.7051	16.397	20.0321	TC179396	Phd finger family protein
DE	BE123552	24	8	42	9	45	7	32	11	78	43	83	30	155	61	124	55	BE123552	2.26254	2.79722	7.39412	2.83692	4.62506	2.36037	4.70373	4.22758	6.44096	13.8381	8.9375	9.23028	9.95764	17.2144	12.9505	22.485	BE123552	Unknown
DE	TC172390	149	48	256	27	247	79	78	47	63	28	40	23	120	30	87	17	TC172390	14.0466	16.7833	45.0689	8.51075	25.3865	26.6384	11.4653	18.0633	5.20231	9.01088	4.30723	7.07655	7.70914	8.46609	9.08626	6.9499	TC172390	Unknown
DE	TC155321	68	4	19	12	174	56	153	41	144	16	128	34	272	22	177	20	TC155321	6.41052	1.39861	3.34496	3.78256	17.8836	18.8829	22.4897	15.7573	11.891	5.14907	13.7831	10.461	17.4741	6.20847	18.4858	8.17635	TC155321	NAC family protein
DE	TC157472	423	76	163	113	797	340	640	362	1030	132	611	181	641	95	477	46	TC157472	39.8772	26.5736	28.6962	35.6191	81.915	114.646	94.0746	139.126	85.0537	42.4799	65.7929	55.6894	41.1797	26.8093	49.8178	18.8056	TC157472	Polyubiquitin 3
DE	TC161774	142	30	30	10	197	110	134	81	161	55	90	36	183	35	70	9	TC161774	13.3867	10.4896	5.28151	3.15213	20.2475	37.0915	19.6969	31.1303	13.2948	17.6999	9.69126	11.0763	11.7564	9.87711	7.31078	3.67936	TC161774	Amino acid binding
DE	TC180716	1339	399	1575	474	1055	182	564	336	859	72	375	146	835	158	449	77	TC180716	126.231	139.512	277.279	149.411	108.432	61.3695	82.9033	129.133	70.9331	23.1708	40.3803	44.9207	53.6428	44.5881	46.8934	31.479	TC180716	Heat shock protein HSP101
DE	TC158857	9	0	18	0	40	14	21	41	181	17	115	11	206	43	121	27	TC158857	0.848452	0	3.16891	0	4.11117	4.72073	3.08682	15.7573	14.9463	5.47089	12.3833	3.38444	13.234	12.1347	12.6372	11.0381	TC158857	Properoxidase precursor
DE	AW011326	53	26	50	30	52	12	57	24	150	44	139	49	271	54	210	89	AW011326	4.99644	9.09098	8.80252	9.45639	5.34452	4.04634	8.37852	9.2238	12.3865	14.16	14.9676	15.0761	17.4098	15.239	21.9323	36.3848	AW011326	Predicted protein
DE	TC171438	156	16	106	33	151	37	113	43	363	81	318	61	598	159	317	158	TC171438	14.7065	5.59445	18.6613	10.402	15.5197	12.4762	16.6101	16.526	29.9752	26.0672	34.2425	18.7682	38.4172	44.8703	33.1074	64.5932	TC171438	60s ribosomal protein L36
DE	TC161722	72	27	60	11	83	20	78	21	152	51	190	45	334	84	295	52	TC161722	6.78761	9.44063	10.563	3.46734	8.53067	6.7439	11.4653	8.07083	12.5516	16.4127	20.4593	13.8454	21.4571	23.7051	30.8097	21.2585	TC161722	40s ribosomal protein s11
DE	TC195108	47	21	44	14	33	4	48	13	102	13	65	34	257	41	203	48	TC195108	4.4308	7.34271	7.74622	4.41298	3.39171	1.34878	7.0556	4.99623	8.42279	4.18362	6.99925	10.461	16.5104	11.5703	21.2013	19.6232	TC195108	DEAD box ATP-dependent RNA helicase
DE	TC185354	28	17	15	4	52	19	41	10	112	39	134	13	178	49	124	35	TC185354	2.63963	5.9441	2.64076	1.26085	5.34452	6.40671	6.02666	3.84325	9.24856	12.5509	14.4292	3.99979	11.4352	13.828	12.9505	14.3086	TC185354	Topless-related protein 1-like
DE	TC169683	10	6	8	2	17	4	17	6	97	20	122	22	55	14	87	8	TC169683	0.942724	2.09792	1.4084	0.630426	1.74725	1.34878	2.49886	2.30595	8.00991	6.43634	13.137	6.76887	3.53336	3.95084	9.08626	3.27054	TC169683	Lob Domain-Containing Protein 41-Like
DE	TC164936	326	97	117	177	741	321	735	199	513	164	434	129	572	126	253	57	TC164936	30.7328	33.9163	20.5979	55.7927	76.1594	108.24	108.039	76.4807	42.3617	52.778	46.7334	39.6902	36.7469	35.5576	26.4233	23.3026	TC164936	Unknown
DE	TC156305	307	119	218	107	338	100	267	95	788	262	671	292	1332	359	1044	377	TC156305	28.9416	41.6087	38.379	33.7278	34.7394	33.7195	39.2468	36.5109	65.0702	84.3161	72.2538	89.8414	85.5715	101.311	109.035	154.124	TC156305	Predicted protein
DE	TC178437	94	25	70	20	105	28	78	30	221	60	231	53	349	86	302	72	TC178437	8.86161	8.74132	12.3235	6.30426	10.7918	9.44147	11.4653	11.5298	18.2494	19.309	24.8742	16.3068	22.4207	24.2695	31.5408	29.4349	TC178437	60s ribosomal protein L21
DE	TC199116	63	59	84	50	32	11	28	27	27	15	14	15	23	6	19	16	TC199116	5.93916	20.6295	14.7882	15.7607	3.28893	3.70915	4.11577	10.3768	2.22956	4.82726	1.50753	4.61514	1.47759	1.69322	1.98435	6.54108	TC199116	Spliceosome associated
DE	TC164077	114	34	84	37	140	26	76	27	195	65	188	51	478	103	303	90	TC164077	10.7471	11.8882	14.7882	11.6629	14.3891	8.76708	11.1714	10.3768	16.1024	20.9181	20.244	15.6915	30.7081	29.0669	31.6452	36.7936	TC164077	Orotidine 5 -phosphate decarboxylase
DE	TC155988	33	10	43	4	138	55	94	36	65	10	41	9	66	15	94	12	TC155988	3.11099	3.49653	7.57017	1.26085	14.1835	18.5457	13.8172	13.8357	5.36747	3.21817	4.41491	2.76908	4.24003	4.23305	9.81733	4.90581	TC155988	Leucine Rich Repeat receptor-like tyrosine-protein kinase at2g41820-like
DE	TC165705	58	4	16	14	53	11	45	7	157	26	116	42	191	33	143	22	TC165705	5.4678	1.39861	2.81681	4.41298	5.4473	3.70915	6.61462	2.69028	12.9645	8.36725	12.491	12.9224	12.2704	9.3127	14.9349	8.99399	TC165705	30S ribosomal protein S31, mitochondrial precursor
DE	TC161076	345	66	128	106	191	54	118	44	530	275	351	161	866	294	389	127	TC161076	32.524	23.0771	22.5345	33.4126	19.6308	18.2085	17.345	16.9103	43.7655	88.4997	37.7959	49.5358	55.6343	82.9677	40.6271	51.9198	TC161076	Lysine histidine transporter-like 8
DE	TC159121	162	26	35	44	240	65	200	64	228	48	104	44	147	32	86	16	TC159121	15.2721	9.09098	6.16177	13.8694	24.667	21.9177	29.3983	24.5968	18.8274	15.4472	11.1988	13.5377	9.4437	9.0305	8.98182	6.54108	TC159121	Unknown
[truncated: 75,626 more rows]
