# Supplementary material for: A transcriptomic view to wounding response in young Scots pine stems
Source: Sci Rep. 2021 Feb 12;11:3778. doi: 10.1038/s41598-021-82848-3 (PMC7881122; doi:10.1038/s41598-021-82848-3)
Supplement: Supplementary file 3 — Supplementary Table 2. [file 41598_2021_82848_MOESM3_ESM.xlsx]

## Sheet: Table S2
A transcriptomic view to wounding response in young Scots pine stems
Kean-Jin Lim, Tanja Paasela, Anni Harju, Martti Venäläinen, Lars Paulin, Petri Auvinen, Katri Kärkkäinen and Teemu H. Teeri
Table S2	The 4595 statistically significantly (FDR < 0.05) differentailly expressed transcripts across all time points compared to control
				Fold changes (FC) less than 1 are shown as reciprocals and in blue.								Raw counts																	Counts per million (CPM)
RefTag	log2FC_03H	log2FC_24H	log2FC_96H	FC_03H	FC_24H	FC_96H	p-value	FDR	RefTag	Annotation	RefTag	T413.00H	T426.00H	T395.00H	T547.00H	T413.03H	T426.03H	T395.03H	T547.03H	T413.24H	T426.24H	T395.24H	T547.24H	T413.96H	T426.96H	T395.96H	T547.96H	RefTag	T413.00H	T426.00H	T395.00H	T547.00H	T413.03H	T426.03H	T395.03H	T547.03H	T413.24H	T426.24H	T395.24H	T547.24H	T413.96H	T426.96H	T395.96H	T547.96H	RefTag	Annotation in Pine Gene Index version 9	RefTag	GO ID
TC159793	7.49236	2.71507	2.17566	180.064	6.56623	4.51793	7.79445e-75	1.37058e-70	TC159793	WRKY transcription factor 1	TC159793	1	0	3	0	252	135	269	99	19	0	18	4	15	2	14	0	TC159793	0.0942724	0	0.528151	0	25.9004	45.5214	39.5407	38.0482	1.56895	0	1.93825	1.2307	0.963642	0.564406	1.46216	0	TC159793	Chromosome chr19 scaffold_4, whole genome shotgun sequence	TC159793	GO:0006810	GO:0003700
TC179373	6.41577	1.37269	0.747861	85.3765	2.58953	1.6793	3.92098e-58	3.44733e-54	TC179373	Probable WRKY transcription factor 47	TC179373	2	0	4	1	173	141	175	78	11	4	11	0	5	2	11	0	TC179373	0.188545	0	0.704202	0.315213	17.7808	47.5445	25.7235	29.9774	0.90834	1.28727	1.18449	0	0.321214	0.564406	1.14884	0	TC179373	Probable WRKY transcription factor 47	TC179373	GO:0006810	GO:0009058
TC155135	5.95172	4.51694	0.810474	61.8936	22.8947	1.75379	3.99027e-56	2.33883e-52	TC155135	LOB domain-containing protein 1-like	TC155135	16	0	17	0	742	274	553	280	539	100	322	74	53	7	25	4	TC155135	1.50836	0	2.99286	0	76.2622	92.3915	81.2864	107.611	44.5087	32.1817	34.6732	22.768	3.40487	1.97542	2.61099	1.63527	TC155135	LOB domain-containing protein 12	TC155135	GO:0009653	GO:0007275
TC182913	5.03121	1.36408	-0.783703	32.6997	2.57411	1.72154	1.49126e-55	6.55558e-52	TC182913	Xyloglucan endotransglycosylase 1	TC182913	5	1	16	1	406	126	179	103	41	9	28	8	14	0	9	0	TC182913	0.471362	0.349653	2.81681	0.315213	41.7284	42.4866	26.3115	39.5855	3.38563	2.89635	3.01506	2.46141	0.8994	0	0.939958	0	TC182913	Pollen major allergen No.121 isoform 1	TC182913	GO:0016787	GO:0005975
TC162503	5.58981	1.26737	0.180223	48.1616	2.40722	1.13306	4.64626e-53	1.634e-49	TC162503	Serine protease family s54	TC162503	3	0	9	1	159	110	250	91	21	4	18	3	9	0	9	4	TC162503	0.282817	0	1.58445	0.315213	16.3419	37.0915	36.7479	34.9736	1.7341	1.28727	1.93825	0.923028	0.578185	0	0.939958	1.63527	TC162503	serine protease family s54	TC162503	GO:0005886	GO:0016787
TC183690	4.3572	1.65558	-0.200326	20.495	3.15049	1.14896	3.89758e-52	1.14225e-48	TC183690	Inactive poly	TC183690	32	5	23	5	485	191	297	208	153	25	63	31	51	10	22	3	TC183690	3.01672	1.74826	4.04916	1.57607	49.8479	64.4043	43.6565	79.9396	12.6342	8.04543	6.78388	9.53796	3.27638	2.82203	2.29767	1.22645	TC183690	Predicted protein	TC183690	GO:0016740
TC193495	4.2213	0.786491	-0.791958	18.6526	1.72487	1.73142	4.88898e-51	1.22811e-47	TC193495	Xyloglucan endotransglycosylase/hydrolase	TC193495	25	6	37	5	688	221	333	172	102	11	54	20	36	6	25	2	TC193495	2.35681	2.09792	6.51387	1.57607	70.7121	74.5201	48.9482	66.1039	8.42279	3.53999	5.81476	6.15352	2.31274	1.69322	2.61099	0.817635	TC193495	Pollen major allergen No.121 isoform 1	TC193495	GO:0016787	GO:0005975
TC185251	4.13166	0.410376	-0.830155	17.5288	1.32903	1.77788	2.6492e-48	5.82294e-45	TC185251	Xyloglucan endotransglycosylase/hydrolase	TC185251	17	5	28	2	436	139	215	136	48	16	20	8	29	4	13	2	TC185251	1.60263	1.74826	4.92941	0.630426	44.8117	46.8701	31.6032	52.2682	3.96367	5.14907	2.15361	2.46141	1.86304	1.12881	1.35772	0.817635	TC185251	Pollen major allergen No.121 isoform 1	TC185251	GO:0016787	GO:0005576
TC156857	5.35578	2.2841	0.442147	40.9496	4.87061	1.35862	3.7098e-48	7.24813e-45	TC156857	---NA---	TC156857	8	1	5	2	229	118	201	77	82	5	28	7	13	2	10	5	TC156857	0.754179	0.349653	0.880252	0.630426	23.5364	39.789	29.5453	29.593	6.77127	1.60909	3.01506	2.15373	0.835157	0.564406	1.0444	2.04409	TC156857	SJCHGC01974 protein	TC156857
TC182395	4.06605	0.527354	-0.69246	16.7495	1.44128	1.61604	2.14745e-47	3.50646e-44	TC182395	Unknown	TC182395	27	6	39	3	529	203	288	184	87	16	41	11	35	6	27	4	TC182395	2.54536	2.09792	6.86597	0.945639	54.3702	68.4506	42.3336	70.7158	7.18415	5.14907	4.41491	3.38444	2.2485	1.69322	2.81987	1.63527	TC182395	Chromosome chr11 scaffold_56, whole genome shotgun sequence	TC182395	GO:0016787	GO:0005975
CF395713	4.33061	1.77493	-0.349827	20.1208	3.42222	1.27441	2.19353e-47	3.50646e-44	CF395713	Predicted protein	CF395713	26	3	13	2	319	126	185	129	110	20	45	18	28	2	17	3	CF395713	2.45108	1.04896	2.28866	0.630426	32.7866	42.4866	27.1935	49.5779	9.0834	6.43634	4.84563	5.53817	1.7988	0.564406	1.77548	1.22645	CF395713	Predicted protein	CF395713	GO:0016740
TC177266	4.2106	0.621699	-0.873066	18.5147	1.53869	1.83155	4.47836e-46	6.56228e-43	TC177266	Xyloglucan endotransglycosylase/hydrolase	TC177266	39	12	58	5	1132	331	586	229	165	21	73	16	51	9	33	6	TC177266	3.67662	4.19584	10.2109	1.57607	116.346	111.612	86.1371	88.0104	13.6251	6.75816	7.86069	4.92282	3.27638	2.53983	3.44651	2.45291	TC177266	Pollen major allergen No.121 isoform 1	TC177266	GO:0016787	GO:0005975
TC194996	5.5453	4.17776	0.999889	46.6983	18.098	1.99985	1.02267e-45	1.38328e-42	TC194996	Aquaporin	TC194996	29	0	25	1	881	326	697	325	687	114	409	101	94	12	53	7	TC194996	2.7339	0	4.40126	0.315213	90.5485	109.926	102.453	124.906	56.73	36.6872	44.0414	31.0753	6.03883	3.38644	5.53531	2.86172	TC194996	Aquaporin	TC194996	GO:0005215	GO:0016020
DR117692	5.57895	0.857083	-0.525574	47.8002	1.81137	1.43951	1.12244e-45	1.40978e-42	DR117692	By genscan and genefinder	DR117692	2	0	6	2	316	54	136	69	19	1	10	0	4	0	3	3	DR117692	0.188545	0	1.0563	0.630426	32.4782	18.2085	19.9909	26.5184	1.56895	0.321817	1.07681	0	0.256971	0	0.313319	1.22645	DR117692	by genscan and genefinder	DR117692	GO:0009605	GO:0006950
CT582071	4.06875	0.23332	-1.06232	16.7809	1.17554	2.08829	1.56262e-44	1.83181e-41	CT582071	Unknown	CT582071	15	2	25	8	474	160	211	84	62	5	22	6	23	7	9	0	CT582071	1.41409	0.699306	4.40126	2.5217	48.7173	53.9512	31.0152	32.2833	5.11974	1.60909	2.36898	1.84606	1.47759	1.97542	0.939958	0	CT582071	Chromosome chr11 scaffold_56, whole genome shotgun sequence	CT582071	GO:0016787	GO:0005975
TC166797	3.71132	0.397779	-0.951653	13.0984	1.31748	1.93409	4.36965e-44	4.51976e-41	TC166797	Xyloglucan endotransglycosylase/hydrolase	TC166797	31	9	28	4	522	150	252	87	97	9	34	7	32	6	18	2	TC166797	2.92244	3.14688	4.92941	1.26085	53.6507	50.5793	37.0419	33.4363	8.00991	2.89635	3.66114	2.15373	2.05577	1.69322	1.87992	0.817635	TC166797	Pollen major allergen No.121 isoform 1	TC166797	GO:0016787	GO:0005975
DR096636	1.55033	3.92347	5.97508	2.92884	15.1734	62.904	4.15149e-44	4.51976e-41	DR096636	Predicted: uncharacterized protein loc100841120	DR096636	4	0	5	0	12	0	18	0	60	23	72	21	337	98	281	79	DR096636	0.37709	0	0.880252	0	1.23335	0	2.64585	0	4.95458	7.40179	7.75301	6.4612	21.6498	27.6559	29.3476	32.2966	DR096636	Membrane protein	DR096636
BQ699488	4.51437	0.640443	-0.953046	22.8539	1.55881	1.93596	7.24474e-44	6.70482e-41	BQ699488	Pollen major allergen isoform 1	BQ699488	5	1	15	2	265	95	128	73	30	4	17	4	12	0	7	1	BQ699488	0.471362	0.349653	2.64076	0.630426	27.2365	32.0335	18.8149	28.0557	2.47729	1.28727	1.83057	1.2307	0.770914	0	0.731078	0.408818	BQ699488	Chromosome chr11 scaffold_56, whole genome shotgun sequence	BQ699488	GO:0016787	GO:0005975
TC164980	5.70627	2.5285	1.29432	52.2106	5.76972	2.45261	6.91239e-44	6.70482e-41	TC164980	ATAF1-like protein	TC164980	15	1	15	0	605	166	556	218	144	12	86	20	76	2	44	6	TC164980	1.41409	0.349653	2.64076	0	62.1814	55.9744	81.7273	83.7829	11.891	3.86181	9.26054	6.15352	4.88246	0.564406	4.59535	2.45291	TC164980	ATAF1-like protein	TC164980	GO:0009719	GO:0007165
TC186644	4.88476	2.31914	0.50695	29.5433	4.99035	1.42104	2.62168e-43	2.30498e-40	TC186644	Expansin-like protein	TC186644	11	2	19	0	440	145	197	145	132	16	63	24	28	6	31	4	TC186644	1.037	0.699306	3.34496	0	45.2228	48.8933	28.9574	55.7271	10.9001	5.14907	6.78388	7.38423	1.7988	1.69322	3.23763	1.63527	TC186644	Expansin-like protein	TC186644	GO:0005576	GO:0005618
TC171916	1.87319	5.87069	5.91426	3.66342	58.5131	60.3072	1.01432e-42	8.49326e-40	TC171916	GA 2-oxidase	TC171916	5	0	14	2	35	4	44	8	796	265	500	140	667	258	481	229	TC171916	0.471362	0	2.46471	0.630426	3.59727	1.34878	6.46763	3.0746	65.7308	85.2815	53.8404	43.0746	42.85	72.8084	50.2355	93.6192	TC171916	Oxidase-Like Protein	TC171916	GO:0008152	GO:0003824
TC159274	4.14298	1.42886	0.682	17.667	2.69234	1.60436	3.21581e-42	2.57031e-39	TC159274	Probable polyamine oxidase 2	TC159274	31	10	20	5	401	157	300	202	130	16	98	19	85	21	50	7	TC159274	2.92244	3.49653	3.52101	1.57607	41.2145	52.9396	44.0975	77.6337	10.7349	5.14907	10.5527	5.84585	5.46064	5.92626	5.22199	2.86172	TC159274	Chromosome chr12 scaffold_18, whole genome shotgun sequence	TC159274	GO:0003824	GO:0006950
TC178842	0.535699	2.14307	4.39555	1.44964	4.417	21.0471	3.85601e-42	2.948e-39	TC178842	Proteinase inhibitor	TC178842	11	8	12	8	17	8	31	7	74	31	88	38	470	158	438	137	TC178842	1.037	2.79722	2.11261	2.5217	1.74725	2.69756	4.55674	2.69028	6.11065	9.97633	9.4759	11.6917	30.1941	44.5881	45.7446	56.008	TC178842	roteinase inhibitor	TC178842	GO:0005737	GO:0030234
TC169283	3.32929	0.979267	-0.482745	10.0511	1.97146	1.3974	2.60512e-41	1.83234e-38	TC169283	Multicopper oxidase, type 1	TC169283	42	20	26	7	449	119	282	142	124	30	74	28	63	8	37	5	TC169283	3.95944	6.99306	4.57731	2.20649	46.1479	40.1262	41.4516	54.5742	10.2395	9.65451	7.96837	8.61493	4.0473	2.25762	3.86427	2.04409	TC169283	Multicopper oxidase, type 1	TC169283	GO:0016049	GO:0005488
TC177086	4.29114	2.29255	0.0224465	19.5777	4.8992	1.01568	2.59189e-41	1.83234e-38	TC177086	Hydrophobic protein LTI6B	TC177086	40	9	25	4	531	237	444	183	271	25	184	58	48	6	44	12	TC177086	3.7709	3.14688	4.40126	1.26085	54.5758	79.9153	65.2643	70.3315	22.3782	8.04543	19.8132	17.8452	3.08366	1.69322	4.59535	4.90581	TC177086	Hydrophobic protein LTI6B	TC177086	GO:0006950	GO:0009628
TC184879	4.32327	0.779001	-0.942421	20.0186	1.71594	1.92175	6.47264e-41	4.3775e-38	TC184879	Xyloglucan endotransglycosylase/hydrolase	TC184879	8	0	18	2	280	88	200	53	38	9	12	7	11	2	10	0	TC184879	0.754179	0	3.16891	0.630426	28.7782	29.6732	29.3983	20.3692	3.1379	2.89635	1.29217	2.15373	0.706671	0.564406	1.0444	0	TC184879	Pollen major allergen No.121 isoform 1	TC184879	GO:0016787	GO:0016740
TC168714	6.32007	2.95911	0.513408	79.8969	7.77645	1.42742	2.31411e-40	1.50709e-37	TC168714	Unknown	TC168714	1	0	4	1	300	55	203	51	60	8	8	3	3	1	8	1	TC168714	0.0942724	0	0.704202	0.315213	30.8338	18.5457	29.8393	19.6006	4.95458	2.57454	0.861446	0.923028	0.192728	0.282203	0.835518	0.408818	TC168714	unknown	TC168714	GO:0008150
TC182339	5.67808	3.30674	0.208317	51.2004	9.89529	1.15534	5.76248e-40	3.61884e-37	TC182339	Drought-induced protein like	TC182339	4	4	5	0	263	114	68	156	98	14	57	25	15	2	9	0	TC182339	0.37709	1.39861	0.880252	0	27.0309	38.4403	9.99543	59.9547	8.09249	4.50544	6.1378	7.6919	0.963642	0.564406	0.939958	0	TC182339	Drought-induced protein like	TC182339	GO:0006950
TC182203	4.02844	0.455839	-1.05955	16.3185	1.37158	2.08428	7.42188e-40	4.50022e-37	TC182203	Xyloglucan endotransglycosylase/hydrolase	TC182203	26	6	55	6	817	242	373	195	107	21	33	20	43	4	28	3	TC182203	2.45108	2.09792	9.68278	1.89128	83.9706	81.6012	54.8279	74.9434	8.83568	6.75816	3.55346	6.15352	2.76244	1.12881	2.92431	1.22645	TC182203	Pollen major allergen No.121 isoform 1	TC182203	GO:0016787	GO:0005576
TC185551	4.09443	1.19705	-0.329772	17.0823	2.2927	1.25681	9.93815e-40	5.82508e-37	TC185551	Unknown	TC185551	21	3	10	4	357	51	246	61	62	17	24	8	26	3	9	5	TC185551	1.97972	1.04896	1.7605	1.26085	36.6922	17.197	36.1599	23.4438	5.11974	5.47089	2.58434	2.46141	1.67031	0.846609	0.939958	2.04409	TC185551	Os06g0220000 protein	TC185551	GO:0005829	GO:0005575
TC193263	4.00939	2.09187	-0.786378	16.1045	4.26302	1.72474	4.44017e-39	2.51858e-36	TC193263	Cis-zeatin o-glucosyltransferase	TC193263	15	8	24	7	373	143	339	110	244	21	73	42	26	5	24	0	TC193263	1.41409	2.79722	4.22521	2.20649	38.3366	48.2189	49.8302	42.2758	20.1486	6.75816	7.86069	12.9224	1.67031	1.41102	2.50655	0	TC193263	Chromosome chr2 scaffold_97, whole genome shotgun sequence	TC193263	GO:0005488	GO:0016740
TC197898	4.29947	0.728945	-0.720747	19.6911	1.65743	1.64803	7.26351e-39	3.9913e-36	TC197898	Xyloglucan endotransglycosylase/hydrolase	TC197898	10	7	51	6	847	271	414	189	115	20	51	16	41	6	24	7	TC197898	0.942724	2.44757	8.97857	1.89128	87.054	91.3799	60.8545	72.6374	9.49629	6.43634	5.49172	4.92282	2.63396	1.69322	2.50655	2.86172	TC197898	Pollen major allergen No.121 isoform 1	TC197898	GO:0016787	GO:0005576
TC179557	0.398574	2.29628	5.19505	1.3182	4.9119	36.6324	9.66929e-39	5.15227e-36	TC179557	Proteinase inhibitor	TC179557	8	0	10	0	10	0	16	0	39	17	48	8	339	99	294	107	TC179557	0.754179	0	1.7605	0	1.02779	0	2.35187	0	3.22048	5.47089	5.16867	2.46141	21.7783	27.9381	30.7053	43.7435	TC179557	Uncharacterized protein At2g01630.2	TC179557
TC171089	1.18211	3.3234	5.5824	2.26909	10.0102	47.9149	1.10988e-38	5.74004e-36	TC171089	Proteinase inhibitor	TC171089	7	0	7	0	11	0	24	0	54	26	70	19	361	129	302	86	TC171089	0.659907	0	1.23235	0	1.13057	0	3.5278	0	4.45913	8.36725	7.53765	5.84585	23.1917	36.4042	31.5408	35.1583	TC171089	Os01g0208600 protein	TC171089
TC172669	4.59781	3.14355	0.929051	24.2147	8.83693	1.90402	4.28962e-38	2.15511e-35	TC172669	---NA---	TC172669	6	2	11	2	247	62	153	81	120	33	69	31	30	7	16	7	TC172669	0.565634	0.699306	1.93656	0.630426	25.3865	20.9061	22.4897	31.1303	9.90917	10.62	7.42997	9.53796	1.92728	1.97542	1.67104	2.86172	TC172669	---NA---	TC172669
FN695393	2.78637	0.0868745	-0.73828	6.89894	1.06207	1.66819	4.65738e-38	2.27487e-35	FN695393	Conserved hypothetical protein	FN695393	76	18	40	14	441	130	270	138	89	30	51	21	72	20	35	4	FN695393	7.1647	6.29375	7.04202	4.41298	45.3256	43.8354	39.6877	53.0369	7.3493	9.65451	5.49172	6.4612	4.62548	5.64406	3.65539	1.63527	FN695393	Expressed protein	FN695393	GO:0005739
TC183944	5.39389	3.63571	0.771444	42.0458	12.4296	1.70698	7.7201e-38	3.66892e-35	TC183944	ASR protein	TC183944	2	1	7	0	199	78	181	29	97	13	66	18	14	2	11	1	TC183944	0.188545	0.349653	1.23235	0	20.4531	26.3012	26.6055	11.1454	8.00991	4.18362	7.10693	5.53817	0.8994	0.564406	1.14884	0.408818	TC183944	ASR protein	TC183944
TC166382	5.2117	1.58361	-0.544819	37.0578	2.99719	1.45884	2.00083e-37	9.25856e-35	TC166382	Unknown	TC166382	3	1	10	0	293	79	187	52	49	1	23	2	5	0	9	1	TC166382	0.282817	0.349653	1.7605	0	30.1143	26.6384	27.4874	19.9849	4.04624	0.321817	2.47666	0.615352	0.321214	0	0.939958	0.408818	TC166382	unknown	TC166382
TC194666	4.47408	1.56626	-0.131485	22.2245	2.96136	1.09542	2.37644e-37	1.0666e-34	TC194666	Unknown	TC194666	22	2	10	1	495	55	245	59	64	23	20	10	21	2	16	4	TC194666	2.07399	0.699306	1.7605	0.315213	50.8757	18.5457	36.0129	22.6752	5.28489	7.40179	2.15361	3.07676	1.3491	0.564406	1.67104	1.63527	TC194666	T3H13.3 protein	TC194666	GO:0005829	GO:0005575
TC188979	4.76115	3.15346	1.12579	27.1174	8.89786	2.18221	2.42629e-37	1.0666e-34	TC188979	---NA---	TC188979	4	2	10	2	262	53	158	77	106	29	64	26	29	7	15	8	TC188979	0.37709	0.699306	1.7605	0.630426	26.9282	17.8713	23.2247	29.593	8.7531	9.3327	6.89156	7.99958	1.86304	1.97542	1.5666	3.27054	TC188979	---NA---	TC188979
TC179063	4.57768	2.34446	-0.308648	23.8791	5.07869	1.23855	9.88296e-37	4.23858e-34	TC179063	Hydrophobic protein LTI6B	TC179063	43	1	13	0	389	190	431	85	193	18	75	43	29	1	26	3	TC179063	4.05371	0.349653	2.28866	0	39.9811	64.0671	63.3534	32.6676	15.9372	5.79271	8.07605	13.2301	1.86304	0.282203	2.71543	1.22645	TC179063	Hydrophobic protein LTI6B	TC179063	GO:0006950	GO:0009628
TC186024	3.82185	1.10119	-0.0692751	14.1414	2.14531	1.04919	6.14571e-36	2.57301e-33	TC186024	Unknown	TC186024	29	4	31	6	526	154	274	92	123	27	36	17	51	9	43	3	TC186024	2.7339	1.39861	5.45756	1.89128	54.0619	51.9281	40.2757	35.3579	10.1569	8.68906	3.87651	5.23049	3.27638	2.53983	4.49091	1.22645	TC186024	Chromosome chr11 scaffold_56, whole genome shotgun sequence	TC186024	GO:0016787	GO:0005975
TC161002	2.97512	0.431201	-1.29363	7.86321	1.34836	2.45144	7.54956e-36	3.08724e-33	TC161002	L-ascorbate oxidase-like protein	TC161002	81	48	38	18	715	233	386	214	139	38	125	45	41	15	26	18	TC161002	7.63607	16.7833	6.68992	5.67384	73.4871	78.5665	56.7388	82.2456	11.4781	12.2291	13.4601	13.8454	2.63396	4.23305	2.71543	7.35872	TC161002	Chromosome chr12 scaffold_36, whole genome shotgun sequence	TC161002	GO:0005488	GO:0008152
TC172481	-0.251475	3.5107	3.84258	1.19042	11.3979	14.3461	8.91445e-36	3.56254e-33	TC172481	Heat shock 70 kDa mitochondrial-like	TC172481	15	4	18	2	17	0	21	0	266	74	191	63	389	130	251	52	TC172481	1.41409	1.39861	3.16891	0.630426	1.74725	0	3.08682	0	21.9653	23.8145	20.567	19.3836	24.9905	36.6864	26.2144	21.2585	TC172481	Chromosome chr3 scaffold_157, whole genome shotgun sequence	TC172481	GO:0009605	GO:0009607
TC194485	7.10711	6.1608	4.09778	137.864	71.5462	17.1219	1.46317e-35	5.71742e-33	TC194485	Pectin methylesterase 4	TC194485	1	0	2	0	228	63	180	40	227	38	66	24	30	15	34	3	TC194485	0.0942724	0	0.352101	0	23.4337	21.2433	26.4585	15.373	18.7448	12.2291	7.10693	7.38423	1.92728	4.23305	3.55095	1.22645	TC194485	Pectin methylesterase 4	TC194485	GO:0016043	GO:0009987
TC185164	5.64415	3.39228	1.01781	50.0102	10.4997	2.02484	2.40467e-35	9.19212e-33	TC185164	Potassium transporter 5-like	TC185164	7	3	20	0	507	200	429	304	304	27	150	45	80	6	34	2	TC185164	0.659907	1.04896	3.52101	0	52.1091	67.439	63.0594	116.835	25.1032	8.68906	16.1521	13.8454	5.13943	1.69322	3.55095	0.817635	TC185164	Potassium transporter	TC185164	GO:0005215	GO:0006810
TC161468	3.57281	1.7293	0.843392	11.8994	3.31566	1.79426	1.0708e-34	4.00617e-32	TC161468	Protein phosphatase 2C	TC161468	42	7	25	11	391	143	271	143	177	33	117	45	77	27	78	20	TC161468	3.95944	2.44757	4.40126	3.46734	40.1867	48.2189	39.8347	54.9585	14.616	10.62	12.5986	13.8454	4.9467	7.61948	8.1463	8.17635	TC161468	Protein phosphatase 2C	TC161468	GO:0006464	GO:0009605
TC196176	4.09967	0.943751	0.206416	17.1445	1.92352	1.15382	1.80198e-34	6.60126e-32	TC196176	Pinus taeda anonymous locus umn_4898_01 genomic sequence	TC196176	13	3	20	3	306	90	203	97	60	5	44	8	41	4	33	1	TC196176	1.22554	1.04896	3.52101	0.945639	31.4504	30.3476	29.8393	37.2795	4.95458	1.60909	4.73795	2.46141	2.63396	1.12881	3.44651	0.408818	TC196176	Os04g0533900 protein	TC196176	GO:0006810	GO:0005488
TC197705	6.80549	2.24455	0.199124	111.855	4.73888	1.148	6.15141e-34	2.20748e-31	TC197705	Unknown	TC197705	0	0	3	0	269	30	152	36	17	0	10	0	4	0	2	0	TC197705	0	0	0.528151	0	27.6476	10.1159	22.3427	13.8357	1.4038	0	1.07681	0	0.256971	0	0.208879	0	TC197705	unknown	TC197705	GO:0005515
TC157034	4.03786	1.74612	0.757167	16.4255	3.35455	1.69017	6.99145e-34	2.45875e-31	TC157034	Protein	TC157034	19	2	11	6	220	97	174	87	65	11	77	19	43	13	38	2	TC157034	1.79118	0.699306	1.93656	1.89128	22.6114	32.7079	25.5765	33.4363	5.36747	3.53999	8.29141	5.84585	2.76244	3.66864	3.96871	0.817635	TC157034	Chromosome chr12 scaffold_18, whole genome shotgun sequence	TC157034	GO:0003824	GO:0009056
TC163078	4.9573	3.39208	0.688905	31.0668	10.4983	1.61206	9.04208e-34	3.11757e-31	TC163078	Predicted protein	TC163078	4	3	9	1	188	99	191	71	130	15	70	46	7	7	20	4	TC163078	0.37709	1.04896	1.58445	0.315213	19.3225	33.3823	28.0754	27.2871	10.7349	4.82726	7.53765	14.1531	0.4497	1.97542	2.08879	1.63527	TC163078	Chromosome chr15 scaffold_37, whole genome shotgun sequence	TC163078	GO:0005737	GO:0019748
TC169738	4.2911	1.5948	0.11495	19.5772	3.02054	1.08294	1.53265e-33	5.18273e-31	TC169738	Expansin-like protein	TC169738	22	8	44	2	699	229	336	239	186	36	86	30	61	8	55	10	TC169738	2.07399	2.79722	7.74622	0.630426	71.8427	77.2177	49.3892	91.8537	15.3592	11.5854	9.26054	9.23028	3.91881	2.25762	5.74419	4.08818	TC169738	Expansin-like protein	TC169738	GO:0005618	GO:0016043
TC176472	1.7811	3.45238	5.16034	3.43689	10.9464	35.7617	2.84113e-33	9.42613e-31	TC176472	Late embryogenesis abundant protein	TC176472	17	0	14	0	22	14	56	7	179	43	167	39	444	221	393	157	TC176472	1.60263	0	2.46471	0	2.26114	4.72073	8.23153	2.69028	14.7812	13.8381	17.9827	11.9994	28.5238	62.3669	41.0448	64.1844	TC176472	Late embryogenesis abundant protein	TC176472	GO:0030234	GO:0016301
TC163809	5.12341	1.60684	-0.9967	34.8578	3.04584	1.99543	3.66059e-33	1.192e-30	TC163809	Unknown	TC163809	1	1	20	2	511	136	326	95	106	6	27	6	5	0	13	2	TC163809	0.0942724	0.349653	3.52101	0.630426	52.5202	45.8585	47.9193	36.5109	8.7531	1.9309	2.90738	1.84606	0.321214	0	1.35772	0.817635	TC163809	unknown	TC163809	GO:0009628	GO:0009987
TC180304	4.01015	2.43596	0.163632	16.1129	5.41126	1.1201	4.05174e-33	1.29538e-30	TC180304	---NA---	TC180304	10	4	17	3	251	81	134	94	127	33	79	24	34	9	11	5	TC180304	0.942724	1.39861	2.99286	0.945639	25.7976	27.3128	19.6969	36.1266	10.4872	10.62	8.50678	7.38423	2.18426	2.53983	1.14884	2.04409	TC180304	---NA---	TC180304
TC187993	3.97326	0.494034	-0.817998	15.7061	1.40838	1.76296	4.77557e-33	1.49953e-30	TC187993	Xyloglucan endotransglycosylase 1	TC187993	8	1	27	4	346	114	163	77	48	7	28	6	23	0	12	4	TC187993	0.754179	0.349653	4.75336	1.26085	35.5616	38.4403	23.9596	29.593	3.96367	2.25272	3.01506	1.84606	1.47759	0	1.25328	1.63527	TC187993	Pollen major allergen No.121 isoform 1	TC187993	GO:0016787	GO:0005975
TC165228	4.34374	2.7368	-0.141598	20.3047	6.66588	1.10313	6.80855e-33	2.06417e-30	TC165228	Flavonol synthase flavanone 3-hydroxylase-like	TC165228	9	3	23	3	293	128	319	93	199	21	106	57	10	9	25	4	TC165228	0.848452	1.04896	4.04916	0.945639	30.1143	43.161	46.8903	35.7422	16.4327	6.75816	11.4142	17.5375	0.642428	2.53983	2.61099	1.63527	TC165228	Chromosome chr2 scaffold_105, whole genome shotgun sequence	TC165228	GO:0006950	GO:0009058
TC163926	4.13815	1.84881	0.9326	17.6079	3.60203	1.90871	6.75422e-33	2.06417e-30	TC163926	Probable polyamine oxidase 2-like	TC163926	21	3	8	2	252	71	163	77	87	10	51	16	61	10	29	1	TC163926	1.97972	1.04896	1.4084	0.630426	25.9004	23.9409	23.9596	29.593	7.18415	3.21817	5.49172	4.92282	3.91881	2.82203	3.02875	0.408818	TC163926	Chromosome chr12 scaffold_18, whole genome shotgun sequence	TC163926	GO:0003824	GO:0006950
TC191532	4.24117	0.850537	-0.499362	18.9113	1.80317	1.41359	1.13547e-32	3.38408e-30	TC191532	Xyloglucan endotransglycosylase 1	TC191532	7	3	13	1	232	64	107	75	36	5	16	7	18	0	9	2	TC191532	0.659907	1.04896	2.28866	0.315213	23.8448	21.5805	15.7281	28.8244	2.97275	1.60909	1.72289	2.15373	1.15637	0	0.939958	0.817635	TC191532	Pollen major allergen No.121 isoform 1	TC191532	GO:0005975	GO:0009987
TC184045	4.64885	1.98904	-0.69733	25.0868	3.96973	1.6215	2.06999e-32	6.06644e-30	TC184045	Unknown	TC184045	15	0	6	1	327	47	173	39	47	23	11	9	9	2	7	0	TC184045	1.41409	0	1.0563	0.315213	33.6088	15.8482	25.4296	14.9887	3.88109	7.40179	1.18449	2.76908	0.578185	0.564406	0.731078	0	TC184045	T3H13.3 protein	TC184045	GO:0005829	GO:0005575
TC172002	0.793595	1.66735	3.90043	1.73339	3.17632	14.933	3.03399e-32	8.74586e-30	TC172002	Proteinase inhibitor	TC172002	26	4	25	2	29	9	43	14	90	24	89	27	453	143	370	122	TC172002	2.45108	1.39861	4.40126	0.630426	2.9806	3.03476	6.32064	5.38055	7.43188	7.72361	9.58358	8.30725	29.102	40.355	38.6427	49.8758	TC172002	roteinase inhibitor	TC172002
TC178279	3.77353	0.410355	-1.33975	13.6755	1.32901	2.53107	3.5307e-32	1.00135e-29	TC178279	Xyloglucan endotransglycosylase 1	TC178279	9	4	31	2	329	103	156	97	36	18	18	8	19	2	10	1	TC178279	0.848452	1.39861	5.45756	0.630426	33.8144	34.7311	22.9307	37.2795	2.97275	5.79271	1.93825	2.46141	1.22061	0.564406	1.0444	0.408818	TC178279	Pollen major allergen No.121 isoform 1	TC178279	GO:0005975	GO:0009987
TC198350	4.71168	2.44717	0.283732	26.2033	5.45347	1.21734	7.55783e-32	2.10947e-29	TC198350	Potassium transporter 5	TC198350	13	6	34	2	442	241	434	262	266	36	105	55	69	5	50	4	TC198350	1.22554	2.09792	5.98572	0.630426	45.4284	81.264	63.7944	100.693	21.9653	11.5854	11.3065	16.9222	4.43276	1.41102	5.22199	1.63527	TC198350	Chromosome chr7 scaffold_31, whole genome shotgun sequence	TC198350	GO:0006810	GO:0009987
TC198016	4.64887	2.17704	0.649936	25.087	4.52225	1.5691	1.17286e-31	3.22243e-29	TC198016	Predicted protein	TC198016	5	4	23	0	547	102	166	133	95	32	46	26	45	10	28	4	TC198016	0.471362	1.39861	4.04916	0	56.2202	34.3939	24.4006	51.1152	7.84476	10.2981	4.95331	7.99958	2.89093	2.82203	2.92431	1.63527	TC198016	Chromosome chr15 scaffold_37, whole genome shotgun sequence	TC198016	GO:0003824	GO:0009058
TC167695	3.82811	1.52176	-0.00440978	14.2028	2.87141	1.00306	1.57139e-31	4.25096e-29	TC167695	Unknown	TC167695	52	25	63	28	1177	392	347	494	436	86	190	57	166	25	82	22	TC167695	4.90217	8.74132	11.0912	8.82597	120.971	132.181	51.0061	189.857	36.0033	27.6763	20.4593	17.5375	10.6643	7.05508	8.56406	8.99399	TC167695	unknown	TC167695	GO:0004871	GO:0008152
GT231151	4.18076	2.45088	1.63736	18.1357	5.46748	3.11097	2.78059e-31	7.40815e-29	GT231151	GTP cyclohydrolase	GT231151	38	4	23	4	449	198	258	166	197	59	151	46	120	31	121	20	GT231151	3.58235	1.39861	4.04916	1.26085	46.1479	66.7647	37.9238	63.798	16.2676	18.9872	16.2598	14.1531	7.70914	8.7483	12.6372	8.17635	GT231151	Chromosome undetermined scaffold_55, whole genome shotgun sequence	GT231151	GO:0009653	GO:0030154
TC187826	3.82552	0.82678	-0.883785	14.1774	1.77372	1.84521	4.76016e-31	1.24929e-28	TC187826	Xyloglucan endotransglycosylase hydrolase 1	TC187826	13	3	43	2	511	147	209	102	87	18	41	14	26	5	22	2	TC187826	1.22554	1.04896	7.57017	0.630426	52.5202	49.5677	30.7213	39.2012	7.18415	5.79271	4.41491	4.30746	1.67031	1.41102	2.29767	0.817635	TC187826	Pollen major allergen No.121 isoform 1	TC187826	GO:0016787	GO:0005975
TC171913	3.05635	5.15414	3.08784	8.31868	35.6082	8.50225	8.77554e-31	2.26925e-28	TC171913	Clavaminate synthase-like protein	TC171913	12	1	7	6	131	18	74	24	820	154	253	105	100	66	105	18	TC171913	1.13127	0.349653	1.23235	1.89128	13.4641	6.06951	10.8774	9.2238	67.7127	49.5598	27.2432	32.306	6.42428	18.6254	10.9662	7.35872	TC171913	Chromosome chr9 scaffold_7, whole genome shotgun sequence	TC171913	GO:0005634	GO:0003824
TC164027	3.95306	2.24003	1.53751	15.4878	4.72406	2.90292	9.13992e-31	2.32922e-28	TC164027	Riboflavin biosynthesis protein	TC164027	31	6	18	3	309	133	207	136	171	44	111	28	99	27	87	18	TC164027	2.92244	2.09792	3.16891	0.945639	31.7588	44.847	30.4273	52.2682	14.1206	14.16	11.9526	8.61493	6.36004	7.61948	9.08626	7.35872	TC164027	Riboflavin biosynthesis protein ribBA, chloroplast precursor [Includes: 3,4-dihydroxy-2-butanone 4-phosphate synthase (EC 4.1.99.12) (DHBP synthase); GTP cyclohydrolase-2 (EC 3.5.4.25) (GTP cyclohydrolase II)]	TC164027	GO:0009653	GO:0030154
TC189101	-0.612393	1.97883	4.76992	1.52879	3.94173	27.2828	1.08732e-30	2.73135e-28	TC189101	Class VII Chitinase	TC189101	6	3	7	0	5	0	4	2	18	16	45	3	263	63	263	61	TC189101	0.565634	1.04896	1.23235	0	0.513896	0	0.587967	0.76865	1.48638	5.14907	4.84563	0.923028	16.8959	17.7788	27.4676	24.9379	TC189101	Class VII Chitinase	TC189101	GO:0016787	GO:0005975
TC159802	1.28207	3.66104	4.21289	2.43188	12.6498	18.5442	1.69096e-30	4.18786e-28	TC159802	Pinus taeda anonymous locus 2_10207_01 genomic sequence	TC159802	21	8	39	4	77	20	71	24	464	164	497	125	907	263	661	171	TC159802	1.97972	2.79722	6.86597	1.26085	7.914	6.7439	10.4364	9.2238	38.3155	52.778	53.5173	38.4595	58.2682	74.2194	69.0347	69.9078	TC159802	Chromosome chr9 scaffold_7, whole genome shotgun sequence	TC159802	GO:0007275	GO:0009908
TC155065	2.44595	4.60743	4.02807	5.44886	24.3767	16.3143	2.03303e-30	4.96511e-28	TC155065	NAC domain ipr003441	TC155065	9	1	17	2	66	17	63	22	450	111	349	91	247	87	307	52	TC155065	0.848452	0.349653	2.99286	0.630426	6.78343	5.73232	9.26047	8.45515	37.1594	35.7217	37.5806	27.9985	15.868	24.5517	32.063	21.2585	TC155065	Nam-like protein	TC155065	GO:0009719	GO:0007165
TC168057	3.79369	2.36063	0.0934654	13.868	5.13593	1.06693	2.65539e-30	6.355e-28	TC168057	Apoptosis-inducing factor homolog a-like	TC168057	28	2	27	7	260	138	196	155	260	43	122	38	48	11	40	4	TC168057	2.63963	0.699306	4.75336	2.20649	26.7226	46.5329	28.8104	59.5704	21.4699	13.8381	13.137	11.6917	3.08366	3.10423	4.17759	1.63527	TC168057	Chromosome undetermined scaffold_100, whole genome shotgun sequence	TC168057	GO:0006950	GO:0009056
TC176739	0.820649	5.46532	6.05258	1.7662	44.18	66.3758	2.67442e-30	6.355e-28	TC176739	Glycine-rich protein	TC176739	1	0	4	0	2	0	8	0	51	66	105	33	229	89	206	22	TC176739	0.0942724	0	0.704202	0	0.205558	0	1.17593	0	4.2114	21.2399	11.3065	10.1533	14.7116	25.1161	21.5146	8.99399	TC176739	Glycine-rich protein	TC176739
TC160259	4.79349	5.36313	4.13849	27.7322	41.1589	17.612	3.73777e-30	8.76332e-28	TC160259	Germin-like protein	TC160259	5	2	7	0	205	66	96	46	372	123	237	56	256	37	91	29	TC160259	0.471362	0.699306	1.23235	0	21.0697	22.2549	14.1112	17.679	30.7184	39.5835	25.5203	17.2299	16.4462	10.4415	9.50402	11.8557	TC160259	Germin-like protein	TC160259	GO:0003674	GO:0005488
TC158438	4.68382	2.45631	0.540936	25.7022	5.48812	1.45492	6.60841e-30	1.52898e-27	TC158438	Late embryogenesis abundant protein	TC158438	15	2	26	0	434	102	542	118	165	22	155	20	35	9	47	4	TC158438	1.41409	0.699306	4.57731	0	44.6062	34.3939	79.6695	45.3504	13.6251	7.07998	16.6905	6.15352	2.2485	2.53983	4.90867	1.63527	TC158438	Late embryogenesis abundant protein	TC158438
TC181650	2.55693	5.47496	6.13003	5.88456	44.4761	70.036	6.93973e-30	1.58478e-27	TC181650	Expansin	TC181650	5	0	4	0	10	3	38	4	102	61	307	43	380	93	215	113	TC181650	0.471362	0	0.704202	0	1.02779	1.01159	5.58568	1.5373	8.42279	19.6308	33.058	13.2301	24.4123	26.2449	22.4545	46.1964	TC181650	Expansin	TC181650	GO:0005576	GO:0016020
GW772272	4.82644	5.47226	4.17826	28.3729	44.3928	18.1043	7.41733e-30	1.67213e-27	GW772272	Germin-like protein	GW772272	5	0	6	0	164	43	76	42	287	103	190	53	196	28	76	23	GW772272	0.471362	0	1.0563	0	16.8558	14.4994	11.1714	16.1417	23.6994	33.1472	20.4593	16.3068	12.5916	7.90169	7.93742	9.40281	GW772272	Germin-like protein	GW772272	GO:0005576	GO:0003674
TC164127	-3.94141	-3.76191	-4.04336	15.3632	13.5659	16.4881	8.43223e-30	1.87686e-27	TC164127	Unusual Floral Organs-Like Protein	TC164127	188	74	375	50	17	6	17	7	24	5	38	7	20	6	32	5	TC164127	17.7232	25.8743	66.0189	15.7607	1.74725	2.02317	2.49886	2.69028	1.98183	1.60909	4.09187	2.15373	1.28486	1.69322	3.34207	2.04409	TC164127	Unusual Floral Organs-Like Protein	TC164127	GO:0007165	GO:0005515
TC159430	2.97196	4.96703	4.28962	7.84602	31.277	19.5571	9.28312e-30	2.04043e-27	TC159430	Signal peptidase I	TC159430	7	1	17	2	65	25	84	38	516	129	408	135	303	103	303	66	TC159430	0.659907	0.349653	2.99286	0.630426	6.68065	8.42988	12.3473	14.6044	42.6094	41.5144	43.9337	41.5363	19.4656	29.0669	31.6452	26.982	TC159430	Signal peptidase I	TC159430
TC175346	4.95728	3.62547	2.54048	31.0663	12.3417	5.81782	1.4409e-29	3.128e-27	TC175346	Upf0496 Protein 4	TC175346	14	2	14	5	466	120	298	190	370	66	121	60	220	42	81	10	TC175346	1.31981	0.699306	2.46471	1.57607	47.8951	40.4634	43.8035	73.0218	30.5533	21.2399	13.0294	18.4606	14.1334	11.8525	8.45962	4.08818	TC175346	Upf0496 Protein 4	TC175346
TC156784	3.40185	4.32504	4.71672	10.5696	20.0432	26.295	2.14333e-29	4.59614e-27	TC156784	Clavata-like receptor	TC156784	12	0	10	0	63	45	53	35	233	64	176	70	373	93	256	71	TC156784	1.13127	0	1.7605	0	6.47509	15.1738	7.79056	13.4514	19.2403	20.5963	18.9518	21.5373	23.9626	26.2449	26.7366	29.0261	TC156784	Clavata-like receptor	TC156784	GO:0009908	GO:0016049
TC162632	3.86629	2.53628	0.331393	14.5837	5.8009	1.25823	2.22864e-29	4.7215e-27	TC162632	Pyridine nucleotide-disulfide oxidoreductase family protein	TC162632	87	11	66	14	804	353	648	389	867	135	328	98	167	36	110	16	TC162632	8.2017	3.84618	11.6193	4.41298	82.6345	119.03	95.2506	149.502	71.5937	43.4453	35.3193	30.1523	10.7286	10.1593	11.4884	6.54108	TC162632	Chromosome chr6 scaffold_15, whole genome shotgun sequence	TC162632	GO:0006950	GO:0009056
TC184570	3.97996	1.6151	-0.808649	15.7793	3.06333	1.75157	3.97293e-29	8.31666e-27	TC184570	Cis-zeatin o-glucosyltransferase	TC184570	6	5	15	4	247	45	167	91	97	6	54	10	16	1	13	1	TC184570	0.565634	1.74826	2.64076	1.26085	25.3865	15.1738	24.5476	34.9736	8.00991	1.9309	5.81476	3.07676	1.02789	0.282203	1.35772	0.408818	TC184570	Chromosome chr2 scaffold_97, whole genome shotgun sequence	TC184570	GO:0016740	GO:0003676
FG616308	0.800417	3.95351	4.80068	1.74161	15.4926	27.8708	4.10922e-29	8.50076e-27	FG616308	Chitinase	FG616308	13	0	25	2	28	2	37	9	361	90	386	55	896	152	434	166	FG616308	1.22554	0	4.40126	0.630426	2.87782	0.67439	5.43869	3.45893	29.8101	28.9635	41.5648	16.9222	57.5616	42.8949	45.3268	67.8637	FG616308	Chitinase	FG616308	GO:0016787	GO:0009056
TC158053	4.56336	2.96741	0.259274	23.6433	7.8213	1.19688	4.51806e-29	9.23786e-27	TC158053	ASR protein	TC158053	4	2	10	0	202	65	153	26	110	17	53	15	19	3	9	1	TC158053	0.37709	0.699306	1.7605	0	20.7614	21.9177	22.4897	9.99245	9.0834	5.47089	5.70708	4.61514	1.22061	0.846609	0.939958	0.408818	TC158053	ASR protein	TC158053	GO:0006950
TC184607	5.13035	2.89969	1.04536	35.0259	7.46264	2.06388	6.33009e-29	1.2794e-26	TC184607	Late embryogenesis abundant protein	TC184607	5	2	10	0	228	56	328	68	112	8	87	10	19	3	29	4	TC184607	0.471362	0.699306	1.7605	0	23.4337	18.8829	48.2133	26.1341	9.24856	2.57454	9.36822	3.07676	1.22061	0.846609	3.02875	1.63527	TC184607	Late embryogenesis abundant protein	TC184607
DN613379	4.78415	3.15086	1.97238	27.5532	8.88183	3.92416	7.96598e-29	1.59175e-26	DN613379	WRKY transcription	DN613379	9	2	19	2	354	130	229	154	157	60	84	53	131	22	73	4	DN613379	0.848452	0.699306	3.34496	0.630426	36.3838	43.8354	33.6611	59.1861	12.9645	19.309	9.04518	16.3068	8.41581	6.20847	7.6241	1.63527	DN613379	WRKY6	DN613379	GO:0030154	GO:0007275
TC181677	3.88874	1.2583	-0.176435	14.8125	2.39213	1.13009	1.43154e-28	2.82834e-26	TC181677	Flavonoid 3 -hydroxylase	TC181677	10	4	31	1	374	99	176	102	86	17	45	16	28	5	32	3	TC181677	0.942724	1.39861	5.45756	0.315213	38.4394	33.3823	25.8705	39.2012	7.10157	5.47089	4.84563	4.92282	1.7988	1.41102	3.34207	1.22645	TC181677	Flavonoid 3',5'-hydroxylase	TC181677	GO:0003824	GO:0003674
TC177372	1.8048	4.36446	5.1822	3.49381	20.5984	36.3075	1.85217e-28	3.61872e-26	TC177372	Pectin methylesterase-like protein	TC177372	6	2	4	0	29	2	18	1	163	20	175	24	213	93	240	48	TC177372	0.565634	0.699306	0.704202	0	2.9806	0.67439	2.64585	0.384325	13.46	6.43634	18.8441	7.38423	13.6837	26.2449	25.0655	19.6232	TC177372	Chromosome chr11 scaffold_13, whole genome shotgun sequence	TC177372	GO:0016787	GO:0005618
TC195725	-0.676647	-3.06373	-3.70947	1.59842	8.36129	13.0816	2.1097e-28	4.07658e-26	TC195725	70 kDa heat shock protein	TC195725	275	51	230	131	205	52	115	69	41	8	48	15	62	9	18	2	TC195725	25.9249	17.8323	40.4916	41.2929	21.0697	17.5342	16.904	26.5184	3.38563	2.57454	5.16867	4.61514	3.98306	2.53983	1.87992	0.817635	TC195725	70 kDa heat shock protein	TC195725	GO:0003824	GO:0000166
TC182094	5.11807	3.60526	0.154588	34.729	12.17	1.1131	2.21348e-28	4.23064e-26	TC182094	ASR protein	TC182094	2	0	18	0	404	79	272	90	233	22	119	38	21	0	22	0	TC182094	0.188545	0	3.16891	0	41.5228	26.6384	39.9817	34.5893	19.2403	7.07998	12.814	11.6917	1.3491	0	2.29767	0	TC182094	ASR protein	TC182094	GO:0006950
BX678068	6.85211	3.00572	1.28978	115.529	8.03176	2.44491	2.2865e-28	4.32321e-26	BX678068	---NA---	BX678068	1	0	1	1	140	41	193	46	17	0	18	5	1	0	11	0	BX678068	0.0942724	0	0.17605	0.315213	14.3891	13.825	28.3694	17.679	1.4038	0	1.93825	1.53838	0.0642428	0	1.14884	0	BX678068	---NA---	BX678068
TC167068	4.16427	1.98886	-0.423514	17.9295	3.96923	1.34119	2.967e-28	5.55018e-26	TC167068	Cis-zeatin o-glucosyltransferase	TC167068	36	4	41	4	588	99	532	249	319	16	136	46	45	6	38	6	TC167068	3.39381	1.39861	7.21807	1.26085	60.4342	33.3823	78.1995	95.6969	26.3419	5.14907	14.6446	14.1531	2.89093	1.69322	3.96871	2.45291	TC167068	Chromosome chr2 scaffold_97, whole genome shotgun sequence	TC167068	GO:0005488	GO:0016740
TC178162	4.09806	0.948832	0.576258	17.1253	1.93031	1.49098	3.00667e-28	5.56519e-26	TC178162	Calmodulin-binding protein	TC178162	34	9	47	2	638	207	418	247	139	28	69	17	73	28	104	5	TC178162	3.20526	3.14688	8.27437	0.630426	65.5731	69.7994	61.4425	94.9283	11.4781	9.01088	7.42997	5.23049	4.68973	7.90169	10.8617	2.04409	TC178162	Predicted protein	TC178162	GO:0005634	GO:0005515
TC160156	3.32929	-0.38981	-0.743934	10.0511	1.31022	1.67474	4.33186e-28	7.93453e-26	TC160156	Pinus taeda anonymous locus umn_4898_01 genomic sequence	TC160156	28	9	25	1	384	65	197	64	35	1	21	10	38	2	26	0	TC160156	2.63963	3.14688	4.40126	0.315213	39.4672	21.9177	28.9574	24.5968	2.89017	0.321817	2.26129	3.07676	2.44123	0.564406	2.71543	0	TC160156	At5g23760	TC160156	GO:0006810	GO:0005488
TC159711	4.4695	4.78113	5.65628	22.154	27.4957	50.4325	4.38228e-28	7.94412e-26	TC159711	Probable glucan -beta-glucosidase a-like	TC159711	20	0	7	2	263	51	121	111	453	130	296	69	703	208	422	241	TC159711	1.88545	0	1.23235	0.630426	27.0309	17.197	17.786	42.6601	37.4071	41.8362	31.8735	21.2296	45.1627	58.6982	44.0736	98.5251	TC159711	Predicted protein	TC159711	GO:0016787	GO:0005515
TC157262	4.57758	4.93057	5.82225	23.8775	30.4965	56.5812	4.53784e-28	8.14218e-26	TC157262	Probable glucan -beta-glucosidase a-like	TC157262	19	0	3	2	222	42	113	98	372	123	270	63	594	186	386	227	TC157262	1.79118	0	0.528151	0.630426	22.817	14.1622	16.6101	37.6639	30.7184	39.5835	29.0738	19.3836	38.1602	52.4898	40.3137	92.8016	TC157262	Predicted protein	TC157262	GO:0016787	GO:0005515
TC154887	3.57761	1.06571	0.354375	11.939	2.0932	1.27843	6.78949e-28	1.20592e-25	TC154887	Vacuolar protein 8-like	TC154887	27	8	32	4	535	94	173	123	91	34	62	11	62	21	37	10	TC154887	2.54536	2.79722	5.63362	1.26085	54.9869	31.6964	25.4296	47.272	7.51445	10.9418	6.6762	3.38444	3.98306	5.92626	3.86427	4.08818	TC154887	Chromosome chr15 scaffold_37, whole genome shotgun sequence	TC154887	GO:0003824	GO:0009058
TC191418	4.40568	1.65657	0.0788233	21.1954	3.15266	1.05616	9.33268e-28	1.64106e-25	TC191418	CC-NBS-LRR resistance-like protein	TC191418	6	5	12	4	213	121	120	110	90	19	16	10	32	5	5	6	TC191418	0.565634	1.74826	2.11261	1.26085	21.892	40.8006	17.639	42.2758	7.43188	6.11453	1.72289	3.07676	2.05577	1.41102	0.522199	2.45291	TC191418	CC-NBS-LRR resistance-like protein	TC191418
TC154758	2.2722	4.56112	2.43089	4.83058	23.6067	5.39226	1.38445e-27	2.41032e-25	TC154758	Unknown	TC154758	19	3	16	6	120	16	96	17	874	188	305	102	106	59	126	23	TC154758	1.79118	1.04896	2.81681	1.89128	12.3335	5.39512	14.1112	6.53353	72.1718	60.5016	32.8426	31.383	6.80974	16.65	13.1594	9.40281	TC154758	Chromosome chr9 scaffold_7, whole genome shotgun sequence	TC154758	GO:0005634	GO:0003824
TC174356	4.09306	1.93386	-0.504214	17.0661	3.82075	1.41835	1.79676e-27	3.09747e-25	TC174356	Cis-zeatin o-glucosyltransferase	TC174356	29	7	56	8	707	141	688	284	405	22	182	49	62	8	48	5	TC174356	2.7339	2.44757	9.85883	2.5217	72.6649	47.5445	101.13	109.148	33.4434	7.07998	19.5979	15.0761	3.98306	2.25762	5.01311	2.04409	TC174356	Chromosome chr2 scaffold_97, whole genome shotgun sequence	TC174356	GO:0005488	GO:0016740
TC162373	3.59879	2.3159	0.203577	12.1156	4.97914	1.15155	1.97997e-27	3.38017e-25	TC162373	Pyridine nucleotide-disulfide oxidoreductase family protein	TC162373	53	6	33	5	348	151	320	166	415	51	167	42	78	19	44	10	TC162373	4.99644	2.09792	5.80967	1.57607	35.7672	50.9165	47.0373	63.798	34.2692	16.4127	17.9827	12.9224	5.01094	5.36186	4.59535	4.08818	TC162373	Uncharacterized protein At5g22140.2	TC162373	GO:0006950	GO:0009056
TC172483	0.547129	2.84137	3.07464	1.46117	7.167	8.42481	2.60412e-27	4.40296e-25	TC172483	Adipocyte plasma membrane-associated protein	TC172483	38	5	23	4	40	15	23	15	245	79	210	67	383	85	308	58	TC172483	3.58235	1.74826	4.04916	1.26085	4.11117	5.05793	3.38081	5.76488	20.2312	25.4236	22.6129	20.6143	24.605	23.9873	32.1674	23.7114	TC172483	Chromosome undetermined scaffold_503, whole genome shotgun sequence	TC172483	GO:0006464	GO:0016043
CF478076	4.94125	1.60272	-1.87779	30.7231	3.03716	3.67512	3.1948e-27	5.35023e-25	CF478076	Unknown	CF478076	6	2	5	0	270	52	85	44	55	1	7	4	3	0	2	0	CF478076	0.565634	0.699306	0.880252	0	27.7504	17.5342	12.4943	16.9103	4.5417	0.321817	0.753765	1.2307	0.192728	0	0.208879	0	CF478076	unknown	CF478076	GO:0008150
TC171087	5.47265	8.85699	10.0258	44.4049	463.68	1042.51	3.25069e-27	5.39247e-25	TC171087	---NA---	TC171087	0	0	0	0	3	2	14	0	106	68	34	7	195	123	194	39	TC171087	0	0	0	0	0.308338	0.67439	2.05788	0	8.7531	21.8836	3.66114	2.15373	12.5274	34.711	20.2613	15.9439	TC171087	---NA---	TC171087
TC161878	1.1684	3.71664	5.88935	2.24763	13.1468	59.2749	3.79646e-27	6.23897e-25	TC161878	Pollen Allergen Cjp38	TC161878	7	0	21	0	21	4	48	2	125	67	291	26	1070	227	1138	183	TC161878	0.659907	0	3.69706	0	2.15836	1.34878	7.0556	0.76865	10.3221	21.5617	31.3351	7.99958	68.7398	64.0601	118.852	74.8136	TC161878	Pollen Allergen Cjp38	TC161878	GO:0005975	GO:0016787
TC187710	3.63335	-0.228847	-1.37343	12.4093	1.1719	2.59085	4.00731e-27	6.5245e-25	TC187710	Unknown	TC187710	19	0	28	4	342	116	134	56	48	0	16	5	17	6	6	0	TC187710	1.79118	0	4.92941	1.26085	35.1505	39.1146	19.6969	21.5222	3.96367	0	1.72289	1.53838	1.09213	1.69322	0.626638	0	TC187710	Chromosome chr11 scaffold_56, whole genome shotgun sequence	TC187710	GO:0016787	GO:0005975
TC197438	3.72782	0.552717	-0.965787	13.2491	1.46685	1.95313	4.92307e-27	7.94196e-25	TC197438	NBS/LRR	TC197438	14	3	17	2	127	63	117	100	42	8	16	7	11	2	12	2	TC197438	1.31981	1.04896	2.99286	0.630426	13.053	21.2433	17.198	38.4325	3.46821	2.57454	1.72289	2.15373	0.706671	0.564406	1.25328	0.817635	TC197438	NBS/LRR	TC197438	GO:0006950	GO:0000166
TC162364	3.98156	1.23082	1.05912	15.7968	2.34701	2.08366	6.56794e-27	1.04992e-24	TC162364	Amp dependent	TC162364	19	7	18	12	284	98	353	169	119	15	59	18	90	19	104	2	TC162364	1.79118	2.44757	3.16891	3.78256	29.1893	33.0451	51.888	64.9509	9.82659	4.82726	6.35316	5.53817	5.78185	5.36186	10.8617	0.817635	TC162364	Chromosome chr2 scaffold_105, whole genome shotgun sequence	TC162364	GO:0005829	GO:0003824
TC182057	4.02043	0.610918	-1.41603	16.2282	1.52723	2.66851	7.34591e-27	1.1637e-24	TC182057	Xyloglucan endotransglycosylase/hydrolase	TC182057	3	1	17	3	251	68	87	55	23	6	14	9	10	0	5	1	TC182057	0.282817	0.349653	2.99286	0.945639	25.7976	22.9293	12.7883	21.1379	1.89926	1.9309	1.50753	2.76908	0.642428	0	0.522199	0.408818	TC182057	Pollen major allergen No.121 isoform 1	TC182057	GO:0016787	GO:0005975
TC155389	3.62152	1.87176	1.2691	12.3079	3.65979	2.41011	1.13575e-26	1.78313e-24	TC155389	Riboflavin biosynthesis protein	TC155389	36	8	26	3	312	133	219	135	179	41	109	27	107	26	93	20	TC155389	3.39381	2.79722	4.57731	0.945639	32.0671	44.847	32.1912	51.8839	14.7812	13.1945	11.7372	8.30725	6.87398	7.33728	9.71289	8.17635	TC155389	Chromosome undetermined scaffold_55, whole genome shotgun sequence	TC155389	GO:0009653	GO:0030154
TC171992	0.689509	5.47475	5.32921	1.61273	44.4698	40.2025	1.24393e-26	1.93568e-24	TC171992	Dirigent protein pDIR13	TC171992	1	0	10	0	5	0	17	0	283	141	242	27	217	66	325	69	TC171992	0.0942724	0	1.7605	0	0.513896	0	2.49886	0	23.3691	45.3762	26.0587	8.30725	13.9407	18.6254	33.9429	28.2084	TC171992	Dirigent protein pDIR13	TC171992
TC167559	4.33795	2.82365	1.27144	20.2233	7.07952	2.41402	1.28641e-26	1.98423e-24	TC167559	ATAF1-like protein	TC167559	7	0	14	2	221	71	159	51	119	13	98	21	37	7	34	7	TC167559	0.659907	0	2.46471	0.630426	22.7142	23.9409	23.3717	19.6006	9.82659	4.18362	10.5527	6.4612	2.37698	1.97542	3.55095	2.86172	TC167559	ATAF1-like protein	TC167559	GO:0003677	GO:0009058
TC188148	3.44337	-0.073814	-0.834824	10.8782	1.0525	1.78364	1.71333e-26	2.61975e-24	TC188148	Xyloglucan endotransglycosylase/hydrolase	TC188148	27	4	30	4	396	125	156	59	64	1	25	7	32	12	10	0	TC188148	2.54536	1.39861	5.28151	1.26085	40.7006	42.1494	22.9307	22.6752	5.28489	0.321817	2.69202	2.15373	2.05577	3.38644	1.0444	0	TC188148	Pollen major allergen No.121 isoform 1	TC188148	GO:0016787	GO:0005975
TC157323	3.26527	5.19967	4.58466	9.61491	36.7499	23.995	2.06937e-26	3.12222e-24	TC157323	NAC protein 1	TC157323	7	4	22	0	115	31	119	64	791	207	573	186	420	149	485	112	TC157323	0.659907	1.39861	3.87311	0	11.8196	10.4531	17.492	24.5968	65.3179	66.6161	61.701	57.2277	26.982	42.0483	50.6533	45.7876	TC157323	Nam-like protein 10	TC157323	GO:0009719	GO:0007165
DR182118	1.12777	3.64924	5.70002	2.18521	12.5467	51.9848	2.07746e-26	3.12222e-24	DR182118	Glucanase-Like Protein	DR182118	5	0	13	0	15	0	34	0	93	30	195	17	611	133	575	117	DR182118	0.471362	0	2.28866	0	1.54169	0	4.99772	0	7.67961	9.65451	20.9977	5.23049	39.2524	37.533	60.0528	47.8317	DR182118	Glucanase-Like Protein	DR182118	GO:0005975	GO:0016787
CT583304	0.421985	2.52259	5.05234	1.33977	5.74613	33.1822	2.31741e-26	3.45333e-24	CT583304	---NA---	CT583304	5	2	20	0	6	5	29	1	50	37	71	29	485	143	338	197	CT583304	0.471362	0.699306	3.52101	0	0.616675	1.68598	4.26276	0.384325	4.12882	11.9072	7.64533	8.92261	31.1578	40.355	35.3006	80.5371	CT583304	ATPase, E1-E2 type:Magnesium-translocating P-type ATPase	CT583304
TC163066	4.41416	4.54535	5.55076	21.3203	23.35	46.8753	2.41158e-26	3.56347e-24	TC163066	Glucan -beta-glucosidase	TC163066	10	0	0	2	109	22	63	43	139	47	128	29	280	87	163	103	TC163066	0.942724	0	0	0.630426	11.2029	7.41829	9.26047	16.526	11.4781	15.1254	13.7831	8.92261	17.988	24.5517	17.0237	42.1082	TC163066	Predicted protein	TC163066	GO:0016787	GO:0005515
TC166112	3.11551	3.33562	4.48399	8.66688	10.0954	22.3777	2.43767e-26	3.57199e-24	TC166112	Histidine Amino Acid Transporter	TC166112	20	4	21	7	133	77	136	71	336	85	252	63	1046	229	560	91	TC166112	1.88545	1.39861	3.69706	2.20649	13.6696	25.964	19.9909	27.2871	27.7457	27.3545	27.1355	19.3836	67.198	64.6245	58.4862	37.2024	TC166112	Histidine Amino Acid Transporter	TC166112	GO:0006810	GO:0005886
TC186750	4.37337	3.01754	0.322821	20.7261	8.09788	1.25077	2.59659e-26	3.77343e-24	TC186750	Hyoscyamine 6-dioxygenase	TC186750	10	2	41	5	476	192	436	179	310	55	215	105	44	9	65	6	TC186750	0.942724	0.699306	7.21807	1.57607	48.9229	64.7415	64.0883	68.7942	25.5987	17.6999	23.1514	32.306	2.82668	2.53983	6.78858	2.45291	TC186750	Chromosome chr2 scaffold_105, whole genome shotgun sequence	TC186750	GO:0006950	GO:0009058
TC179010	3.95939	2.06017	0.0623378	15.5559	4.17036	1.04416	2.83782e-26	4.09019e-24	TC179010	Low temprature induced-like protein	TC179010	18	6	10	3	207	76	203	78	136	3	91	19	20	6	27	3	TC179010	1.6969	2.09792	1.7605	0.945639	21.2753	25.6268	29.8393	29.9774	11.2304	0.965451	9.79894	5.84585	1.28486	1.69322	2.81987	1.22645	TC179010	Clt1	TC179010	GO:0006950	GO:0009628
TC194671	1.35756	3.99064	3.65071	2.56252	15.8965	12.5595	3.15813e-26	4.51484e-24	TC194671	Glycosyl hydrolase	TC194671	29	8	57	10	123	49	105	21	743	261	725	366	883	245	716	160	TC194671	2.7339	2.79722	10.0349	3.15213	12.6418	16.5226	15.4341	8.07083	61.3543	83.9943	78.0685	112.609	56.7264	69.1398	74.7788	65.4108	TC194671	Isoform 2 of Q9ZQG9	TC194671	GO:0005886	GO:0005737
TC158711	0.566402	3.05631	3.54304	1.48083	8.31842	11.6563	3.75862e-26	5.32996e-24	TC158711	Pinoresinol-lariciresinol reductase	TC158711	42	13	25	6	50	12	70	7	447	126	309	70	815	113	485	126	TC158711	3.95944	4.54549	4.40126	1.89128	5.13896	4.04634	10.2894	2.69028	36.9117	40.549	33.2733	21.5373	52.3579	31.8889	50.6533	51.511	TC158711	Pinoresinol-lariciresinol reductase	TC158711	GO:0009058	GO:0009987
TC174826	3.3942	1.40987	0.0611775	10.5137	2.65714	1.04332	5.31958e-26	7.48316e-24	TC174826	Lipase family protein	TC174826	42	22	45	15	656	231	199	236	270	54	137	44	129	16	76	13	TC174826	3.95944	7.69236	7.92227	4.7282	67.4232	77.8921	29.2513	90.7007	22.2956	17.3781	14.7523	13.5377	8.28733	4.51525	7.93742	5.31463	TC174826	Lipase family protein	TC174826	GO:0008152	GO:0008150
TC188343	4.74915	2.43841	0.657912	26.8928	5.42044	1.5778	6.54898e-26	9.13946e-24	TC188343	Zinc finger protein YER130C	TC188343	51	6	44	5	1388	257	291	544	589	54	108	72	124	12	95	18	TC188343	4.80789	2.09792	7.74622	1.57607	142.658	86.6592	42.7746	209.073	48.6375	17.3781	11.6295	22.1527	7.96611	3.38644	9.92177	7.35872	TC188343	Zinc finger protein YER130C	TC188343	GO:0008152	GO:0008150
CO170274	4.50545	2.35655	0.434016	22.7131	5.12145	1.35099	6.97752e-26	9.66085e-24	CO170274	Unknown	CO170274	15	2	20	5	467	109	92	215	215	31	46	29	41	4	36	8	CO170274	1.41409	0.699306	3.52101	1.57607	47.9979	36.7543	13.5232	82.6299	17.7539	9.97633	4.95331	8.92261	2.63396	1.12881	3.75983	3.27054	CO170274	unknown	CO170274	GO:0008152	GO:0008150
TC162478	4.82623	5.10487	2.17867	28.3687	34.4127	4.52736	7.58374e-26	1.04182e-23	TC162478	NAC protein 1 splice variant 2	TC162478	2	1	6	0	136	32	59	47	199	59	186	24	38	12	19	0	TC162478	0.188545	0.349653	1.0563	0	13.978	10.7902	8.67251	18.0633	16.4327	18.9872	20.0286	7.38423	2.44123	3.38644	1.98435	0	TC162478	NAC protein 1 splice variant 2	TC162478	GO:0009719	GO:0007165
TC165811	5.09209	3.99672	2.58852	34.1091	15.9637	6.01482	1.11306e-25	1.51722e-23	TC165811	Unknown	TC165811	6	1	14	0	346	93	226	100	309	42	183	20	127	18	75	7	TC165811	0.565634	0.349653	2.46471	0	35.5616	31.3592	33.2201	38.4325	25.5161	13.5163	19.7056	6.15352	8.15884	5.07966	7.83298	2.86172	TC165811	unknown	TC165811	GO:0008150
TC175575	1.35864	4.12236	6.04119	2.56443	17.4162	65.8534	1.27488e-25	1.72442e-23	TC175575	Pollen Allergen Cjp38	TC175575	3	0	8	0	11	0	24	0	100	31	161	6	373	85	554	97	TC175575	0.282817	0	1.4084	0	1.13057	0	3.5278	0	8.25764	9.97633	17.3366	1.84606	23.9626	23.9873	57.8596	39.6553	TC175575	Pollen Allergen Cjp38	TC175575	GO:0005975	GO:0016787
TC197678	3.46078	1.51623	0.483618	11.0103	2.86043	1.39825	1.33786e-25	1.7958e-23	TC197678	Unknown	TC197678	83	37	93	18	872	394	742	437	459	77	325	113	171	66	195	38	TC197678	7.82461	12.9372	16.3727	5.67384	89.6235	132.855	109.068	167.95	37.9026	24.7799	34.9962	34.7674	10.9855	18.6254	20.3657	15.5351	TC197678	Chromosome undetermined scaffold_69, whole genome shotgun sequence	TC197678	GO:0004518	GO:0003676
TC188579	2.67583	4.42421	4.61011	6.39007	21.4694	24.4219	1.89888e-25	2.52954e-23	TC188579	Clavata-like receptor	TC188579	3	4	3	1	32	18	23	4	133	37	144	32	228	50	128	33	TC188579	0.282817	1.39861	0.528151	0.315213	3.28893	6.06951	3.38081	1.5373	10.9827	11.9072	15.506	9.84563	14.6474	14.1102	13.3683	13.491	TC188579	Clavata-like receptor	TC188579	GO:0007275	GO:0008150
TC196058	3.55339	0.506368	-1.19075	11.7402	1.42047	2.28272	2.39942e-25	3.17229e-23	TC196058	Unknown	TC196058	11	4	31	0	288	91	153	63	57	13	12	10	17	2	12	2	TC196058	1.037	1.39861	5.45756	0	29.6004	30.6848	22.4897	24.2125	4.70685	4.18362	1.29217	3.07676	1.09213	0.564406	1.25328	0.817635	TC196058	Chromosome chr11 scaffold_56, whole genome shotgun sequence	TC196058	GO:0005975	GO:0009987
TC164970	0.629331	3.38583	3.2708	1.54685	10.4529	9.65181	2.50248e-25	3.28385e-23	TC164970	Zeaxanthin chloroplastic-like	TC164970	48	14	42	9	90	18	79	12	791	144	674	127	788	226	622	72	TC164970	4.52508	4.89514	7.39412	2.83692	9.25013	6.06951	11.6123	4.6119	65.3179	46.3417	72.5768	39.0749	50.6234	63.7779	64.9615	29.4349	TC164970	Chromosome undetermined scaffold_306, whole genome shotgun sequence	TC164970	GO:0003824	GO:0005739
TC177522	2.49226	4.24587	6.47798	5.6266	18.9729	89.1388	3.48373e-25	4.53762e-23	TC177522	Pollen allergen CJP38	TC177522	1	0	5	0	12	2	29	0	51	9	125	8	322	86	423	59	TC177522	0.0942724	0	0.880252	0	1.23335	0.67439	4.26276	0	4.2114	2.89635	13.4601	2.46141	20.6862	24.2695	44.178	24.1202	TC177522	Pollen allergen CJP38	TC177522	GO:0005488	GO:0006950
GT242011	5.05464	3.00411	0.865475	33.2352	8.02283	1.82194	3.70911e-25	4.79567e-23	GT242011	Potassium transporter 5	GT242011	9	2	41	0	530	270	436	351	345	57	158	69	92	14	61	6	GT242011	0.848452	0.699306	7.21807	0	54.473	91.0427	64.0883	134.898	28.4889	18.3436	17.0136	21.2296	5.91034	3.95084	6.37082	2.45291	GT242011	HAK5	GT242011	GO:0005215	GO:0006810
TC173283	-0.460936	3.35788	3.79006	1.37643	10.2524	13.8332	4.3258e-25	5.55218e-23	TC173283	21 kD protein	TC173283	6	4	16	0	11	2	8	1	124	51	193	23	365	78	125	40	TC173283	0.565634	1.39861	2.81681	0	1.13057	0.67439	1.17593	0.384325	10.2395	16.4127	20.7824	7.07655	23.4486	22.0118	13.055	16.3527	TC173283	21 kD protein	TC173283	GO:0016787	GO:0005576
TC195291	5.03404	2.18493	0.331168	32.7639	4.54705	1.25803	4.48795e-25	5.71857e-23	TC195291	Pinus taeda anonymous locus cl128contig1_04 genomic sequence	TC195291	10	0	1	1	198	31	128	37	33	10	13	6	10	0	8	2	TC195291	0.942724	0	0.17605	0.315213	20.3503	10.4531	18.8149	14.22	2.72502	3.21817	1.39985	1.84606	0.642428	0	0.835518	0.817635	TC195291	Os06g0220000 protein	TC195291	GO:0005618	GO:0005794
TC155765	4.45949	2.97457	1.55056	22.0008	7.86023	2.9293	6.07252e-25	7.68196e-23	TC155765	ATAF1-like protein	TC155765	7	3	19	0	332	89	253	66	177	31	128	23	102	11	45	4	TC155765	0.659907	1.04896	3.34496	0	34.1227	30.0104	37.1889	25.3655	14.616	9.97633	13.7831	7.07655	6.55277	3.10423	4.69979	1.63527	TC155765	ATAF1-like protein	TC155765	GO:0009719	GO:0007165
TC173322	4.4035	1.8418	0.000122453	21.1634	3.58457	1.00008	6.80494e-25	8.547e-23	TC173322	Unknown	TC173322	12	2	4	1	230	34	117	44	44	15	13	8	10	2	8	4	TC173322	1.13127	0.699306	0.704202	0.315213	23.6392	11.4646	17.198	16.9103	3.63336	4.82726	1.39985	2.46141	0.642428	0.564406	0.835518	1.63527	TC173322	Os06g0220000 protein	TC173322	GO:0005829	GO:0005575
TC183428	0.39883	2.79864	3.19855	1.31844	6.95785	9.18033	7.14399e-25	8.90922e-23	TC183428	Ser/Thr protein phosphatase family protein, expressed	TC183428	26	6	9	3	19	10	19	6	146	63	104	39	245	65	190	47	TC183428	2.45108	2.09792	1.58445	0.945639	1.9528	3.37195	2.79284	2.30595	12.0562	20.2745	11.1988	11.9994	15.7395	18.3432	19.8435	19.2144	TC183428	Ser/Thr protein phosphatase family protein, expressed	TC183428	GO:0005488	GO:0009058
TC173642	5.42861	3.40954	0.887328	43.07	10.6261	1.84975	7.4527e-25	9.22875e-23	TC173642	Pinus taeda anonymous locus 0_14804_01 genomic sequence	TC173642	4	0	4	0	194	58	96	28	24	14	47	16	6	2	12	1	TC173642	0.37709	0	0.704202	0	19.9392	19.5573	14.1112	10.7611	1.98183	4.50544	5.06099	4.92282	0.385457	0.564406	1.25328	0.408818	TC173642	F9L1.33 protein	TC173642	GO:0005737	GO:0006950
TC168702	4.25329	1.78288	1.51581	19.0707	3.44113	2.8596	1.28314e-24	1.57781e-22	TC168702	Acyl-activating enzyme 8	TC168702	13	6	6	5	156	65	243	99	79	21	37	10	61	13	72	2	TC168702	1.22554	2.09792	1.0563	1.57607	16.0336	21.9177	35.719	38.0482	6.52354	6.75816	3.98419	3.07676	3.91881	3.66864	7.51966	0.817635	TC168702	Chromosome chr2 scaffold_105, whole genome shotgun sequence	TC168702	GO:0005829	GO:0003824
TC156148	0.500303	3.31874	3.19444	1.41451	9.97791	9.15424	1.52166e-24	1.85812e-22	TC156148	Phosphate transporter	TC156148	23	9	23	8	25	11	47	11	212	134	362	86	495	85	381	48	TC156148	2.16827	3.14688	4.04916	2.5217	2.56948	3.70915	6.90861	4.22758	17.5062	43.1235	38.9804	26.4601	31.8002	23.9873	39.7915	19.6232	TC156148	Phosphate transporter	TC156148	GO:0005215	GO:0005773
TC168009	0.528863	3.02718	3.42205	1.44279	8.15215	10.7186	1.85098e-24	2.24466e-22	TC168009	Pinoresinol-lariciresinol reductase	TC168009	33	7	19	4	30	9	51	4	325	80	230	47	566	65	310	84	TC168009	3.11099	2.44757	3.34496	1.26085	3.08338	3.03476	7.49657	1.5373	26.8373	25.7454	24.7666	14.4608	36.3614	18.3432	32.3763	34.3407	TC168009	Pinoresinol-lariciresinol reductase	TC168009	GO:0009058	GO:0009987
TC169331	-0.561525	-2.90843	-3.41421	1.47583	7.50802	10.6605	2.09031e-24	2.51753e-22	TC169331	Heat shock 70 kDa protein	TC169331	176	40	141	81	138	39	88	44	31	8	24	13	50	8	8	3	TC169331	16.5919	13.9861	24.8231	25.5323	14.1835	13.1506	12.9353	16.9103	2.55987	2.57454	2.58434	3.99979	3.21214	2.25762	0.835518	1.22645	TC169331	Heat shock 70 kDa protein	TC169331	GO:0003824	GO:0000166
TC173797	5.487	3.52524	0.987429	44.8488	11.5134	1.98265	2.17401e-24	2.60053e-22	TC173797	Pinus taeda anonymous locus 0_14804_01 genomic sequence	TC173797	4	0	3	0	173	54	84	26	25	14	43	14	8	2	9	1	TC173797	0.37709	0	0.528151	0	17.7808	18.2085	12.3473	9.99245	2.06441	4.50544	4.63027	4.30746	0.513943	0.564406	0.939958	0.408818	TC173797	Chromosome chr9 scaffold_104, whole genome shotgun sequence	TC173797	GO:0005737	GO:0006950
AI725288	0.390066	4.30573	4.09207	1.31045	19.7767	17.0543	3.56374e-24	4.20569e-22	AI725288	Dirigent-like protein	AI725288	8	0	18	0	10	0	21	5	241	106	212	72	264	40	226	83	AI725288	0.754179	0	3.16891	0	1.02779	0	3.08682	1.92163	19.9009	34.1126	22.8283	22.1527	16.9601	11.2881	23.6034	33.9319	AI725288	Dirigent-like protein	AI725288
TC196272	4.41342	5.90214	6.46005	21.3094	59.8026	88.0378	3.55744e-24	4.20569e-22	TC196272	Class iv chitinase	TC196272	1	0	2	0	31	7	36	5	129	28	126	14	142	44	175	43	TC196272	0.0942724	0	0.352101	0	3.18616	2.36037	5.2917	1.92163	10.6524	9.01088	13.5678	4.30746	9.12248	12.4169	18.277	17.5792	TC196272	Pleiotropic drug resistance protein 8	TC196272	GO:0016020	GO:0016787
TC187745	1.41189	3.67762	4.68556	2.66086	12.796	25.7333	4.37489e-24	5.12854e-22	TC187745	21 kD protein	TC187745	4	1	10	0	24	0	20	4	114	28	133	16	253	66	196	56	TC187745	0.37709	0.349653	1.7605	0	2.4667	0	2.93983	1.5373	9.41371	9.01088	14.3215	4.92282	16.2534	18.6254	20.4702	22.8938	TC187745	21 kD protein	TC187745	GO:0016787	GO:0008152
TC171369	0.429606	2.87837	3.23761	1.34687	7.35319	9.43227	4.46315e-24	5.19735e-22	TC171369	HD2 type Histone deacetylase	TC171369	28	4	26	2	51	6	29	4	237	67	200	56	426	83	304	49	TC171369	2.63963	1.39861	4.57731	0.630426	5.24174	2.02317	4.26276	1.5373	19.5706	21.5617	21.5361	17.2299	27.3674	23.4229	31.7497	20.0321	TC171369	HD2 type histone deacetylase	TC171369	GO:0016043	GO:0009987
TC185659	3.28266	1.19005	0.58769	9.73149	2.2816	1.50284	5.47745e-24	6.33654e-22	TC185659	Cellulose synthase-like protein d3-like	TC185659	20	8	37	7	296	101	227	112	109	17	82	33	64	27	44	17	TC185659	1.88545	2.79722	6.51387	2.20649	30.4226	34.0567	33.3671	43.0444	9.00083	5.47089	8.82982	10.1533	4.11154	7.61948	4.59535	6.9499	TC185659	Chromosome chr16 scaffold_10, whole genome shotgun sequence	TC185659	GO:0009653	GO:0030154
TC157156	-0.649168	-2.83343	-3.64593	1.56826	7.12766	12.518	6.87427e-24	7.90047e-22	TC157156	HSP70	TC157156	828	186	810	445	700	167	401	249	188	37	176	56	237	19	70	18	TC157156	78.0576	65.0354	142.601	140.27	71.9454	56.3116	58.9436	95.6969	15.5244	11.9072	18.9518	17.2299	15.2256	5.36186	7.31078	7.35872	TC157156	HSP70	TC157156	GO:0003824	GO:0000166
TC196433	3.58285	1.86911	1.22489	11.9824	3.65306	2.33738	7.59605e-24	8.6733e-22	TC196433	GTP cyclohydrolase II/3,4-dihydroxy-2-butanone-4-phosphate synthase	TC196433	23	5	13	2	196	75	146	66	112	19	71	15	66	16	58	7	TC196433	2.16827	1.74826	2.28866	0.630426	20.1447	25.2896	21.4608	25.3655	9.24856	6.11453	7.64533	4.61514	4.24003	4.51525	6.0575	2.86172	TC196433	GTP cyclohydrolase II/3,4-dihydroxy-2-butanone-4-phosphate synthase	TC196433	GO:0009653	GO:0030154
TC157924	-1.69889	-2.8002	-2.89947	3.24651	6.96539	7.46152	9.14651e-24	1.03763e-21	TC157924	Transcriptional regulator	TC157924	275	103	302	124	139	32	75	35	83	8	55	26	92	14	49	18	TC157924	25.9249	36.0143	53.1672	39.0864	14.2863	10.7902	11.0244	13.4514	6.85384	2.57454	5.92244	7.99958	5.91034	3.95084	5.11755	7.35872	TC157924	Transcriptional regulator	TC157924	GO:0019538	GO:0009987
TC171549	2.71497	2.80461	0.120785	6.56582	6.9867	1.08733	1.13803e-23	1.28276e-21	TC171549	30S ribosomal protein S7	TC171549	66	19	44	15	327	100	299	165	370	165	420	203	107	20	73	24	TC171549	6.22198	6.64341	7.74622	4.7282	33.6088	33.7195	43.9505	63.4136	30.5533	53.0998	45.2259	62.4582	6.87398	5.64406	7.6241	9.81162	TC171549	30S ribosomal protein S7	TC171549	GO:0006950	GO:0009605
TC178323	3.39759	4.59982	4.49143	10.5384	24.2484	22.4934	1.28997e-23	1.44476e-21	TC178323	Abc transporter pleiotropic drug resistance protein	TC178323	23	2	11	2	118	47	81	74	584	176	290	71	469	181	264	100	TC178323	2.16827	0.699306	1.93656	0.630426	12.1279	15.8482	11.9063	28.4401	48.2246	56.6398	31.2274	21.845	30.1299	51.0788	27.5721	40.8818	TC178323	Chromosome chr9 scaffold_7, whole genome shotgun sequence	TC178323	GO:0009719	GO:0009987
TC159067	3.06538	0.778825	0.226448	8.37086	1.71573	1.16995	1.43034e-23	1.59184e-21	TC159067	Potassium channel tetramerization domain-containing	TC159067	26	2	22	9	190	70	117	81	58	12	48	16	48	11	40	5	TC159067	2.45108	0.699306	3.87311	2.83692	19.528	23.6037	17.198	31.1303	4.78943	3.86181	5.16867	4.92282	3.08366	3.10423	4.17759	2.04409	TC159067	Predicted protein	TC159067	GO:0005886	GO:0005215
BG485751	3.34141	1.44352	0.447241	10.136	2.71984	1.36343	1.48213e-23	1.63911e-21	BG485751	Unknown	BG485751	32	9	39	5	276	129	258	139	164	20	119	36	53	22	68	15	BG485751	3.01672	3.14688	6.86597	1.57607	28.3671	43.4982	37.9238	53.4212	13.5425	6.43634	12.814	11.0763	3.40487	6.20847	7.1019	6.13227	BG485751	Chromosome undetermined scaffold_69, whole genome shotgun sequence	BG485751	GO:0006139	GO:0016049
TC165939	-0.323536	2.53044	2.32494	1.25139	5.77748	5.01046	1.83677e-23	2.01861e-21	TC165939	Pinus taeda anonymous locus 2_9813_01 genomic sequence	TC165939	32	16	41	6	32	10	30	10	343	80	238	102	375	94	257	46	TC165939	3.01672	5.59445	7.21807	1.89128	3.28893	3.37195	4.40975	3.84325	28.3237	25.7454	25.628	31.383	24.0911	26.5271	26.841	18.8056	TC165939	Predicted protein	TC165939	GO:0006412	GO:0003723
TC161416	2.70515	4.80179	2.69575	6.52126	27.8923	6.47889	1.85572e-23	2.02677e-21	TC161416	GTP cyclohydrolase 1 isoform	TC161416	10	5	8	0	56	7	33	42	367	99	296	99	158	31	43	13	TC161416	0.942724	1.74826	1.4084	0	5.75564	2.36037	4.85072	16.1417	30.3055	31.8599	31.8735	30.4599	10.1504	8.7483	4.49091	5.31463	TC161416	Uncharacterized protein At3g07270.2	TC161416	GO:0016787	GO:0009058
TC162986	1.70041	5.26238	4.34919	3.24992	38.3826	20.3815	1.93629e-23	2.10172e-21	TC162986	---NA---	TC162986	2	0	5	0	13	2	12	0	141	47	142	40	117	31	73	12	TC162986	0.188545	0	0.880252	0	1.33613	0.67439	1.7639	0	11.6433	15.1254	15.2907	12.307	7.51641	8.7483	7.6241	4.90581	TC162986	T6J4.11 protein	TC162986
TC157809	2.49092	0.16289	-0.919993	5.62138	1.11953	1.89211	2.13338e-23	2.2955e-21	TC157809	Calcium-binding protein	TC157809	43	9	20	19	310	59	176	45	61	6	57	19	45	11	22	0	TC157809	4.05371	3.14688	3.52101	5.98905	31.8616	19.8945	25.8705	17.2946	5.03716	1.9309	6.1378	5.84585	2.89093	3.10423	2.29767	0	TC157809	Calcium-binding protein	TC157809	GO:0005777	GO:0005634
TC164429	0.547176	3.8686	2.96907	1.46122	14.6071	7.83034	2.14094e-23	2.2955e-21	TC164429	Acyl- synthetase	TC164429	10	4	23	4	13	3	43	8	378	105	309	83	249	54	208	33	TC164429	0.942724	1.39861	4.04916	1.26085	1.33613	1.01159	6.32064	3.0746	31.2139	33.7908	33.2733	25.5371	15.9965	15.239	21.7235	13.491	TC164429	Chromosome chr5 scaffold_2, whole genome shotgun sequence	TC164429	GO:0007049	GO:0006950
TC159421	1.2681	4.06295	4.60446	2.40844	16.7136	24.3266	3.04646e-23	3.24661e-21	TC159421	Glucose-methanol-choline oxidoreductase family protein	TC159421	20	7	48	0	94	10	102	16	751	217	620	161	1250	314	722	294	TC159421	1.88545	2.44757	8.45042	0	9.66125	3.37195	14.9931	6.1492	62.0149	69.8343	66.762	49.5358	80.3035	88.6118	75.4055	120.192	TC159421	Glucose-methanol-choline oxidoreductase family protein	TC159421	GO:0008152	GO:0007267
TC171513	1.3509	2.7442	4.699	2.55072	6.70018	25.9741	3.5253e-23	3.72839e-21	TC171513	Cinnamoyl- reductase	TC171513	16	2	19	2	46	12	51	3	201	31	178	5	645	170	474	126	TC171513	1.50836	0.699306	3.34496	0.630426	4.72784	4.04634	7.49657	1.15298	16.5979	9.97633	19.1672	1.53838	41.4366	47.9745	49.5044	51.511	TC171513	Chromosome undetermined scaffold_69, whole genome shotgun sequence	TC171513	GO:0006950	GO:0009628
TC169294	0.176738	3.52506	5.70883	1.13033	11.512	52.3034	3.54096e-23	3.72839e-21	TC169294	Pectate lyase	TC169294	3	0	9	1	2	1	12	1	25	39	103	16	289	45	214	211	TC169294	0.282817	0	1.58445	0.315213	0.205558	0.337195	1.7639	0.384325	2.06441	12.5509	11.0911	4.92282	18.5662	12.6991	22.3501	86.2605	TC169294	Pectate lyase	TC169294	GO:0016020	GO:0003824
TC174422	-1.92235	-2.8171	-3.07793	3.7904	7.04744	8.44401	3.63581e-23	3.80548e-21	TC174422	Unknown	TC174422	647	224	655	307	243	86	130	63	158	24	112	68	184	26	87	41	TC174422	60.9943	78.3223	115.313	96.7704	24.9753	28.9988	19.1089	24.2125	13.0471	7.72361	12.0602	20.922	11.8207	7.33728	9.08626	16.7615	TC174422	unknown	TC174422	GO:0019538	GO:0009987
TC175362	2.70129	4.86177	4.24165	6.50382	29.0762	18.9175	4.18727e-23	4.35674e-21	TC175362	Signal peptidase I	TC175362	2	1	8	0	25	8	37	9	214	45	176	46	125	28	154	26	TC175362	0.188545	0.349653	1.4084	0	2.56948	2.69756	5.43869	3.45893	17.6714	14.4818	18.9518	14.1531	8.03035	7.90169	16.0837	10.6293	TC175362	Signal peptidase I	TC175362
TC193245	3.78147	0.555028	-1.27702	13.751	1.4692	2.42337	4.28057e-23	4.42762e-21	TC193245	Xyloglucan endotransglycosylase 1	TC193245	9	1	21	1	206	67	109	65	29	15	12	3	10	2	9	0	TC193245	0.848452	0.349653	3.69706	0.315213	21.1725	22.5921	16.0221	24.9811	2.39472	4.82726	1.29217	0.923028	0.642428	0.564406	0.939958	0	TC193245	Pollen major allergen No.121 isoform 1	TC193245	GO:0005975	GO:0009987
TC155386	1.90225	3.46305	4.09579	3.73796	11.0276	17.0984	4.88687e-23	5.02519e-21	TC155386	Avr9 Elicitor Response Protein	TC155386	61	7	66	20	191	75	228	72	704	288	801	268	1325	503	1312	333	TC155386	5.75062	2.44757	11.6193	6.30426	19.6308	25.2896	33.5141	27.6714	58.1338	92.6833	86.2522	82.4572	85.1218	141.948	137.025	136.136	TC155386	Avr9 Elicitor Response Protein	TC155386	GO:0005794	GO:0016740
TC195112	3.76754	2.12065	1.30731	13.6189	4.34891	2.4748	5.01825e-23	5.13028e-21	TC195112	Potassium channel tetramerization domain-containing	TC195112	23	2	9	5	173	73	136	80	118	19	67	21	72	11	62	4	TC195112	2.16827	0.699306	1.58445	1.57607	17.7808	24.6153	19.9909	30.746	9.74402	6.11453	7.21461	6.4612	4.62548	3.10423	6.47526	1.63527	TC195112	potassium channel tetramerization domain-containing	TC195112	GO:0005886	GO:0005215
TC158601	0.563051	2.89086	3.14901	1.47739	7.4171	8.87048	5.5296e-23	5.62038e-21	TC158601	Protein notum homolog	TC158601	40	7	48	11	81	21	57	13	391	166	324	97	642	164	509	99	TC158601	3.7709	2.44757	8.45042	3.46734	8.32512	7.0811	8.37852	4.99623	32.2874	53.4216	34.8885	29.8446	41.2439	46.2813	53.1598	40.4729	TC158601	Chromosome chr7 scaffold_42, whole genome shotgun sequence	TC158601	GO:0005576	GO:0009987
TC186563	3.3406	1.5945	0.656812	10.1303	3.0199	1.57659	5.62544e-23	5.68492e-21	TC186563	Autophagy-related protein	TC186563	34	6	9	6	192	77	102	94	87	23	58	28	66	9	41	9	TC186563	3.20526	2.09792	1.58445	1.89128	19.7336	25.964	14.9931	36.1266	7.18415	7.40179	6.24548	8.61493	4.24003	2.53983	4.28203	3.67936	TC186563	Predicted protein	TC186563	GO:0005634	GO:0016020
TC188685	4.94547	4.71505	3.70831	30.813	26.2647	13.0711	5.67001e-23	5.69722e-21	TC188685	Gibberellin 2-beta-dioxygenase 2-like	TC188685	4	0	7	0	97	56	88	63	160	40	115	60	126	28	77	8	TC188685	0.37709	0	1.23235	0	9.96958	18.8829	12.9353	24.2125	13.2122	12.8727	12.3833	18.4606	8.0946	7.90169	8.04186	3.27054	TC188685	Chromosome undetermined scaffold_627, whole genome shotgun sequence	TC188685	GO:0009987	GO:0009056
TC173735	0.583703	2.50637	3.12227	1.49869	5.68187	8.70755	5.78439e-23	5.77913e-21	TC173735	Predicted protein	TC173735	46	6	33	8	69	7	44	21	277	76	245	68	466	115	344	119	TC173735	4.33653	2.09792	5.80967	2.5217	7.09177	2.36037	6.46763	8.07083	22.8737	24.4581	26.3818	20.922	29.9372	32.4534	35.9273	48.6493	TC173735	Predicted protein	TC173735	GO:0006139	GO:0005654
TC187522	1.73532	3.72247	4.72947	3.32953	13.2001	26.5285	7.04013e-23	6.99399e-21	TC187522	Expansin	TC187522	9	2	8	0	21	5	34	6	83	46	176	19	259	84	167	94	TC187522	0.848452	0.699306	1.4084	0	2.15836	1.68598	4.99772	2.30595	6.85384	14.8036	18.9518	5.84585	16.6389	23.7051	17.4414	38.4289	TC187522	Expansin	TC187522	GO:0005576	GO:0016020
TC198869	3.24443	1.61312	0.978405	9.477	3.05913	1.97029	8.7225e-23	8.61666e-21	TC198869	Riboflavin biosynthesis protein chloroplastic-like	TC198869	50	11	39	12	390	158	273	162	234	52	148	38	123	31	133	27	TC198869	4.71362	3.84618	6.86597	3.78256	40.0839	53.2768	40.1287	62.2607	19.3229	16.7345	15.9367	11.6917	7.90187	8.7483	13.8905	11.0381	TC198869	Chromosome undetermined scaffold_55, whole genome shotgun sequence	TC198869	GO:0009653	GO:0030154
TC172073	1.24496	4.06099	4.46489	2.37013	16.6909	22.0834	9.89484e-23	9.72016e-21	TC172073	Class i chitinase	TC172073	5	0	12	0	18	6	20	1	175	51	166	20	368	36	182	50	TC172073	0.471362	0	2.11261	0	1.85003	2.02317	2.93983	0.384325	14.4509	16.4127	17.875	6.15352	23.6414	10.1593	19.008	20.4409	TC172073	Basic endochitinase A precursor	TC172073	GO:0016787	GO:0009056
TC167855	2.57535	2.87947	0.200335	5.96018	7.35878	1.14897	9.98947e-23	9.7586e-21	TC167855	Unknown	TC167855	71	22	50	15	319	115	258	171	422	191	483	240	138	32	84	19	TC167855	6.69334	7.69236	8.80252	4.7282	32.7866	38.7775	37.9238	65.7196	34.8472	61.4671	52.0098	73.8423	8.86551	9.0305	8.77294	7.76754	TC167855	unknown	TC167855	GO:0006950	GO:0009605
TC197859	3.27181	1.35855	0.247567	9.6586	2.56428	1.1872	1.14802e-22	1.11529e-20	TC197859	Probable ccr4-associated factor 1 homolog 7-like	TC197859	47	12	53	11	392	152	331	218	238	39	172	29	100	18	96	15	TC197859	4.4308	4.19584	9.33067	3.46734	40.2894	51.2537	48.6542	83.7829	19.6532	12.5509	18.5211	8.92261	6.42428	5.07966	10.0262	6.13227	TC197859	Chromosome undetermined scaffold_69, whole genome shotgun sequence	TC197859	GO:0003676	GO:0005634
TC171926	2.7579	2.94825	0.18539	6.76413	7.71812	1.13712	1.2293e-22	1.1877e-20	TC171926	Unknown	TC171926	51	13	44	13	281	103	199	157	334	140	392	211	91	30	68	12	TC171926	4.80789	4.54549	7.74622	4.09777	28.881	34.7311	29.2513	60.339	27.5805	45.0544	42.2108	64.9197	5.8461	8.46609	7.1019	4.90581	TC171926	unknown	TC171926	GO:0006950	GO:0009605
TC187564	0.162482	3.1697	4.60614	1.11921	8.99861	24.355	1.25712e-22	1.20794e-20	TC187564	N utilization substance protein A	TC187564	0	2	13	0	12	0	11	0	96	29	83	12	307	59	262	45	TC187564	0	0.699306	2.28866	0	1.23335	0	1.61691	0	7.92733	9.3327	8.9375	3.69211	19.7225	16.65	27.3632	18.3968	TC187564	N utilization substance protein A	TC187564	GO:0006950	GO:0030234
TC169265	3.3012	1.35051	0.783285	9.85737	2.55002	1.72105	1.26993e-22	1.21361e-20	TC169265	Glutamyl-Trna Reductase	TC169265	72	27	53	13	478	230	385	321	270	57	210	56	182	53	117	41	TC169265	6.78761	9.44063	9.33067	4.09777	49.1285	77.5549	56.5918	123.368	22.2956	18.3436	22.6129	17.2299	11.6922	14.9568	12.2194	16.7615	TC169265	Glutamyl-Trna Reductase	TC169265	GO:0000166	GO:0009058
TC166330	0.456192	2.61824	3.35172	1.37192	6.13999	10.2087	1.42113e-22	1.35077e-20	TC166330	Unknown	TC166330	30	5	34	3	55	4	39	11	293	58	191	59	589	110	413	59	TC166330	2.82817	1.74826	5.98572	0.945639	5.65286	1.34878	5.73267	4.22758	24.1949	18.6654	20.567	18.1529	37.839	31.0423	43.1336	24.1202	TC166330	Chromosome chr13 scaffold_17, whole genome shotgun sequence	TC166330	GO:0006139	GO:0009058
TC178048	-1.7683	-2.62329	-2.95674	3.40651	6.16152	7.76366	1.71336e-22	1.61977e-20	TC178048	Transcriptional regulator	TC178048	307	136	348	165	150	34	96	44	94	22	72	34	104	14	55	25	TC178048	28.9416	47.5528	61.2656	52.0102	15.4169	11.4646	14.1112	16.9103	7.76218	7.07998	7.75301	10.461	6.68125	3.95084	5.74419	10.2204	TC178048	Transcriptional regulator	TC178048	GO:0019538	GO:0009987
TC179978	2.7613	0.508392	-0.281924	6.78009	1.42246	1.21582	1.94662e-22	1.82293e-20	TC179978	Pinus taeda anonymous locus 0_6683_01 genomic sequence	TC179978	72	38	108	27	707	231	459	320	291	62	149	41	164	36	100	28	TC179978	6.78761	13.2868	19.0135	8.51075	72.6649	77.8921	67.4692	122.984	24.0297	19.9527	16.0444	12.6147	10.5358	10.1593	10.444	11.4469	TC179978	Chromosome chr6 scaffold_3, whole genome shotgun sequence	TC179978	GO:0005488
TC191109	3.65425	4.03797	4.68111	12.5904	16.4267	25.6539	1.94899e-22	1.82293e-20	TC191109	Glucan -beta-glucosidase	TC191109	10	0	6	2	107	21	67	33	156	61	132	24	242	74	162	82	TC191109	0.942724	0	1.0563	0.630426	10.9974	7.0811	9.84844	12.6827	12.8819	19.6308	14.2139	7.38423	15.5468	20.883	16.9192	33.523	TC191109	glucan -beta-glucosidase	TC191109	GO:0016787	GO:0005515
GW747229	2.60166	2.88991	0.301297	6.06987	7.41226	1.23225	2.06095e-22	1.91745e-20	GW747229	Unknown	GW747229	60	20	48	13	299	110	233	155	393	176	434	217	128	30	80	21	GW747229	5.65634	6.99306	8.45042	4.09777	30.731	37.0915	34.249	59.5704	32.4525	56.6398	46.7334	66.7657	8.22308	8.46609	8.35518	8.58517	GW747229	unknown	GW747229	GO:0006950	GO:0009605
CO158649	1.60854	3.81878	3.43654	3.04943	14.1113	10.8269	2.07199e-22	1.91757e-20	CO158649	Glycosyl hydrolase	CO158649	10	2	22	3	42	24	44	9	215	108	215	98	318	56	228	50	CO158649	0.942724	0.699306	3.87311	0.945639	4.31673	8.09269	6.46763	3.45893	17.7539	34.7563	23.1514	30.1523	20.4292	15.8034	23.8123	20.4409	CO158649	Chromosome chr10 scaffold_43, whole genome shotgun sequence	CO158649	GO:0005886	GO:0005737
TC172415	4.48281	2.64539	1.81068	22.3594	6.25663	3.50808	2.25849e-22	2.0684e-20	TC172415	WRKY transcription factor	TC172415	32	19	82	8	1346	505	823	573	613	166	324	154	459	113	259	40	TC172415	3.01672	6.64341	14.4361	2.5217	138.341	170.284	120.974	220.218	50.6193	53.4216	34.8885	47.3821	29.4875	31.8889	27.0499	16.3527	TC172415	Chromosome undetermined scaffold_142, whole genome shotgun sequence	TC172415	GO:0003677	GO:0003700
TC178656	0.0569503	3.04127	4.6795	1.04026	8.23213	25.6254	2.24792e-22	2.0684e-20	TC178656	N utilization substance protein A	TC178656	1	3	28	0	15	0	19	7	222	49	151	26	633	133	585	110	TC178656	0.0942724	1.04896	4.92941	0	1.54169	0	2.79284	2.69028	18.332	15.769	16.2598	7.99958	40.6657	37.533	61.0972	44.9699	TC178656	N utilization substance protein A	TC178656	GO:0030234	GO:0006950
TC197095	3.70375	1.392	-1.03182	13.0299	2.62443	2.0446	2.53508e-22	2.30968e-20	TC197095	Cis-zeatin o-glucosyltransferase	TC197095	24	4	24	3	301	69	241	101	163	4	81	5	13	2	20	3	TC197095	2.26254	1.39861	4.22521	0.945639	30.9365	23.2665	35.425	38.8168	13.46	1.28727	8.72214	1.53838	0.835157	0.564406	2.08879	1.22645	TC197095	Chromosome chr5 scaffold_67, whole genome shotgun sequence	TC197095	GO:0016740	GO:0005488
TC158385	3.76758	3.87356	3.06618	13.6193	14.6574	8.3755	2.64401e-22	2.39651e-20	TC158385	Probable nadh dehydrogenase-like	TC158385	31	3	14	10	271	88	217	133	538	119	277	137	371	98	244	27	TC158385	2.92244	1.04896	2.46471	3.15213	27.8532	29.6732	31.8972	51.1152	44.4261	38.2962	29.8276	42.1516	23.8341	27.6559	25.4833	11.0381	TC158385	Chromosome undetermined scaffold_377, whole genome shotgun sequence	TC158385	GO:0000166	GO:0016020
TC162129	0.89733	3.55401	3.44338	1.86262	11.7453	10.8783	3.07102e-22	2.76927e-20	TC162129	Zeaxanthin chloroplastic-like	TC162129	46	6	43	8	94	18	87	12	787	135	685	117	793	220	627	64	TC162129	4.33653	2.09792	7.57017	2.5217	9.66125	6.06951	12.7883	4.6119	64.9876	43.4453	73.7613	35.9981	50.9446	62.0847	65.4837	26.1643	TC162129	Chromosome undetermined scaffold_306, whole genome shotgun sequence	TC162129	GO:0003824	GO:0005739
TC182855	3.68333	1.61954	0.156793	12.8468	3.07278	1.11481	3.49433e-22	3.13492e-20	TC182855	Low temprature induced-like protein	TC182855	13	6	12	2	140	82	113	63	83	4	52	18	20	7	27	2	TC182855	1.22554	2.09792	2.11261	0.630426	14.3891	27.65	16.6101	24.2125	6.85384	1.28727	5.5994	5.53817	1.28486	1.97542	2.81987	0.817635	TC182855	Low temperature and salt responsive protein	TC182855	GO:0006950	GO:0009628
TC174383	1.19524	3.47329	4.16031	2.28983	11.1062	17.8804	3.75642e-22	3.35294e-20	TC174383	Choline dehydrogenase	TC174383	37	11	83	6	158	26	119	47	764	271	885	181	1633	463	1158	329	TC174383	3.48808	3.84618	14.6122	1.89128	16.2391	8.76708	17.492	18.0633	63.0884	87.2124	95.2974	55.6894	104.909	130.66	120.941	134.501	TC174383	Chromosome chr2 scaffold_112, whole genome shotgun sequence	TC174383	GO:0008152	GO:0003824
TC193042	-0.619237	-2.65701	-3.5399	1.53606	6.30725	11.631	3.91215e-22	3.47431e-20	TC193042	HSP70	TC193042	244	44	220	136	167	60	117	71	59	9	52	22	74	8	14	4	TC193042	23.0025	15.3847	38.7311	42.869	17.1641	20.2317	17.198	27.2871	4.87201	2.89635	5.5994	6.76887	4.75397	2.25762	1.46216	1.63527	TC193042	HSP70	TC193042	GO:0000166	GO:0006950
TC166781	1.15495	3.99883	3.45816	2.22677	15.987	10.9903	4.48057e-22	3.95912e-20	TC166781	Unknown	TC166781	9	2	9	0	16	11	15	2	233	38	159	36	148	39	142	14	TC166781	0.848452	0.699306	1.58445	0	1.64447	3.70915	2.20487	0.76865	19.2403	12.2291	17.1212	11.0763	9.50794	11.0059	14.8304	5.72345	TC166781	unknown	TC166781
DR111377	3.88989	2.54303	2.7865	14.8243	5.82811	6.89952	7.56007e-22	6.64681e-20	DR111377	Probable beta- -galactosyltransferase 20	DR111377	29	3	19	4	249	107	179	144	152	37	167	47	244	84	153	32	DR111377	2.7339	1.04896	3.34496	1.26085	25.592	36.0799	26.3115	55.3428	12.5516	11.9072	17.9827	14.4608	15.6753	23.7051	15.9793	13.0822	DR111377	Chromosome chr10 scaffold_43, whole genome shotgun sequence	DR111377	GO:0016740	GO:0005794
TC197002	2.87107	0.555782	-0.0731079	7.31607	1.46997	1.05198	7.85497e-22	6.87173e-20	TC197002	Zinc finger ccch domain-containing protein 30	TC197002	81	17	100	31	693	210	393	314	272	49	140	39	145	36	102	32	TC197002	7.63607	5.9441	17.605	9.77161	71.226	70.811	57.7677	120.678	22.4608	15.769	15.0753	11.9994	9.31521	10.1593	10.6529	13.0822	TC197002	Chromosome chr8 scaffold_34, whole genome shotgun sequence	TC197002	GO:0005737	GO:0005488
TC165842	1.94007	-0.14384	-0.594146	3.83725	1.10484	1.50958	9.15268e-22	7.96736e-20	TC165842	Cholinephosphate cytidylyltransferase	TC165842	91	15	52	22	323	97	219	62	93	26	64	21	99	16	55	10	TC165842	8.57879	5.24479	9.15462	6.93469	33.1977	32.7079	32.1912	23.8282	7.67961	8.36725	6.89156	6.4612	6.36004	4.51525	5.74419	4.08818	TC165842	Cholinephosphate cytidylyltransferase	TC165842	GO:0016740	GO:0009058
TC156363	4.37252	4.12325	3.1446	20.7137	17.427	8.84339	1.21125e-21	1.04919e-19	TC156363	Gibberellin 2-oxidase	TC156363	11	2	25	2	283	135	269	125	442	103	325	111	290	53	248	25	TC156363	1.037	0.699306	4.40126	0.630426	29.0865	45.5214	39.5407	48.0406	36.4988	33.1472	34.9962	34.152	18.6304	14.9568	25.9011	10.2204	TC156363	Chromosome undetermined scaffold_230, whole genome shotgun sequence	TC156363	GO:0009987	GO:0009056
TC199176	3.62089	0.223251	0.0117933	12.3026	1.16736	1.00821	1.42491e-21	1.22821e-19	TC199176	Pinus taeda anonymous locus umn_4898_01 genomic sequence	TC199176	15	4	14	1	203	48	131	53	32	0	21	6	24	6	24	0	TC199176	1.41409	1.39861	2.46471	0.315213	20.8642	16.1854	19.2559	20.3692	2.64244	0	2.26129	1.84606	1.54183	1.69322	2.50655	0	TC199176	At5g23760	TC199176	GO:0006810	GO:0005488
TC185670	3.81027	4.27094	2.98734	14.0283	19.3054	7.93012	1.43215e-21	1.22844e-19	TC185670	Unknown	TC185670	6	2	8	3	117	34	79	46	193	71	142	66	124	41	72	7	TC185670	0.565634	0.699306	1.4084	0.945639	12.0252	11.4646	11.6123	17.679	15.9372	22.849	15.2907	20.3066	7.96611	11.5703	7.51966	2.86172	TC185670	Orexin precursor (Hypocretin) (Hcrt) [Contains: Orexin-A (Hypocretin- 1) (Hcrt1); Orexin-B (Hypocretin-2) (Hcrt2)]	TC185670
TC184166	4.13046	1.77949	-1.09925	17.5143	3.43304	2.14243	1.63775e-21	1.39122e-19	TC184166	Pollen major allergen isoform 1	TC184166	24	0	28	0	381	139	326	49	176	28	41	6	10	2	20	1	TC184166	2.26254	0	4.92941	0	39.1589	46.8701	47.9193	18.8319	14.5334	9.01088	4.41491	1.84606	0.642428	0.564406	2.08879	0.408818	TC184166	Chromosome chr11 scaffold_56, whole genome shotgun sequence	TC184166	GO:0016787	GO:0005975
DR102496	4.85876	3.04689	0.367424	29.0157	8.26429	1.29005	1.63601e-21	1.39122e-19	DR102496	ASR protein	DR102496	5	1	5	0	167	49	135	16	89	8	33	11	14	2	7	0	DR102496	0.471362	0.349653	0.880252	0	17.1641	16.5226	19.8439	6.1492	7.3493	2.57454	3.55346	3.38444	0.8994	0.564406	0.731078	0	DR102496	ASR protein	DR102496
TC197671	4.67918	2.98211	0.174363	25.6197	7.90142	1.12847	1.83506e-21	1.55133e-19	TC197671	ASR protein	TC197671	2	0	11	0	197	32	120	48	89	10	50	16	14	0	11	1	TC197671	0.188545	0	1.93656	0	20.2475	10.7902	17.639	18.4476	7.3493	3.21817	5.38404	4.92282	0.8994	0	1.14884	0.408818	TC197671	ASR protein	TC197671	GO:0006950
TC161130	3.6388	3.2765	2.00378	12.4563	9.69004	4.01051	1.93151e-21	1.62469e-19	TC161130	Pleiotropic Drug Resistance Protein Tur2	TC161130	71	10	34	10	527	196	376	223	685	141	426	196	442	89	221	21	TC161130	6.69334	3.49653	5.98572	3.15213	54.1646	66.0903	55.2689	85.7045	56.5648	45.3762	45.872	60.3045	28.3953	25.1161	23.0812	8.58517	TC161130	Pleiotropic Drug Resistance Protein Tur2	TC161130	GO:0016787	GO:0005215
TC177869	0.0364403	2.44814	2.93344	1.02558	5.45714	7.63932	1.94032e-21	1.62469e-19	TC177869	HD2 type Histone deacetylase	TC177869	55	24	66	13	98	16	75	11	542	155	423	106	976	191	703	131	TC177869	5.18498	8.39167	11.6193	4.09777	10.0724	5.39512	11.0244	4.22758	44.7564	49.8817	45.5489	32.6137	62.701	53.9008	73.4211	53.5551	TC177869	HD2 type histone deacetylase	TC177869	GO:0016043	GO:0009987
GW747487	3.27563	4.92588	5.49616	9.68417	30.3975	45.1345	1.95948e-21	1.63296e-19	GW747487	Alpha-expansin 2	GW747487	3	0	4	0	32	7	37	3	106	43	141	11	223	64	111	47	GW747487	0.282817	0	0.704202	0	3.28893	2.36037	5.43869	1.15298	8.7531	13.8381	15.183	3.38444	14.3262	18.061	11.5928	19.2144	GW747487	Alpha-expansin 2	GW747487	GO:0005576	GO:0016043
TC172407	2.12155	3.72195	1.31496	4.35162	13.1953	2.48796	2.50779e-21	2.08005e-19	TC172407	GTP cyclohydrolase i	TC172407	16	8	12	2	48	23	58	29	272	81	259	70	120	9	36	8	TC172407	1.50836	2.79722	2.11261	0.630426	4.9334	7.75549	8.52551	11.1454	22.4608	26.0672	27.8893	21.5373	7.70914	2.53983	3.75983	3.27054	TC172407	GTP cyclohydrolase I	TC172407	GO:0005737	GO:0016787
TC155893	3.94761	4.1565	4.7508	15.4294	17.8333	26.9236	2.70448e-21	2.23265e-19	TC155893	Glucan -beta-glucosidase	TC155893	11	0	14	2	141	48	105	81	251	101	182	58	333	124	241	141	TC155893	1.037	0	2.46471	0.630426	14.4919	16.1854	15.4341	31.1303	20.7267	32.5035	19.5979	17.8452	21.3929	34.9932	25.17	57.6433	TC155893	Predicted protein	TC155893	GO:0016787	GO:0005515
GW751135	0.905723	2.62401	4.70498	1.87348	6.1646	26.082	3.84961e-21	3.16316e-19	GW751135	Pathogenesis-Related Protein Psemi	GW751135	10	2	14	0	18	2	26	6	154	5	104	12	339	61	375	125	GW751135	0.942724	0.699306	2.46471	0	1.85003	0.67439	3.82178	2.30595	12.7168	1.60909	11.1988	3.69211	21.7783	17.2144	39.1649	51.1022	GW751135	Pathogenesis-Related Protein Psemi	GW751135	GO:0009607	GO:0006950
GW752488	-0.0827909	2.78007	5.43783	1.05906	6.86884	43.346	4.16868e-21	3.4094e-19	GW752488	Probable pectate lyase 5-like	GW752488	9	2	0	2	6	0	7	0	20	17	68	4	201	21	164	160	GW752488	0.848452	0.699306	0	0.630426	0.616675	0	1.02894	0	1.65153	5.47089	7.32229	1.2307	12.9128	5.92626	17.1281	65.4108	GW752488	Chromosome chr17 scaffold_12, whole genome shotgun sequence	GW752488	GO:0005576	GO:0016020
TC175131	3.67282	1.81135	-0.530693	12.7535	3.50971	1.44462	4.20793e-21	3.42557e-19	TC175131	Unknown	TC175131	31	3	23	10	510	67	105	162	186	6	132	36	42	2	28	4	TC175131	2.92244	1.04896	4.04916	3.15213	52.4174	22.5921	15.4341	62.2607	15.3592	1.9309	14.2139	11.0763	2.6982	0.564406	2.92431	1.63527	TC175131	unknown	TC175131	GO:0080090	GO:0048519
TC178402	3.23097	1.58475	0.643662	9.38897	2.99956	1.56229	4.52111e-21	3.6522e-19	TC178402	Lipoxygenase choloroplastic-like	TC178402	45	23	58	11	502	199	331	236	335	62	182	53	156	43	125	21	TC178402	4.24226	8.04202	10.2109	3.46734	51.5952	67.1018	48.6542	90.7007	27.6631	19.9527	19.5979	16.3068	10.0219	12.1347	13.055	8.58517	TC178402	13-lipoxygenase	TC178402	GO:0006950	GO:0009605
TC170415	2.65126	5.27631	3.4635	6.28215	38.755	11.031	4.52787e-21	3.6522e-19	TC170415	PAR-1b protein	TC170415	2	0	4	2	21	5	29	4	268	52	118	40	81	20	50	4	TC170415	0.188545	0	0.704202	0.630426	2.15836	1.68598	4.26276	1.5373	22.1305	16.7345	12.7063	12.307	5.20367	5.64406	5.22199	1.63527	TC170415	PAR-1b protein	TC170415	GO:0006810
TC162134	3.0498	1.25524	-0.438458	8.28098	2.38707	1.35515	4.55433e-21	3.65677e-19	TC162134	Unknown	TC162134	10	8	26	7	222	65	135	67	103	22	62	12	24	5	29	5	TC162134	0.942724	2.79722	4.57731	2.20649	22.817	21.9177	19.8439	25.7498	8.50537	7.07998	6.6762	3.69211	1.54183	1.41102	3.02875	2.04409	TC162134	Predicted protein	TC162134	GO:0019538	GO:0009987
TC195769	0.0169347	2.55538	2.72801	1.01181	5.87823	6.62539	4.66502e-21	3.72863e-19	TC195769	Adenylate chloroplast expressed	TC195769	26	7	45	11	56	11	39	4	328	97	198	87	473	97	317	71	TC195769	2.45108	2.44757	7.92227	3.46734	5.75564	3.70915	5.73267	1.5373	27.0851	31.2163	21.3208	26.7678	30.3869	27.3737	33.1074	29.0261	TC195769	Chromosome chr14 scaffold_21, whole genome shotgun sequence	TC195769	GO:0006139	GO:0016301
TC157582	-1.80547	-4.02771	-4.09222	3.49544	16.3103	17.0562	5.24698e-21	4.17479e-19	TC157582	18.2 kDa class I heat shock protein	TC157582	201	24	278	90	76	6	68	31	26	4	24	1	33	7	14	2	TC157582	18.9488	8.39167	48.942	28.3692	7.81122	2.02317	9.99543	11.9141	2.14699	1.28727	2.58434	0.307676	2.12001	1.97542	1.46216	0.817635	TC157582	18.2 kDa class I heat shock protein	TC157582	GO:0005737	GO:0019538
TC185698	-1.41694	-3.18664	-3.5335	2.67018	9.10488	11.5795	5.87687e-21	4.65491e-19	TC185698	Metallothionein-like protein	TC185698	166	96	165	108	93	23	49	50	29	8	17	23	33	4	34	8	TC185698	15.6492	33.5667	29.0483	34.043	9.55847	7.75549	7.20259	19.2163	2.39472	2.57454	1.83057	7.07655	2.12001	1.12881	3.55095	3.27054	TC185698	Metallothionein-like protein	TC185698	GO:0005488
TC165644	2.74733	1.92347	-0.155062	6.71474	3.79333	1.11347	5.91736e-21	4.66595e-19	TC165644	Upf0481 protein at3g02645-like	TC165644	39	14	49	16	315	169	174	115	331	77	146	76	68	19	47	19	TC165644	3.67662	4.89514	8.62647	5.04341	32.3754	56.986	25.5765	44.1974	27.3328	24.7799	15.7214	23.3834	4.36851	5.36186	4.90867	7.76754	TC165644	Chromosome chr13 scaffold_17, whole genome shotgun sequence	TC165644
TC158184	2.53432	4.31757	6.48785	5.79303	19.9396	89.7505	6.06938e-21	4.76446e-19	TC158184	Class IV chitinase A	TC158184	1	0	5	0	13	4	19	4	53	18	127	2	110	60	378	126	TC158184	0.0942724	0	0.880252	0	1.33613	1.34878	2.79284	1.5373	4.37655	5.79271	13.6754	0.615352	7.06671	16.9322	39.4782	51.511	TC158184	Class IV chitinase A	TC158184	GO:0006950	GO:0009605
TC180501	2.03504	4.95806	6.59981	4.09835	31.0831	96.9931	6.39729e-21	4.99955e-19	TC180501	Class IV chitinase Chia4-Pa2	TC180501	0	0	3	0	1	0	13	1	90	8	74	8	159	40	232	51	TC180501	0	0	0.528151	0	0.102779	0	1.91089	0.384325	7.43188	2.57454	7.96837	2.46141	10.2146	11.2881	24.23	20.8497	TC180501	Class IV chitinase Chia4-Pa2	TC180501	GO:0006950	GO:0009605
TC177791	4.41337	0.880752	-0.543662	21.3086	1.84133	1.45767	6.88944e-21	5.36035e-19	TC177791	CC-NBS-LRR resistance-like protein	TC177791	2	2	7	4	134	58	76	71	34	0	11	6	11	0	6	2	TC177791	0.188545	0.699306	1.23235	1.26085	13.7724	19.5573	11.1714	27.2871	2.8076	0	1.18449	1.84606	0.706671	0	0.626638	0.817635	TC177791	CC-NBS-LRR resistance-like protein	TC177791	GO:0006950	GO:0000166
TC183420	3.90803	1.84451	0.221839	15.0118	3.59131	1.16622	7.0513e-21	5.46211e-19	TC183420	Unknown	TC183420	16	1	19	3	331	49	106	104	133	12	52	16	45	1	27	4	TC183420	1.50836	0.349653	3.34496	0.945639	34.0199	16.5226	15.5811	39.9698	10.9827	3.86181	5.5994	4.92282	2.89093	0.282203	2.81987	1.63527	TC183420	Chromosome chr17 scaffold_12, whole genome shotgun sequence	TC183420	GO:0008152	GO:0008150
TC190819	3.78174	4.1062	2.48974	13.7537	17.2222	5.61675	7.44167e-21	5.73922e-19	TC190819	Unknown	TC190819	3	4	5	4	88	37	78	35	154	56	124	49	74	25	50	4	TC190819	0.282817	1.39861	0.880252	1.26085	9.04457	12.4762	11.4653	13.4514	12.7168	18.0218	13.3524	15.0761	4.75397	7.05508	5.22199	1.63527	TC190819	Uncharacterized protein At3g14850.2	TC190819
TC174556	2.9829	2.16017	0.286516	7.90575	4.46968	1.21969	9.1147e-21	6.99882e-19	TC174556	Unknown	TC174556	89	21	44	11	467	146	387	186	413	108	342	78	190	28	103	8	TC174556	8.39025	7.34271	7.74622	3.46734	47.9979	49.2305	56.8858	71.4845	34.1041	34.7563	36.8268	23.9987	12.2061	7.90169	10.7573	3.27054	TC174556	unknown	TC174556	GO:0006950	GO:0009607
TC173219	2.17159	-0.15325	-0.287192	4.5052	1.11207	1.22026	9.18495e-21	7.0221e-19	TC173219	Predicted: uncharacterized protein loc100251719	TC173219	126	32	32	47	447	178	295	125	139	36	75	29	201	24	75	20	TC173219	11.8783	11.1889	5.63362	14.815	45.9423	60.0207	43.3625	48.0406	11.4781	11.5854	8.07605	8.92261	12.9128	6.77287	7.83298	8.17635	TC173219	Chromosome chr12 scaffold_36, whole genome shotgun sequence	TC173219
TC185044	-0.21106	1.65965	2.73639	1.15754	3.15939	6.66402	1.073e-20	8.16782e-19	TC185044	Sugar carrier protein a	TC185044	128	32	52	28	110	19	103	6	341	113	342	118	1237	280	688	150	TC185044	12.0669	11.1889	9.15462	8.82597	11.3057	6.40671	15.1401	2.30595	28.1586	36.3653	36.8268	36.3058	79.4684	79.0169	71.8545	61.3227	TC185044	Chromosome undetermined scaffold_155, whole genome shotgun sequence	TC185044	GO:0006810	GO:0009987
TC189310	3.93127	1.66453	1.07524	15.2556	3.1701	2.10708	1.32185e-20	1.00187e-18	TC189310	Unknown	TC189310	9	4	21	0	224	57	190	84	81	15	47	16	56	3	44	13	TC189310	0.848452	1.39861	3.69706	0	23.0225	19.2201	27.9284	32.2833	6.68869	4.82726	5.06099	4.92282	3.5976	0.846609	4.59535	5.31463	TC189310	VQ	TC189310
TC174693	0.400847	2.70933	2.58957	1.32028	6.54016	6.01918	1.51322e-20	1.14199e-18	TC174693	H/ACA ribonucleoprotein complex subunit 4	TC174693	37	4	33	12	61	11	40	11	284	96	243	82	399	53	249	75	TC174693	3.48808	1.39861	5.80967	3.78256	6.26953	3.70915	5.87967	4.22758	23.4517	30.8944	26.1664	25.2294	25.6329	14.9568	26.0055	30.6613	TC174693	H/ACA ribonucleoprotein complex subunit 4	TC174693	GO:0006139	GO:0005829
TC182376	0.297256	1.53962	2.73402	1.22881	2.90718	6.65308	2.1795e-20	1.63779e-18	TC182376	40s ribosomal protein	TC182376	47	17	37	7	67	10	52	16	190	43	149	46	515	108	415	75	TC182376	4.4308	5.9441	6.51387	2.20649	6.88621	3.37195	7.64356	6.1492	15.6895	13.8381	16.0444	14.1531	33.0851	30.4779	43.3425	30.6613	TC182376	40S ribosomal protein S15	TC182376	GO:0005730	GO:0005198
TC167494	2.28152	0.388213	-0.29177	4.86189	1.30877	1.22414	2.22519e-20	1.66501e-18	TC167494	Protein translation factor SUI1 homolog	TC167494	126	27	35	34	361	199	257	128	134	41	129	46	152	36	72	11	TC167494	11.8783	9.44063	6.16177	10.7172	37.1033	67.1018	37.7768	49.1936	11.0652	13.1945	13.8908	14.1531	9.76491	10.1593	7.51966	4.49699	TC167494	Protein translation factor SUI1 homolog	TC167494	GO:0006810	GO:0016043
TC162155	-1.77075	-2.67399	-3.05403	3.41231	6.38194	8.3053	2.49086e-20	1.84807e-18	TC162155	Dipeptidyl peptidase IV	TC162155	162	69	201	70	88	15	49	21	54	9	36	16	51	5	32	11	TC162155	15.2721	24.1261	35.3861	22.0649	9.04457	5.05793	7.20259	8.07083	4.45913	2.89635	3.87651	4.92282	3.27638	1.41102	3.34207	4.49699	TC162155	Dipeptidyl peptidase IV	TC162155	GO:0019538	GO:0009987
TC168193	3.30333	1.7222	0.931785	9.87189	3.2994	1.90763	2.48451e-20	1.84807e-18	TC168193	Calmodulin	TC168193	48	22	36	13	419	236	272	180	291	59	210	39	208	30	149	17	TC168193	4.52508	7.69236	6.33782	4.09777	43.0645	79.5781	39.9817	69.1785	24.0297	18.9872	22.6129	11.9994	13.3625	8.46609	15.5615	6.9499	TC168193	Predicted protein	TC168193	GO:0006810	GO:0009987
TC172901	3.59852	4.0232	2.35651	12.1133	16.2594	5.1213	2.6057e-20	1.92515e-18	TC172901	Unknown	TC172901	4	6	5	6	101	39	102	43	185	77	145	65	89	33	57	6	TC172901	0.37709	2.09792	0.880252	1.89128	10.3807	13.1506	14.9931	16.526	15.2766	24.7799	15.6137	19.9989	5.71761	9.3127	5.95306	2.45291	TC172901	Uncharacterized protein At3g14850.2	TC172901
TC165863	-1.27836	1.6859	3.29506	2.42562	3.21742	9.81551	2.62667e-20	1.93253e-18	TC165863	Mannan endo-1,4-beta-mannosidase 7	TC165863	13	11	69	6	27	2	21	4	207	46	165	66	579	180	331	226	TC165863	1.22554	3.84618	12.1475	1.89128	2.77504	0.67439	3.08682	1.5373	17.0933	14.8036	17.7673	20.3066	37.1966	50.7966	34.5696	92.3928	TC165863	Chromosome chr18 scaffold_1, whole genome shotgun sequence	TC165863	GO:0016787	GO:0007275
TC162664	2.30706	0.417279	-0.207733	4.94873	1.33541	1.15487	2.6571e-20	1.94677e-18	TC162664	Protein translation factor SUI1 homolog	TC162664	122	27	36	31	363	196	260	124	138	38	128	47	159	38	72	11	TC162664	11.5012	9.44063	6.33782	9.77161	37.3089	66.0903	38.2178	47.6563	11.3955	12.2291	13.7831	14.4608	10.2146	10.7237	7.51966	4.49699	TC162664	Protein translation factor SUI1 homolog	TC162664	GO:0006810	GO:0016043
TC176676	1.63862	3.40369	5.66022	3.11368	10.5831	50.5703	2.80398e-20	2.04586e-18	TC176676	Class IV chitinase A	TC176676	4	0	9	0	11	4	24	4	55	16	138	5	131	63	467	134	TC176676	0.37709	0	1.58445	0	1.13057	1.34878	3.5278	1.5373	4.5417	5.14907	14.8599	1.53838	8.41581	17.7788	48.7734	54.7816	TC176676	Class IV chitinase A	TC176676	GO:0006950	GO:0009605
DN630590	3.66536	1.49061	-0.771552	12.6877	2.81008	1.7071	3.07606e-20	2.2351e-18	DN630590	Glycosyltransferase ugt95a1	DN630590	8	1	10	5	110	40	128	43	43	11	33	9	13	1	10	0	DN630590	0.754179	0.349653	1.7605	1.57607	11.3057	13.4878	18.8149	16.526	3.55079	3.53999	3.55346	2.76908	0.835157	0.282203	1.0444	0	DN630590	Chromosome chr2 scaffold_97, whole genome shotgun sequence	DN630590
TC167259	3.27914	1.02125	0.515188	9.70779	2.02967	1.42918	3.93589e-20	2.8481e-18	TC167259	Potassium channel tetramerization domain-containing	TC167259	34	4	29	2	293	71	195	85	90	8	88	13	71	14	55	6	TC167259	3.20526	1.39861	5.10546	0.630426	30.1143	23.9409	28.6634	32.6676	7.43188	2.57454	9.4759	3.99979	4.56124	3.95084	5.74419	2.45291	TC167259	Predicted protein	TC167259	GO:0005623	GO:0016020
TC185447	2.87897	1.91444	-0.0772933	7.35625	3.76967	1.05504	4.31293e-20	3.10814e-18	TC185447	EDS1	TC185447	68	25	50	7	383	157	288	181	260	106	242	82	104	25	90	7	TC185447	6.41052	8.74132	8.80252	2.20649	39.3644	52.9396	42.3336	69.5628	21.4699	34.1126	26.0587	25.2294	6.68125	7.05508	9.39958	2.86172	TC185447	EDS1	TC185447	GO:0008152	GO:0008150
TC180290	0.805546	3.49303	3.30008	1.74781	11.2592	9.84972	4.36841e-20	3.13527e-18	TC180290	Glucan endo-1,3-beta-glucosidase 11	TC180290	59	5	79	6	126	38	92	16	762	204	745	305	906	254	668	162	TC180290	5.56207	1.74826	13.908	1.89128	12.9502	12.8134	13.5232	6.1492	62.9232	65.6507	80.2221	93.8412	58.204	71.6796	69.7657	66.2285	TC180290	glycosyl hydrolase family 17 protein	TC180290	GO:0008152	GO:0009987
TC163578	1.2714	6.35868	7.05912	2.41395	82.0644	133.354	4.60505e-20	3.29168e-18	TC163578	Unknown	TC163578	1	0	0	0	1	0	2	0	34	24	67	10	142	36	108	8	TC163578	0.0942724	0	0	0	0.102779	0	0.293983	0	2.8076	7.72361	7.21461	3.07676	9.12248	10.1593	11.2795	3.27054	TC163578	Expressed protein	TC163578
TC158616	3.11912	3.36623	4.52232	8.68859	10.3119	22.9801	4.95738e-20	3.52917e-18	TC158616	Histidine Amino Acid Transporter	TC158616	51	10	62	12	331	196	352	175	937	203	659	163	2714	645	1376	232	TC158616	4.80789	3.49653	10.9151	3.78256	34.0199	66.0903	51.7411	67.2569	77.3741	65.3289	70.9616	50.1512	174.355	182.021	143.709	94.8457	TC158616	Histidine Amino Acid Transporter	TC158616	GO:0006810	GO:0005215
TC154934	0.313797	2.41875	2.62448	1.24297	5.34707	6.16664	5.905e-20	4.18684e-18	TC154934	Unknown	TC154934	62	5	39	7	64	15	41	14	318	79	270	71	423	90	388	63	TC154934	5.84489	1.74826	6.86597	2.20649	6.57787	5.05793	6.02666	5.38055	26.2593	25.4236	29.0738	21.845	27.1747	25.3983	40.5226	25.7555	TC154934	Predicted protein	TC154934	GO:0006810	GO:0006950
TC197639	0.908975	3.51638	3.80789	1.87771	11.4429	14.0052	6.29045e-20	4.44222e-18	TC197639	O-Methyltransferase, Family 2	TC197639	40	0	18	3	58	3	40	10	325	115	331	29	359	135	336	97	TC197639	3.7709	0	3.16891	0.945639	5.96119	1.01159	5.87967	3.84325	26.8373	37.009	35.6423	8.92261	23.0632	38.0974	35.0917	39.6553	TC197639	"""O-Methyltransferase, Family 2"""	TC197639	GO:0016740	GO:0009058
TC189901	1.11454	2.56671	4.87179	2.16526	5.92457	29.2789	7.20472e-20	5.06751e-18	TC189901	Keratin, Type I Cytoskeletal 10	TC189901	11	0	4	1	7	3	13	6	85	3	44	8	186	46	166	94	TC189901	1.037	0	0.704202	0.315213	0.719454	1.01159	1.91089	2.30595	7.01899	0.965451	4.73795	2.46141	11.9492	12.9813	17.337	38.4289	TC189901	"""Keratin, Type I Cytoskeletal 10"""	TC189901
TC154861	3.43106	4.1627	2.90245	10.7858	17.91	7.47695	7.33622e-20	5.13945e-18	TC154861	Nematode resistance hspro2	TC154861	13	1	16	3	171	36	136	42	361	86	337	58	251	20	146	21	TC154861	1.22554	0.349653	2.81681	0.945639	17.5752	12.139	19.9909	16.1417	29.8101	27.6763	36.2884	17.8452	16.125	5.64406	15.2482	8.58517	TC154861	Predicted protein	TC154861	GO:0006950	GO:0009628
GW755072	0.253288	2.70983	3.06441	1.19192	6.54245	8.36528	7.79967e-20	5.44244e-18	GW755072	HD2 type Histone deacetylase	GW755072	32	7	33	2	61	5	36	3	261	85	221	53	472	93	297	66	GW755072	3.01672	2.44757	5.80967	0.630426	6.26953	1.68598	5.2917	1.15298	21.5524	27.3545	23.7974	16.3068	30.3226	26.2449	31.0186	26.982	GW755072	HD2 type histone deacetylase	GW755072	GO:0016043	GO:0009987
TC192120	2.61213	6.41879	7.4642	6.11404	85.5557	176.583	8.05414e-20	5.59779e-18	TC192120	Extensin (Class II) precursor	TC192120	2	0	0	0	5	0	10	0	12	78	63	9	140	82	217	48	TC192120	0.188545	0	0	0	0.513896	0	1.46992	0	0.990917	25.1017	6.78388	2.76908	8.994	23.1407	22.6634	19.6232	TC192120	Extensin (Class II) precursor	TC192120
TC173114	0.301271	2.81234	3.68795	1.23223	7.02422	12.8879	9.63147e-20	6.66771e-18	TC173114	Triacylglycerol lipase 1	TC173114	10	0	13	2	14	3	9	5	118	16	84	29	252	86	99	27	TC173114	0.942724	0	2.28866	0.630426	1.43891	1.01159	1.32292	1.92163	9.74402	5.14907	9.04518	8.92261	16.1892	24.2695	10.3395	11.0381	TC173114	Ab-hydrolase associated lipase region family protein	TC173114	GO:0016301	GO:0009058
TC157226	2.55185	0.400926	-0.879825	5.86384	1.32036	1.84015	1.02662e-19	7.07923e-18	TC157226	Dehydration-responsive element binding protein 2	TC157226	24	4	33	10	149	59	173	52	64	12	48	12	30	2	21	7	TC157226	2.26254	1.39861	5.80967	3.15213	15.3141	19.8945	25.4296	19.9849	5.28489	3.86181	5.16867	3.69211	1.92728	0.564406	2.19323	2.86172	TC157226	Ethylene-responsive transcription factor RELATED TO APETALA2 10	TC157226	GO:0007165	GO:0006950
TC162502	3.38454	6.59655	3.78639	10.4435	96.7739	13.798	1.09428e-19	7.51631e-18	TC162502	21 kD protein	TC162502	0	2	0	0	12	5	12	0	144	38	110	38	25	9	14	3	TC162502	0	0.699306	0	0	1.23335	1.68598	1.7639	0	11.891	12.2291	11.8449	11.6917	1.60607	2.53983	1.46216	1.22645	TC162502	21 kD protein	TC162502	GO:0016787	GO:0005576
TC192705	2.17905	0.374968	-0.224589	4.52855	1.29681	1.16844	1.21217e-19	8.29372e-18	TC192705	Protein translation factor SUI1 homolog	TC192705	84	19	28	22	224	130	182	81	93	32	87	29	108	26	51	9	TC192705	7.91888	6.64341	4.92941	6.93469	23.0225	43.8354	26.7525	31.1303	7.67961	10.2981	9.36822	8.92261	6.93823	7.33728	5.32643	3.67936	TC192705	Protein translation factor SUI1 homolog	TC192705	GO:0006810	GO:0016043
TC190203	3.15359	1.39835	0.65533	8.8987	2.63599	1.57498	1.23024e-19	8.38469e-18	TC190203	Protein phosphatase	TC190203	17	3	17	11	161	63	122	75	92	13	59	22	44	11	47	11	TC190203	1.60263	1.04896	2.99286	3.46734	16.5475	21.2433	17.933	28.8244	7.59703	4.18362	6.35316	6.76887	2.82668	3.10423	4.90867	4.49699	TC190203	Phosphoprotein phosphatase	TC190203	GO:0009605	GO:0006950
TC155821	0.466659	5.08456	4.90406	1.38191	33.9316	29.9412	1.25206e-19	8.50047e-18	TC155821	Dirigent-like protein	TC155821	20	2	48	0	29	1	83	4	937	483	764	432	979	292	817	406	TC155821	1.88545	0.699306	8.45042	0	2.9806	0.337195	12.2003	1.5373	77.3741	155.438	82.2681	132.916	62.8937	82.4033	85.3273	165.98	TC155821	Dirigent-like protein	TC155821
TC168965	2.47768	4.2497	6.15289	5.57001	19.0233	71.1549	1.38901e-19	9.39401e-18	TC168965	Class IV chitinase Ab	TC168965	2	0	6	0	21	10	21	0	68	6	180	10	172	65	397	113	TC168965	0.188545	0	1.0563	0	2.15836	3.37195	3.08682	0	5.6152	1.9309	19.3825	3.07676	11.0498	18.3432	41.4626	46.1964	TC168965	Class IV chitinase Ab	TC168965	GO:0006950	GO:0009605
TC173120	3.43213	2.68566	1.4513	10.7938	6.43375	2.73454	1.85415e-19	1.24917e-17	TC173120	Abc transporter-like partial	TC173120	43	9	43	5	367	162	330	144	388	71	234	129	197	61	125	19	TC173120	4.05371	3.14688	7.57017	1.57607	37.72	54.6256	48.5072	55.3428	32.0396	22.849	25.1973	39.6902	12.6558	17.2144	13.055	7.76754	TC173120	Os06g0554800 protein	TC173120	GO:0016787	GO:0005215
TC159968	-0.185684	1.25291	2.59785	1.13736	2.38321	6.05383	1.89984e-19	1.27507e-17	TC159968	Peptidyl-prolyl cis-trans isomerase	TC159968	49	15	47	11	50	7	46	14	144	29	178	50	554	131	420	65	TC159968	4.61935	5.24479	8.27437	3.46734	5.13896	2.36037	6.76161	5.38055	11.891	9.3327	19.1672	15.3838	35.5905	36.9686	43.8647	26.5731	TC159968	Peptidyl-prolyl cis-trans isomerase	TC159968	GO:0005488	GO:0006259
TC167814	2.98303	1.58274	0.782825	7.90645	2.99538	1.7205	1.96693e-19	1.31507e-17	TC167814	Predicted protein	TC167814	116	27	95	29	727	268	600	350	468	134	287	123	329	69	176	69	TC167814	10.9356	9.44063	16.7248	9.14118	74.7205	90.3683	88.195	134.514	38.6458	43.1235	30.9044	37.8442	21.1359	19.472	18.3814	28.2084	TC167814	Predicted protein	TC167814	GO:0005730	GO:0009058
TC156662	3.74809	0.765233	-0.956502	13.4366	1.69965	1.9406	2.04291e-19	1.35593e-17	TC156662	NBS/LRR	TC156662	12	2	10	2	95	46	89	67	37	8	9	5	9	2	9	0	TC156662	1.13127	0.699306	1.7605	0.630426	9.76402	15.511	13.0823	25.7498	3.05533	2.57454	0.969126	1.53838	0.578185	0.564406	0.939958	0	TC156662	NBS/LRR	TC156662	GO:0006950	GO:0000166
TC162768	0.772281	3.28623	3.88252	1.70797	9.75558	14.7487	2.04985e-19	1.35593e-17	TC162768	O-Methyltransferase, Family 2	TC162768	54	6	43	21	93	5	94	34	598	199	779	88	580	320	797	330	TC162768	5.09071	2.09792	7.57017	6.61948	9.55847	1.68598	13.8172	13.0671	49.3807	64.0416	83.8833	27.0755	37.2608	90.305	83.2385	134.91	TC162768	"""O-Methyltransferase, Family 2"""	TC162768	GO:0016740	GO:0009058
TC172038	1.42707	3.50161	5.70972	2.689	11.3264	52.3356	2.05117e-19	1.35593e-17	TC172038	Pollen Allergen Cjp38	TC172038	4	0	12	0	10	0	38	3	111	21	161	6	442	58	606	143	TC172038	0.37709	0	2.11261	0	1.02779	0	5.58568	1.15298	9.16598	6.75816	17.3366	1.84606	28.3953	16.3678	63.2905	58.4609	TC172038	Pollen Allergen Cjp38	TC172038	GO:0005975	GO:0016787
GT231163	0.6569	2.52982	3.13428	1.57669	5.77501	8.78038	2.24763e-19	1.48024e-17	GT231163	Probable fibrillarin	GT231163	31	6	42	10	59	8	54	26	257	94	241	75	456	136	346	124	GT231163	2.92244	2.09792	7.39412	3.15213	6.06397	2.69756	7.93755	9.99245	21.2221	30.2508	25.951	23.0757	29.2947	38.3796	36.1361	50.6934	GT231163	Predicted protein	GT231163	GO:0016020	GO:0006464
TC168849	4.02459	4.17493	2.06903	16.275	18.0625	4.19605	2.26033e-19	1.48304e-17	TC168849	Unnamed protein product	TC168849	5	4	8	0	93	36	89	55	218	49	189	25	84	10	38	3	TC168849	0.471362	1.39861	1.4084	0	9.55847	12.139	13.0823	21.1379	18.0017	15.769	20.3517	7.6919	5.3964	2.82203	3.96871	1.22645	TC168849	Predicted protein	TC168849	GO:0005737	GO:0016787
TC157489	4.97568	3.28643	2.63022	31.4651	9.75696	6.19119	2.32029e-19	1.51673e-17	TC157489	Unknown	TC157489	10	3	11	0	404	67	251	102	255	22	115	9	136	7	108	13	TC157489	0.942724	1.04896	1.93656	0	41.5228	22.5921	36.8949	39.2012	21.057	7.07998	12.3833	2.76908	8.73703	1.97542	11.2795	5.31463	TC157489	unknown	TC157489	GO:0008150
TC156042	2.02881	3.31406	4.71956	4.08068	9.94564	26.3469	2.55965e-19	1.66699e-17	TC156042	1-Aminocyclopropane-1-Carboxylate Oxidase 1	TC156042	11	0	14	0	54	8	44	7	120	27	187	18	543	154	316	23	TC156042	1.037	0	2.46471	0	5.55008	2.69756	6.46763	2.69028	9.90917	8.68906	20.1363	5.53817	34.8839	43.4593	33.003	9.40281	TC156042	1-Aminocyclopropane-1-Carboxylate Oxidase 1	TC156042	GO:0003824	GO:0008152
TC164416	1.43331	3.6802	5.65651	2.70066	12.8189	50.4404	2.59825e-19	1.68589e-17	TC164416	Pollen allergen CJP38	TC164416	5	0	4	0	6	0	19	1	79	12	86	2	247	24	321	66	TC164416	0.471362	0	0.704202	0	0.616675	0	2.79284	0.384325	6.52354	3.86181	9.26054	0.615352	15.868	6.77287	33.5252	26.982	TC164416	Pollen allergen CJP38	TC164416	GO:0005488	GO:0006950
TC189374	2.64219	-0.0599934	-0.252962	6.24281	1.04246	1.19165	2.65747e-19	1.71798e-17	TC189374	Predicted: uncharacterized protein loc100254761 isoform 1	TC189374	49	7	28	4	248	64	104	78	63	5	41	7	35	16	35	6	TC189374	4.61935	2.44757	4.92941	1.26085	25.4892	21.5805	15.2871	29.9774	5.20231	1.60909	4.41491	2.15373	2.2485	4.51525	3.65539	2.45291	TC189374	Chromosome chr8 scaffold_41, whole genome shotgun sequence	TC189374
TC158614	0.898046	4.85267	4.80159	1.86354	28.8934	27.8883	2.89354e-19	1.86374e-17	TC158614	Dirigent-like protein	TC158614	19	0	48	2	34	3	103	9	795	418	718	323	748	361	948	290	TC158614	1.79118	0	8.45042	0.630426	3.49449	1.01159	15.1401	3.45893	65.6482	134.52	77.3147	99.3794	48.0536	101.875	99.0089	118.557	TC158614	Dirigent-like protein	TC158614
TC169001	1.54906	3.72079	3.59884	2.92626	13.1847	12.1159	3.0686e-19	1.96928e-17	TC169001	Oligopeptide transporter	TC169001	11	4	28	0	37	21	50	18	277	123	186	105	430	132	227	42	TC169001	1.037	1.39861	4.92941	0	3.80283	7.0811	7.34958	6.91785	22.8737	39.5835	20.0286	32.306	27.6244	37.2508	23.7078	17.1703	TC169001	Chromosome chr18 scaffold_1, whole genome shotgun sequence	TC169001	GO:0005215	GO:0016020
TC180233	2.91013	2.00655	0.121612	7.51684	4.01821	1.08795	3.09852e-19	1.98125e-17	TC180233	Furcatin hydrolase	TC180233	92	26	101	42	591	280	462	423	839	118	469	173	212	44	144	40	TC180233	8.67306	9.09098	17.7811	13.239	60.7425	94.4147	67.9101	162.569	69.2816	37.9744	50.5022	53.228	13.6195	12.4169	15.0393	16.3527	TC180233	Furcatin hydrolase	TC180233	GO:0016787	GO:0005488
BG318551	4.65	3.7073	1.16139	25.1066	13.062	2.23673	3.33053e-19	2.12189e-17	BG318551	Protein	BG318551	2	2	3	3	83	50	103	35	73	16	49	41	11	6	14	3	BG318551	0.188545	0.699306	0.528151	0.945639	8.53067	16.8598	15.1401	13.4514	6.02808	5.14907	5.27635	12.6147	0.706671	1.69322	1.46216	1.22645	BG318551	Chromosome chr2 scaffold_105, whole genome shotgun sequence	BG318551	GO:0005737	GO:0019748
TC159912	0.812626	1.83761	3.03573	1.75641	3.57418	8.20063	3.67798e-19	2.33478e-17	TC159912	Pinus taeda anonymous locus cl3321contig1_03 genomic sequence	TC159912	25	12	15	2	57	14	21	10	111	33	81	28	319	89	210	44	TC159912	2.35681	4.19584	2.64076	0.630426	5.85841	4.72073	3.08682	3.84325	9.16598	10.62	8.72214	8.61493	20.4935	25.1161	21.9323	17.988	TC159912	Predicted protein	TC159912	GO:0006139	GO:0000003
TC167815	-0.14288	2.132	2.73865	1.10411	4.38325	6.67448	3.93759e-19	2.4906e-17	TC167815	Histone deacetylase 2b	TC167815	49	18	53	9	67	11	56	6	388	93	260	65	601	113	443	128	TC167815	4.61935	6.29375	9.33067	2.83692	6.88621	3.70915	8.23153	2.30595	32.0396	29.929	27.997	19.9989	38.6099	31.8889	46.2668	52.3287	TC167815	Epa5p	TC167815	GO:0009987	GO:0005488
TC166075	1.06633	2.13033	5.43376	2.0941	4.37816	43.2241	4.00195e-19	2.52223e-17	TC166075	Class ii chitinase	TC166075	7	0	6	0	10	2	17	0	9	2	68	2	283	35	484	51	TC166075	0.659907	0	1.0563	0	1.02779	0.67439	2.49886	0	0.743188	0.643634	7.32229	0.615352	18.1807	9.87711	50.5488	20.8497	TC166075	Pinus elliottii PEC3 mRNA, partial sequence	TC166075	GO:0016787	GO:0009056
TC160936	0.481593	1.57608	2.78374	1.39628	2.98158	6.88633	4.07573e-19	2.55956e-17	TC160936	Predicted protein	TC160936	53	18	45	5	80	25	49	19	172	63	182	45	536	169	397	86	TC160936	4.99644	6.29375	7.92227	1.57607	8.22234	8.42988	7.20259	7.30218	14.2031	20.2745	19.5979	13.8454	34.4342	47.6923	41.4626	35.1583	TC160936	Chromosome chr17 scaffold_16, whole genome shotgun sequence	TC160936	GO:0006139	GO:0005618
TC160832	3.17906	2.28649	0.15809	9.05718	4.87867	1.11581	4.77583e-19	2.98855e-17	TC160832	Unknown	TC160832	223	55	87	12	1277	402	751	478	797	242	756	275	287	92	152	27	TC160832	21.0227	19.2309	15.3164	3.78256	131.249	135.552	110.391	183.707	65.8134	77.8797	81.4066	84.6109	18.4377	25.9627	15.8748	11.0381	TC160832	unknown	TC160832	GO:0008152	GO:0008150
TC163992	-0.198887	2.16387	2.71651	1.14781	4.48114	6.5728	4.93567e-19	3.07762e-17	TC163992	HD2 type Histone deacetylase	TC163992	116	36	110	17	144	27	104	12	767	198	558	158	1271	249	918	245	TC163992	10.9356	12.5875	19.3656	5.35862	14.8002	9.10427	15.2871	4.6119	63.3361	63.7198	60.0858	48.6128	81.6526	70.2686	95.8757	100.16	TC163992	HD2 type histone deacetylase	TC163992	GO:0016043	GO:0009987
TC195339	0.502225	2.4757	3.02211	1.4164	5.56237	8.12356	5.3217e-19	3.3066e-17	TC195339	Probable fibrillarin	TC195339	62	6	54	17	91	11	71	29	398	120	343	106	619	166	473	176	TC195339	5.84489	2.09792	9.50673	5.35862	9.35291	3.70915	10.4364	11.1454	32.8654	38.6181	36.9345	32.6137	39.7663	46.8457	49.4	71.9519	TC195339	Predicted protein	TC195339	GO:0007049	GO:0016020
TC171200	2.36201	1.16958	0.0353607	5.14086	2.24946	1.02481	5.42815e-19	3.36087e-17	TC171200	Alpha beta-hydrolase domain-containing protein	TC171200	120	26	61	29	570	184	338	121	346	67	198	82	190	34	121	22	TC171200	11.3127	9.09098	10.7391	9.14118	58.5841	62.0439	49.6832	46.5033	28.5714	21.5617	21.3208	25.2294	12.2061	9.5949	12.6372	8.99399	TC171200	Chromosome undetermined scaffold_504, whole genome shotgun sequence	TC171200	GO:0005576	GO:0005737
TC182612	3.01556	1.91058	1.08896	8.08674	3.75961	2.1272	5.58654e-19	3.4468e-17	TC182612	Arginine decarboxylase	TC182612	42	9	27	4	285	81	214	75	213	33	114	48	149	23	92	11	TC182612	3.95944	3.14688	4.75336	1.26085	29.2921	27.3128	31.4562	28.8244	17.5888	10.62	12.2756	14.7685	9.57218	6.49067	9.60846	4.49699	TC182612	Isoform 3 of Q8R2K1	TC182612	GO:0009987	GO:0009056
TC160866	0.261335	1.82868	2.86909	1.19859	3.55211	7.30604	5.74333e-19	3.53114e-17	TC160866	Nucleolar protein	TC160866	50	22	61	11	75	16	63	30	247	92	282	72	722	195	547	133	TC160866	4.71362	7.69236	10.7391	3.46734	7.70844	5.39512	9.26047	11.5298	20.3964	29.6072	30.366	22.1527	46.3833	55.0296	57.1285	54.3727	TC160866	Chromosome chr17 scaffold_16, whole genome shotgun sequence	TC160866	GO:0006139	GO:0005829
TC157317	4.1989	2.65137	0.863273	18.3651	6.28265	1.81916	6.25194e-19	3.83046e-17	TC157317	Ethylene-responsive element-binding protein	TC157317	8	0	13	2	278	42	174	28	128	15	74	12	32	3	36	1	TC157317	0.754179	0	2.28866	0.630426	28.5726	14.1622	25.5765	10.7611	10.5698	4.82726	7.96837	3.69211	2.05577	0.846609	3.75983	0.408818	TC157317	Ethylene-responsive element-binding protein	TC157317	GO:0006950	GO:0016740
BE458113	4.67362	3.0047	1.47553	25.5212	8.02611	2.78087	8.10877e-19	4.95085e-17	BE458113	NAC domain-containing protein 68	BE458113	4	1	7	0	136	39	100	46	85	14	42	8	33	3	18	3	BE458113	0.37709	0.349653	1.23235	0	13.978	13.1506	14.6992	17.679	7.01899	4.50544	4.52259	2.46141	2.12001	0.846609	1.87992	1.22645	BE458113	NAC domain-containing protein 68	BE458113	GO:0003677	GO:0005634
TC157649	2.11427	4.84154	5.36293	4.32972	28.6714	41.1531	8.35078e-19	5.08097e-17	TC157649	Pectin methylesterase	TC157649	3	0	3	0	21	0	12	0	114	17	118	17	126	50	155	25	TC157649	0.282817	0	0.528151	0	2.15836	0	1.7639	0	9.41371	5.47089	12.7063	5.23049	8.0946	14.1102	16.1882	10.2204	TC157649	Chromosome chr11 scaffold_13, whole genome shotgun sequence	TC157649	GO:0009605	GO:0009607
TC164544	3.10495	0.992506	-0.0522045	8.60366	1.98964	1.03685	8.95002e-19	5.4268e-17	TC164544	NADH-ubiquinone oxidoreductase chain 2	TC164544	16	2	24	8	226	57	170	42	91	11	56	5	29	8	27	7	TC164544	1.50836	0.699306	4.22521	2.5217	23.2281	19.2201	24.9886	16.1417	7.51445	3.53999	6.03012	1.53838	1.86304	2.25762	2.81987	2.86172	TC164544	NADH-ubiquinone oxidoreductase chain 2	TC164544
FG615188	3.0291	2.08084	0.170053	8.16302	4.23055	1.1251	1.0306e-18	6.22755e-17	FG615188	Beta-glucosidase	FG615188	36	7	37	14	248	99	143	174	358	44	163	50	82	12	52	16	FG615188	3.39381	2.44757	6.51387	4.41298	25.4892	33.3823	21.0198	66.8726	29.5624	14.16	17.552	15.3838	5.26791	3.38644	5.43087	6.54108	FG615188	Beta-glucosidase	FG615188	GO:0016787	GO:0005488
TC156146	3.55705	1.59233	0.566868	11.77	3.01535	1.4813	1.06145e-18	6.39195e-17	TC156146	Unknown	TC156146	159	53	167	30	1553	688	1347	826	831	146	614	182	326	112	370	65	TC156146	14.9893	18.5316	29.4004	9.45639	159.616	231.99	197.998	317.452	68.621	46.9853	66.116	55.997	20.9432	31.6067	38.6427	26.5731	TC156146	Chromosome undetermined scaffold_69, whole genome shotgun sequence	TC156146	GO:0004518	GO:0003676
TC156749	-1.6893	2.30297	2.75718	3.22501	4.93474	6.76074	1.09408e-18	6.566e-17	TC156749	Ribitol dehydrogenase isolog	TC156749	68	23	57	2	15	0	35	2	223	157	264	128	633	153	525	120	TC156749	6.41052	8.04202	10.0349	0.630426	1.54169	0	5.14471	0.76865	18.4145	50.5253	28.4277	39.3825	40.6657	43.1771	54.8309	49.0581	TC156749	Ribitol dehydrogenase isolog	TC156749	GO:0003824	GO:0008152
TC193559	4.91308	4.49985	2.20678	30.1291	22.6251	4.61644	1.21564e-18	7.27067e-17	TC193559	Peroxidase precursor	TC193559	7	0	4	0	184	22	112	38	277	26	52	23	57	8	21	0	TC193559	0.659907	0	0.704202	0	18.9114	7.41829	16.4631	14.6044	22.8737	8.36725	5.5994	7.07655	3.66184	2.25762	2.19323	0	TC193559	Peroxidase precursor	TC193559	GO:0005488	GO:0006950
TC182532	1.44026	3.17036	5.15527	2.7137	9.00274	35.6362	1.28654e-18	7.66868e-17	TC182532	Pollen allergen CJP38	TC182532	3	0	8	0	11	0	26	0	35	15	85	8	252	59	237	52	TC182532	0.282817	0	1.4084	0	1.13057	0	3.82178	0	2.89017	4.82726	9.15286	2.46141	16.1892	16.65	24.7522	21.2585	TC182532	Pollen allergen CJP38	TC182532	GO:0005615	GO:0005773
TC167856	3.27038	1.36423	0.444902	9.64901	2.57439	1.36122	1.29227e-18	7.67677e-17	TC167856	Unknown	TC167856	15	8	10	3	174	37	102	57	54	15	50	11	34	8	31	4	TC167856	1.41409	2.79722	1.7605	0.945639	17.8836	12.4762	14.9931	21.9065	4.45913	4.82726	5.38404	3.38444	2.18426	2.25762	3.23763	1.63527	TC167856	unknown	TC167856
TC159060	1.06608	3.85233	3.46663	2.09374	14.4433	11.055	1.32165e-18	7.82488e-17	TC159060	Pinoresinol-lariciresinol reductase	TC159060	8	0	10	5	26	0	19	9	244	27	200	48	243	21	121	39	TC159060	0.754179	0	1.7605	1.57607	2.67226	0	2.79284	3.45893	20.1486	8.68906	21.5361	14.7685	15.611	5.92626	12.6372	15.9439	TC159060	Pinoresinol-lariciresinol reductase	TC159060	GO:0009058	GO:0009987
TC160565	0.36473	2.62493	3.18139	1.28764	6.16856	9.0718	1.47307e-18	8.6921e-17	TC160565	Endo-beta-1,4-glucanase	TC160565	80	16	117	20	148	28	140	27	550	252	771	215	1061	400	1048	292	TC160565	7.54179	5.59445	20.5979	6.30426	15.2113	9.44147	20.5788	10.3768	45.417	81.0979	83.0218	66.1504	68.1616	112.881	109.453	119.375	TC160565	Endo-beta-1,4-glucanase	TC160565	GO:0005576	GO:0030246
TC163687	1.93254	6.44116	7.08243	3.81726	86.8925	135.527	1.4802e-18	8.70499e-17	TC163687	Unknown	TC163687	1	0	0	0	1	0	4	0	32	28	68	10	125	43	103	9	TC163687	0.0942724	0	0	0	0.102779	0	0.587967	0	2.64244	9.01088	7.32229	3.07676	8.03035	12.1347	10.7573	3.67936	TC163687	unknown	TC163687
TC180504	-0.358877	-2.68914	-3.62863	1.28243	6.4493	12.3688	1.51114e-18	8.85731e-17	TC180504	70 kDa heat shock cognate protein 3	TC180504	95	34	142	56	115	44	63	44	38	0	34	10	30	4	11	2	TC180504	8.95588	11.8882	24.9992	17.6519	11.8196	14.8366	9.26047	16.9103	3.1379	0	3.66114	3.07676	1.92728	1.12881	1.14884	0.817635	TC180504	70 kDa heat shock cognate protein 3	TC180504	GO:0003824	GO:0000166
TC156188	2.05091	3.70151	4.18867	4.14367	13.0096	18.2354	1.52689e-18	8.91986e-17	TC156188	Phosphate transporter	TC156188	21	1	19	0	53	30	67	9	314	55	314	46	771	95	375	33	TC156188	1.97972	0.349653	3.34496	0	5.4473	10.1159	9.84844	3.45893	25.929	17.6999	33.8117	14.1531	49.5312	26.8093	39.1649	13.491	TC156188	Phosphate transporter	TC156188	GO:0006810	GO:0009987
TC170768	3.55031	2.71275	2.43161	11.7152	6.5557	5.39494	1.66989e-18	9.70124e-17	TC170768	Clavata-like receptor	TC170768	34	2	16	1	208	110	168	50	139	57	134	46	207	46	123	20	TC170768	3.20526	0.699306	2.81681	0.315213	21.3781	37.0915	24.6946	19.2163	11.4781	18.3436	14.4292	14.1531	13.2983	12.9813	12.8461	8.17635	TC170768	Clavata-like receptor	TC170768	GO:0009908	GO:0016049
TC169285	-1.21458	1.39184	3.23544	2.32073	2.62414	9.41812	1.67168e-18	9.70124e-17	TC169285	Mannan endo-1,4-beta-mannosidase 7	TC169285	6	8	34	3	11	2	11	3	88	14	73	34	265	95	155	121	TC169285	0.565634	2.79722	5.98572	0.945639	1.13057	0.67439	1.61691	1.15298	7.26672	4.50544	7.86069	10.461	17.0244	26.8093	16.1882	49.4669	TC169285	Chromosome chr4 scaffold_32, whole genome shotgun sequence	TC169285	GO:0016787	GO:0007275
TC184195	-0.372449	1.69273	2.43559	1.29455	3.23268	5.40987	1.84967e-18	1.06989e-16	TC184195	Glucose transporter	TC184195	35	8	24	4	25	6	18	6	87	34	105	43	271	57	176	46	TC184195	3.29953	2.79722	4.22521	1.26085	2.56948	2.02317	2.64585	2.30595	7.18415	10.9418	11.3065	13.2301	17.4098	16.0856	18.3814	18.8056	TC184195	Glucose transporter	TC184195	GO:0006810	GO:0009987
GT231623	0.761444	4.52981	4.48268	1.69519	23.0999	22.3574	1.97859e-18	1.14071e-16	GT231623	Dirigent-like protein	GT231623	14	0	39	2	28	4	78	3	539	268	445	218	535	175	599	227	GT231623	1.31981	0	6.86597	0.630426	2.87782	1.34878	11.4653	1.15298	44.5087	86.247	47.9179	67.0734	34.3699	49.3855	62.5594	92.8016	GT231623	Dirigent-like protein	GT231623
TC158215	-1.37375	-2.48518	-1.661	2.59144	5.59904	3.16235	2.11099e-18	1.21306e-16	TC158215	GDA2 protein	TC158215	338	120	177	112	154	42	89	31	68	17	63	28	158	46	115	29	TC158215	31.8641	41.9584	31.1609	35.3039	15.828	14.1622	13.0823	11.9141	5.6152	5.47089	6.78388	8.61493	10.1504	12.9813	12.0106	11.8557	TC158215	GDA2 protein	TC158215
CO164013	2.32355	0.582309	-0.257807	5.00564	1.49724	1.19566	2.18479e-18	1.25138e-16	CO164013	probable s-acyltransferase at2g14255-like	CO164013	62	19	17	11	229	86	168	52	75	17	66	37	89	11	37	7	CO164013	5.84489	6.64341	2.99286	3.46734	23.5364	28.9988	24.6946	19.9849	6.19323	5.47089	7.10693	11.384	5.71761	3.10423	3.86427	2.86172	CO164013	Arabidopsis thaliana genomic DNA, chromosome 3, P1 clone: MOB24	CO164013	GO:0005488	GO:0006139
TC192894	3.83704	0.805121	-0.461088	14.2911	1.74729	1.37658	2.21677e-18	1.26558e-16	TC192894	Syringolide-induced protein 19-1-5	TC192894	7	1	16	0	158	60	94	41	38	3	17	6	15	4	5	2	TC192894	0.659907	0.349653	2.81681	0	16.2391	20.2317	13.8172	15.7573	3.1379	0.965451	1.83057	1.84606	0.963642	1.12881	0.522199	0.817635	TC192894	Syringolide-induced protein 19-1-5	TC192894	GO:0005975	GO:0009987
TC160096	4.97178	8.89271	6.61642	31.3801	475.304	98.1163	2.28865e-18	1.30239e-16	TC160096	21 kD protein	TC160096	0	0	0	0	6	0	7	1	111	24	90	35	28	10	23	1	TC160096	0	0	0	0	0.616675	0	1.02894	0.384325	9.16598	7.72361	9.69126	10.7687	1.7988	2.82203	2.40211	0.408818	TC160096	21 kD protein	TC160096	GO:0016787	GO:0005576
TC190954	2.64173	1.05655	0.0689383	6.24081	2.07995	1.04894	2.33264e-18	1.32313e-16	TC190954	TRAP dicarboxylate transporter, DctM subunit precursor	TC190954	41	5	19	13	138	74	157	66	99	13	88	22	61	10	35	11	TC190954	3.86517	1.74826	3.34496	4.09777	14.1835	24.9524	23.0777	25.3655	8.17506	4.18362	9.4759	6.76887	3.91881	2.82203	3.65539	4.49699	TC190954	TRAP dicarboxylate transporter, DctM subunit precursor	TC190954
TC173147	-0.55339	-2.81397	-3.72469	1.46753	7.03219	13.2204	2.39676e-18	1.35513e-16	TC173147	hsp70 protein	TC173147	169	32	163	86	144	31	77	59	35	1	41	15	46	2	9	4	TC173147	15.932	11.1889	28.6962	27.1083	14.8002	10.4531	11.3184	22.6752	2.89017	0.321817	4.41491	4.61514	2.95517	0.564406	0.939958	1.63527	TC173147	hsp70 protein	TC173147	GO:0000166	GO:0006950
CF475364	3.64679	1.07658	-0.49893	12.5254	2.10903	1.41316	2.59366e-18	1.45966e-16	CF475364	Expansin-like protein	CF475364	9	4	13	0	159	51	77	48	46	5	26	7	16	1	11	2	CF475364	0.848452	1.39861	2.28866	0	16.3419	17.197	11.3184	18.4476	3.79851	1.60909	2.7997	2.15373	1.02789	0.282203	1.14884	0.817635	CF475364	Expansin-like protein	CF475364	GO:0005618	GO:0016043
TC158261	4.71002	3.18888	1.78295	26.1732	9.11905	3.44128	2.59824e-18	1.45966e-16	TC158261	BES1/BZR1 homolog protein 4	TC158261	10	0	7	0	197	46	139	52	123	9	73	18	50	0	47	2	TC158261	0.942724	0	1.23235	0	20.2475	15.511	20.4318	19.9849	10.1569	2.89635	7.86069	5.53817	3.21214	0	4.90867	0.817635	TC158261	BES1/BZR1 homolog protein 4	TC158261
TC173244	2.29274	0.670228	-0.0801415	4.89986	1.59132	1.05712	2.65813e-18	1.48855e-16	TC173244	UDP-glucose 6- expressed	TC173244	217	40	82	50	648	265	566	232	373	67	258	92	305	76	124	26	TC173244	20.4571	13.9861	14.4361	15.7607	66.6009	89.3567	83.1973	89.1634	30.801	21.5617	27.7816	28.3062	19.5941	21.4474	12.9505	10.6293	TC173244	Predicted protein	TC173244	GO:0003824	GO:0005829
TC185039	2.22513	4.29971	3.34106	4.67552	19.6944	10.1335	2.79624e-18	1.56092e-16	TC185039	Unusual Floral Organs-Like Protein	TC185039	17	1	25	1	57	11	110	29	538	119	407	109	281	70	310	30	TC185039	1.60263	0.349653	4.40126	0.315213	5.85841	3.70915	16.1691	11.1454	44.4261	38.2962	43.826	33.5367	18.0522	19.7542	32.3763	12.2645	TC185039	Unusual Floral Organs-Like Protein	TC185039	GO:0005515
DR179241	-0.696285	2.47225	6.3748	1.62033	5.54908	82.9861	3.65233e-18	2.03236e-16	DR179241	Thaumatin-like protein	DR179241	0	0	8	2	1	0	7	0	9	1	87	7	172	17	311	357	DR179241	0	0	1.4084	0.630426	0.102779	0	1.02894	0	0.743188	0.321817	9.36822	2.15373	11.0498	4.79745	32.4808	145.948	DR179241	Thaumatin-like protein	DR179241	GO:0009605	GO:0006950
TC155408	2.33975	4.49244	3.48168	5.06215	22.5091	11.1709	3.73848e-18	2.07373e-16	TC155408	Unusual floral organs-like protein	TC155408	12	1	22	0	41	19	98	20	462	73	385	152	253	63	302	20	TC155408	1.13127	0.349653	3.87311	0	4.21395	6.40671	14.4052	7.6865	38.1503	23.4927	41.4571	46.7668	16.2534	17.7788	31.5408	8.17635	TC155408	unusual floral organs-like protein	TC155408	GO:0006412	GO:0003723
TC192507	-0.204541	1.56225	2.3898	1.15232	2.95314	5.24085	3.97092e-18	2.19575e-16	TC192507	Protein	TC192507	43	24	53	9	58	14	37	16	228	65	198	54	428	127	353	97	TC192507	4.05371	8.39167	9.33067	2.83692	5.96119	4.72073	5.43869	6.1492	18.8274	20.9181	21.3208	16.6145	27.4959	35.8398	36.8672	39.6553	TC192507	Predicted protein	TC192507	GO:0005730	GO:0005198
TC182899	3.12519	2.24788	0.993615	8.72523	4.74983	1.99117	4.27332e-18	2.35555e-16	TC182899	Hexokinase 4a	TC182899	33	4	12	6	169	51	119	80	174	45	69	31	74	20	45	10	TC182899	3.11099	1.39861	2.11261	1.89128	17.3697	17.197	17.492	30.746	14.3683	14.4818	7.42997	9.53796	4.75397	5.64406	4.69979	4.08818	TC182899	Hexokinase 4a	TC182899	GO:0006950	GO:0009628
TC169728	3.02646	1.91287	1.08408	8.14808	3.76559	2.12002	5.04098e-18	2.77002e-16	TC169728	Arginine decarboxylase	TC169728	67	14	44	8	429	132	328	138	341	70	191	58	214	41	158	19	TC169728	6.31625	4.89514	7.74622	2.5217	44.0923	44.5098	48.2133	53.0369	28.1586	22.5272	20.567	17.8452	13.748	11.5703	16.5015	7.76754	TC169728	Arginine decarboxylase	TC169728	GO:0006950	GO:0009605
TC177670	3.37026	2.50804	0.983553	10.3407	5.68847	1.97733	5.10809e-18	2.79815e-16	TC177670	Lipoxygenase	TC177670	28	5	22	2	265	74	117	91	226	26	172	39	56	11	72	15	TC177670	2.63963	1.74826	3.87311	0.630426	27.2365	24.9524	17.198	34.9736	18.6623	8.36725	18.5211	11.9994	3.5976	3.10423	7.51966	6.13227	TC177670	Lipoxygenase	TC177670	GO:0006950	GO:0009605
TC188500	3.57885	3.31205	2.21246	11.9493	9.93178	4.63466	6.04247e-18	3.29971e-16	TC188500	Clavata-like receptor	TC188500	11	2	20	5	156	70	113	89	196	75	128	74	153	38	82	15	TC188500	1.037	0.699306	3.52101	1.57607	16.0336	23.6037	16.6101	34.2049	16.185	24.1363	13.7831	22.768	9.82915	10.7237	8.56406	6.13227	TC188500	Clavata-like receptor	TC188500	GO:0009653	GO:0009791
GW740723	2.51806	1.40823	0.195864	5.72813	2.65412	1.14541	6.3715e-18	3.46862e-16	GW740723	Unknown	GW740723	79	19	41	13	270	109	265	133	241	71	174	35	134	24	83	17	GW740723	7.44752	6.64341	7.21807	4.09777	27.7504	36.7543	38.9528	51.1152	19.9009	22.849	18.7364	10.7687	8.60854	6.77287	8.6685	6.9499	GW740723	Chromosome chr14 scaffold_21, whole genome shotgun sequence	GW740723	GO:0005634
TC170763	3.2734	2.37178	2.43782	9.66923	5.17578	5.41823	6.41527e-18	3.48167e-16	TC170763	Galactosyltransferase Family Protein Isoform 1	TC170763	83	12	53	17	585	198	363	255	483	110	390	112	592	171	372	87	TC170763	7.82461	4.19584	9.33067	5.35862	60.1258	66.7647	53.358	98.0029	39.8844	35.3999	41.9955	34.4597	38.0318	48.2567	38.8516	35.5671	TC170763	Galactosyltransferase Family Protein Isoform 1	TC170763	GO:0016740	GO:0005794
GW755937	0.0658708	2.30318	2.70442	1.04672	4.93545	6.51795	7.07375e-18	3.82723e-16	GW755937	HD2 type Histone deacetylase	GW755937	30	11	31	2	51	8	27	4	220	61	180	40	374	83	266	42	GW755937	2.82817	3.84618	5.45756	0.630426	5.24174	2.69756	3.96877	1.5373	18.1668	19.6308	19.3825	12.307	24.0268	23.4229	27.781	17.1703	GW755937	HD2 type histone deacetylase	GW755937	GO:0016043	GO:0009987
GT230507	3.10456	1.47173	0.865948	8.60135	2.77354	1.82254	7.92033e-18	4.26015e-16	GT230507	Calmodulin	GT230507	39	17	38	7	331	168	208	125	225	36	154	24	166	27	116	12	GT230507	3.67662	5.9441	6.68992	2.20649	34.0199	56.6488	30.5743	48.0406	18.5797	11.5854	16.5828	7.38423	10.6643	7.61948	12.115	4.90581	GT230507	Predicted protein	GT230507	GO:0006810	GO:0009987
CV032179	2.56495	3.68523	5.10512	5.91737	12.8636	34.4188	7.92237e-18	4.26015e-16	CV032179	1-Aminocyclopropane-1-Carboxylate Oxidase 1	CV032179	6	0	5	0	31	7	28	4	63	16	117	7	295	103	159	14	CV032179	0.565634	0	0.880252	0	3.18616	2.36037	4.11577	1.5373	5.20231	5.14907	12.5986	2.15373	18.9516	29.0669	16.6059	5.72345	CV032179	1-Aminocyclopropane-1-Carboxylate Oxidase 1	CV032179	GO:0003824	GO:0008152
TC157333	2.59445	1.51157	0.380881	6.03959	2.85121	1.30214	8.52308e-18	4.5692e-16	TC157333	Unknown	TC157333	153	44	82	31	583	266	558	282	537	146	375	102	310	55	199	45	TC157333	14.4237	15.3847	14.4361	9.77161	59.9203	89.6939	82.0213	108.38	44.3435	46.9853	40.3803	31.383	19.9153	15.5212	20.7835	18.3968	TC157333	Chromosome chr14 scaffold_21, whole genome shotgun sequence	TC157333
GW764200	-0.362133	0.447979	3.155	1.28533	1.36413	8.90738	8.5556e-18	4.5727e-16	GW764200	Phosphoenolpyruvate Carboxykinase	GW764200	12	12	20	7	27	3	15	6	40	9	72	2	184	80	319	86	GW764200	1.13127	4.19584	3.52101	2.20649	2.77504	1.01159	2.20487	2.30595	3.30306	2.89635	7.75301	0.615352	11.8207	22.5762	33.3163	35.1583	GW764200	Phosphoenolpyruvate Carboxykinase	GW764200	GO:0005829	GO:0005730
TC175359	3.20266	1.18619	0.314009	9.20656	2.27551	1.24316	9.18293e-18	4.89311e-16	TC175359	Protein phosphatase	TC175359	18	2	12	8	139	57	102	54	64	5	48	15	26	9	24	8	TC175359	1.6969	0.699306	2.11261	2.5217	14.2863	19.2201	14.9931	20.7536	5.28489	1.60909	5.16867	4.61514	1.67031	2.53983	2.50655	3.27054	TC175359	Phosphoprotein phosphatase	TC175359	GO:0009605	GO:0006950
TC161803	1.44062	2.6105	7.07605	2.71437	6.10714	134.929	9.60824e-18	5.10427e-16	TC161803	Expansin-B16 precursor	TC161803	0	0	7	0	1	0	25	0	3	1	64	6	142	133	703	233	TC161803	0	0	1.23235	0	0.102779	0	3.67479	0	0.247729	0.321817	6.89156	1.84606	9.12248	37.533	73.4211	95.2545	TC161803	Expansin-B16 precursor	TC161803	GO:0016043	GO:0009987
TC165389	1.67203	3.01327	2.2349	3.18663	8.07392	4.7073	9.96554e-18	5.27813e-16	TC165389	Glutathione s-transferase-like protein	TC165389	73	22	46	18	151	77	198	63	733	220	546	174	577	134	335	81	TC165389	6.88189	7.69236	8.09832	5.67384	15.5197	25.964	29.1043	24.2125	60.5285	70.7998	58.7937	53.5356	37.0681	37.8152	34.9873	33.1142	TC165389	Predicted protein	TC165389	GO:0016740	GO:0005515
TC157851	2.00565	3.7656	5.79073	4.01568	13.6007	55.3584	1.05382e-17	5.56466e-16	TC157851	Class IV chitinase Chia4-Pa2	TC157851	2	0	9	0	13	5	24	6	68	19	161	3	104	75	406	139	TC157851	0.188545	0	1.58445	0	1.33613	1.68598	3.5278	2.30595	5.6152	6.11453	17.3366	0.923028	6.68125	21.1652	42.4025	56.8257	TC157851	Class IV chitinase Chia4-Pa2	TC157851	GO:0006950	GO:0009605
TC174998	0.594429	3.72918	3.52712	1.50988	13.2616	11.5284	1.0954e-17	5.76694e-16	TC174998	Unknown	TC174998	7	4	31	0	31	5	40	4	504	67	310	64	373	63	373	51	TC174998	0.659907	1.39861	5.45756	0	3.18616	1.68598	5.87967	1.5373	41.6185	21.5617	33.381	19.6913	23.9626	17.7788	38.956	20.8497	TC174998	At1g22990/F19G10_22	TC174998	GO:0006810	GO:0005488
TC170395	2.29114	0.984206	0.0449569	4.89444	1.97822	1.03165	1.12612e-17	5.91096e-16	TC170395	UDP-glucose dehydrogenase	TC170395	90	20	31	30	320	138	264	89	188	38	124	72	139	44	59	13	TC170395	8.48452	6.99306	5.45756	9.45639	32.8893	46.5329	38.8058	34.2049	15.5244	12.2291	13.3524	22.1527	8.92975	12.4169	6.16194	5.31463	TC170395	UDP-glucose dehydrogenase	TC170395	GO:0003824	GO:0005829
TC192671	0.573987	2.78356	5.28462	1.48863	6.88548	38.9789	1.14585e-17	5.9966e-16	TC192671	Extensin	TC192671	10	0	32	0	38	0	45	1	174	71	132	12	895	224	768	284	TC192671	0.942724	0	5.63362	0	3.90561	0	6.61462	0.384325	14.3683	22.849	14.2139	3.69211	57.4973	63.2135	80.2097	116.104	TC192671	Extensin	TC192671
TC172116	-0.115544	2.70121	6.70948	1.08338	6.50346	104.654	1.27096e-17	6.6316e-16	TC172116	Thaumatin-like protein	TC172116	0	1	12	2	3	0	15	1	16	2	160	11	278	32	467	718	TC172116	0	0.349653	2.11261	0.630426	0.308338	0	2.20487	0.384325	1.32122	0.643634	17.2289	3.38444	17.8595	9.0305	48.7734	293.531	TC172116	Thaumatin-like protein	TC172116	GO:0009605	GO:0006950
TC165723	3.61545	2.15959	1.49556	12.2563	4.46787	2.81974	1.27954e-17	6.63701e-16	TC165723	Protein binding	TC165723	29	2	26	4	329	78	213	102	188	13	150	39	144	16	102	13	TC165723	2.7339	0.699306	4.57731	1.26085	33.8144	26.3012	31.3092	39.2012	15.5244	4.18362	16.1521	11.9994	9.25097	4.51525	10.6529	5.31463	TC165723	Predicted protein	TC165723	GO:0005886	GO:0005215
FE524490	0.10001	1.51785	2.37581	1.07178	2.86364	5.19026	1.27864e-17	6.63701e-16	FE524490	40s ribosomal protein s24-2 isoform 1	FE524490	120	39	95	28	130	40	91	44	467	114	388	124	887	271	711	187	FE524490	11.3127	13.6365	16.7248	8.82597	13.3613	13.4878	13.3762	16.9103	38.5632	36.6872	41.7801	38.1518	56.9834	76.477	74.2566	76.4489	FE524490	Predicted protein	FE524490	GO:0005730	GO:0005198
TC170862	3.25096	4.53342	0.867468	9.51998	23.1577	1.82446	1.32157e-17	6.83484e-16	TC170862	Cold acclimation protein 1	TC170862	5	0	16	0	139	6	55	36	520	30	236	59	38	7	16	3	TC170862	0.471362	0	2.81681	0	14.2863	2.02317	8.08454	13.8357	42.9397	9.65451	25.4126	18.1529	2.44123	1.97542	1.67104	1.22645	TC170862	Cold acclimation protein 1	TC170862	GO:0009628	GO:0006950
TC182683	1.5832	2.79928	2.31278	2.99634	6.96095	4.9684	1.41555e-17	7.29944e-16	TC182683	5-adenylylsulfate reductase chloroplast	TC182683	45	6	16	14	98	30	81	28	311	74	283	69	330	52	187	41	TC182683	4.24226	2.09792	2.81681	4.41298	10.0724	10.1159	11.9063	10.7611	25.6813	23.8145	30.4736	21.2296	21.2001	14.6746	19.5302	16.7615	TC182683	Adenosine 5' phosphosulfate reductase	TC182683	GO:0003824	GO:0019725
TC198341	0.610529	3.30742	4.13717	1.52682	9.89994	17.596	1.42564e-17	7.32994e-16	TC198341	Unknown	TC198341	5	0	7	2	12	1	9	2	120	13	75	14	206	39	144	22	TC198341	0.471362	0	1.23235	0.630426	1.23335	0.337195	1.32292	0.76865	9.90917	4.18362	8.07605	4.30746	13.234	11.0059	15.0393	8.99399	TC198341	Chromosome chr13 scaffold_17, whole genome shotgun sequence	TC198341	GO:0006139	GO:0009058
TC185808	1.22661	3.41855	3.45795	2.34016	10.6927	10.9887	1.53167e-17	7.85213e-16	TC185808	---NA---	TC185808	12	5	19	0	57	14	32	0	205	47	226	63	289	73	244	33	TC185808	1.13127	1.74826	3.34496	0	5.85841	4.72073	4.70373	0	16.9282	15.1254	24.3358	19.3836	18.5662	20.6008	25.4833	13.491	TC185808	---NA---	TC185808
DR388110	0.288668	1.36111	5.28237	1.22151	2.56883	38.918	1.53812e-17	7.86229e-16	DR388110	Thaumatin-like protein	DR388110	4	0	13	0	4	0	21	0	9	4	56	0	286	68	477	109	DR388110	0.37709	0	2.28866	0	0.411117	0	3.08682	0	0.743188	1.28727	6.03012	0	18.3735	19.1898	49.8178	44.5611	DR388110	Thaumatin-like protein	DR388110	GO:0009605	GO:0009607
TC171930	0.24995	2.73573	2.94768	1.18917	6.66096	7.7151	1.69078e-17	8.59266e-16	TC171930	Protein notum homolog	TC171930	10	7	19	2	30	1	20	5	133	57	116	36	220	53	150	41	TC171930	0.942724	2.44757	3.34496	0.630426	3.08338	0.337195	2.93983	1.92163	10.9827	18.3436	12.491	11.0763	14.1334	14.9568	15.666	16.7615	TC171930	Chromosome chr7 scaffold_42, whole genome shotgun sequence	TC171930	GO:0005576	GO:0009987
TC163618	-0.19551	1.14937	3.10222	1.14513	2.21817	8.5874	1.68946e-17	8.59266e-16	TC163618	Unknown	TC163618	27	1	22	24	36	4	34	5	113	17	122	14	342	128	468	56	TC163618	2.54536	0.349653	3.87311	7.56511	3.70005	1.34878	4.99772	1.92163	9.33113	5.47089	13.137	4.30746	21.971	36.122	48.8778	22.8938	TC163618	Unknown	TC163618
TC154592	2.64977	1.31986	0.514809	6.27566	2.49642	1.4288	1.75961e-17	8.91669e-16	TC154592	Anamorsin homolog	TC154592	108	18	46	12	373	162	294	145	271	54	192	54	206	37	114	20	TC154592	10.1814	6.29375	8.09832	3.78256	38.3366	54.6256	43.2155	55.7271	22.3782	17.3781	20.6747	16.6145	13.234	10.4415	11.9061	8.17635	TC154592	Chromosome chr1 scaffold_22, whole genome shotgun sequence	TC154592	GO:0005737	GO:0016043
TC165959	2.32428	3.78257	2.69719	5.00816	13.7615	6.48538	1.97338e-17	9.97125e-16	TC165959	Auxin efflux carrier-like protein	TC165959	45	6	21	4	81	62	97	54	544	164	484	85	333	65	303	28	TC165959	4.24226	2.09792	3.69706	1.26085	8.32512	20.9061	14.2582	20.7536	44.9216	52.778	52.1175	26.1525	21.3929	18.3432	31.6452	11.4469	TC165959	Gb|AAD32907.1	TC165959	GO:0005737	GO:0016020
TC181143	2.76822	0.850096	0.119489	6.81269	1.80262	1.08635	2.65023e-17	1.33529e-15	TC181143	Hypothetical protein osj_01581	TC181143	54	8	36	10	180	81	276	111	129	22	115	11	79	27	37	12	TC181143	5.09071	2.79722	6.33782	3.15213	18.5003	27.3128	40.5697	42.6601	10.6524	7.07998	12.3833	3.38444	5.07518	7.61948	3.86427	4.90581	TC181143	Chromosome chr5 scaffold_64, whole genome shotgun sequence	TC181143	GO:0009058	GO:0009987
TC194792	2.73669	2.0818	0.86143	6.66539	4.23334	1.81684	2.71195e-17	1.3586e-15	TC194792	Endoplasmic oxidoreductin-2-like	TC194792	65	13	18	9	232	96	200	86	315	44	190	48	93	26	101	23	TC194792	6.12771	4.54549	3.16891	2.83692	23.8448	32.3707	29.3983	33.052	26.0116	14.16	20.4593	14.7685	5.97458	7.33728	10.5484	9.40281	TC194792	Os03g0733800 protein	TC194792	GO:0003824	GO:0008152
TC179294	0.276983	2.15266	4.4593	1.21166	4.44646	21.998	2.70526e-17	1.3586e-15	TC179294	NADH dehydrogenase subunit 4L	TC179294	8	0	21	0	13	0	30	0	78	19	86	8	351	75	353	105	TC179294	0.754179	0	3.69706	0	1.33613	0	4.40975	0	6.44096	6.11453	9.26054	2.46141	22.5492	21.1652	36.8672	42.9259	TC179294	NADH dehydrogenase subunit 4L	TC179294
TC187934	3.41075	3.04556	2.0249	10.635	8.25664	4.06963	2.73362e-17	1.36557e-15	TC187934	Pleiotropic Drug Resistance Protein 1	TC187934	44	3	38	6	291	148	244	136	448	119	282	86	248	68	180	28	TC187934	4.14799	1.04896	6.68992	1.89128	29.9087	49.9049	35.866	52.2682	36.9942	38.2962	30.366	26.4601	15.9322	19.1898	18.7992	11.4469	TC187934	Pleiotropic Drug Resistance Protein 1	TC187934	GO:0006810	GO:0016020
TC191086	-0.556678	1.82383	2.35039	1.47088	3.54021	5.09963	2.94442e-17	1.46671e-15	TC191086	40s ribosomal protein s19-3	TC191086	47	9	55	11	52	6	26	9	263	85	178	44	449	85	383	62	TC191086	4.4308	3.14688	9.68278	3.46734	5.34452	2.02317	3.82178	3.45893	21.7176	27.3545	19.1672	13.5377	28.845	23.9873	40.0004	25.3467	TC191086	40S ribosomal protein S19-1	TC191086	GO:0006139	GO:0006412
TC196347	2.37375	1.20091	0.0880894	5.18286	2.29884	1.06296	2.9614e-17	1.46685e-15	TC196347	Alpha beta-hydrolase domain-containing protein	TC196347	126	24	61	36	651	186	286	148	387	80	223	69	221	35	133	22	TC196347	11.8783	8.39167	10.7391	11.3477	66.9093	62.7183	42.0396	56.8801	31.9571	25.7454	24.0128	21.2296	14.1977	9.87711	13.8905	8.99399	TC196347	F26F24.20	TC196347	GO:0005576
TC169163	-0.250246	1.03496	2.49574	1.18941	2.04906	5.64016	2.95585e-17	1.46685e-15	TC169163	60s ribosomal protein L6	TC169163	27	17	39	14	60	5	24	13	120	31	128	27	413	90	295	86	TC169163	2.54536	5.9441	6.86597	4.41298	6.16675	1.68598	3.5278	4.99623	9.90917	9.97633	13.7831	8.30725	26.5323	25.3983	30.8097	35.1583	TC169163	60S ribosomal protein L6	TC169163	GO:0005730	GO:0005198
TC187790	0.326639	0.465668	3.14686	1.25409	1.38096	8.85728	3.10342e-17	1.53288e-15	TC187790	Phosphoenolpyruvate Carboxykinase	TC187790	18	17	34	16	57	14	45	17	49	17	134	6	330	144	611	118	TC187790	1.6969	5.9441	5.98572	5.04341	5.85841	4.72073	6.61462	6.53353	4.04624	5.47089	14.4292	1.84606	21.2001	40.6372	63.8127	48.2405	TC187790	Phosphoenolpyruvate Carboxykinase	TC187790	GO:0009058	GO:0005975
TC159804	-0.197549	2.83468	4.91293	1.14675	7.13383	30.1259	3.12462e-17	1.53903e-15	TC159804	Unknown	TC159804	2	0	6	1	1	0	5	2	27	14	41	7	166	83	190	8	TC159804	0.188545	0	1.0563	0.315213	0.102779	0	0.734958	0.76865	2.22956	4.50544	4.41491	2.15373	10.6643	23.4229	19.8435	3.27054	TC159804	F3H7.17 protein	TC159804	GO:0005737	GO:0009605
CX651792	1.3601	3.86028	5.05092	2.56704	14.5232	33.1497	3.53036e-17	1.73402e-15	CX651792	Class IV chitinase Chia4-Pa2	CX651792	3	0	8	0	8	0	21	3	131	9	121	14	191	27	270	61	CX651792	0.282817	0	1.4084	0	0.822234	0	3.08682	1.15298	10.8175	2.89635	13.0294	4.30746	12.2704	7.61948	28.1987	24.9379	CX651792	Class IV chitinase Chia4-Pa2	CX651792	GO:0006950	GO:0009605
TC190411	0.463701	2.61334	3.18332	1.37907	6.1192	9.08395	3.60561e-17	1.76605e-15	TC190411	Endo-beta-1,4-glucanase	TC190411	100	26	143	29	168	58	170	44	642	370	852	303	1224	559	1306	399	TC190411	9.42724	9.09098	25.1752	9.14118	17.2669	19.5573	24.9886	16.9103	53.0141	119.072	91.744	93.2258	78.6332	157.752	136.398	163.118	TC190411	Endo-beta-1,4-glucanase precursor	TC190411	GO:0005576	GO:0030246
TC172821	-1.78473	-3.59097	-4.13298	3.44554	12.05	17.5449	4.45223e-17	2.17467e-15	TC172821	17.6 kDa class I heat shock protein	TC172821	207	33	304	94	84	12	53	39	29	1	32	13	56	4	3	4	TC172821	19.5144	11.5385	53.5193	29.63	8.63345	4.04634	7.79056	14.9887	2.39472	0.321817	3.44578	3.99979	3.5976	1.12881	0.313319	1.63527	TC172821	17.6 kDa class I heat shock protein	TC172821	GO:0005737	GO:0019538
TC158770	4.19121	4.41505	3.5386	18.2676	21.3336	11.6205	4.5047e-17	2.1942e-15	TC158770	Unknown	TC158770	4	0	7	0	92	27	69	25	159	19	125	41	134	22	63	6	TC158770	0.37709	0	1.23235	0	9.45569	9.10427	10.1424	9.60813	13.1296	6.11453	13.4601	12.6147	8.60854	6.20847	6.5797	2.45291	TC158770	unknown	TC158770
TC194280	-1.74397	-2.32389	-2.77719	3.34955	5.0068	6.85518	4.6496e-17	2.25852e-15	TC194280	Small heat-shock protein	TC194280	190	64	205	59	93	16	57	15	82	10	46	16	52	13	29	14	TC194280	17.9118	22.3778	36.0903	18.5976	9.55847	5.39512	8.37852	5.76488	6.77127	3.21817	4.95331	4.92282	3.34063	3.66864	3.02875	5.72345	TC194280	Small heat-shock protein	TC194280	GO:0005737	GO:0000166
TC159167	0.072506	1.99767	2.09472	1.05154	3.99356	4.27143	5.09417e-17	2.46766e-15	TC159167	RNA helicase	TC159167	48	14	40	11	50	12	53	12	253	59	188	87	379	81	224	54	TC159167	4.52508	4.89514	7.04202	3.46734	5.13896	4.04634	7.79056	4.6119	20.8918	18.9872	20.244	26.7678	24.348	22.8584	23.3945	22.0762	TC159167	RNA helicase	TC159167
TC183477	4.4961	3.66573	2.86244	22.5664	12.6909	7.27242	5.28572e-17	2.55341e-15	TC183477	---NA---	TC183477	5	6	2	2	83	66	104	65	81	36	65	52	87	14	42	24	TC183477	0.471362	2.09792	0.352101	0.630426	8.53067	22.2549	15.2871	24.9811	6.68869	11.5854	6.99925	15.9992	5.58913	3.95084	4.38647	9.81162	TC183477	---NA---	TC183477
TC171528	-1.8088	1.86879	2.31786	3.5035	3.65225	4.98592	5.37362e-17	2.58876e-15	TC171528	Ribitol dehydrogenase isolog	TC171528	25	16	25	2	8	0	15	0	83	58	94	51	217	57	154	58	TC171528	2.35681	5.59445	4.40126	0.630426	0.822234	0	2.20487	0	6.85384	18.6654	10.122	15.6915	13.9407	16.0856	16.0837	23.7114	TC171528	Ribitol dehydrogenase isolog	TC171528	GO:0003824	GO:0008152
TC156269	-1.40997	-2.5204	-3.02012	2.65731	5.7374	8.11233	5.40416e-17	2.59636e-15	TC156269	Plac8 family protein	TC156269	233	111	437	89	207	33	91	54	110	23	59	29	80	23	60	11	TC156269	21.9655	38.8115	76.9341	28.054	21.2753	11.1274	13.3762	20.7536	9.0834	7.40179	6.35316	8.92261	5.13943	6.49067	6.26638	4.49699	TC156269	Chromosome chr1 scaffold_5, whole genome shotgun sequence	TC156269	GO:0005773	GO:0005886
TC167133	-0.00248312	1.52018	2.43757	1.00172	2.86826	5.4173	5.56104e-17	2.66445e-15	TC167133	40s ribosomal protein s24-2 isoform 1	TC167133	153	61	145	37	201	52	122	53	652	177	549	179	1378	402	1139	263	TC167133	14.4237	21.3288	25.5273	11.6629	20.6586	17.5342	17.933	20.3692	53.8398	56.9616	59.1167	55.074	88.5266	113.446	118.957	107.519	TC167133	Predicted protein	TC167133	GO:0005730	GO:0005198
TC162856	4.03618	3.76721	2.68681	16.4064	13.6158	6.43888	5.99143e-17	2.86286e-15	TC162856	Proline iminopeptidase	TC162856	4	1	12	2	127	52	73	58	125	54	84	57	94	35	52	10	TC162856	0.37709	0.349653	2.11261	0.630426	13.053	17.5342	10.7304	22.2909	10.3221	17.3781	9.04518	17.5375	6.03883	9.87711	5.43087	4.08818	TC162856	Proline iminopeptidase	TC162856	GO:0009653	GO:0009791
TC171264	3.29613	3.06262	2.38275	9.82276	8.35489	5.21531	6.92658e-17	3.30073e-15	TC171264	Probable WRKY transcription factor 31	TC171264	24	5	10	5	185	49	126	61	278	49	151	37	225	21	88	29	TC171264	2.26254	1.74826	1.7605	1.57607	19.0142	16.5226	18.5209	23.4438	22.9562	15.769	16.2598	11.384	14.4546	5.92626	9.1907	11.8557	TC171264	Probable WRKY transcription factor 31	TC171264	GO:0003700	GO:0009058
TC183848	0.73403	4.67133	4.60521	1.66328	25.4806	24.3392	7.25591e-17	3.44832e-15	TC183848	Dirigent-like protein	TC183848	26	0	63	2	40	4	122	9	895	461	812	394	934	349	977	376	TC183848	2.45108	0	11.0912	0.630426	4.11117	1.34878	17.933	3.45893	73.9059	148.358	87.4367	121.224	60.0028	98.4889	102.038	153.715	TC183848	Dirigent-like protein	TC183848
TC160448	2.92241	1.36524	0.472739	7.5811	2.57619	1.38774	7.66283e-17	3.63189e-15	TC160448	Glutamyl-tRNA reductase	TC160448	36	16	24	2	199	72	164	109	133	32	93	21	75	13	44	20	TC160448	3.39381	5.59445	4.22521	0.630426	20.4531	24.2781	24.1066	41.8914	10.9827	10.2981	10.0143	6.4612	4.81821	3.66864	4.59535	8.17635	TC160448	Glutamyl-tRNA reductase	TC160448	GO:0006950	GO:0003824
TC173803	-0.29269	1.02076	2.30405	1.22492	2.02898	4.93841	8.37038e-17	3.94597e-15	TC173803	40s ribosomal protein s3-3-like	TC173803	101	42	58	24	111	16	64	21	200	90	201	74	620	160	645	163	TC173803	9.52151	14.6854	10.2109	7.56511	11.4085	5.39512	9.40746	8.07083	16.5153	28.9635	21.6438	22.768	39.8306	45.1525	67.3636	66.6373	TC173803	Predicted protein	TC173803	GO:0005730	GO:0005840
TC171040	-0.305168	2.37549	2.50797	1.23556	5.18911	5.6882	8.36497e-17	3.94597e-15	TC171040	Ribonuclease, Rne/Rng family	TC171040	30	4	21	6	24	5	21	2	172	21	213	41	279	48	184	29	TC171040	2.82817	1.39861	3.69706	1.89128	2.4667	1.68598	3.08682	0.76865	14.2031	6.75816	22.936	12.6147	17.9238	13.5457	19.2169	11.8557	TC171040	Ribonuclease, Rne/Rng family	TC171040
NP542706	3.04623	3.90969	2.0062	8.26053	15.0291	4.01724	1.00552e-16	4.72754e-15	NP542706	Dehydrin [Pinus sylvestris]	NP542706	53	17	43	5	307	79	218	226	1218	211	1074	145	315	54	280	58	NP542706	4.99644	5.9441	7.57017	1.57607	31.5532	26.6384	32.0442	86.8575	100.578	67.9034	115.649	44.613	20.2365	15.239	29.2431	23.7114	NP542706	GB|AJ512364.1|CAD54621.1 dehydrin [Pinus sylvestris]	NP542706	GO:0009628	GO:0006950
TC163778	-0.0886793	2.97111	3.55941	1.0634	7.84138	11.7894	1.04801e-16	4.9142e-15	TC163778	SAMT	TC163778	112	12	103	22	62	3	172	18	849	281	942	270	1320	628	1092	366	TC163778	10.5585	4.19584	18.1332	6.93469	6.37231	1.01159	25.2826	6.91785	70.1074	90.4306	101.435	83.0725	84.8005	177.224	114.048	149.627	TC163778	SAMT	TC163778	GO:0016740	GO:0005515
TC168885	2.64072	1.79251	-0.00398973	6.23643	3.46417	1.00277	1.05891e-16	4.95208e-15	TC168885	Unknown	TC168885	28	13	40	12	195	92	142	122	269	38	133	58	61	14	48	17	TC168885	2.63963	4.54549	7.04202	3.78256	20.0419	31.022	20.8728	46.8877	22.2131	12.2291	14.3215	17.8452	3.91881	3.95084	5.01311	6.9499	TC168885	Chromosome chr13 scaffold_149, whole genome shotgun sequence	TC168885	GO:0005618	GO:0005975
TC166469	-0.217373	2.37854	2.45194	1.16262	5.2001	5.47149	1.09084e-16	5.08789e-15	TC166469	Unknown	TC166469	20	4	24	8	29	5	20	2	165	27	203	40	252	45	163	35	TC166469	1.88545	1.39861	4.22521	2.5217	2.9806	1.68598	2.93983	0.76865	13.6251	8.68906	21.8592	12.307	16.1892	12.6991	17.0237	14.3086	TC166469	tetra-peptide repeat homeobox-like (TPRXL) on chromosome 3	TC166469
TC167723	3.2974	2.53217	1.6284	9.8314	5.7844	3.0917	1.09772e-16	5.10642e-15	TC167723	Abc transporter-like partial	TC167723	58	13	45	7	332	199	311	181	402	71	272	146	244	91	160	29	TC167723	5.4678	4.54549	7.92227	2.20649	34.1227	67.1018	45.7144	69.5628	33.1957	22.849	29.2892	44.9207	15.6753	25.6805	16.7104	11.8557	TC167723	Chromosome chr4 scaffold_6, whole genome shotgun sequence	TC167723	GO:0016787	GO:0005215
EC428696	3.53079	2.9617	2.01398	11.5578	7.7904	4.03894	1.11288e-16	5.16331e-15	EC428696	Helix-turn-helix Fis-type protein	EC428696	12	3	18	2	183	56	111	62	222	31	147	26	112	21	86	12	EC428696	1.13127	1.04896	3.16891	0.630426	18.8086	18.8829	16.3161	23.8282	18.332	9.97633	15.8291	7.99958	7.1952	5.92626	8.98182	4.90581	EC428696	Helix-turn-helix Fis-type protein	EC428696	GO:0003700	GO:0003677
TC157196	2.06473	-0.146411	-0.454688	4.18355	1.10681	1.37049	1.12948e-16	5.2265e-15	TC157196	Predicted: uncharacterized protein loc100265673	TC157196	98	3	58	26	351	83	247	76	88	22	80	17	106	20	58	10	TC157196	9.2387	1.04896	10.2109	8.19554	36.0755	27.9872	36.3069	29.2087	7.26672	7.07998	8.61446	5.23049	6.80974	5.64406	6.0575	4.08818	TC157196	Chromosome chr6 scaffold_3, whole genome shotgun sequence	TC157196	GO:0006810	GO:0008152
TC176125	-1.66029	-2.80587	-3.6355	3.16081	6.9928	12.4278	1.24756e-16	5.75776e-15	TC176125	O-succinylbenzoic acid--CoA ligase	TC176125	96	72	146	80	52	10	46	33	35	4	24	21	31	2	24	4	TC176125	9.05015	25.175	25.7034	25.217	5.34452	3.37195	6.76161	12.6827	2.89017	1.28727	2.58434	6.4612	1.99153	0.564406	2.50655	1.63527	TC176125	O-succinylbenzoic acid--CoA ligase	TC176125	GO:0005515	GO:0005488
TC170735	1.96222	3.49218	4.26702	3.89661	11.2526	19.2531	1.36164e-16	6.26783e-15	TC170735	Beta-1,3-Galactosyltransferase 7-Like	TC170735	50	15	115	26	329	113	350	103	1159	389	1323	380	2319	795	2285	532	TC170735	4.71362	5.24479	20.2458	8.19554	33.8144	38.1031	51.4471	39.5855	95.7061	125.187	142.462	116.917	148.979	224.351	238.645	217.491	TC170735	"""Beta-1,3-Galactosyltransferase 7-Like"""	TC170735	GO:0016740	GO:0005794
FG615258	4.73191	5.01985	-1.53971	26.5733	32.4434	2.90736	1.40087e-16	6.43157e-15	FG615258	Multidrug pheromone mdr abc transporter family	FG615258	0	0	4	0	69	10	65	8	112	27	82	7	2	0	0	0	FG615258	0	0	0.704202	0	7.09177	3.37195	9.55446	3.0746	9.24856	8.68906	8.82982	2.15373	0.128486	0	0	0	FG615258	Chromosome chr14 scaffold_21, whole genome shotgun sequence	FG615258	GO:0006810	GO:0016020
TC161835	3.07326	3.47476	2.88953	8.41671	11.1175	7.41031	1.4095e-16	6.45436e-15	TC161835	External nadh-ubiquinone oxidoreductase	TC161835	70	9	63	12	465	144	417	182	1038	206	540	322	839	234	505	83	TC161835	6.59907	3.14688	11.0912	3.78256	47.7923	48.5561	61.2955	69.9472	85.7143	66.2943	58.1476	99.0717	53.8997	66.0355	52.7421	33.9319	TC161835	Chromosome chr6 scaffold_3, whole genome shotgun sequence	TC161835	GO:0000166	GO:0016020
TC159287	0.53868	4.32301	4.29768	1.45264	20.015	19.6667	1.44065e-16	6.57983e-15	TC159287	Dirigent-like protein	TC159287	33	3	65	2	42	1	121	10	877	383	769	334	885	323	934	322	TC159287	3.11099	1.04896	11.4433	0.630426	4.31673	0.337195	17.786	3.84325	72.4195	123.256	82.8065	102.764	56.8549	91.1516	97.5467	131.639	TC159287	Dirigent-like protein	TC159287
TC155023	0.469102	2.38467	2.8674	1.38425	5.22224	7.29748	1.47016e-16	6.69724e-15	TC155023	Probable fibrillarin	TC155023	36	6	53	15	68	10	60	26	298	106	274	82	475	133	355	135	TC155023	3.39381	2.09792	9.33067	4.7282	6.98899	3.37195	8.8195	9.99245	24.6078	34.1126	29.5045	25.2294	30.5153	37.533	37.0761	55.1904	TC155023	Predicted protein	TC155023	GO:0007049	GO:0016020
TC188904	2.48825	1.0863	-0.0744728	5.61098	2.12329	1.05298	1.51759e-16	6.89543e-15	TC188904	Unknown	TC188904	50	27	35	14	267	97	203	134	217	21	165	35	110	24	63	8	TC188904	4.71362	9.44063	6.16177	4.41298	27.442	32.7079	29.8393	51.4996	17.9191	6.75816	17.7673	10.7687	7.06671	6.77287	6.5797	3.27054	TC188904	unknown	TC188904
TC160803	3.89084	4.06261	3.14354	14.834	16.7096	8.83691	1.55145e-16	7.0311e-15	TC160803	Unknown	TC160803	5	0	11	0	105	26	86	34	160	29	130	51	138	31	65	6	TC160803	0.471362	0	1.93656	0	10.7918	8.76708	12.6413	13.0671	13.2122	9.3327	13.9985	15.6915	8.86551	8.7483	6.78858	2.45291	TC160803	unknown	TC160803
TC164037	0.439792	4.70687	5.33744	1.35641	26.1161	40.4323	1.71324e-16	7.74437e-15	TC164037	12-oxophytodienoate reductase 3-like	TC164037	4	0	2	0	1	0	7	0	77	37	85	3	123	66	117	16	TC164037	0.37709	0	0.352101	0	0.102779	0	1.02894	0	6.35838	11.9072	9.15286	0.923028	7.90187	18.6254	12.2194	6.54108	TC164037	Predicted protein	TC164037	GO:0006950	GO:0009605
TC197324	0.240554	2.24311	2.80551	1.18145	4.73417	6.99105	1.74518e-16	7.86851e-15	TC197324	Amino acid permease	TC197324	53	6	59	28	79	10	82	23	321	78	355	151	790	225	441	102	TC197324	4.99644	2.09792	10.387	8.82597	8.11956	3.37195	12.0533	8.83948	26.507	25.1017	38.2266	46.4591	50.7518	63.4957	46.0579	41.6994	TC197324	Chromosome chr7 scaffold_20, whole genome shotgun sequence	TC197324	GO:0016020	GO:0005215
TC181059	4.18609	3.16031	1.80366	18.2028	8.94021	3.49104	1.84804e-16	8.311e-15	TC181059	Unknown	TC181059	8	2	20	0	291	62	193	70	272	31	138	16	91	11	78	7	TC181059	0.754179	0.699306	3.52101	0	29.9087	20.9061	28.3694	26.9028	22.4608	9.97633	14.8599	4.92282	5.8461	3.10423	8.1463	2.86172	TC181059	unknown	TC181059	GO:0009719	GO:0009628
TC177508	-0.591716	1.63164	2.19309	1.50704	3.09864	4.57284	1.97393e-16	8.85447e-15	TC177508	40s ribosomal protein s19-3	TC177508	51	14	62	16	62	6	38	8	300	80	191	51	481	91	416	70	TC177508	4.80789	4.89514	10.9151	5.04341	6.37231	2.02317	5.58568	3.0746	24.7729	25.7454	20.567	15.6915	30.9008	25.6805	43.4469	28.6172	TC177508	40S ribosomal protein S19-1	TC177508	GO:0006139	GO:0006412
TC167708	4.29473	2.81127	1.0961	19.6265	7.01901	2.13777	2.06751e-16	9.25067e-15	TC167708	ATAF1-like protein	TC167708	8	0	21	0	300	72	217	54	193	13	139	10	48	7	45	4	TC167708	0.754179	0	3.69706	0	30.8338	24.2781	31.8972	20.7536	15.9372	4.18362	14.9676	3.07676	3.08366	1.97542	4.69979	1.63527	TC167708	ATAF1-like protein	TC167708	GO:0003677	GO:0009058
TC155004	0.331215	3.34707	3.36353	1.25807	10.1758	10.2926	2.3942e-16	1.06852e-14	TC155004	Flagellin-sensing 2-like protein	TC155004	17	0	26	2	14	3	17	15	268	63	165	80	364	39	366	29	TC155004	1.60263	0	4.57731	0.630426	1.43891	1.01159	2.49886	5.76488	22.1305	20.2745	17.7673	24.6141	23.3844	11.0059	38.2249	11.8557	TC155004	Chromosome undetermined scaffold_143, whole genome shotgun sequence	TC155004	GO:0009058	GO:0005515
TC166768	0.929863	2.42733	2.58804	1.9051	5.37899	6.01283	2.51102e-16	1.11782e-14	TC166768	Probable Wrky Transcription Factor 75-Like	TC166768	47	6	27	17	76	28	59	20	261	69	245	87	462	103	359	27	TC166768	4.4308	2.09792	4.75336	5.35862	7.81122	9.44147	8.67251	7.6865	21.5524	22.2054	26.3818	26.7678	29.6802	29.0669	37.4939	11.0381	TC166768	Probable Wrky Transcription Factor 75-Like	TC166768	GO:0003700	GO:0003677
TC161865	2.38639	1.36549	0.192257	5.22846	2.57664	1.14255	2.53754e-16	1.12677e-14	TC161865	Unknown	TC161865	167	49	93	40	555	255	531	299	534	146	375	121	314	56	192	46	TC161865	15.7435	17.133	16.3727	12.6085	57.0425	85.9848	78.0526	114.913	44.0958	46.9853	40.3803	37.2288	20.1722	15.8034	20.0524	18.8056	TC161865	T30E16.31	TC161865
TC163037	2.54981	0.992708	-0.122023	5.85559	1.98992	1.08826	2.5825e-16	1.14385e-14	TC163037	Unknown	TC163037	40	12	39	11	215	75	201	97	185	10	99	30	68	18	48	9	TC163037	3.7709	4.19584	6.86597	3.46734	22.0975	25.2896	29.5453	37.2795	15.2766	3.21817	10.6604	9.23028	4.36851	5.07966	5.01311	3.67936	TC163037	unknown	TC163037
TC176737	0.942364	2.66866	5.64191	1.92167	6.35838	49.9328	2.62374e-16	1.15919e-14	TC176737	Thaumatin-like protein	TC176737	1	0	8	0	3	0	19	0	31	0	74	3	257	67	310	71	TC176737	0.0942724	0	1.4084	0	0.308338	0	2.79284	0	2.55987	0	7.96837	0.923028	16.5104	18.9076	32.3763	29.0261	TC176737	Thaumatin-like protein	TC176737	GO:0009605	GO:0006950
DR019650	0.19338	2.47364	4.37929	1.14344	5.55444	20.8113	2.82088e-16	1.24317e-14	DR019650	ACC oxidase	DR019650	17	6	60	0	45	5	69	4	296	50	386	32	1073	221	1220	223	DR019650	1.60263	2.09792	10.563	0	4.62506	1.68598	10.1424	1.5373	24.4426	16.0909	41.5648	9.84563	68.9326	62.3669	127.416	91.1663	DR019650	ACC oxidase	DR019650	GO:0009058	GO:0006629
TC179662	2.14968	0.652113	-0.14007	4.43728	1.57147	1.10196	2.86145e-16	1.25789e-14	TC179662	Ethylene-responsive transcription factor 3	TC179662	53	17	33	19	181	83	164	88	104	28	73	41	93	25	45	9	TC179662	4.99644	5.9441	5.80967	5.98905	18.603	27.9872	24.1066	33.8206	8.58795	9.01088	7.86069	12.6147	5.97458	7.05508	4.69979	3.67936	TC179662	Ethylene-responsive transcription factor 3	TC179662
TC157110	2.71479	1.17796	0.510302	6.56499	2.26256	1.42435	2.99873e-16	1.31168e-14	TC157110	Ef-hand calcium binding	TC157110	34	7	20	8	157	68	109	73	120	15	62	22	72	19	50	6	TC157110	3.20526	2.44757	3.52101	2.5217	16.1363	22.9293	16.0221	28.0557	9.90917	4.82726	6.6762	6.76887	4.62548	5.36186	5.22199	2.45291	TC157110	Chromosome undetermined scaffold_87, whole genome shotgun sequence	TC157110	GO:0008150	GO:0009987
TC188417	3.36017	3.67224	2.18973	10.2686	12.7484	4.5622	2.99714e-16	1.31168e-14	TC188417	Sinapyl alcohol dehydrogenase	TC188417	45	9	47	2	308	121	414	141	881	117	688	172	263	89	287	33	TC188417	4.24226	3.14688	8.27437	0.630426	31.656	40.8006	60.8545	54.1898	72.7498	37.6526	74.0843	52.9203	16.8959	25.1161	29.9742	13.491	TC188417	Chromosome undetermined scaffold_469, whole genome shotgun sequence	TC188417	GO:0003824	GO:0009058
TC175118	3.03553	1.82793	0.191482	8.19947	3.55028	1.14194	3.04333e-16	1.32722e-14	TC175118	Beta-glucosidase	TC175118	21	4	26	12	141	77	111	120	162	26	120	32	35	11	37	15	TC175118	1.97972	1.39861	4.57731	3.78256	14.4919	25.964	16.3161	46.119	13.3774	8.36725	12.9217	9.84563	2.2485	3.10423	3.86427	6.13227	TC175118	Beta-glucosidase	TC175118	GO:0016787	GO:0005488
TC177871	4.79118	3.13628	2.45025	27.6878	8.79252	5.46511	3.04935e-16	1.32722e-14	TC177871	Unknown	TC177871	9	2	11	0	320	47	200	89	200	17	100	9	111	5	101	6	TC177871	0.848452	0.699306	1.93656	0	32.8893	15.8482	29.3983	34.2049	16.5153	5.47089	10.7681	2.76908	7.13095	1.41102	10.5484	2.45291	TC177871	Os07g0153000 protein	TC177871
TC154898	-0.107723	2.42611	6.42484	1.07753	5.37442	85.9151	3.10244e-16	1.347e-14	TC154898	Thaumatin-like protein	TC154898	0	1	16	2	2	0	19	2	15	2	157	15	343	35	556	705	TC154898	0	0.349653	2.81681	0.630426	0.205558	0	2.79284	0.76865	1.23865	0.643634	16.9059	4.61514	22.0353	9.87711	58.0685	288.216	TC154898	Thaumatin-like protein	TC154898	GO:0005576	GO:0009605
GW726377	0.247821	1.72557	2.1619	1.18741	3.3071	4.47505	3.14247e-16	1.36101e-14	GW726377	40s ribosomal protein s29	GW726377	64	18	37	13	73	20	53	16	231	49	234	68	357	114	288	64	GW726377	6.03343	6.29375	6.51387	4.09777	7.50288	6.7439	7.79056	6.1492	19.0751	15.769	25.1973	20.922	22.9347	32.1712	30.0786	26.1643	GW726377	40S ribosomal protein S29	GW726377	GO:0005488	GO:0003677
DR013591	3.13771	0.864906	0.420941	8.80125	1.82122	1.3388	3.23814e-16	1.399e-14	DR013591	Potassium channel tetramerization domain-containing	DR013591	14	2	15	8	145	55	77	59	49	8	37	10	35	9	32	5	DR013591	1.31981	0.699306	2.64076	2.5217	14.903	18.5457	11.3184	22.6752	4.04624	2.57454	3.98419	3.07676	2.2485	2.53983	3.34207	2.04409	DR013591	Isoform 3 of Q8R2K1	DR013591	GO:0005886	GO:0005215
TC158003	2.53931	0.862531	-0.0055661	5.81311	1.81823	1.00387	3.32682e-16	1.4338e-14	TC158003	Choline/Ethanolamine Kinase-Like	TC158003	83	10	64	26	390	157	215	175	244	37	156	37	150	29	102	10	TC158003	7.82461	3.49653	11.2672	8.19554	40.0839	52.9396	31.6032	67.2569	20.1486	11.9072	16.7982	11.384	9.63642	8.18389	10.6529	4.08818	TC158003	Choline/Ethanolamine Kinase-Like	TC158003	GO:0008152	GO:0009987
TC160515	2.91459	1.08414	-0.161077	7.54014	2.12012	1.11812	3.48633e-16	1.49887e-14	TC160515	Hydrolyzing o-glycosyl	TC160515	51	9	10	10	355	80	81	66	152	23	57	6	63	7	25	8	TC160515	4.80789	3.14688	1.7605	3.15213	36.4866	26.9756	11.9063	25.3655	12.5516	7.40179	6.1378	1.84606	4.0473	1.97542	2.61099	3.27054	TC160515	Imbibition protein homolog	TC160515	GO:0016787	GO:0008150
TC167265	2.01749	0.218038	-0.173185	4.04879	1.16315	1.12755	3.77977e-16	1.62106e-14	TC167265	Diacylglycerol acyltransferase	TC167265	75	14	50	21	342	81	211	61	150	16	72	27	105	27	52	17	TC167265	7.07043	4.89514	8.80252	6.61948	35.1505	27.3128	31.0152	23.4438	12.3865	5.14907	7.75301	8.30725	6.7455	7.61948	5.43087	6.9499	TC167265	Diacylglycerol acyltransferase	TC167265
GW768051	4.1454	4.24527	4.25615	17.6965	18.9651	19.1086	3.80283e-16	1.62698e-14	GW768051	Clavata-like receptor	GW768051	5	0	5	0	47	42	50	20	104	24	80	37	139	26	108	21	GW768051	0.471362	0	0.880252	0	4.83062	14.1622	7.34958	7.6865	8.58795	7.72361	8.61446	11.384	8.92975	7.33728	11.2795	8.58517	GW768051	Clavata-like receptor	GW768051	GO:0009653	GO:0030154
TC186035	-0.0832372	0.991167	2.46842	1.05939	1.98779	5.53436	3.82649e-16	1.63313e-14	TC186035	Aldehyde Dehydrogenase Family 2 Member Mitochondrial	TC186035	89	14	58	20	56	10	62	31	182	45	176	52	502	131	451	160	TC186035	8.39025	4.89514	10.2109	6.30426	5.75564	3.37195	9.11348	11.9141	15.0289	14.4818	18.9518	15.9992	32.2499	36.9686	47.1023	65.4108	TC186035	Aldehyde Dehydrogenase Family 2 Member Mitochondrial	TC186035	GO:0006464	GO:0008152
TC182293	0.81031	5.03335	5.03386	1.75359	32.7484	32.7599	4.06895e-16	1.73241e-14	TC182293	Dirigent-like protein	TC182293	14	0	49	0	29	1	101	5	823	423	751	362	924	344	1001	338	TC182293	1.31981	0	8.62647	0	2.9806	0.337195	14.8462	1.92163	67.9604	136.129	80.8682	111.379	59.3604	97.0779	104.544	138.18	TC182293	Dirigent-like protein	TC182293
TC159105	-0.222716	2.29939	6.24654	1.16693	4.92248	75.927	4.29331e-16	1.82352e-14	TC159105	Thaumatin-like protein	TC159105	0	1	16	2	2	0	17	2	12	2	141	15	279	36	478	627	TC159105	0	0.349653	2.81681	0.630426	0.205558	0	2.49886	0.76865	0.990917	0.643634	15.183	4.61514	17.9238	10.1593	49.9222	256.329	TC159105	Thaumatin-like protein	TC159105	GO:0009605	GO:0006950
TC162620	-0.0363362	0.261967	2.87816	1.02551	1.19911	7.35213	4.3078e-16	1.82526e-14	TC162620	Phosphoenolpyruvate Carboxykinase	TC162620	11	19	34	15	45	12	28	14	55	15	99	6	267	125	434	107	TC162620	1.037	6.64341	5.98572	4.7282	4.62506	4.04634	4.11577	5.38055	4.5417	4.82726	10.6604	1.84606	17.1528	35.2754	45.3268	43.7435	TC162620	Phosphoenolpyruvate Carboxykinase	TC162620	GO:0005829	GO:0005730
TC163901	3.18136	5.49951	4.07625	9.07164	45.2393	16.8684	4.57648e-16	1.93444e-14	TC163901	Peroxidase	TC163901	1	0	7	0	29	3	52	7	163	81	222	41	139	8	120	9	TC163901	0.0942724	0	1.23235	0	2.9806	1.01159	7.64356	2.69028	13.46	26.0672	23.9051	12.6147	8.92975	2.25762	12.5328	3.67936	TC163901	Peroxidase	TC163901	GO:0006950	GO:0008152
TC155790	0.0485687	1.37434	2.17826	1.03424	2.5925	4.52607	4.68361e-16	1.97498e-14	TC155790	Protein	TC155790	70	11	27	17	56	18	47	8	197	47	133	37	346	74	278	71	TC155790	6.59907	3.84618	4.75336	5.35862	5.75564	6.06951	6.90861	3.0746	16.2676	15.1254	14.3215	11.384	22.228	20.883	29.0342	29.0261	TC155790	Wrp15a	TC155790	GO:0006139	GO:0006412
TC170557	2.36145	0.747716	-0.111568	5.13885	1.67913	1.0804	4.90323e-16	2.06264e-14	TC170557	Transcription factor	TC170557	45	13	32	16	224	95	104	90	106	25	64	37	100	20	42	4	TC170557	4.24226	4.54549	5.63362	5.04341	23.0225	32.0335	15.2871	34.5893	8.7531	8.04543	6.89156	11.384	6.42428	5.64406	4.38647	1.63527	TC170557	Chromosome chr3 scaffold_8, whole genome shotgun sequence	TC170557	GO:0003700	GO:0003677
TC169645	3.04375	2.34908	0.701026	8.24631	5.09499	1.62566	5.06435e-16	2.12534e-14	TC169645	Lipoxygenase 3	TC169645	18	6	20	4	189	51	92	68	175	26	137	31	44	7	46	15	TC169645	1.6969	2.09792	3.52101	1.26085	19.4253	17.197	13.5232	26.1341	14.4509	8.36725	14.7523	9.53796	2.82668	1.97542	4.80423	6.13227	TC169645	Lipoxygenase 3	TC169645	GO:0006950	GO:0009605
TC158360	-0.861845	-2.17034	-3.2565	1.81736	4.50129	9.5566	5.14084e-16	2.1523e-14	TC158360	Snakin-like cysteine rich protein	TC158360	288	82	320	170	261	78	202	32	148	16	102	34	59	35	32	5	TC158360	27.1505	28.6715	56.3362	53.5862	26.8254	26.3012	29.6923	12.2984	12.2213	5.14907	10.9834	10.461	3.79033	9.87711	3.34207	2.04409	TC158360	Snakin-like cysteine rich protein	TC158360	GO:0009719	GO:0005737
TC155183	2.50945	0.969486	-0.159178	5.69401	1.95814	1.11665	5.22931e-16	2.18414e-14	TC155183	NADH-ubiquinone oxidoreductase chain 2	TC155183	40	12	39	11	207	75	196	93	183	10	95	30	66	18	48	8	TC155183	3.7709	4.19584	6.86597	3.46734	21.2753	25.2896	28.8104	35.7422	15.1115	3.21817	10.2297	9.23028	4.24003	5.07966	5.01311	3.27054	TC155183	NADH-ubiquinone oxidoreductase chain 2	TC155183
TC187214	0.444416	1.7923	2.51108	1.36076	3.46367	5.70045	5.42969e-16	2.26245e-14	TC187214	60s ribosomal protein L17-2	TC187214	71	23	63	23	106	30	73	41	332	102	334	85	633	154	637	128	TC187214	6.69334	8.04202	11.0912	7.2499	10.8946	10.1159	10.7304	15.7573	27.4154	32.8253	35.9654	26.1525	40.6657	43.4593	66.5281	52.3287	TC187214	60S ribosomal protein L17-2	TC187214	GO:0005730	GO:0005773
TC161396	-0.0591868	2.82562	3.42626	1.04188	7.08919	10.75	5.57575e-16	2.31783e-14	TC161396	Benzoate carboxyl	TC161396	105	11	102	22	60	4	174	16	769	266	843	204	1125	529	975	348	TC161396	9.8986	3.84618	17.9571	6.93469	6.16675	1.34878	25.5765	6.1492	63.5013	85.6034	90.7748	62.7659	72.2732	149.285	101.829	142.269	TC161396	Chromosome chr1 scaffold_5, whole genome shotgun sequence	TC161396	GO:0016740	GO:0005515
TC157448	0.142537	2.28873	3.86206	1.10384	4.88625	14.5411	5.61589e-16	2.329e-14	TC157448	Pathogenesis-Related Protein Psemi	TC157448	35	7	47	9	41	1	85	6	462	32	287	38	975	132	771	229	TC157448	3.29953	2.44757	8.27437	2.83692	4.21395	0.337195	12.4943	2.30595	38.1503	10.2981	30.9044	11.6917	62.6368	37.2508	80.523	93.6192	TC157448	Pathogenesis-Related Protein Psemi	TC157448	GO:0009607	GO:0006950
TC164478	3.2695	2.81021	2.30651	9.64309	7.01385	4.94686	5.67223e-16	2.34684e-14	TC164478	Hypothetical Protein	TC164478	14	2	17	4	188	44	107	45	164	40	127	31	133	36	104	13	TC164478	1.31981	0.699306	2.99286	1.26085	19.3225	14.8366	15.7281	17.2946	13.5425	12.8727	13.6754	9.53796	8.5443	10.1593	10.8617	5.31463	TC164478	Hypothetical Protein	TC164478	GO:0005488	GO:0005515
TC187998	-0.984784	-2.14694	-2.1779	1.97902	4.42888	4.52494	5.84215e-16	2.41146e-14	TC187998	Trehalose-6-phosphate synthase	TC187998	440	157	281	166	242	107	136	60	141	33	108	43	195	46	109	22	TC187998	41.4799	54.8955	49.4702	52.3254	24.8726	36.0799	19.9909	23.0595	11.6433	10.62	11.6295	13.2301	12.5274	12.9813	11.3839	8.99399	TC187998	Trehalose-6-phosphate synthase	TC187998	GO:0016740	GO:0009058
TC164047	-0.135525	1.85576	2.41719	1.09849	3.61943	5.34131	6.09617e-16	2.51042e-14	TC164047	GroEL-like chaperone, ATPase	TC164047	59	31	89	22	73	27	64	31	368	138	315	145	670	183	532	188	TC164047	5.56207	10.8392	15.6685	6.93469	7.50288	9.10427	9.40746	11.9141	30.3881	44.4108	33.9194	44.613	43.0427	51.6432	55.5619	76.8577	TC164047	GroEL-like chaperone, ATPase	TC164047	GO:0005488	GO:0019538
TC161211	1.90552	0.246512	-0.300343	3.74644	1.18634	1.23144	6.91303e-16	2.83354e-14	TC161211	Erd7 protein	TC161211	98	17	67	22	281	118	233	88	166	33	90	31	138	26	67	16	TC161211	9.2387	5.9441	11.7954	6.93469	28.881	39.789	34.249	33.8206	13.7077	10.62	9.69126	9.53796	8.86551	7.33728	6.99746	6.54108	TC161211	Chromosome chr4 scaffold_83, whole genome shotgun sequence	TC161211	GO:0005737	GO:0006950
AW011408	1.25346	5.06037	5.16964	2.38412	33.3674	35.993	6.90785e-16	2.83354e-14	AW011408	Cystathionine gamma-	AW011408	4	0	2	0	8	0	8	0	93	28	140	15	116	10	225	13	AW011408	0.37709	0	0.352101	0	0.822234	0	1.17593	0	7.67961	9.01088	15.0753	4.61514	7.45217	2.82203	23.4989	5.31463	AW011408	Chromosome chr2 scaffold_105, whole genome shotgun sequence	AW011408	GO:0005829	GO:0003824
TC174699	0.235941	3.29798	4.0485	1.17767	9.83539	16.547	7.24475e-16	2.9626e-14	TC174699	Benzoate carboxyl	TC174699	148	6	145	43	156	19	245	28	1603	525	1581	402	3602	986	2181	671	TC174699	13.9523	2.09792	25.5273	13.5542	16.0336	6.40671	36.0129	10.7611	132.37	168.954	170.243	123.686	231.403	278.252	227.783	274.317	TC174699	Chromosome chr6 scaffold_3, whole genome shotgun sequence	TC174699	GO:0016740	GO:0005515
TC155103	3.16426	1.30856	-0.0613754	8.96473	2.47695	1.04346	7.28122e-16	2.9706e-14	TC155103	Aspartic proteinase nepenthesin-1	TC155103	25	2	25	0	203	63	86	66	84	10	66	15	46	7	24	1	TC155103	2.35681	0.699306	4.40126	0	20.8642	21.2433	12.6413	25.3655	6.93642	3.21817	7.10693	4.61514	2.95517	1.97542	2.50655	0.408818	TC155103	Expressed protein	TC155103	GO:0005576	GO:0016787
TC156920	0.875618	3.24919	2.92904	1.83479	9.50833	7.61602	7.64097e-16	3.11016e-14	TC156920	Auxin induced protein pcnt115 isoform 1	TC156920	32	1	31	5	55	7	54	14	402	48	354	95	551	74	247	25	TC156920	3.01672	0.349653	5.45756	1.57607	5.65286	2.36037	7.93755	5.38055	33.1957	15.4472	38.119	29.2292	35.3978	20.883	25.7966	10.2204	TC156920	Chromosome chr5 scaffold_67, whole genome shotgun sequence	TC156920	GO:0009058	GO:0005975
TC175090	2.44928	0.683153	0.0917764	5.46143	1.60565	1.06568	7.87179e-16	3.19671e-14	TC175090	Choline kinase, N-terminal; Protein kinase-like	TC175090	43	6	32	16	206	83	125	81	131	11	76	18	74	18	44	13	TC175090	4.05371	2.09792	5.63362	5.04341	21.1725	27.9872	18.374	31.1303	10.8175	3.53999	8.18373	5.53817	4.75397	5.07966	4.59535	5.31463	TC175090	Choline kinase, N-terminal; Protein kinase-like	TC175090	GO:0005737	GO:0016301
TC180218	0.0700647	2.00728	1.99705	1.04976	4.02023	3.99182	7.929e-16	3.21252e-14	TC180218	RNA helicase	TC180218	64	16	45	15	69	14	41	24	296	96	270	68	475	83	301	46	TC180218	6.03343	5.59445	7.92227	4.7282	7.09177	4.72073	6.02666	9.2238	24.4426	30.8944	29.0738	20.922	30.5153	23.4229	31.4364	18.8056	TC180218	RNA helicase	TC180218	GO:0006139	GO:0003723
TC160299	2.13914	0.720546	-0.444826	4.405	1.64781	1.36115	8.54141e-16	3.45269e-14	TC160299	Elicitor-responsive protein 3	TC160299	104	27	66	21	445	105	275	135	285	24	164	54	143	19	78	15	TC160299	9.80433	9.44063	11.6193	6.61948	45.7367	35.4055	40.4227	51.8839	23.5343	7.72361	17.6596	16.6145	9.18673	5.36186	8.1463	6.13227	TC160299	Chromosome chr2 scaffold_112, whole genome shotgun sequence	TC160299	GO:0005737	GO:0005515
BQ290506	2.67985	1.17061	0.0613395	6.40788	2.25107	1.04343	8.70151e-16	3.50934e-14	BQ290506	Unknown	BQ290506	25	5	25	10	161	56	143	61	133	8	69	21	46	16	30	7	BQ290506	2.35681	1.74826	4.40126	3.15213	16.5475	18.8829	21.0198	23.4438	10.9827	2.57454	7.42997	6.4612	2.95517	4.51525	3.13319	2.86172	BQ290506	unknown	BQ290506
TC181911	-0.597174	-2.45494	-2.67189	1.51275	5.48292	6.37263	8.7467e-16	3.51146e-14	TC181911	70 kDa heat shock cognate protein 3	TC181911	224	60	176	121	155	51	94	77	45	17	39	29	71	22	18	17	TC181911	21.117	20.9792	30.9849	38.1408	15.9308	17.197	13.8172	29.593	3.71594	5.47089	4.19955	8.92261	4.56124	6.20847	1.87992	6.9499	TC181911	70 kDa heat shock cognate protein 3	TC181911	GO:0003824	GO:0000166
TC172346	-0.429017	0.797349	2.13801	1.34632	1.7379	4.40154	8.74099e-16	3.51146e-14	TC172346	40s ribosomal protein s3-3	TC172346	50	26	31	15	52	9	36	9	83	42	100	41	320	85	283	88	TC172346	4.71362	9.09098	5.45756	4.7282	5.34452	3.03476	5.2917	3.45893	6.85384	13.5163	10.7681	12.6147	20.5577	23.9873	29.5564	35.976	TC172346	Predicted protein	TC172346	GO:0005730	GO:0005840
GO096100	2.88908	2.18593	0.561908	7.40796	4.55019	1.47622	1.10224e-15	4.41498e-14	GO096100	Dehydrin 1	GO096100	33	5	38	10	277	84	188	91	129	59	278	48	131	23	57	6	GO096100	3.11099	1.74826	6.68992	3.15213	28.4698	28.3244	27.6344	34.9736	10.6524	18.9872	29.9352	14.7685	8.41581	6.49067	5.95306	2.45291	GO096100	Dehydrin 1	GO096100	GO:0009628	GO:0006950
TC193699	0.218908	1.45424	4.1098	1.16385	2.74011	17.2653	1.13793e-15	4.54758e-14	TC193699	Cytochrome B561	TC193699	9	0	11	0	9	0	15	1	28	8	30	5	190	47	134	58	TC193699	0.848452	0	1.93656	0	0.925013	0	2.20487	0.384325	2.31214	2.57454	3.23042	1.53838	12.2061	13.2635	13.9949	23.7114	TC193699	Cytochrome B561	TC193699	GO:0030234
BI416822	1.6383	4.26971	3.73131	3.113	19.289	13.2812	1.14664e-15	4.57199e-14	BI416822	Integral membrane family protein-like	BI416822	5	0	13	0	15	6	36	4	166	65	147	59	188	57	155	6	BI416822	0.471362	0	2.28866	0	1.54169	2.02317	5.2917	1.5373	13.7077	20.9181	15.8291	18.1529	12.0777	16.0856	16.1882	2.45291	BI416822	Integral membrane family protein-like	BI416822	GO:0005886	GO:0016020
BI077276	2.15122	3.82539	3.32252	4.44205	14.1761	10.0041	1.15594e-15	4.59866e-14	BI077276	Oligopeptide transporter 4-like	BI077276	7	3	7	7	30	30	32	13	126	91	125	63	192	62	129	18	BI077276	0.659907	1.04896	1.23235	2.20649	3.08338	10.1159	4.70373	4.99623	10.4046	29.2854	13.4601	19.3836	12.3346	17.4966	13.4727	7.35872	BI077276	Chromosome chr18 scaffold_1, whole genome shotgun sequence	BI077276	GO:0009628	GO:0005215
TC169926	3.30989	2.55801	1.63231	9.91688	5.88893	3.10009	1.23801e-15	4.91403e-14	TC169926	ATP-binding cassette	TC169926	49	8	45	6	336	166	291	149	394	61	256	116	225	80	161	17	TC169926	4.61935	2.79722	7.92227	1.89128	34.5338	55.9744	42.7746	57.2644	32.5351	19.6308	27.5663	35.6904	14.4546	22.5762	16.8148	6.9499	TC169926	Chromosome chr4 scaffold_6, whole genome shotgun sequence	TC169926	GO:0016787	GO:0005215
TC185897	5.20924	4.49367	3.14534	36.9945	22.5284	8.84791	1.24988e-15	4.94999e-14	TC185897	ATAF1-like protein	TC185897	49	2	74	3	1507	663	1284	651	1777	373	996	441	835	234	511	70	TC185897	4.61935	0.699306	13.0277	0.945639	154.888	223.56	188.737	250.196	146.738	120.038	107.25	135.685	53.6428	66.0355	53.3687	28.6172	TC185897	ATAF1-like protein	TC185897	GO:0009719	GO:0007165
TC187514	5.4915	3.84242	3.10939	44.9891	14.3444	8.63016	1.36589e-15	5.39727e-14	TC187514	ATAF1-like protein	TC187514	0	0	6	0	133	55	90	33	80	13	56	4	51	13	30	2	TC187514	0	0	1.0563	0	13.6696	18.5457	13.2292	12.6827	6.60611	4.18362	6.03012	1.2307	3.27638	3.66864	3.13319	0.817635	TC187514	ATAF1-like protein	TC187514	GO:0003677	GO:0009058
TC188647	0.118922	1.72237	2.09102	1.08592	3.29978	4.26048	1.37075e-15	5.40434e-14	TC188647	40s ribosomal protein s29	TC188647	92	24	47	17	89	22	67	21	320	62	303	95	457	138	368	85	TC188647	8.67306	8.39167	8.27437	5.35862	9.14735	7.41829	9.84844	8.07083	26.4244	19.9527	32.6273	29.2292	29.359	38.944	38.4338	34.7495	TC188647	40S ribosomal protein S29	TC188647	GO:0005488	GO:0003677
TC159148	1.58784	2.77909	1.81868	3.00599	6.86421	3.52757	1.44549e-15	5.68624e-14	TC159148	Glutathione S-transferase GST 10	TC159148	30	16	18	8	82	32	76	32	306	95	197	70	233	45	117	25	TC159148	2.82817	5.59445	3.16891	2.5217	8.42789	10.7902	11.1714	12.2984	25.2684	30.5726	21.2131	21.5373	14.9686	12.6991	12.2194	10.2204	TC159148	Glutathione S-transferase GST 10	TC159148	GO:0009056	GO:0009987
TC176536	2.2385	3.42624	2.86115	4.71905	10.7498	7.26593	1.47079e-15	5.77284e-14	TC176536	Conserved hypothetical protein	TC176536	13	4	11	2	57	18	34	27	158	68	126	45	190	39	106	17	TC176536	1.22554	1.39861	1.93656	0.630426	5.85841	6.06951	4.99772	10.3768	13.0471	21.8836	13.5678	13.8454	12.2061	11.0059	11.0706	6.9499	TC176536	Gb|AAF26953.1	TC176536	GO:0009058	GO:0009987
TC166625	1.93263	0.135363	-0.165379	3.81751	1.09837	1.12146	1.48258e-15	5.80618e-14	TC166625	Cholinephosphate cytidylyltransferase	TC166625	176	30	105	35	594	194	356	132	212	53	157	51	213	54	128	31	TC166625	16.5919	10.4896	18.4853	11.0325	61.0508	65.4159	52.329	50.7309	17.5062	17.0563	16.9059	15.6915	13.6837	15.239	13.3683	12.6733	TC166625	Cholinephosphate cytidylyltransferase	TC166625	GO:0016740	GO:0009058
TC168815	0.119744	2.48395	2.51679	1.08654	5.59426	5.72306	1.51736e-15	5.92915e-14	TC168815	HD2 type Histone deacetylase	TC168815	29	4	25	5	33	7	27	5	232	27	214	41	217	46	236	35	TC168815	2.7339	1.39861	4.40126	1.57607	3.39171	2.36037	3.96877	1.92163	19.1577	8.68906	23.0437	12.6147	13.9407	12.9813	24.6478	14.3086	TC168815	HD2 type histone deacetylase	TC168815
TC166929	3.68703	0.732079	0.0210748	12.8797	1.66103	1.01472	1.54263e-15	6.01454e-14	TC166929	Pinus taeda anonymous locus umn_4898_01 genomic sequence	TC166929	3	0	27	3	190	61	152	71	47	5	43	3	34	3	26	2	TC166929	0.282817	0	4.75336	0.945639	19.528	20.5689	22.3427	27.2871	3.88109	1.60909	4.63027	0.923028	2.18426	0.846609	2.71543	0.817635	TC166929	Os04g0533900 protein	TC166929	GO:0006810	GO:0005488
TC173792	2.19157	0.710641	-0.536347	4.56804	1.63653	1.4503	1.62615e-15	6.31219e-14	TC173792	Elicitor-responsive protein 3	TC173792	83	16	58	18	368	88	218	112	238	15	136	39	117	12	52	12	TC173792	7.82461	5.59445	10.2109	5.67384	37.8227	29.6732	32.0442	43.0444	19.6532	4.82726	14.6446	11.9994	7.51641	3.38644	5.43087	4.90581	TC173792	Elicitor-responsive protein 3	TC173792	GO:0005737
TC185009	1.09821	3.58556	3.57692	2.14088	12.005	11.9333	1.62588e-15	6.31219e-14	TC185009	Ammonium transporter amt2	TC185009	5	2	11	3	29	2	20	5	140	73	56	40	222	78	90	18	TC185009	0.471362	0.699306	1.93656	0.945639	2.9806	0.67439	2.93983	1.92163	11.5607	23.4927	6.03012	12.307	14.2619	22.0118	9.39958	7.35872	TC185009	Chromosome chr7 scaffold_20, whole genome shotgun sequence	TC185009	GO:0008150	GO:0006950
TC195319	-0.263038	1.07955	2.46842	1.2	2.11338	5.53437	1.65026e-15	6.39168e-14	TC195319	Aldehyde Dehydrogenase Family 2 Member Mitochondrial	TC195319	90	10	64	19	59	7	72	17	211	34	201	58	500	144	516	131	TC195319	8.48452	3.49653	11.2672	5.98905	6.06397	2.36037	10.5834	6.53353	17.4236	10.9418	21.6438	17.8452	32.1214	40.6372	53.8909	53.5551	TC195319	Aldehyde Dehydrogenase Family 2 Member Mitochondrial	TC195319	GO:0003824	GO:0000166
TC180725	3.41681	1.46591	-1.09706	10.6798	2.76237	2.13919	1.6789e-15	6.48832e-14	TC180725	Unknown	TC180725	32	6	8	0	292	34	180	21	127	5	52	5	22	0	9	1	TC180725	3.01672	2.09792	1.4084	0	30.0115	11.4646	26.4585	8.07083	10.4872	1.60909	5.5994	1.53838	1.41334	0	0.939958	0.408818	TC180725	Chromosome chr13 scaffold_45, whole genome shotgun sequence	TC180725	GO:0009719	GO:0007165
TC191714	1.77849	0.0458616	-0.521536	3.43067	1.0323	1.43548	1.76597e-15	6.80985e-14	TC191714	Protein translation factor SUI1 homolog	TC191714	152	17	49	23	287	123	197	86	132	21	99	39	115	30	67	10	TC191714	14.3294	5.9441	8.62647	7.2499	29.4976	41.475	28.9574	33.052	10.9001	6.75816	10.6604	11.9994	7.38793	8.46609	6.99746	4.08818	TC191714	Protein translation factor SUI1 homolog	TC191714	GO:0006810	GO:0016043
TC163375	3.68763	3.03511	1.61812	12.8851	8.1971	3.06975	1.80864e-15	6.95912e-14	TC163375	Ring zinc finger	TC163375	14	0	16	0	125	69	130	35	116	33	142	27	34	12	58	13	TC163375	1.31981	0	2.81681	0	12.8474	23.2665	19.1089	13.4514	9.57886	10.62	15.2907	8.30725	2.18426	3.38644	6.0575	5.31463	TC163375	ring zinc finger	TC163375	GO:0005488	GO:0005634
TC173522	0.657635	3.00734	3.93934	1.57749	8.04081	15.3412	2.01363e-15	7.73092e-14	TC173522	Unknown	TC173522	2	0	14	2	11	3	11	6	127	19	89	13	275	33	185	30	TC173522	0.188545	0	2.46471	0.630426	1.13057	1.01159	1.61691	2.30595	10.4872	6.11453	9.58358	3.99979	17.6668	9.3127	19.3214	12.2645	TC173522	Chromosome chr13 scaffold_17, whole genome shotgun sequence	TC173522	GO:0006139	GO:0009058
TC178006	2.52932	1.06046	-0.0256246	5.77299	2.08559	1.01792	2.0416e-15	7.82123e-14	TC178006	Mevalonate kinase	TC178006	34	12	32	11	179	60	160	99	152	10	98	31	63	17	43	10	TC178006	3.20526	4.19584	5.63362	3.46734	18.3975	20.2317	23.5187	38.0482	12.5516	3.21817	10.5527	9.53796	4.0473	4.79745	4.49091	4.08818	TC178006	Mevalonate kinase	TC178006
TC161861	2.51388	1.11285	0.243759	5.71155	2.16273	1.18407	2.07063e-15	7.91521e-14	TC161861	Beta- expressed	TC161861	75	24	44	25	258	108	337	183	255	51	203	33	169	34	103	17	TC161861	7.07043	8.39167	7.74622	7.88033	26.517	36.4171	49.5362	70.3315	21.057	16.4127	21.8592	10.1533	10.857	9.5949	10.7573	6.9499	TC161861	Chromosome chr5 scaffold_64, whole genome shotgun sequence	TC161861	GO:0009058	GO:0009987
TC161088	-1.31016	-2.99789	-1.72269	2.4797	7.98829	3.30052	2.27025e-15	8.65946e-14	TC161088	subtilisin-like protease-like	TC161088	535	170	478	197	276	66	210	68	65	15	101	44	309	49	206	69	TC161088	50.4357	59.441	84.1521	62.097	28.3671	22.2549	30.8682	26.1341	5.36747	4.82726	10.8758	13.5377	19.851	13.828	21.5146	28.2084	TC161088	subtilisin-like protease-like	TC161088	GO:0008150	GO:0019538
TC174492	2.18245	3.38762	0.685415	4.53925	10.4659	1.60816	2.37028e-15	9.02142e-14	TC174492	Unknown	TC174492	9	8	32	2	55	34	83	53	436	100	195	85	71	12	43	13	TC174492	0.848452	2.79722	5.63362	0.630426	5.65286	11.4646	12.2003	20.3692	36.0033	32.1817	20.9977	26.1525	4.56124	3.38644	4.49091	5.31463	TC174492	Chromosome chr9 scaffold_90, whole genome shotgun sequence	TC174492	GO:0019538	GO:0009987
TC159830	0.43702	3.63426	3.22121	1.35381	12.4172	9.32571	2.56717e-15	9.74969e-14	TC159830	Unknown	TC159830	7	2	25	0	21	5	29	1	371	43	263	40	262	38	237	29	TC159830	0.659907	0.699306	4.40126	0	2.15836	1.68598	4.26276	0.384325	30.6358	13.8381	28.32	12.307	16.8316	10.7237	24.7522	11.8557	TC159830	Chromosome chr1 scaffold_5, whole genome shotgun sequence	TC159830	GO:0006810	GO:0005488
TC175273	3.05096	1.53628	0.506144	8.28762	2.90046	1.42025	2.69614e-15	1.02174e-13	TC175273	---NA---	TC175273	28	5	12	5	115	58	86	77	64	35	42	18	54	13	33	4	TC175273	2.63963	1.74826	2.11261	1.57607	11.8196	19.5573	12.6413	29.593	5.28489	11.2636	4.52259	5.53817	3.46911	3.66864	3.44651	1.63527	TC175273	---NA---	TC175273
TC157715	5.25314	2.81648	2.13323	38.1377	7.04444	4.387	2.88838e-15	1.09224e-13	TC157715	Peroxidase precursor	TC157715	0	0	12	0	198	49	138	108	100	19	20	6	83	12	21	0	TC157715	0	0	2.11261	0	20.3503	16.5226	20.2848	41.5071	8.25764	6.11453	2.15361	1.84606	5.33216	3.38644	2.19323	0	TC157715	Peroxidase precursor	TC157715	GO:0005488	GO:0006950
TC179684	-1.5867	-3.02989	-3.18909	3.00361	8.16746	9.12035	2.90267e-15	1.09529e-13	TC179684	17.6 kDa class I heat shock protein	TC179684	242	25	303	104	95	11	77	44	49	10	53	7	65	17	25	6	TC179684	22.8139	8.74132	53.3433	32.7822	9.76402	3.70915	11.3184	16.9103	4.04624	3.21817	5.70708	2.15373	4.17578	4.79745	2.61099	2.45291	TC179684	17.6 kDa class I heat shock protein	TC179684	GO:0005737	GO:0019538
TC163493	0.508299	2.33732	4.82006	1.42237	5.05362	28.2477	2.95259e-15	1.11174e-13	TC163493	Thaumatin-like protein	TC163493	8	0	19	0	8	0	38	0	63	9	133	9	435	87	506	98	TC163493	0.754179	0	3.34496	0	0.822234	0	5.58568	0	5.20231	2.89635	14.3215	2.76908	27.9456	24.5517	52.8465	40.0641	TC163493	Thaumatin-like protein	TC163493	GO:0006950	GO:0009607
TC165234	0.257094	3.75667	3.54834	1.19507	13.5167	11.6992	3.07808e-15	1.15408e-13	TC165234	NAD dependent epimerase	TC165234	8	0	14	1	8	0	15	5	221	14	224	38	290	15	126	36	TC165234	0.754179	0	2.46471	0.315213	0.822234	0	2.20487	1.92163	18.2494	4.50544	24.1205	11.6917	18.6304	4.23305	13.1594	14.7174	TC165234	Chromosome chr17 scaffold_85, whole genome shotgun sequence	TC165234	GO:0009058	GO:0009987
TC180455	0.0452298	2.3197	4.37644	1.03185	4.9923	20.7701	3.07815e-15	1.15408e-13	TC180455	Hypothetical protein sorbidraft_03g009360	TC180455	5	2	20	0	13	0	24	0	99	10	133	4	610	88	310	49	TC180455	0.471362	0.699306	3.52101	0	1.33613	0	3.5278	0	8.17506	3.21817	14.3215	1.2307	39.1881	24.8339	32.3763	20.0321	TC180455	hypothetical protein SORBIDRAFT_03g009360	TC180455
TC170513	1.39863	2.8023	2.00679	2.63651	6.9755	4.01888	3.25794e-15	1.21889e-13	TC170513	Glutathione s-transferase-like protein	TC170513	59	15	30	8	87	48	118	26	416	148	299	87	351	76	190	43	TC170513	5.56207	5.24479	5.28151	2.5217	8.94179	16.1854	17.345	9.99245	34.3518	47.6289	32.1965	26.7678	22.5492	21.4474	19.8435	17.5792	TC170513	Predicted protein	TC170513	GO:0016740	GO:0005515
TC157135	3.86418	3.5735	2.10765	14.5624	11.9051	4.30989	3.31995e-15	1.23682e-13	TC157135	Unknown	TC157135	7	0	18	2	207	30	140	63	308	33	170	28	123	14	56	12	TC157135	0.659907	0	3.16891	0.630426	21.2753	10.1159	20.5788	24.2125	25.4335	10.62	18.3057	8.61493	7.90187	3.95084	5.84862	4.90581	TC157135	Modifier of mdg4	TC157135
CT582167	0.158086	2.06614	2.45395	1.11581	4.18764	5.47914	3.31843e-15	1.23682e-13	CT582167	Fibrillarin homolog	CT582167	26	5	14	9	20	8	20	10	137	37	105	25	185	38	135	49	CT582167	2.45108	1.74826	2.46471	2.83692	2.05558	2.69756	2.93983	3.84325	11.313	11.9072	11.3065	7.6919	11.8849	10.7237	14.0994	20.0321	CT582167	Fibrillarin	CT582167	GO:0007049	GO:0016020
TC196113	2.65402	1.59979	0.473065	6.29417	3.03099	1.38806	3.38068e-15	1.25678e-13	TC196113	Phaseolin G-box binding protein PG1	TC196113	147	46	135	61	834	464	586	398	740	236	451	163	348	99	281	72	TC196113	13.858	16.084	23.7668	19.228	85.7179	156.459	86.1371	152.961	61.1065	75.9488	48.564	50.1512	22.3565	27.9381	29.3476	29.4349	TC196113	Phaseolin G-box binding protein PG1	TC196113	GO:0006950	GO:0009605
TC174185	1.69846	-0.024004	-0.626705	3.24554	1.01678	1.54403	3.4203e-15	1.26724e-13	TC174185	NAC domain containing protein 28	TC174185	203	57	166	65	721	201	507	222	325	53	209	88	259	55	155	32	TC174185	19.1373	19.9302	29.2244	20.4889	74.1038	67.7762	74.5248	85.3202	26.8373	17.0563	22.5053	27.0755	16.6389	15.5212	16.1882	13.0822	TC174185	Chromosome undetermined scaffold_30, whole genome shotgun sequence	TC174185	GO:0003700	GO:0003677
TC168521	3.00952	2.50269	1.51474	8.05298	5.6674	2.85747	3.42323e-15	1.26724e-13	TC168521	Probable glycerophosphoryl diester phosphodiesterase 3-like	TC168521	36	23	39	7	397	131	229	137	365	105	251	105	292	34	164	39	TC168521	3.39381	8.04202	6.86597	2.20649	40.8033	44.1726	33.6611	52.6525	30.1404	33.7908	27.0279	32.306	18.7589	9.5949	17.1281	15.9439	TC168521	Chromosome chr19 scaffold_4, whole genome shotgun sequence	TC168521	GO:0005975	GO:0009987
TC156601	-1.92899	-2.77078	-3.38908	3.80787	6.82479	10.4764	3.53375e-15	1.30541e-13	TC156601	Catechol o-methyltransferase	TC156601	297	88	91	62	52	20	41	19	30	17	10	21	31	23	9	1	TC156601	27.9989	30.7695	16.0206	19.5432	5.34452	6.7439	6.02666	7.30218	2.47729	5.47089	1.07681	6.4612	1.99153	6.49067	0.939958	0.408818	TC156601	Catechol O-methyltransferase	TC156601	GO:0016740	GO:0009605
TC194956	3.12539	3.98727	1.8954	8.72644	15.8595	3.72025	3.87793e-15	1.42955e-13	TC194956	NBS/LRR	TC194956	26	0	37	5	261	53	169	95	401	269	437	97	134	69	119	16	TC194956	2.45108	0	6.51387	1.57607	26.8254	17.8713	24.8416	36.5109	33.1131	86.5688	47.0565	29.8446	8.60854	19.472	12.4283	6.54108	TC194956	NBS/LRR	TC194956	GO:0006950	GO:0000166
TC164135	1.58293	0.350971	-1.07458	2.99579	1.27542	2.10611	4.19825e-15	1.54439e-13	TC164135	Sugar transporter erd6-like 6	TC164135	180	51	119	41	618	134	370	134	322	59	276	56	145	36	80	17	TC164135	16.969	17.8323	20.95	12.9237	63.5175	45.1842	54.3869	51.4996	26.5896	18.9872	29.7199	17.2299	9.31521	10.1593	8.35518	6.9499	TC164135	Chromosome chr4 scaffold_32, whole genome shotgun sequence	TC164135	GO:0009719	GO:0006810
TC174496	0.843337	4.20138	4.01731	1.7942	18.3967	16.1931	4.24903e-15	1.55981e-13	TC174496	Dirigent-like protein	TC174496	10	0	23	0	12	0	51	4	233	127	257	88	195	84	272	92	TC174496	0.942724	0	4.04916	0	1.23335	0	7.49657	1.5373	19.2403	40.8708	27.6739	27.0755	12.5274	23.7051	28.4076	37.6112	TC174496	Dirigent-like protein	TC174496
CX714488	-0.31219	1.75394	2.35803	1.24159	3.37278	5.12668	4.60443e-15	1.68676e-13	CX714488	GroEL-like chaperone, ATPase	CX714488	49	20	84	16	44	24	53	19	273	101	259	112	538	145	402	151	CX714488	4.61935	6.99306	14.7882	5.04341	4.52228	8.09269	7.79056	7.30218	22.5434	32.5035	27.8893	34.4597	34.5626	40.9194	41.9848	61.7315	CX714488	GroEL-like chaperone, ATPase	CX714488	GO:0005488	GO:0019538
TC179461	0.257091	1.36234	2.3581	1.19507	2.57102	5.12694	4.70764e-15	1.72098e-13	TC179461	Nucleotide-sugar transporter family protein	TC179461	121	24	35	41	106	31	107	25	259	78	308	77	582	254	473	126	TC179461	11.407	8.39167	6.16177	12.9237	10.8946	10.4531	15.7281	9.60813	21.3873	25.1017	33.1657	23.6911	37.3893	71.6796	49.4	51.511	TC179461	Os12g0154000 protein	TC179461	GO:0016020	GO:0005794
TC163203	2.50703	0.547884	0.583568	5.68449	1.46194	1.49855	4.90385e-15	1.78899e-13	TC163203	Probable Protein Phosphatase 2c 10-Like	TC163203	87	22	99	25	495	236	320	195	253	37	165	48	238	66	158	44	TC163203	8.2017	7.69236	17.429	7.88033	50.8757	79.5781	47.0373	74.9434	20.8918	11.9072	17.7673	14.7685	15.2898	18.6254	16.5015	17.988	TC163203	Probable Protein Phosphatase 2c 10-Like	TC163203	GO:0006464	GO:0005488
TC195407	2.52265	1.1148	0.471997	5.74637	2.16565	1.38703	5.34862e-15	1.94721e-13	TC195407	Probable protein phosphatase 2c 49-like	TC195407	65	10	24	9	310	68	172	60	129	28	81	38	119	22	82	4	TC195407	6.12771	3.49653	4.22521	2.83692	31.8616	22.9293	25.2826	23.0595	10.6524	9.01088	8.72214	11.6917	7.6449	6.20847	8.56406	1.63527	TC195407	Chromosome chr18 scaffold_137, whole genome shotgun sequence	TC195407	GO:0006464	GO:0005488
TC170679	-0.657309	-1.88672	-3.23325	1.57714	3.69793	9.40386	5.4276e-15	1.97188e-13	TC170679	Snakin-like cysteine rich protein	TC170679	162	41	161	73	150	38	120	19	87	8	64	20	39	16	18	0	TC170679	15.2721	14.3358	28.3441	23.0106	15.4169	12.8134	17.639	7.30218	7.18415	2.57454	6.89156	6.15352	2.50547	4.51525	1.87992	0	TC170679	Snakin-like cysteine rich protein	TC170679	GO:0030234	GO:0009719
TC191810	-1.35051	-2.39312	-3.10851	2.55003	5.25292	8.62489	5.47305e-15	1.98429e-13	TC191810	Low molecular weight heat-shock protein	TC191810	313	43	304	37	127	23	101	27	73	13	65	18	54	9	43	8	TC191810	29.5073	15.0351	53.5193	11.6629	13.053	7.75549	14.8462	10.3768	6.02808	4.18362	6.99925	5.53817	3.46911	2.53983	4.49091	3.27054	TC191810	Low molecular weight heat-shock protein	TC191810	GO:0005737	GO:0006950
TC179615	2.5084	0.814555	-0.0202181	5.68991	1.75876	1.01411	5.78051e-15	2.09145e-13	TC179615	Choline/Ethanolamine Kinase	TC179615	91	11	76	24	420	175	230	180	268	37	164	39	168	32	109	10	TC179615	8.57879	3.84618	13.3798	7.56511	43.1673	59.0092	33.8081	69.1785	22.1305	11.9072	17.6596	11.9994	10.7928	9.0305	11.3839	4.08818	TC179615	Choline/Ethanolamine Kinase	TC179615	GO:0016301	GO:0008152
TC184679	-0.461712	1.58286	2.50541	1.37718	2.99564	5.67809	5.96998e-15	2.15557e-13	TC184679	NuM1 protein	TC184679	73	12	80	14	66	11	63	7	311	102	249	42	770	144	555	98	TC184679	6.88189	4.19584	14.084	4.41298	6.78343	3.70915	9.26047	2.69028	25.6813	32.8253	26.8125	12.9224	49.467	40.6372	57.9641	40.0641	TC184679	NuM1 protein	TC184679	GO:0003676	GO:0006139
TC159334	0.314377	4.99819	3.55126	1.24347	31.96	11.7229	7.28443e-15	2.62478e-13	TC159334	Cysteine-rich repeat secretory protein 55-like	TC159334	0	0	6	0	4	0	4	1	154	14	85	54	79	19	29	5	TC159334	0	0	1.0563	0	0.411117	0	0.587967	0.384325	12.7168	4.50544	9.15286	16.6145	5.07518	5.36186	3.02875	2.04409	TC159334	Cysteine-rich repeat secretory protein 55 precursor	TC159334	GO:0009628
TC162956	2.45313	0.947131	0.171588	5.47604	1.92803	1.1263	7.4289e-15	2.67136e-13	TC162956	Protein phosphatase	TC162956	82	9	27	14	368	92	207	47	152	22	83	45	134	20	70	4	TC162956	7.73034	3.14688	4.75336	4.41298	37.8227	31.022	30.4273	18.0633	12.5516	7.07998	8.9375	13.8454	8.60854	5.64406	7.31078	1.63527	TC162956	Chromosome chr18 scaffold_137, whole genome shotgun sequence	TC162956	GO:0006464	GO:0005739
CF395134	2.9567	1.45733	1.35196	7.76348	2.746	2.55259	7.68868e-15	2.75914e-13	CF395134	---NA---	CF395134	24	10	38	9	205	120	152	114	158	32	97	38	135	51	89	27	CF395134	2.26254	3.49653	6.68992	2.83692	21.0697	40.4634	22.3427	43.8131	13.0471	10.2981	10.445	11.6917	8.67278	14.3924	9.29514	11.0381	CF395134	---NA---	CF395134
TC161719	0.456492	2.74535	4.42972	1.3722	6.70552	21.5516	8.60855e-15	3.08295e-13	TC161719	Pathogenesis-Related Protein Psemi	TC161719	19	8	52	6	47	0	102	8	590	37	414	40	1454	152	1077	322	TC161719	1.79118	2.79722	9.15462	1.89128	4.83062	0	14.9931	3.0746	48.7201	11.9072	44.5798	12.307	93.4091	42.8949	112.482	131.639	TC161719	Pathogenesis-Related Protein Psemi	TC161719	GO:0009607	GO:0006950
TC169158	3.02881	3.84655	1.42125	8.16137	14.3856	2.67817	9.18289e-15	3.28195e-13	TC169158	Glutathione peroxidase	TC169158	11	5	13	4	73	40	57	66	68	78	280	121	72	24	40	6	TC169158	1.037	1.74826	2.28866	1.26085	7.50288	13.4878	8.37852	25.3655	5.6152	25.1017	30.1506	37.2288	4.62548	6.77287	4.17759	2.45291	TC169158	Glutathione peroxidase	TC169158	GO:0009056	GO:0009987
TC157405	2.21099	0.801428	-0.307669	4.62992	1.74282	1.23771	9.23779e-15	3.29488e-13	TC157405	Elicitor-responsive protein 3	TC157405	77	25	64	14	369	84	262	131	245	23	149	50	136	14	74	16	TC157405	7.25898	8.74132	11.2672	4.41298	37.9255	28.3244	38.5118	50.3466	20.2312	7.40179	16.0444	15.3838	8.73703	3.95084	7.72854	6.54108	TC157405	Elicitor-responsive protein 3	TC157405	GO:0005737	GO:0005515
TC166778	0.544298	3.2292	3.61647	1.45831	9.3775	12.265	1.00321e-14	3.57095e-13	TC166778	O-Methyltransferase, Family 2	TC166778	51	0	47	17	63	5	102	14	547	179	661	55	557	249	693	187	TC166778	4.80789	0	8.27437	5.35862	6.47509	1.68598	14.9931	5.38055	45.1693	57.6053	71.1769	16.9222	35.7833	70.2686	72.3767	76.4489	TC166778	"""O-Methyltransferase, Family 2"""	TC166778	GO:0009058	GO:0009987
TC192076	0.0281398	1.37371	1.99841	1.0197	2.59136	3.99558	1.01483e-14	3.59774e-13	TC192076	Unknown	TC192076	71	26	48	23	80	24	76	12	260	63	190	77	472	117	360	78	TC192076	6.69334	9.09098	8.45042	7.2499	8.22234	8.09269	11.1714	4.6119	21.4699	20.2745	20.4593	23.6911	30.3226	33.0178	37.5983	31.8878	TC192076	unknown	TC192076	GO:0005198	GO:0005840
TC199238	0.0840441	2.79035	3.57804	1.05999	6.918	11.9425	1.01396e-14	3.59774e-13	TC199238	21 kD protein	TC199238	10	2	9	0	12	0	10	2	60	26	84	14	176	40	103	33	TC199238	0.942724	0.699306	1.58445	0	1.23335	0	1.46992	0.76865	4.95458	8.36725	9.04518	4.30746	11.3067	11.2881	10.7573	13.491	TC199238	21 kD protein	TC199238	GO:0016787	GO:0005576
TC167835	0.804289	3.46178	3.52188	1.74629	11.0179	11.4866	1.07723e-14	3.81127e-13	TC167835	Flagellin-sensing 2-like protein	TC167835	7	0	17	1	12	3	10	14	158	41	90	61	222	30	226	23	TC167835	0.659907	0	2.99286	0.315213	1.23335	1.01159	1.46992	5.38055	13.0471	13.1945	9.69126	18.7682	14.2619	8.46609	23.6034	9.40281	TC167835	Chromosome undetermined scaffold_143, whole genome shotgun sequence	TC167835	GO:0009058	GO:0005515
BQ696662	3.59608	2.9672	1.95219	12.0928	7.82016	3.8696	1.09797e-14	3.87684e-13	BQ696662	Atp-Binding Cassette Transporter	BQ696662	41	0	58	10	427	176	339	218	562	129	299	118	285	77	209	39	BQ696662	3.86517	0	10.2109	3.15213	43.8867	59.3464	49.8302	83.7829	46.4079	41.5144	32.1965	36.3058	18.3092	21.7296	21.8279	15.9439	BQ696662	Atp-Binding Cassette Transporter	BQ696662	GO:0006950	GO:0006810
TC173938	1.58608	4.76808	5.62323	3.00232	27.2481	49.2904	1.13328e-14	3.9935e-13	TC173938	Unknown	TC173938	3	0	1	0	3	0	10	0	29	17	81	13	136	33	146	10	TC173938	0.282817	0	0.17605	0	0.308338	0	1.46992	0	2.39472	5.47089	8.72214	3.99979	8.73703	9.3127	15.2482	4.08818	TC173938	unknown	TC173938
TC161272	-0.0378028	-2.23293	-2.21155	1.02655	4.70089	4.63172	1.1609e-14	4.08267e-13	TC161272	Early-responsive to dehydration stress protein	TC161272	203	51	118	55	203	84	87	38	78	5	35	14	96	20	29	4	TC161272	19.1373	17.8323	20.774	17.3367	20.8642	28.3244	12.7883	14.6044	6.44096	1.60909	3.76882	4.30746	6.16731	5.64406	3.02875	1.63527	TC161272	Early-responsive to dehydration stress protein	TC161272	GO:0016020	GO:0005773
TC165858	2.87776	1.98691	1.09186	7.35007	3.96387	2.13149	1.17231e-14	4.11455e-13	TC165858	Aspartyl protease family protein	TC165858	17	20	27	9	231	101	179	89	160	32	182	71	109	33	92	23	TC165858	1.60263	6.99306	4.75336	2.83692	23.742	34.0567	26.3115	34.2049	13.2122	10.2981	19.5979	21.845	7.00247	9.3127	9.60846	9.40281	TC165858	Aspartic proteinase nepenthesin II-like	TC165858	GO:0016020	GO:0005576
TC194101	0.420635	2.04174	2.25298	1.33852	4.11743	4.76665	1.20837e-14	4.23265e-13	TC194101	40s ribosomal protein	TC194101	53	8	34	11	53	21	47	15	258	87	139	48	335	64	228	70	TC194101	4.99644	2.79722	5.98572	3.46734	5.4473	7.0811	6.90861	5.76488	21.3047	27.9981	14.9676	14.7685	21.5213	18.061	23.8123	28.6172	TC194101	Chromosome chr13 scaffold_181, whole genome shotgun sequence	TC194101	GO:0006139	GO:0006412
TC195491	-1.32976	-2.50398	-3.62006	2.51361	5.67249	12.2955	1.29252e-14	4.51842e-13	TC195491	Unknown	TC195491	148	143	525	85	113	56	123	80	64	34	102	28	37	16	43	14	TC195491	13.9523	50.0004	92.4265	26.7931	11.6141	18.8829	18.08	30.746	5.28489	10.9418	10.9834	8.61493	2.37698	4.51525	4.49091	5.72345	TC195491	Unknown	TC195491
TC158204	1.85496	-0.0194041	0.0154056	3.61741	1.01354	1.01074	1.38219e-14	4.82231e-13	TC158204	Early-responsive to dehydration stress protein	TC158204	118	26	67	24	297	131	251	105	163	28	86	32	185	34	77	35	TC158204	11.1241	9.09098	11.7954	7.56511	30.5254	44.1726	36.8949	40.3541	13.46	9.01088	9.26054	9.84563	11.8849	9.5949	8.04186	14.3086	TC158204	Early-responsive to dehydration stress protein	TC158204	GO:0009536	GO:0005575
TC164449	0.43757	1.79345	2.42732	1.35432	3.46644	5.37892	1.41056e-14	4.91153e-13	TC164449	ATP binding	TC164449	46	10	17	6	49	13	44	4	133	45	107	38	269	61	201	49	TC164449	4.33653	3.49653	2.99286	1.89128	5.03618	4.38354	6.46763	1.5373	10.9827	14.4818	11.5218	11.6917	17.2813	17.2144	20.9924	20.0321	TC164449	Chromosome chr11 scaffold_56, whole genome shotgun sequence	TC164449	GO:0005777	GO:0006464
TC156553	1.22445	1.65372	4.37044	2.33667	3.14644	20.6839	1.43676e-14	4.99287e-13	TC156553	Thaumatin-like protein	TC156553	0	6	1	5	14	6	13	5	9	9	32	10	169	71	156	47	TC156553	0	2.09792	0.17605	1.57607	1.43891	2.02317	1.91089	1.92163	0.743188	2.89635	3.44578	3.07676	10.857	20.0364	16.2926	19.2144	TC156553	Thaumatin-like protein	TC156553	GO:0009605	GO:0006950
TC170785	2.73198	4.46007	3.25213	6.64366	22.0098	9.5277	1.47966e-14	5.13182e-13	TC170785	Phosphatidylglycerol specific phospholipase C	TC170785	3	4	4	0	33	17	25	6	140	49	128	31	70	13	70	16	TC170785	0.282817	1.39861	0.704202	0	3.39171	5.73232	3.67479	2.30595	11.5607	15.769	13.7831	9.53796	4.497	3.66864	7.31078	6.54108	TC170785	Phosphatidylglycerol specific phospholipase C	TC170785	GO:0008152	GO:0016787
TC181846	2.75438	-0.204423	-0.65282	6.74761	1.15223	1.57224	1.49238e-14	5.1455e-13	TC181846	Ankyrin-like protein	TC181846	15	2	20	10	129	50	70	60	26	9	12	7	20	5	10	7	TC181846	1.41409	0.699306	3.52101	3.15213	13.2585	16.8598	10.2894	23.0595	2.14699	2.89635	1.29217	2.15373	1.28486	1.41102	1.0444	2.86172	TC181846	IGN1	TC181846	GO:0008150	GO:0006950
GW761391	3.13436	3.90432	1.43202	8.78086	14.9733	2.69824	1.4914e-14	5.1455e-13	GW761391	Glutathione peroxidase	GW761391	9	7	10	3	71	36	59	66	58	64	266	127	64	19	37	8	GW761391	0.848452	2.44757	1.7605	0.945639	7.29732	12.139	8.67251	25.3655	4.78943	20.5963	28.6431	39.0749	4.11154	5.36186	3.86427	3.27054	GW761391	Glutathione peroxidase	GW761391	GO:0009056	GO:0009987
TC179480	0.598731	0.845704	2.68645	1.51438	1.79714	6.43726	1.48894e-14	5.1455e-13	TC179480	Serine-threonine protein plant-	TC179480	31	19	40	7	74	22	72	9	75	36	114	19	440	134	380	60	TC179480	2.92244	6.64341	7.04202	2.20649	7.60566	7.41829	10.5834	3.45893	6.19323	11.5854	12.2756	5.84585	28.2668	37.8152	39.6871	24.5291	TC179480	NFR5a	TC179480	GO:0006464	GO:0000166
TC191743	2.45774	1.30273	0.119368	5.49354	2.46694	1.08626	1.62967e-14	5.60787e-13	TC191743	Rubber elongation factor	TC191743	143	26	59	20	616	167	493	91	471	65	252	52	247	41	96	19	TC191743	13.481	9.09098	10.387	6.30426	63.312	56.3116	72.4669	34.9736	38.8935	20.9181	27.1355	15.9992	15.868	11.5703	10.0262	7.76754	TC191743	Chromosome chr7 scaffold_42, whole genome shotgun sequence	TC191743	GO:0008135	GO:0009056
TC157456	2.30644	0.588166	-0.408587	4.94662	1.50333	1.32739	1.64733e-14	5.65683e-13	TC157456	Probable xyloglucan glycosyltransferase 5	TC157456	43	23	22	7	303	46	91	79	105	24	47	22	71	9	29	9	TC157456	4.05371	8.04202	3.87311	2.20649	31.1421	15.511	13.3762	30.3617	8.67052	7.72361	5.06099	6.76887	4.56124	2.53983	3.02875	3.67936	TC157456	Chromosome chr14 scaffold_21, whole genome shotgun sequence	TC157456	GO:0005794	GO:0005575
GT257093	2.66293	2.92525	1.6766	6.3332	7.59603	3.19674	1.65034e-14	5.65683e-13	GT257093	Glycosyl hydrolase	GT257093	35	5	43	9	197	76	176	97	431	92	289	120	190	38	162	40	GT257093	3.29953	1.74826	7.57017	2.83692	20.2475	25.6268	25.8705	37.2795	35.5904	29.6072	31.1197	36.9211	12.2061	10.7237	16.9192	16.3527	GT257093	Glycosyl hydrolases family 17 protein, expressed	GT257093	GO:0005618	GO:0005886
TC158217	2.69778	1.30045	0.93674	6.48805	2.46305	1.9142	1.66118e-14	5.6829e-13	TC158217	Aminophospholipid atpase	TC158217	75	26	73	25	445	208	324	231	356	59	205	88	280	90	176	36	TC158217	7.07043	9.09098	12.8517	7.88033	45.7367	70.1366	47.6253	88.7791	29.3972	18.9872	22.0745	27.0755	17.988	25.3983	18.3814	14.7174	TC158217	Chromosome chr17 scaffold_16, whole genome shotgun sequence	TC158217	GO:0016020	GO:0016787
DR092091	2.92544	0.607777	0.127707	7.59708	1.52391	1.09256	1.70333e-14	5.8158e-13	DR092091	---NA---	DR092091	21	2	17	5	134	46	88	51	35	12	31	8	27	6	32	5	DR092091	1.97972	0.699306	2.99286	1.57607	13.7724	15.511	12.9353	19.6006	2.89017	3.86181	3.3381	2.46141	1.73456	1.69322	3.34207	2.04409	DR092091	---NA---	DR092091
TC174512	0.149323	2.08522	2.3575	1.10905	4.24339	5.12482	1.71406e-14	5.8411e-13	TC174512	Similarity to RNA-binding protein	TC174512	134	29	135	29	168	33	132	47	857	202	704	152	1264	197	966	186	TC174512	12.6325	10.1399	23.7668	9.14118	17.2669	11.1274	19.4029	18.0633	70.768	65.0071	75.8072	46.7668	81.2029	55.594	100.889	76.0401	TC174512	Similarity to RNA-binding protein	TC174512	GO:0005730	GO:0007275
TC158019	0.319714	1.62014	2.40429	1.24808	3.07404	5.29376	1.83503e-14	6.24123e-13	TC158019	60s Ribosomal Protein L17-2-Like	TC158019	89	27	89	27	123	38	84	47	400	110	396	91	792	180	719	159	TC158019	8.39025	9.44063	15.6685	8.51075	12.6418	12.8134	12.3473	18.0633	33.0306	35.3999	42.6416	27.9985	50.8803	50.7966	75.0922	65.002	TC158019	60s Ribosomal Protein L17-2-Like	TC158019	GO:0005198	GO:0005840
TC157512	0.864154	2.41692	2.99263	1.82027	5.34029	7.95922	1.84609e-14	6.26673e-13	TC157512	Nucleoside diphosphate kinase	TC157512	19	3	34	2	44	9	37	18	142	54	156	45	313	73	258	53	TC157512	1.79118	1.04896	5.98572	0.630426	4.52228	3.03476	5.43869	6.91785	11.7258	17.3781	16.7982	13.8454	20.108	20.6008	26.9455	21.6673	TC157512	Nucleoside diphosphate kinase	TC157512	GO:0009058	GO:0009987
TC178810	-0.739164	1.94911	1.91894	1.66921	3.86135	3.78145	1.85891e-14	6.29809e-13	TC178810	Pectate Lyase	TC178810	45	21	77	11	32	12	42	13	254	148	253	85	360	118	294	82	TC178810	4.24226	7.34271	13.5559	3.46734	3.28893	4.04634	6.17365	4.99623	20.9744	47.6289	27.2432	26.1525	23.1274	33.3	30.7053	33.523	TC178810	Pectate Lyase	TC178810	GO:0003824
TC155363	-0.278285	2.53054	6.24226	1.21275	5.77788	75.7022	1.86298e-14	6.29975e-13	TC155363	Thaumatin-like protein	TC155363	0	0	10	0	2	0	7	1	7	0	86	9	163	9	281	310	TC155363	0	0	1.7605	0	0.205558	0	1.02894	0.384325	0.578035	0	9.26054	2.76908	10.4716	2.53983	29.3476	126.733	TC155363	Thaumatin-like protein	TC155363	GO:0009605	GO:0006950
TC163737	2.61214	2.89437	0.404738	6.11412	7.43519	1.32385	1.98032e-14	6.68366e-13	TC163737	Lanc-like protein 2	TC163737	25	13	60	2	310	65	181	109	390	146	320	127	92	19	91	15	TC163737	2.35681	4.54549	10.563	0.630426	31.8616	21.9177	26.6055	41.8914	32.2048	46.9853	34.4578	39.0749	5.91034	5.36186	9.50402	6.13227	TC163737	Predicted protein	TC163737	GO:0016020	GO:0000003
TC157432	3.69186	4.50203	3.91717	12.923	22.6593	15.1073	2.2286e-14	7.50721e-13	TC157432	Expansin	TC157432	4	0	7	2	64	17	109	10	129	52	216	25	116	34	139	19	TC157432	0.37709	0	1.23235	0.630426	6.57787	5.73232	16.0221	3.84325	10.6524	16.7345	23.259	7.6919	7.45217	9.5949	14.5171	7.76754	TC157432	Expansin	TC157432	GO:0005576	GO:0016020
TC165984	1.72997	4.29586	3.8091	3.3172	19.6418	14.0169	2.3013e-14	7.7373e-13	TC165984	Integral membrane family protein-like	TC165984	3	2	11	0	13	4	36	7	186	60	193	33	218	41	180	5	TC165984	0.282817	0.699306	1.93656	0	1.33613	1.34878	5.2917	2.69028	15.3592	19.309	20.7824	10.1533	14.0049	11.5703	18.7992	2.04409	TC165984	Integral membrane family protein-like	TC165984	GO:0005886	GO:0016020
TC180087	2.32831	0.868383	-0.323451	5.02218	1.82562	1.25132	2.33098e-14	7.82213e-13	TC180087	Unknown	TC180087	34	5	35	7	155	63	96	62	75	21	68	24	59	11	30	3	TC180087	3.20526	1.74826	6.16177	2.20649	15.9308	21.2433	14.1112	23.8282	6.19323	6.75816	7.32229	7.38423	3.79033	3.10423	3.13319	1.22645	TC180087	Chromosome chr3 scaffold_8, whole genome shotgun sequence	TC180087	GO:0007165	GO:0006950
DR049275	-0.131201	2.58191	6.30359	1.0952	5.98731	78.9895	2.39986e-14	8.03793e-13	DR049275	Thaumatin-like protein	DR049275	0	0	9	0	2	0	7	1	7	0	81	8	141	8	247	299	DR049275	0	0	1.58445	0	0.205558	0	1.02894	0.384325	0.578035	0	8.72214	2.46141	9.05824	2.25762	25.7966	122.236	DR049275	Thaumatin-like protein	DR049275	GO:0009605	GO:0006950
TC170703	3.43334	2.69264	0.843539	10.8029	6.46495	1.79445	2.53182e-14	8.46279e-13	TC170703	Unknown	TC170703	9	4	12	0	106	46	71	41	127	22	85	14	33	7	22	6	TC170703	0.848452	1.39861	2.11261	0	10.8946	15.511	10.4364	15.7573	10.4872	7.07998	9.15286	4.30746	2.12001	1.97542	2.29767	2.45291	TC170703	unknown	TC170703	GO:0005488
BI416869	2.15788	3.13768	6.53331	4.46259	8.80108	92.624	2.53633e-14	8.46279e-13	BI416869	Hypothetical protein selmodraft_411562	BI416869	1	0	4	0	2	0	27	0	33	0	55	0	190	37	384	89	BI416869	0.0942724	0	0.704202	0	0.205558	0	3.96877	0	2.72502	0	5.92244	0	12.2061	10.4415	40.1049	36.3848	BI416869	Spherulin-1A precursor	BI416869	GO:0005488	GO:0005623
CV034027	2.42371	1.10858	0.0268805	5.36548	2.15634	1.01881	2.62107e-14	8.72897e-13	CV034027	Unknown	CV034027	25	8	21	10	138	45	107	57	109	11	71	20	56	9	31	8	CV034027	2.35681	2.79722	3.69706	3.15213	14.1835	15.1738	15.7281	21.9065	9.00083	3.53999	7.64533	6.15352	3.5976	2.53983	3.23763	3.27054	CV034027	unknown	CV034027
TC171034	3.39832	2.79148	1.35195	10.5438	6.9234	2.55257	2.92845e-14	9.73419e-13	TC171034	Zinc finger, RING-type	TC171034	10	3	25	8	219	89	117	82	330	51	148	22	117	11	57	20	TC171034	0.942724	1.04896	4.40126	2.5217	22.5086	30.0104	17.198	31.5147	27.2502	16.4127	15.9367	6.76887	7.51641	3.10423	5.95306	8.17635	TC171034	Zinc finger, RING-type	TC171034	GO:0005975	GO:0009987
DR094801	0.663874	2.33868	3.57445	1.58433	5.05841	11.9129	3.03587e-14	1.00722e-12	DR094801	Thaumatin-like protein	DR094801	19	6	34	3	30	12	47	13	203	54	203	17	307	61	330	186	DR094801	1.79118	2.09792	5.98572	0.945639	3.08338	4.04634	6.90861	4.99623	16.763	17.3781	21.8592	5.23049	19.7225	17.2144	34.4651	76.0401	DR094801	Thaumatin-like protein	DR094801	GO:0016301	GO:0008150
TC165364	-0.102337	-2.44181	-2.28851	1.07351	5.43322	4.88552	3.08239e-14	1.02073e-12	TC165364	ERD4 protein	TC165364	523	184	284	100	416	252	217	80	192	17	80	23	212	52	74	15	TC165364	49.3045	64.3361	49.9983	31.5213	42.7561	84.9732	31.8972	30.746	15.8547	5.47089	8.61446	7.07655	13.6195	14.6746	7.72854	6.13227	TC165364	ERD4 protein	TC165364	GO:0016020	GO:0005773
TC177293	-1.29849	-2.82822	-2.71467	2.45972	7.102	6.56442	3.10824e-14	1.02736e-12	TC177293	Metallothionein-like protein	TC177293	108	61	135	65	76	12	44	36	26	5	23	18	33	9	39	9	TC177293	10.1814	21.3288	23.7668	20.4889	7.81122	4.04634	6.46763	13.8357	2.14699	1.60909	2.47666	5.53817	2.12001	2.53983	4.07315	3.67936	TC177293	Metallothionein-like protein	TC177293
TC163042	-0.236742	1.2233	2.49773	1.17833	2.3348	5.64795	3.15509e-14	1.04088e-12	TC163042	60s ribosomal protein L6	TC163042	29	16	53	9	72	5	25	13	151	34	170	32	451	93	332	91	TC163042	2.7339	5.59445	9.33067	2.83692	7.4001	1.68598	3.67479	4.99623	12.469	10.9418	18.3057	9.84563	28.9735	26.2449	34.674	37.2024	TC163042	60S ribosomal protein L6	TC163042	GO:0006139	GO:0006412
TC163014	0.519402	1.70871	2.23421	1.43336	3.26868	4.70506	3.28465e-14	1.0816e-12	TC163014	60s ribosomal protein L26-1	TC163014	111	39	65	30	160	47	110	47	484	149	336	99	751	212	574	139	TC163014	10.4642	13.6365	11.4433	9.45639	16.4447	15.8482	16.1691	18.0633	39.967	47.9508	36.1807	30.4599	48.2464	59.8271	59.9484	56.8257	TC163014	Predicted protein	TC163014	GO:0005730	GO:0006950
TC186301	0.646537	2.83354	4.63268	1.56541	7.12821	24.807	3.60427e-14	1.18463e-12	TC186301	Pathogenesis-Related Protein Psemi	TC186301	19	2	60	0	29	2	88	18	483	57	362	43	1014	241	1028	362	TC186301	1.79118	0.699306	10.563	0	2.9806	0.67439	12.9353	6.91785	39.8844	18.3436	38.9804	13.2301	65.1422	68.0109	107.364	147.992	TC186301	Pathogenesis-Related Protein Psemi	TC186301	GO:0009607	GO:0006950
TC162613	-0.848451	1.78787	1.88758	1.80057	3.45305	3.70013	3.64935e-14	1.19721e-12	TC162613	Bhlh Domain Class Transcription Factor	TC162613	53	16	64	6	22	6	41	10	220	92	232	61	371	96	218	62	TC162613	4.99644	5.59445	11.2672	1.89128	2.26114	2.02317	6.02666	3.84325	18.1668	29.6072	24.9819	18.7682	23.8341	27.0915	22.7679	25.3467	TC162613	Bhlh Domain Class Transcription Factor	TC162613
TC157574	1.16123	2.66114	3.12023	2.23648	6.32532	8.69529	3.92131e-14	1.28403e-12	TC157574	Nucleoside diphosphate kinase	TC157574	15	2	42	5	61	19	43	25	191	79	219	55	366	94	323	72	TC157574	1.41409	0.699306	7.39412	1.57607	6.26953	6.40671	6.32064	9.60813	15.7721	25.4236	23.5821	16.9222	23.5129	26.5271	33.734	29.4349	TC157574	Nucleoside diphosphate kinase	TC157574	GO:0009058	GO:0009987
TC183794	4.14969	3.01486	2.02755	17.7493	8.08284	4.07712	4.0557e-14	1.32557e-12	TC183794	Nematode resistance hspro2 isoform 1	TC183794	3	0	16	0	148	39	117	58	132	29	59	15	49	11	30	18	TC183794	0.282817	0	2.81681	0	15.2113	13.1506	17.198	22.2909	10.9001	9.3327	6.35316	4.61514	3.1479	3.10423	3.13319	7.35872	TC183794	Chromosome chr13 scaffold_48, whole genome shotgun sequence	TC183794	GO:0006950	GO:0009628
TC171779	3.23798	3.4349	1.9895	9.43473	10.8145	3.971	4.35316e-14	1.42015e-12	TC171779	Sinapyl alcohol dehydrogenase	TC171779	49	4	47	2	272	97	303	147	727	92	477	158	226	73	223	28	TC171779	4.61935	1.39861	8.27437	0.630426	27.9559	32.7079	44.5385	56.4958	60.033	29.6072	51.3637	48.6128	14.5189	20.6008	23.2901	11.4469	TC171779	Chromosome undetermined scaffold_469, whole genome shotgun sequence	TC171779	GO:0005488	GO:0003824
TC166644	3.01518	3.93297	1.49329	8.0846	15.2736	2.8153	4.40791e-14	1.43535e-12	TC166644	Glutathione peroxidase	TC166644	8	5	14	3	73	32	58	62	59	86	259	121	67	24	41	6	TC166644	0.754179	1.74826	2.46471	0.945639	7.50288	10.7902	8.52551	23.8282	4.87201	27.6763	27.8893	37.2288	4.30427	6.77287	4.28203	2.45291	TC166644	Glutathione peroxidase	TC166644	GO:0009056	GO:0009987
TC182510	0.0309307	2.35114	2.19819	1.02167	5.10226	4.58903	4.661e-14	1.51495e-12	TC182510	---NA---	TC182510	29	9	20	5	23	5	18	15	153	40	129	72	184	70	80	40	TC182510	2.7339	3.14688	3.52101	1.57607	2.36392	1.68598	2.64585	5.76488	12.6342	12.8727	13.8908	22.1527	11.8207	19.7542	8.35518	16.3527	TC182510	---NA---	TC182510
TC180421	2.31202	2.07373	5.06967	4.96577	4.20975	33.5832	4.90103e-14	1.59003e-12	TC180421	Thaumatin-like protein	TC180421	4	0	9	2	62	0	43	3	47	0	66	3	300	71	337	70	TC180421	0.37709	0	1.58445	0.630426	6.37231	0	6.32064	1.15298	3.88109	0	7.10693	0.923028	19.2728	20.0364	35.1962	28.6172	TC180421	Thaumatin-like protein	TC180421	GO:0005737	GO:0009605
TC170175	-1.35065	-2.94116	-3.48601	2.55027	7.6803	11.2045	5.26695e-14	1.7056e-12	TC170175	Placenta-specific gene 8 protein	TC170175	79	53	127	30	70	20	31	14	34	2	15	9	19	6	18	1	TC170175	7.44752	18.5316	22.3584	9.45639	7.19454	6.7439	4.55674	5.38055	2.8076	0.643634	1.61521	2.76908	1.22061	1.69322	1.87992	0.408818	TC170175	Chromosome chr1 scaffold_5, whole genome shotgun sequence	TC170175	GO:0006950	GO:0005737
TC170992	-1.30318	-2.7819	-1.51858	2.46772	6.87755	2.8651	5.4419e-14	1.75901e-12	TC170992	Histone H2A	TC170992	132	42	98	57	64	18	32	24	29	6	22	9	74	23	50	18	TC170992	12.444	14.6854	17.2529	17.9671	6.57787	6.06951	4.70373	9.2238	2.39472	1.9309	2.36898	2.76908	4.75397	6.49067	5.22199	7.35872	TC170992	Histone H2A	TC170992	GO:0005622	GO:0005730
TC155595	0.0713735	1.78191	2.37447	1.05072	3.43882	5.18544	5.50869e-14	1.77734e-12	TC155595	Chaperonin CPN60- mitochondrial	TC155595	75	16	71	12	87	12	65	26	276	82	327	84	479	154	417	124	TC155595	7.07043	5.59445	12.4996	3.78256	8.94179	4.04634	9.55446	9.99245	22.7911	26.389	35.2116	25.8448	30.7723	43.4593	43.5514	50.6934	TC155595	Chaperonin CPN60, mitochondrial precursor	TC155595	GO:0005488	GO:0019538
TC167918	3.06184	2.90792	1.27971	8.35037	7.50533	2.4279	5.5449e-14	1.78574e-12	TC167918	Metal ion binding protein	TC167918	5	6	13	6	106	53	77	39	199	48	87	27	52	23	36	7	TC167918	0.471362	2.09792	2.28866	1.89128	10.8946	17.8713	11.3184	14.9887	16.4327	15.4472	9.36822	8.30725	3.34063	6.49067	3.75983	2.86172	TC167918	Chromosome chr7 scaffold_20, whole genome shotgun sequence	TC167918	GO:0006810	GO:0005488
TC189279	3.12691	2.68125	1.55414	8.7356	6.41409	2.93659	5.67028e-14	1.82278e-12	TC189279	Formate dehydrogenase 2, mitochondrial precursor	TC189279	20	10	35	4	223	122	219	66	277	89	236	42	90	57	95	27	TC189279	1.88545	3.49653	6.16177	1.26085	22.9198	41.1378	32.1912	25.3655	22.8737	28.6417	25.4126	12.9224	5.78185	16.0856	9.92177	11.0381	TC189279	Formate dehydrogenase 2, mitochondrial precursor	TC189279	GO:0009987	GO:0006629
DR111992	1.66985	-0.469203	-0.726233	3.18181	1.38434	1.65431	5.8982e-14	1.89259e-12	DR111992	Hypothetical protein selmodraft_77081	DR111992	79	23	39	25	135	79	138	102	54	17	55	24	72	18	27	19	DR111992	7.44752	8.04202	6.86597	7.88033	13.8752	26.6384	20.2848	39.2012	4.45913	5.47089	5.92244	7.38423	4.62548	5.07966	2.81987	7.76754	DR111992	Predicted protein	DR111992	GO:0016740	GO:0005622
TC171864	0.182262	1.52421	2.36989	1.13466	2.8763	5.16902	6.02284e-14	1.92906e-12	TC171864	Nucleotide-sugar transporter-like protein	TC171864	188	14	44	46	132	29	114	31	354	122	374	88	780	280	570	145	TC171864	17.7232	4.89514	7.74622	14.4998	13.5669	9.77866	16.757	11.9141	29.232	39.2617	40.2726	27.0755	50.1094	79.0169	59.5306	59.2786	TC171864	Chromosome chr18 scaffold_59, whole genome shotgun sequence	TC171864	GO:0016020	GO:0005794
TC180374	3.03648	2.69968	1.79489	8.20488	6.49658	3.4699	6.20656e-14	1.98429e-12	TC180374	Pleiotropic Drug Resistance Protein 1	TC180374	94	12	81	14	481	249	427	234	800	151	486	209	495	144	325	43	TC180374	8.86161	4.19584	14.2601	4.41298	49.4368	83.9616	62.7654	89.9321	66.0611	48.5944	52.3328	64.3043	31.8002	40.6372	33.9429	17.5792	TC180374	Pleiotropic Drug Resistance Protein 1	TC180374	GO:0006139	GO:0009056
TC170476	2.9574	4.39939	1.18331	7.76721	21.1031	2.27096	6.24969e-14	1.99445e-12	TC170476	Cold acclimation protein 1	TC170476	2	0	11	0	82	9	22	14	240	22	138	49	30	3	19	2	TC170476	0.188545	0	1.93656	0	8.42789	3.03476	3.23382	5.38055	19.8183	7.07998	14.8599	15.0761	1.92728	0.846609	1.98435	0.817635	TC170476	Cold acclimation protein 1	TC170476	GO:0009628	GO:0006950
TC172155	2.61432	4.33688	4.31687	6.12336	20.2083	19.93	6.26579e-14	1.99597e-12	TC172155	Clavata-like receptor	TC172155	7	0	1	1	15	9	20	6	94	24	88	24	102	33	104	13	TC172155	0.659907	0	0.17605	0.315213	1.54169	3.03476	2.93983	2.30595	7.76218	7.72361	9.4759	7.38423	6.55277	9.3127	10.8617	5.31463	TC172155	Clavata-like receptor	TC172155	GO:0009653	GO:0009791
TC168264	3.46199	3.5427	1.82556	11.0195	11.6536	3.54446	6.47847e-14	2.05999e-12	TC168264	Transglutaminase domain protein precursor	TC168264	8	0	21	0	156	39	157	21	262	26	149	64	77	19	44	13	TC168264	0.754179	0	3.69706	0	16.0336	13.1506	23.0777	8.07083	21.635	8.36725	16.0444	19.6913	4.9467	5.36186	4.59535	5.31463	TC168264	Transglutaminase domain protein precursor	TC168264
TC191231	3.02898	1.11216	1.08356	8.16233	2.1617	2.11926	6.68847e-14	2.12293e-12	TC191231	6-phosphofructokinase 3-like	TC191231	20	5	12	11	136	66	178	36	88	12	38	16	84	20	72	1	TC191231	1.88545	1.74826	2.11261	3.46734	13.978	22.2549	26.1645	13.8357	7.26672	3.86181	4.09187	4.92282	5.3964	5.64406	7.51966	0.408818	TC191231	Chromosome chr4 scaffold_6, whole genome shotgun sequence	TC191231	GO:0009653	GO:0030154
TC182150	2.3833	1.65493	1.12895	5.21728	3.14907	2.187	7.10743e-14	2.25184e-12	TC182150	MybSt1	TC182150	65	9	33	18	261	112	167	71	260	50	161	51	172	45	111	37	TC182150	6.12771	3.14688	5.80967	5.67384	26.8254	37.7659	24.5476	27.2871	21.4699	16.0909	17.3366	15.6915	11.0498	12.6991	11.5928	15.1263	TC182150	MybSt1	TC182150	GO:0009719	GO:0003677
TC160864	3.664	4.02368	3.40821	12.6758	16.2648	10.6163	7.17508e-14	2.26918e-12	TC160864	PAR-1c protein	TC160864	11	2	13	5	203	46	157	43	527	35	304	36	214	55	289	13	TC160864	1.037	0.699306	2.28866	1.57607	20.8642	15.511	23.0777	16.526	43.5178	11.2636	32.7349	11.0763	13.748	15.5212	30.1831	5.31463	TC160864	PAR-1c protein	TC160864	GO:0006810
TC163357	0.641076	3.17754	4.96107	1.55949	9.04766	31.1481	7.31374e-14	2.30888e-12	TC163357	Pathogenesis-Related Protein Psemi	TC163357	25	5	71	0	44	0	131	14	802	103	543	57	1802	335	1660	550	TC163357	2.35681	1.74826	12.4996	0	4.52228	0	19.2559	5.38055	66.2263	33.1472	58.4706	17.5375	115.766	94.538	173.37	224.85	TC163357	Pathogenesis-Related Protein Psemi	TC163357	GO:0009607	GO:0006950
TC172502	3.96484	2.74234	1.04011	15.6148	6.69156	2.05638	7.35428e-14	2.31752e-12	TC172502	Unknown	TC172502	23	0	28	5	323	178	357	29	379	44	50	56	79	28	65	2	TC172502	2.16827	0	4.92941	1.57607	33.1977	60.0207	52.476	11.1454	31.2965	14.16	5.38404	17.2299	5.07518	7.90169	6.78858	0.817635	TC172502	unknown	TC172502
TC186655	2.4094	0.871778	-0.1975	5.31254	1.82992	1.14671	7.49429e-14	2.35742e-12	TC186655	Unknown	TC186655	33	11	36	9	172	51	160	86	148	9	75	26	57	13	43	8	TC186655	3.11099	3.84618	6.33782	2.83692	17.678	17.197	23.5187	33.052	12.2213	2.89635	8.07605	7.99958	3.66184	3.66864	4.49091	3.27054	TC186655	Predicted protein	TC186655
TC157127	-0.531315	1.8366	1.61583	1.44525	3.57167	3.06488	7.88914e-14	2.47719e-12	TC157127	Glucan endo-1,3-beta-glucosidase 14-like	TC157127	106	35	77	22	80	13	66	21	389	173	323	135	373	114	379	113	TC157127	9.99288	12.2379	13.5559	6.93469	8.22234	4.38354	9.70145	8.07083	32.1222	55.6744	34.7809	41.5363	23.9626	32.1712	39.5827	46.1964	TC157127	Os06g0531000 protein	TC157127	GO:0006950	GO:0008219
TC185381	2.39265	2.1054	0.482078	5.2512	4.30316	1.39675	8.36963e-14	2.62338e-12	TC185381	Late embryogenesis abundant protein	TC185381	26	19	47	10	179	95	193	90	304	79	212	67	124	36	71	12	TC185381	2.45108	6.64341	8.27437	3.15213	18.3975	32.0335	28.3694	34.5893	25.1032	25.4236	22.8283	20.6143	7.96611	10.1593	7.41522	4.90581	TC185381	Lea protein	TC185381	GO:0009628	GO:0006950
TC181728	2.36897	1.98666	0.890835	5.16572	3.9632	1.85425	8.54963e-14	2.67503e-12	TC181728	MYB transcription factor MYB52	TC181728	157	32	98	38	579	273	484	205	659	191	496	217	432	100	308	54	TC181728	14.8008	11.1889	17.2529	11.9781	59.5092	92.0543	71.1439	78.7866	54.4178	61.4671	53.4096	66.7657	27.7529	28.2203	32.1674	22.0762	TC181728	MYB transcription factor MYB52	TC181728	GO:0009719	GO:0003677
TC160994	1.15265	2.28327	2.42178	2.22321	4.86781	5.3583	8.68317e-14	2.71199e-12	TC160994	Pinus taeda anonymous locus cl2315contig1_03 genomic sequence	TC160994	41	8	28	12	81	19	56	36	231	58	237	57	295	97	262	40	TC160994	3.86517	2.79722	4.92941	3.78256	8.32512	6.40671	8.23153	13.8357	19.0751	18.6654	25.5203	17.5375	18.9516	27.3737	27.3632	16.3527	TC160994	Predicted protein	TC160994	GO:0005515	GO:0003677
TC190934	2.96243	2.31424	1.30897	7.79434	4.97344	2.47765	8.79217e-14	2.74116e-12	TC190934	Pleiotropic drug resistance protein 1	TC190934	103	14	97	18	540	248	432	300	654	167	460	162	365	131	237	47	TC190934	9.71006	4.89514	17.0769	5.67384	55.5008	83.6244	63.5004	115.298	54.005	53.7435	49.5331	49.8435	23.4486	36.9686	24.7522	19.2144	TC190934	Pleiotropic drug resistance protein 1	TC190934	GO:0016787	GO:0005215
TC181103	3.08506	2.69911	1.62761	8.48585	6.49401	3.09001	8.91971e-14	2.776e-12	TC181103	Formate dehydrogenase, mitochondrial precursor	TC181103	56	37	85	11	699	321	606	163	736	239	583	186	298	148	295	81	TC181103	5.27926	12.9372	14.9643	3.46734	71.8427	108.24	89.0769	62.645	60.7762	76.9143	62.7778	57.2277	19.1444	41.7661	30.8097	33.1142	TC181103	Formate dehydrogenase, mitochondrial precursor	TC181103	GO:0009987	GO:0006629
TC194992	2.7201	1.84664	0.391499	6.58917	3.59662	1.31176	9.19287e-14	2.85596e-12	TC194992	Hypothetical protein selmodraft_102485	TC194992	23	1	30	7	164	67	127	44	154	36	84	26	64	21	24	7	TC194992	2.16827	0.349653	5.28151	2.20649	16.8558	22.5921	18.6679	16.9103	12.7168	11.5854	9.04518	7.99958	4.11154	5.92626	2.50655	2.86172	TC194992	Chromosome chr4 scaffold_6, whole genome shotgun sequence	TC194992	GO:0005886	GO:0016020
TC158652	0.186674	2.00615	2.36498	1.13814	4.01709	5.15147	9.31792e-14	2.88971e-12	TC158652	Chaperonin CPN60- mitochondrial	TC158652	36	13	38	3	44	9	33	18	148	64	182	56	280	78	221	66	TC158652	3.39381	4.54549	6.68992	0.945639	4.52228	3.03476	4.85072	6.91785	12.2213	20.5963	19.5979	17.2299	17.988	22.0118	23.0812	26.982	TC158652	Chaperonin CPN60-1, mitochondrial precursor	TC158652	GO:0005488	GO:0019538
TC155101	2.02674	3.34533	0.582302	4.07484	10.1636	1.49724	9.47606e-14	2.93357e-12	TC155101	Unknown	TC155101	7	9	36	0	58	39	70	44	380	111	221	82	62	15	43	11	TC155101	0.659907	3.14688	6.33782	0	5.96119	13.1506	10.2894	16.9103	31.379	35.7217	23.7974	25.2294	3.98306	4.23305	4.49091	4.49699	TC155101	Chromosome chr9 scaffold_90, whole genome shotgun sequence	TC155101	GO:0019538	GO:0009987
TC177184	2.60719	4.53742	5.1623	6.09317	23.222	35.8102	9.51491e-14	2.94042e-12	TC177184	Alpha-expansin 2	TC177184	3	0	3	0	18	3	19	2	57	37	78	6	179	40	72	29	TC177184	0.282817	0	0.528151	0	1.85003	1.01159	2.79284	0.76865	4.70685	11.9072	8.39909	1.84606	11.4995	11.2881	7.51966	11.8557	TC177184	Alpha-expansin 2	TC177184	GO:0005576	GO:0016020
TC165002	2.80787	1.91405	1.44668	7.0025	3.76866	2.7258	1.0478e-13	3.23237e-12	TC165002	Upf0483 protein agap003155	TC165002	41	12	40	9	217	103	251	108	235	65	176	47	224	45	174	18	TC165002	3.86517	4.19584	7.04202	2.83692	22.3031	34.7311	36.8949	41.5071	19.4055	20.9181	18.9518	14.4608	14.3904	12.6991	18.1725	7.35872	TC165002	Chromosome chr18 scaffold_1, whole genome shotgun sequence	TC165002	GO:0009719	GO:0008152
TC165289	0.218953	1.59698	2.19578	1.16389	3.02509	4.58137	1.06777e-13	3.28821e-12	TC165289	Protein	TC165289	61	7	26	12	57	15	46	6	179	50	116	40	303	63	238	55	TC165289	5.75062	2.44757	4.57731	3.78256	5.85841	5.05793	6.76161	2.30595	14.7812	16.0909	12.491	12.307	19.4656	17.7788	24.8567	22.485	TC165289	Wrp15a	TC165289	GO:0006139	GO:0006412
TC160983	3.67644	2.82123	1.16132	12.7856	7.06764	2.23662	1.1306e-13	3.4756e-12	TC160983	Unknown	TC160983	9	2	16	0	168	46	88	52	195	13	97	17	71	6	31	3	TC160983	0.848452	0.699306	2.81681	0	17.2669	15.511	12.9353	19.9849	16.1024	4.18362	10.445	5.23049	4.56124	1.69322	3.23763	1.22645	TC160983	Carbohydrate kinase, YjeF related protein	TC160983	GO:0005488
TC167727	4.53679	2.98051	0.275207	23.2119	7.89267	1.21017	1.14622e-13	3.51746e-12	TC167727	LP3-1	TC167727	2	1	8	0	157	30	134	17	98	1	52	12	15	3	6	0	TC167727	0.188545	0.349653	1.4084	0	16.1363	10.1159	19.6969	6.53353	8.09249	0.321817	5.5994	3.69211	0.963642	0.846609	0.626638	0	TC167727	LP3-1	TC167727	GO:0006950
TC162349	3.94137	3.30734	0.951808	15.3628	9.89942	1.9343	1.15803e-13	3.54135e-12	TC162349	P-glycoprotein	TC162349	5	6	29	0	239	91	245	106	394	96	168	14	47	8	39	20	TC162349	0.471362	2.09792	5.10546	0	24.5642	30.6848	36.0129	40.7385	32.5351	30.8944	18.0904	4.30746	3.01941	2.25762	4.07315	8.17635	TC162349	P-glycoprotein	TC162349	GO:0006950	GO:0009628
TC161914	0.726486	3.09852	2.45762	1.6546	8.5654	5.4931	1.1572e-13	3.54135e-12	TC161914	Unknown	TC161914	41	2	48	5	82	15	58	13	486	79	451	103	601	60	242	29	TC161914	3.86517	0.699306	8.45042	1.57607	8.42789	5.05793	8.52551	4.99623	40.1321	25.4236	48.564	31.6906	38.6099	16.9322	25.2744	11.8557	TC161914	At1g60730/F8A5_24	TC161914	GO:0009058	GO:0005975
TC164338	2.58461	4.51138	3.01075	5.99852	22.8067	8.05982	1.20507e-13	3.67882e-12	TC164338	Peroxidase	TC164338	1	0	11	2	24	11	35	18	128	86	170	42	104	10	97	10	TC164338	0.0942724	0	1.93656	0.630426	2.4667	3.70915	5.14471	6.91785	10.5698	27.6763	18.3057	12.9224	6.68125	2.82203	10.1307	4.08818	TC164338	Peroxidase	TC164338	GO:0006950	GO:0008152
TC165453	3.19177	2.33263	2.14766	9.13732	5.03722	4.43109	1.24497e-13	3.79402e-12	TC165453	Taurine Catabolism Dioxygenase Taud, Tfda Family	TC165453	25	8	13	7	246	69	140	56	190	63	65	27	168	20	151	30	TC165453	2.35681	2.79722	2.28866	2.20649	25.2837	23.2665	20.5788	21.5222	15.6895	20.2745	6.99925	8.30725	10.7928	5.64406	15.7704	12.2645	TC165453	"""Taurine Catabolism Dioxygenase Taud, Tfda Family"""	TC165453	GO:0003824	GO:0008152
TC158533	3.28038	2.98029	2.93281	9.71612	7.89146	7.63599	1.2474e-13	3.79484e-12	TC158533	Tau class glutathione s-transferase	TC158533	25	5	10	9	190	64	166	57	238	41	211	53	450	62	180	8	TC158533	2.35681	1.74826	1.7605	2.83692	19.528	21.5805	24.4006	21.9065	19.6532	13.1945	22.7206	16.3068	28.9093	17.4966	18.7992	3.27054	TC158533	Tau class glutathione S-transferase	TC158533	GO:0005975	GO:0006139
TC167859	0.565232	3.47099	3.60692	1.47963	11.0885	12.184	1.29833e-13	3.94297e-12	TC167859	Glucanase-like protein	TC167859	10	0	20	0	20	3	29	0	208	44	239	14	294	60	157	41	TC167859	0.942724	0	3.52101	0	2.05558	1.01159	4.26276	0	17.1759	14.16	25.7357	4.30746	18.8874	16.9322	16.397	16.7615	TC167859	Glucanase-like protein	TC167859	GO:0005615	GO:0005773
TC167598	2.628	1.74836	0.691654	6.18169	3.35977	1.61513	1.31511e-13	3.98706e-12	TC167598	Chloroplast nucleoid DNA-binding protein-like protein	TC167598	73	44	85	29	630	291	369	213	372	125	497	132	239	66	160	74	TC167598	6.88189	15.3847	14.9643	9.14118	64.7509	98.1238	54.2399	81.8612	30.7184	40.2271	53.5173	40.6132	15.354	18.6254	16.7104	30.2525	TC167598	Chloroplast nucleoid DNA-binding protein-like protein	TC167598	GO:0003676	GO:0005737
TC178543	2.03961	1.1514	-0.336791	4.11134	2.22129	1.26294	1.44255e-13	4.36588e-12	TC178543	Beta-ketoacyl-coa synthase family protein	TC178543	261	46	61	35	498	198	374	239	404	115	272	154	267	41	93	33	TC178543	24.6051	16.084	10.7391	11.0325	51.184	66.7647	54.9749	91.8537	33.3609	37.009	29.2892	47.3821	17.1528	11.5703	9.71289	13.491	TC178543	Chromosome chr4 scaffold_6, whole genome shotgun sequence	TC178543	GO:0009058	GO:0006629
TC158577	2.91187	3.78164	1.22532	7.52591	13.7527	2.33807	1.53066e-13	4.6246e-12	TC158577	Glutathione peroxidase	TC158577	10	4	11	1	55	25	42	47	59	65	191	80	52	15	30	2	TC158577	0.942724	1.39861	1.93656	0.315213	5.65286	8.42988	6.17365	18.0633	4.87201	20.9181	20.567	24.6141	3.34063	4.23305	3.13319	0.817635	TC158577	Glutathione peroxidase	TC158577	GO:0009056	GO:0009987
TC156614	2.84817	3.36711	1.92459	7.20089	10.3181	3.7963	1.53582e-13	4.63222e-12	TC156614	Dtdp-glucose 4-6-	TC156614	70	22	92	27	636	186	286	333	1104	296	938	499	454	100	485	132	TC156614	6.59907	7.69236	16.1966	8.51075	65.3676	62.7183	42.0396	127.98	91.1643	95.2579	101.004	153.53	29.1662	28.2203	50.6533	53.9639	TC156614	Chromosome chr14 scaffold_54, whole genome shotgun sequence	TC156614	GO:0003824	GO:0000166
TC164781	3.05528	3.32961	1.97837	8.3125	10.0534	3.94047	1.71694e-13	5.16964e-12	TC164781	Receptor protein kinase	TC164781	6	3	13	1	105	30	47	27	166	29	92	46	78	13	45	12	TC164781	0.565634	1.04896	2.28866	0.315213	10.7918	10.1159	6.90861	10.3768	13.7077	9.3327	9.90662	14.1531	5.01094	3.66864	4.69979	4.90581	TC164781	Receptor protein kinase	TC164781	GO:0009653	GO:0009791
TC184340	-3.51921	-2.9734	1.19456	11.4654	7.85385	2.28875	1.75353e-13	5.27079e-12	TC184340	(-)-alpha-pinene synthase	TC184340	65	5	182	7	18	2	2	3	42	2	11	1	507	149	85	74	TC184340	6.12771	1.74826	32.0412	2.20649	1.85003	0.67439	0.293983	1.15298	3.46821	0.643634	1.18449	0.307676	32.5711	42.0483	8.87738	30.2525	TC184340	(-)-alpha-pinene synthase	TC184340	GO:0005488	GO:0003824
TC178235	3.26187	3.80302	2.58797	9.59223	13.958	6.01253	1.77083e-13	5.3137e-12	TC178235	GDP-mannose 3,5-epimerase 1	TC178235	27	5	31	7	242	95	104	140	407	133	394	226	164	36	207	96	TC178235	2.54536	1.74826	5.45756	2.20649	24.8726	32.0335	15.2871	53.8055	33.6086	42.8017	42.4262	69.5348	10.5358	10.1593	21.619	39.2465	TC178235	GDP-mannose 3,5-epimerase 1	TC178235	GO:0003824	GO:0000166
DR742536	2.75833	3.32226	2.65417	6.76613	10.0023	6.29484	1.92804e-13	5.77557e-12	DR742536	Probable nadh dehydrogenase-like	DR742536	14	0	18	0	81	29	83	22	195	38	116	59	154	37	94	16	DR742536	1.31981	0	3.16891	0	8.32512	9.77866	12.2003	8.45515	16.1024	12.2291	12.491	18.1529	9.8934	10.4415	9.81733	6.54108	DR742536	Chromosome chr6 scaffold_3, whole genome shotgun sequence	DR742536	GO:0009628	GO:0009987
TC198917	0.870466	2.29628	2.50303	1.82825	4.9119	5.66876	1.9847e-13	5.93518e-12	TC198917	Probable Wrky Transcription Factor 75-Like	TC198917	54	5	39	24	97	32	64	29	303	89	290	91	560	123	430	35	TC198917	5.09071	1.74826	6.86597	7.56511	9.96958	10.7902	9.40746	11.1454	25.0206	28.6417	31.2274	27.9985	35.976	34.711	44.9091	14.3086	TC198917	Probable Wrky Transcription Factor 75-Like	TC198917	GO:0003700	GO:0003677
TC192542	2.36733	1.02622	0.777629	5.15985	2.03668	1.71431	2.01178e-13	6.00597e-12	TC192542	B2 Protein	TC192542	118	29	60	28	385	148	364	197	258	56	246	71	266	71	214	36	TC192542	11.1241	10.1399	10.563	8.82597	39.57	49.9049	53.505	75.712	21.3047	18.0218	26.4895	21.845	17.0886	20.0364	22.3501	14.7174	TC192542	B2 Protein	TC192542
TC169073	0.969835	2.7294	2.1547	1.95862	6.63178	4.45275	2.02545e-13	6.02632e-12	TC169073	Bifunctional 3 -phosphoadenosine 5 -phosphosulfate synthase	TC169073	40	6	40	10	74	13	60	36	306	87	336	97	255	63	297	36	TC169073	3.7709	2.09792	7.04202	3.15213	7.60566	4.38354	8.8195	13.8357	25.2684	27.9981	36.1807	29.8446	16.3819	17.7788	31.0186	14.7174	TC169073	Chromosome chr18 scaffold_1, whole genome shotgun sequence	TC169073	GO:0005829	GO:0008152
TC163616	0.624078	2.90753	4.62892	1.54123	7.5033	24.7426	2.02449e-13	6.02632e-12	TC163616	Pathogenesis-Related Protein Psemi	TC163616	13	4	46	0	37	0	81	7	438	42	327	30	941	161	887	282	TC163616	1.22554	1.39861	8.09832	0	3.80283	0	11.9063	2.69028	36.1685	13.5163	35.2116	9.23028	60.4525	45.4347	92.638	115.287	TC163616	Pathogenesis-Related Protein Psemi	TC163616	GO:0009607	GO:0006950
TC186505	-0.406536	0.469653	2.81365	1.3255	1.38478	7.03059	2.07428e-13	6.16116e-12	TC186505	Unknown	TC186505	47	15	90	14	64	9	69	11	103	38	197	11	510	120	992	160	TC186505	4.4308	5.24479	15.8445	4.41298	6.57787	3.03476	10.1424	4.22758	8.50537	12.2291	21.2131	3.38444	32.7638	33.8644	103.604	65.4108	TC186505	Chromosome chr19 scaffold_4, whole genome shotgun sequence	TC186505	GO:0005576
TC172711	2.57263	1.04036	0.222044	5.94895	2.05674	1.16639	2.08732e-13	6.18945e-12	TC172711	Choline Kinase	TC172711	57	5	56	9	308	101	178	105	184	25	131	27	125	21	82	7	TC172711	5.37353	1.74826	9.85883	2.83692	31.656	34.0567	26.1645	40.3541	15.1941	8.04543	14.1062	8.30725	8.03035	5.92626	8.56406	2.86172	TC172711	Choline Kinase	TC172711	GO:0005737	GO:0016301
TC160527	3.48492	4.21886	2.10303	11.1961	18.6211	4.29612	2.15274e-13	6.37268e-12	TC160527	Unknown	TC160527	6	1	35	0	235	68	135	73	676	101	453	76	97	25	164	16	TC160527	0.565634	0.349653	6.16177	0	24.1531	22.9293	19.8439	28.0557	55.8216	32.5035	48.7794	23.3834	6.23155	7.05508	17.1281	6.54108	TC160527	T3H13.3 protein	TC160527	GO:0005829	GO:0005575
TC178276	1.86637	0.062109	0.103196	3.64614	1.04399	1.07415	2.17336e-13	6.42291e-12	TC178276	Early-responsive to dehydration stress protein	TC178276	124	25	67	22	311	125	245	109	169	34	92	29	197	34	81	38	TC178276	11.6898	8.74132	11.7954	6.93469	31.9643	42.1494	36.0129	41.8914	13.9554	10.9418	9.90662	8.92261	12.6558	9.5949	8.45962	15.5351	TC178276	Early-responsive to dehydration stress protein	TC178276	GO:0009536	GO:0005575
FE520245	2.87376	2.22285	0.81173	7.32975	4.66813	1.75532	2.21211e-13	6.52647e-12	FE520245	Dehydrin 1	FE520245	30	5	27	8	230	70	145	68	93	49	233	41	134	22	53	4	FE520245	2.82817	1.74826	4.75336	2.5217	23.6392	23.6037	21.3138	26.1341	7.67961	15.769	25.0896	12.6147	8.60854	6.20847	5.53531	1.63527	FE520245	Dehydrin 1	FE520245	GO:0009628	GO:0006950
TC159620	2.17722	0.716254	-0.254698	4.52281	1.64291	1.19309	2.23664e-13	6.58779e-12	TC159620	Unknown	TC159620	108	41	97	23	557	168	265	208	265	89	183	52	205	21	114	31	TC159620	10.1814	14.3358	17.0769	7.2499	57.248	56.6488	38.9528	79.9396	21.8827	28.6417	19.7056	15.9992	13.1698	5.92626	11.9061	12.6733	TC159620	Chromosome chr2 scaffold_105, whole genome shotgun sequence	TC159620	GO:0005739	GO:0005773
TC198136	2.9523	1.92186	1.74399	7.73979	3.78912	3.34959	2.36058e-13	6.94122e-12	TC198136	Scarecrow-like 1 transcription partial	TC198136	24	2	15	5	131	41	108	53	85	25	73	29	73	35	62	20	TC198136	2.26254	0.699306	2.64076	1.57607	13.4641	13.825	15.8751	20.3692	7.01899	8.04543	7.86069	8.92261	4.68973	9.87711	6.47526	8.17635	TC198136	Blue copper-binding protein-like	TC198136	GO:0003674	GO:0005488
NP542707	3.13863	4.17341	2.04194	8.8069	18.0435	4.11798	2.42488e-13	7.11838e-12	NP542707	Dehydrin [Pinus sylvestris]	NP542707	13	0	23	2	98	23	103	75	501	75	442	49	155	9	110	11	NP542707	1.22554	0	4.04916	0.630426	10.0724	7.75549	15.1401	28.8244	41.3708	24.1363	47.5949	15.0761	9.95764	2.53983	11.4884	4.49699	NP542707	GB|AJ512363.1|CAD54620.1 dehydrin [Pinus sylvestris]	NP542707	GO:0009628	GO:0006950
TC187527	3.10267	4.18336	2.98497	8.59008	18.1684	7.91708	2.56873e-13	7.5281e-12	TC187527	Expansin	TC187527	5	1	15	0	47	22	103	21	205	52	287	37	83	48	81	17	TC187527	0.471362	0.349653	2.64076	0	4.83062	7.41829	15.1401	8.07083	16.9282	16.7345	30.9044	11.384	5.33216	13.5457	8.45962	6.9499	TC187527	Expansin	TC187527	GO:0005576	GO:0016020
DR102084	0.627841	2.7126	2.41793	1.54525	6.55503	5.34403	2.63421e-13	7.70716e-12	DR102084	Aldose 1-epimerase family expressed	DR102084	23	10	47	7	57	10	71	18	290	121	284	78	213	82	284	75	DR102084	2.16827	3.49653	8.27437	2.20649	5.85841	3.37195	10.4364	6.91785	23.9472	38.9399	30.5813	23.9987	13.6837	23.1407	29.6609	30.6613	DR102084	Os09g0108600 protein	DR102084	GO:0005829	GO:0005576
TC157709	-1.40738	-2.40804	-1.62191	2.65256	5.30753	3.07781	2.7847e-13	8.1339e-12	TC157709	GDA2 protein	TC157709	488	171	284	152	187	56	116	63	87	22	84	59	235	78	140	47	TC157709	46.0049	59.7907	49.9983	47.9124	19.2197	18.8829	17.051	24.2125	7.18415	7.07998	9.04518	18.1529	15.0971	22.0118	14.6216	19.2144	TC157709	GDA2 protein	TC157709
DR118766	-0.752559	-3.06219	-3.84344	1.68478	8.35238	14.3546	3.02823e-13	8.81043e-12	DR118766	Heat shock protein 70	DR118766	104	16	98	52	65	18	39	32	16	1	17	9	28	2	5	0	DR118766	9.80433	5.59445	17.2529	16.3911	6.68065	6.06951	5.73267	12.2984	1.32122	0.321817	1.83057	2.76908	1.7988	0.564406	0.522199	0	DR118766	Heat shock protein 70	DR118766	GO:0003824	GO:0000166
DR017187	3.37037	2.48629	1.57844	10.3415	5.60334	2.98648	3.03134e-13	8.81043e-12	DR017187	Pleiotropic drug resistance protein 1	DR017187	15	3	25	1	182	83	132	53	180	17	118	46	92	28	85	5	DR017187	1.41409	1.04896	4.40126	0.315213	18.7058	27.9872	19.4029	20.3692	14.8638	5.47089	12.7063	14.1531	5.91034	7.90169	8.87738	2.04409	DR017187	Pleiotropic drug resistance protein 1	DR017187	GO:0006950	GO:0006810
TC174061	0.32293	1.60285	2.35565	1.25087	3.03743	5.11824	3.02513e-13	8.81043e-12	TC174061	Unknown	TC174061	84	37	47	10	111	18	78	32	280	93	249	77	602	141	386	140	TC174061	7.91888	12.9372	8.27437	3.15213	11.4085	6.06951	11.4653	12.2984	23.1214	29.929	26.8125	23.6911	38.6742	39.7906	40.3137	57.2345	TC174061	Chromosome undetermined scaffold_2463, whole genome shotgun sequence	TC174061	GO:0005840	GO:0005829
TC163252	3.1547	0.85156	1.26373	8.90551	1.80445	2.40115	3.14536e-13	9.11346e-12	TC163252	Unknown	TC163252	16	7	19	2	127	52	191	45	84	5	30	10	83	11	80	8	TC163252	1.50836	2.44757	3.34496	0.630426	13.053	17.5342	28.0754	17.2946	6.93642	1.60909	3.23042	3.07676	5.33216	3.10423	8.35518	3.27054	TC163252	Pyrophosphate-fructose-6-phosphate 1-phosphotransferase-like protein	TC163252	GO:0005829	GO:0016301
TC157468	-0.701504	0.645532	4.67569	1.6262	1.56432	25.5578	3.14597e-13	9.11346e-12	TC157468	Pathogenesis-related protein PR-1	TC157468	1	1	29	0	5	0	21	0	7	4	73	1	320	89	759	119	TC157468	0.0942724	0.349653	5.10546	0	0.513896	0	3.08682	0	0.578035	1.28727	7.86069	0.307676	20.5577	25.1161	79.2698	48.6493	TC157468	PR-1	TC157468	GO:0005576	GO:0006950
TC178764	2.69457	1.52522	0.612848	6.47359	2.87831	1.52927	3.19888e-13	9.2515e-12	TC178764	Myc2 bHLH protein	TC178764	74	17	81	8	496	196	255	149	338	88	163	72	218	41	108	35	TC178764	6.97616	5.9441	14.2601	2.5217	50.9785	66.0903	37.4829	57.2644	27.9108	28.3199	17.552	22.1527	14.0049	11.5703	11.2795	14.3086	TC178764	Myc2 bHLH protein	TC178764	GO:0006950	GO:0009719
TC185384	0.296742	-2.13523	-2.3027	1.22837	4.39308	4.9338	3.21672e-13	9.2726e-12	TC185384	Early-responsive to dehydration stress protein	TC185384	149	58	88	41	119	111	63	58	50	16	32	7	56	24	21	2	TC185384	14.0466	20.2799	15.4924	12.9237	12.2307	37.4287	9.26047	22.2909	4.12882	5.14907	3.44578	2.15373	3.5976	6.77287	2.19323	0.817635	TC185384	Chromosome chr10 scaffold_43, whole genome shotgun sequence	TC185384	GO:0009536	GO:0005575
TC166498	1.50585	2.72506	3.75606	2.83993	6.61187	13.511	3.21501e-13	9.2726e-12	TC166498	1-Aminocyclopropane-1-Carboxylate Oxidase 1	TC166498	12	0	14	0	41	5	26	7	83	20	115	15	354	57	173	14	TC166498	1.13127	0	2.46471	0	4.21395	1.68598	3.82178	2.69028	6.85384	6.43634	12.3833	4.61514	22.742	16.0856	18.0681	5.72345	TC166498	1-Aminocyclopropane-1-Carboxylate Oxidase 1	TC166498	GO:0003824	GO:0008152
TC163703	-0.0372059	1.41635	1.93063	1.02612	2.66909	3.81223	3.44852e-13	9.91078e-12	TC163703	Guanine nucleotide-binding 3 homolog	TC163703	165	54	115	39	152	56	118	43	524	177	367	168	978	271	560	189	TC163703	15.5549	18.8813	20.2458	12.2933	15.6224	18.8829	17.345	16.526	43.27	56.9616	39.5188	51.6896	62.8295	76.477	58.4862	77.2665	TC163703	Chromosome undetermined scaffold_114, whole genome shotgun sequence	TC163703	GO:0009653	GO:0009908
TC160587	0.91739	2.82937	5.45772	1.8887	7.10765	43.9479	3.44938e-13	9.91078e-12	TC160587	Thaumatin-like protein	TC160587	0	0	8	0	2	0	18	0	38	2	71	2	206	49	250	64	TC160587	0	0	1.4084	0	0.205558	0	2.64585	0	3.1379	0.643634	7.64533	0.615352	13.234	13.828	26.1099	26.1643	TC160587	Thaumatin-like protein	TC160587	GO:0009605	GO:0006950
CT578062	0.237441	1.63135	1.94503	1.1789	3.09803	3.85046	3.45809e-13	9.91957e-12	CT578062	40s ribosomal protein s29	CT578062	85	23	48	14	81	25	78	19	315	67	235	76	375	108	294	89	CT578062	8.01316	8.04202	8.45042	4.41298	8.32512	8.42988	11.4653	7.30218	26.0116	21.5617	25.305	23.3834	24.0911	30.4779	30.7053	36.3848	CT578062	40S ribosomal protein S29	CT578062	GO:0005488	GO:0003677
TC188863	2.74219	1.03292	-0.572857	6.69085	2.04616	1.48747	3.6904e-13	1.05515e-11	TC188863	Unknown	TC188863	11	6	23	5	155	48	119	33	86	7	57	10	16	4	24	4	TC188863	1.037	2.09792	4.04916	1.57607	15.9308	16.1854	17.492	12.6827	7.10157	2.25272	6.1378	3.07676	1.02789	1.12881	2.50655	1.63527	TC188863	Predicted protein	TC188863	GO:0019538	GO:0009987
TC160843	3.16189	2.80893	2.88066	8.94999	7.00764	7.36485	3.68822e-13	1.05515e-11	TC160843	Tau class glutathione s-transferase	TC160843	22	5	7	7	146	49	114	49	156	38	149	39	353	52	134	8	TC160843	2.07399	1.74826	1.23235	2.20649	15.0058	16.5226	16.757	18.8319	12.8819	12.2291	16.0444	11.9994	22.6777	14.6746	13.9949	3.27054	TC160843	Tau class glutathione S-transferase	TC160843	GO:0016740	GO:0009056
TC196582	1.10501	2.85477	3.54906	2.151	7.23386	11.7051	3.80354e-13	1.08574e-11	TC196582	Inorganic phosphate	TC196582	10	0	20	0	30	11	25	3	162	20	122	24	402	40	178	24	TC196582	0.942724	0	3.52101	0	3.08338	3.70915	3.67479	1.15298	13.3774	6.43634	13.137	7.38423	25.8256	11.2881	18.5903	9.81162	TC196582	PT1	TC196582	GO:0006810	GO:0016020
TC163333	2.81901	2.02664	2.36112	7.0568	4.07454	5.13768	4.02399e-13	1.14681e-11	TC163333	Transferring glycosyl	TC163333	35	4	20	7	164	73	120	61	179	20	147	32	180	65	130	46	TC163333	3.29953	1.39861	3.52101	2.20649	16.8558	24.6153	17.639	23.4438	14.7812	6.43634	15.8291	9.84563	11.5637	18.3432	13.5772	18.8056	TC163333	Chromosome chr1 scaffold_46, whole genome shotgun sequence	TC163333	GO:0016740	GO:0005794
TC172128	-0.694636	-2.44416	-2.89711	1.61848	5.44209	7.44933	4.05639e-13	1.15417e-11	TC172128	Aspartic proteinase nepenthesin-2	TC172128	229	86	56	36	108	71	48	11	52	8	28	12	49	9	20	5	TC172128	21.5884	30.0702	9.85883	11.3477	11.1002	23.9409	7.0556	4.22758	4.29397	2.57454	3.01506	3.69211	3.1479	2.53983	2.08879	2.04409	TC172128	Predicted protein	TC172128	GO:0005618	GO:0016787
TC174646	1.16255	2.75185	4.89747	2.23853	6.73578	29.8048	4.14805e-13	1.17834e-11	TC174646	Keratin 1	TC174646	2	0	13	0	11	0	34	0	50	13	99	5	240	49	356	67	TC174646	0.188545	0	2.28866	0	1.13057	0	4.99772	0	4.12882	4.18362	10.6604	1.53838	15.4183	13.828	37.1805	27.3908	TC174646	Keratin 1	TC174646
BG485719	2.4193	-0.0885133	-0.967437	5.34913	1.06327	1.95536	4.28638e-13	1.21372e-11	BG485719	Predicted protein	BG485719	28	5	21	4	134	30	98	43	28	9	15	11	26	8	8	1	BG485719	2.63963	1.74826	3.69706	1.26085	13.7724	10.1159	14.4052	16.526	2.31214	2.89635	1.61521	3.38444	1.67031	2.25762	0.835518	0.408818	BG485719	Chromosome chr8 scaffold_41, whole genome shotgun sequence	BG485719	GO:0005634	GO:0005739
TC161802	-0.238967	1.41984	1.88904	1.18015	2.67555	3.70388	4.28346e-13	1.21372e-11	TC161802	60s ribosomal protein	TC161802	138	59	114	38	163	36	128	24	481	152	466	157	965	214	696	159	TC161802	13.0096	20.6295	20.0698	11.9781	16.753	12.139	18.8149	9.2238	39.7192	48.9162	50.1792	48.3051	61.9943	60.3915	72.6901	65.002	TC161802	Chromosome chr5 scaffold_2, whole genome shotgun sequence	TC161802	GO:0005730	GO:0005773
TC190573	0.276914	1.35397	2.10059	1.2116	2.55615	4.28884	4.38337e-13	1.23719e-11	TC190573	DEAD box ATP-dependent RNA helicase 51-like isoform 1	TC190573	65	19	44	24	74	21	75	24	213	84	152	49	431	102	284	104	TC190573	6.12771	6.64341	7.74622	7.56511	7.60566	7.0811	11.0244	9.2238	17.5888	27.0326	16.3675	15.0761	27.6887	28.7847	29.6609	42.517	TC190573	Predicted protein	TC190573	GO:0003723	GO:0000166
TC158852	3.42592	4.26513	2.22412	10.7474	19.228	4.67225	4.3792e-13	1.23719e-11	TC158852	Unknown	TC158852	7	0	24	0	152	50	96	47	517	65	350	51	86	8	142	13	TC158852	0.659907	0	4.22521	0	15.6224	16.8598	14.1112	18.0633	42.692	20.9181	37.6882	15.6915	5.52488	2.25762	14.8304	5.31463	TC158852	T3H13.3 protein	TC158852
TC172763	0.413281	1.80058	2.39303	1.33171	3.4836	5.25258	4.3924e-13	1.23776e-11	TC172763	Acidic ribosomal protein P1a-like	TC172763	87	25	38	5	111	19	67	18	280	83	253	56	579	91	378	100	TC172763	8.2017	8.74132	6.68992	1.57607	11.4085	6.40671	9.84844	6.91785	23.1214	26.7108	27.2432	17.2299	37.1966	25.6805	39.4782	40.8818	TC172763	Acidic ribosomal protein P1a-like	TC172763	GO:0005840	GO:0005829
GT255591	1.98529	0.802007	-0.0970841	3.95943	1.74352	1.06961	4.41909e-13	1.24166e-11	GT255591	Rubber elongation factor	GT255591	54	21	35	10	233	65	175	45	133	34	97	24	89	26	38	12	GT255591	5.09071	7.34271	6.16177	3.15213	23.9476	21.9177	25.7235	17.2946	10.9827	10.9418	10.445	7.38423	5.71761	7.33728	3.96871	4.90581	GT255591	rubber elongation factor	GT255591	GO:0008135	GO:0009056
TC168599	1.50706	3.21906	5.28213	2.84231	9.31182	38.9116	4.42039e-13	1.24166e-11	TC168599	Pollen allergen CJP38	TC168599	4	0	5	0	7	0	21	1	49	8	78	0	222	29	211	53	TC168599	0.37709	0	0.880252	0	0.719454	0	3.08682	0.384325	4.04624	2.57454	8.39909	0	14.2619	8.18389	22.0368	21.6673	TC168599	Pollen allergen CJP38	TC168599	GO:0005488	GO:0009605
TC154691	3.42621	3.11833	1.2074	10.7496	8.68383	2.3092	4.68283e-13	1.31328e-11	TC154691	AP2 domain transcription factor-like	TC154691	7	0	21	0	165	30	103	40	220	33	100	25	73	8	29	5	TC154691	0.659907	0	3.69706	0	16.9586	10.1159	15.1401	15.373	18.1668	10.62	10.7681	7.6919	4.68973	2.25762	3.02875	2.04409	TC154691	AP2 domain transcription factor-like	TC154691	GO:0003700	GO:0003677
TC163563	2.3806	3.276	1.00827	5.20752	9.68669	2.0115	4.88494e-13	1.36778e-11	TC163563	Disease resistance associated protein	TC163563	20	2	20	1	119	19	56	32	153	113	125	42	46	20	33	10	TC163563	1.88545	0.699306	3.52101	0.315213	12.2307	6.40671	8.23153	12.2984	12.6342	36.3653	13.4601	12.9224	2.95517	5.64406	3.44651	4.08818	TC163563	Disease resistance associated protein	TC163563	GO:0006950	GO:0000166
BX252110	0.827473	3.91653	4.18932	1.77457	15.1005	18.2436	4.98784e-13	1.39438e-11	BX252110	Glycine betaine transporter	BX252110	2	1	6	0	7	6	4	0	70	30	54	24	117	30	53	33	BX252110	0.188545	0.349653	1.0563	0	0.719454	2.02317	0.587967	0	5.78035	9.65451	5.81476	7.38423	7.51641	8.46609	5.53531	13.491	BX252110	Glycine betaine transporter	BX252110
GT234382	-0.312956	1.82489	1.70321	1.24225	3.5428	3.25625	5.03405e-13	1.40506e-11	GT234382	---NA---	GT234382	46	18	25	11	38	11	34	5	168	75	123	59	238	84	114	32	GT234382	4.33653	6.29375	4.40126	3.46734	3.90561	3.70915	4.99772	1.92163	13.8728	24.1363	13.2447	18.1529	15.2898	23.7051	11.9061	13.0822	GT234382	---NA---	GT234382
TC168999	2.18859	2.30966	0.555644	4.5586	4.95768	1.46982	5.44951e-13	1.51861e-11	TC168999	Late embryogenesis abundant protein	TC168999	35	27	54	23	233	128	231	98	532	129	335	101	209	42	123	16	TC168999	3.29953	9.44063	9.50673	7.2499	23.9476	43.161	33.9551	37.6639	43.9306	41.5144	36.073	31.0753	13.4268	11.8525	12.8461	6.54108	TC168999	Lea protein	TC168999	GO:0009628	GO:0006950
TC169130	0.547813	3.26326	2.85248	1.46187	9.60148	7.22243	5.87172e-13	1.63368e-11	TC169130	Unknown	TC169130	29	2	6	4	28	3	21	5	307	18	189	36	253	64	107	5	TC169130	2.7339	0.699306	1.0563	1.26085	2.87782	1.01159	3.08682	1.92163	25.351	5.79271	20.3517	11.0763	16.2534	18.061	11.1751	2.04409	TC169130	Chromosome chr18 scaffold_24, whole genome shotgun sequence	TC169130	GO:0009058	GO:0009987
TC170301	-1.40478	-2.17091	-1.68012	2.64778	4.50306	3.20456	5.88325e-13	1.6343e-11	TC170301	GDA2 protein	TC170301	604	211	317	211	224	75	149	73	128	46	121	70	262	91	169	59	TC170301	56.9405	73.7768	55.808	66.51	23.0225	25.2896	21.9018	28.0557	10.5698	14.8036	13.0294	21.5373	16.8316	25.6805	17.6503	24.1202	TC170301	GDA2 protein	TC170301
TC165402	4.1573	2.61098	2.87037	17.8432	6.10919	7.31253	5.92206e-13	1.64248e-11	TC165402	Pinus taeda anonymous locus 0_8771_01 genomic sequence	TC165402	6	2	8	0	122	56	100	23	91	12	51	4	102	20	63	9	TC165402	0.565634	0.699306	1.4084	0	12.5391	18.8829	14.6992	8.83948	7.51445	3.86181	5.49172	1.2307	6.55277	5.64406	6.5797	3.67936	TC165402	Chromosome chr15 scaffold_19, whole genome shotgun sequence	TC165402	GO:0005488
TC159837	-0.162374	1.79649	0.316191	1.11913	3.47373	1.24504	5.98177e-13	1.65643e-11	TC159837	Predicted protein	TC159837	116	27	77	27	78	34	70	28	423	113	334	172	190	57	163	29	TC159837	10.9356	9.44063	13.5559	8.51075	8.01678	11.4646	10.2894	10.7611	34.9298	36.3653	35.9654	52.9203	12.2061	16.0856	17.0237	11.8557	TC159837	At2g24100/F27D4.1	TC159837
TC166313	2.92997	1.34819	0.235504	7.62095	2.54592	1.17732	6.03844e-13	1.6695e-11	TC166313	Phytoalexin-deficient 4-2 protein	TC166313	19	1	15	8	180	31	67	56	87	14	44	12	37	9	19	7	TC166313	1.79118	0.349653	2.64076	2.5217	18.5003	10.4531	9.84844	21.5222	7.18415	4.50544	4.73795	3.69211	2.37698	2.53983	1.98435	2.86172	TC166313	Phytoalexin-deficient 4-2 protein	TC166313	GO:0008152	GO:0008150
TC174552	0.469407	1.63135	2.10667	1.38454	3.09802	4.30696	6.10196e-13	1.68441e-11	TC174552	60s ribosomal protein L26-1	TC174552	124	37	70	28	168	52	102	42	457	142	323	105	710	201	541	128	TC174552	11.6898	12.9372	12.3235	8.82597	17.2669	17.5342	14.9931	16.1417	37.7374	45.698	34.7809	32.306	45.6124	56.7228	56.5019	52.3287	TC174552	Predicted protein	TC174552	GO:0005730	GO:0006950
TC175107	2.83806	1.99395	0.711154	7.15058	3.98325	1.63711	6.14531e-13	1.69372e-11	TC175107	Unknown	TC175107	34	12	64	16	330	173	172	172	345	101	234	56	145	52	105	20	TC175107	3.20526	4.19584	11.2672	5.04341	33.9171	58.3348	25.2826	66.1039	28.4889	32.5035	25.1973	17.2299	9.31521	14.6746	10.9662	8.17635	TC175107	Thylakoid lumenal 17.9 kDa protein, chloroplast precursor	TC175107
TC191151	0.447536	2.06033	2.27724	1.36371	4.17083	4.84749	6.18438e-13	1.70182e-11	TC191151	40s ribosomal protein	TC191151	35	7	25	9	36	19	36	10	159	72	108	39	249	46	167	57	TC191151	3.29953	2.44757	4.40126	2.83692	3.70005	6.40671	5.2917	3.84325	13.1296	23.1708	11.6295	11.9994	15.9965	12.9813	17.4414	23.3026	TC191151	Chromosome chr13 scaffold_181, whole genome shotgun sequence	TC191151	GO:0006139	GO:0006412
TC168010	2.80935	2.07744	0.553002	7.0097	4.22059	1.46714	6.23314e-13	1.71256e-11	TC168010	Dehydrin 1	TC168010	72	24	105	23	721	183	533	243	312	150	769	102	349	56	180	20	TC168010	6.78761	8.39167	18.4853	7.2499	74.1038	61.7067	78.3465	93.391	25.7638	48.2726	82.8065	31.383	22.4207	15.8034	18.7992	8.17635	TC168010	Dehydrin 1	TC168010	GO:0009628	GO:0006950
GT230597	2.22207	1.38336	-0.30391	4.66562	2.60876	1.23449	6.90481e-13	1.89414e-11	GT230597	Upf0481 protein at3g02645-like	GT230597	43	14	67	13	294	119	112	103	258	52	121	68	69	28	44	15	GT230597	4.05371	4.89514	11.7954	4.09777	30.2171	40.1262	16.4631	39.5855	21.3047	16.7345	13.0294	20.922	4.43276	7.90169	4.59535	6.13227	GT230597	Chromosome chr13 scaffold_17, whole genome shotgun sequence	GT230597
TC191800	1.71247	-0.032957	-0.472108	3.27721	1.02311	1.38713	7.88629e-13	2.16001e-11	TC191800	Unknown	TC191800	319	96	197	138	948	383	691	390	412	91	274	176	421	103	204	76	TC191800	30.0729	33.5667	34.6819	43.4994	97.4347	129.146	101.571	149.887	34.0215	29.2854	29.5045	54.151	27.0462	29.0669	21.3057	31.0701	TC191800	Predicted protein	TC191800
TC183914	2.08603	2.20611	0.465048	4.24577	4.6143	1.38036	7.91508e-13	2.16452e-11	TC183914	Late embryogenesis abundant protein	TC183914	23	13	28	14	134	66	122	40	259	70	159	49	104	16	72	7	TC183914	2.16827	4.54549	4.92941	4.41298	13.7724	22.2549	17.933	15.373	21.3873	22.5272	17.1212	15.0761	6.68125	4.51525	7.51966	2.86172	TC183914	Lea protein	TC183914	GO:0009628	GO:0006950
TC163125	1.1691	3.95904	4.51839	2.24872	15.5521	22.9176	8.75124e-13	2.38947e-11	TC163125	Choline dehydrogenase	TC163125	90	13	157	2	301	37	312	38	2071	626	1764	569	3578	959	2323	858	TC163125	8.48452	4.54549	27.6399	0.630426	30.9365	12.4762	45.8614	14.6044	171.016	201.458	189.949	175.068	229.861	270.633	242.613	350.766	TC163125	Chromosome chr2 scaffold_112, whole genome shotgun sequence	TC163125	GO:0009058	GO:0009987
TC161467	3.25964	4.69577	3.64039	9.57745	25.916	12.47	9.4469e-13	2.57542e-11	TC161467	Ethylene-responsive transcription factor	TC161467	3	0	5	2	18	8	22	32	169	54	112	30	102	23	57	16	TC161467	0.282817	0	0.880252	0.630426	1.85003	2.69756	3.23382	12.2984	13.9554	17.3781	12.0602	9.23028	6.55277	6.49067	5.95306	6.54108	TC161467	Predicted protein	TC161467	GO:0006810	GO:0006950
GT268781	-0.498304	2.56468	2.09226	1.41255	5.91622	4.26416	1.00786e-12	2.74338e-11	GT268781	Inositol hexakisphosphate and diphosphoinositol-pentakisphosphate kinase 1-like	GT268781	19	0	11	18	8	2	16	8	130	66	84	55	178	29	97	28	GT268781	1.79118	0	1.93656	5.67384	0.822234	0.67439	2.35187	3.0746	10.7349	21.2399	9.04518	16.9222	11.4352	8.18389	10.1307	11.4469	GT268781	Uncharacterized protein At3g01310.1	GT268781	GO:0005886	GO:0016787
AW043072	3.11996	2.76893	0.58891	8.69362	6.816	1.50411	1.03776e-12	2.82041e-11	AW043072	Lipoxygenase	AW043072	12	5	12	0	125	28	77	36	160	15	120	20	27	4	33	4	AW043072	1.13127	1.74826	2.11261	0	12.8474	9.44147	11.3184	13.8357	13.2122	4.82726	12.9217	6.15352	1.73456	1.12881	3.44651	1.63527	AW043072	Lipoxygenase	AW043072	GO:0006950	GO:0009605
TC158340	2.31484	0.989563	0.703924	4.9755	1.98558	1.62893	1.05167e-12	2.85379e-11	TC158340	Phytochrome A-Like Partial	TC158340	69	29	48	18	335	105	247	135	163	59	160	48	222	49	158	18	TC158340	6.5048	10.1399	8.45042	5.67384	34.431	35.4055	36.3069	51.8839	13.46	18.9872	17.2289	14.7685	14.2619	13.828	16.5015	7.35872	TC158340	Phytochrome A-Like Partial	TC158340	GO:0004871	GO:0006350
TC175318	2.91502	2.04595	1.70431	7.54237	4.12945	3.25873	1.10871e-12	3.00395e-11	TC175318	Upf0483 protein agap003155	TC175318	26	5	23	4	131	63	130	70	151	43	101	23	130	27	113	17	TC175318	2.45108	1.74826	4.04916	1.26085	13.4641	21.2433	19.1089	26.9028	12.469	13.8381	10.8758	7.07655	8.35157	7.61948	11.8017	6.9499	TC175318	Chromosome chr18 scaffold_1, whole genome shotgun sequence	TC175318	GO:0009719	GO:0008152
TC175219	1.79653	0.898292	-0.278579	3.47383	1.86386	1.213	1.16349e-12	3.14751e-11	TC175219	beta-amylase chloroplastic-like	TC175219	232	60	136	46	702	207	426	236	473	124	365	143	274	73	168	40	TC175219	21.8712	20.9792	23.9429	14.4998	72.151	69.7994	62.6184	90.7007	39.0586	39.9053	39.3035	43.9977	17.6025	20.6008	17.5459	16.3527	TC175219	beta-amylase chloroplastic-like	TC175219	GO:0006950	GO:0009628
TC172034	2.42053	1.66019	0.82113	5.35366	3.16057	1.76679	1.17224e-12	3.16632e-11	TC172034	Whitefly-Induced Gp91-Phox	TC172034	84	41	95	37	545	219	401	244	579	102	419	144	335	85	243	61	TC172034	7.91888	14.3358	16.7248	11.6629	56.0147	73.8458	58.9436	93.7753	47.8117	32.8253	45.1182	44.3054	21.5213	23.9873	25.3789	24.9379	TC172034	Whitefly-Induced Gp91-Phox	TC172034	GO:0003824	GO:0009653
TC183890	-0.658528	-3.40367	-4.05748	1.57847	10.5829	16.6503	1.18749e-12	3.20257e-11	TC183890	heat shock cognate 70 kDa protein 4-like isoform 1	TC183890	92	12	84	42	58	14	33	31	12	0	11	6	20	1	4	0	TC183890	8.67306	4.19584	14.7882	13.239	5.96119	4.72073	4.85072	11.9141	0.990917	0	1.18449	1.84606	1.28486	0.282203	0.417759	0	TC183890	heat shock cognate 70 kDa protein 4-like isoform 1	TC183890	GO:0000166
TC165054	1.37558	3.25159	3.07136	2.59472	9.52413	8.40568	1.19218e-12	3.2103e-11	TC165054	Predicted protein	TC165054	8	0	29	2	35	11	34	21	176	67	217	50	259	45	200	39	TC165054	0.754179	0	5.10546	0.630426	3.59727	3.70915	4.99772	8.07083	14.5334	21.5617	23.3667	15.3838	16.6389	12.6991	20.8879	15.9439	TC165054	Predicted protein	TC165054	GO:0005737	GO:0016020
FG616357	-3.29427	-1.86458	1.25679	9.81012	3.64161	2.38963	1.22768e-12	3.30084e-11	FG616357	(-)-alpha-pinene synthase	FG616357	122	19	290	9	35	2	15	3	87	31	21	11	839	279	142	131	FG616357	11.5012	6.64341	51.0546	2.83692	3.59727	0.67439	2.20487	1.15298	7.18415	9.97633	2.26129	3.38444	53.8997	78.7347	14.8304	53.5551	FG616357	(-)-alpha-pinene synthase	FG616357	GO:0005488	GO:0003824
GW754477	2.66448	1.90221	0.393333	6.33999	3.73784	1.31342	1.2788e-12	3.43305e-11	GW754477	Dehydrin 1	GW754477	59	20	84	22	508	152	376	191	198	119	513	96	254	47	123	15	GW754477	5.56207	6.99306	14.7882	6.93469	52.2118	51.2537	55.2689	73.4061	16.3501	38.2962	55.2402	29.5369	16.3177	13.2635	12.8461	6.13227	GW754477	Dehydrin 1	GW754477	GO:0009628	GO:0006950
TC184648	3.98726	2.2221	2.17229	15.8593	4.66572	4.50737	1.28913e-12	3.45551e-11	TC184648	Transcription factor BHLH113-like	TC184648	5	2	20	0	230	71	173	36	117	9	80	13	99	11	104	10	TC184648	0.471362	0.699306	3.52101	0	23.6392	23.9409	25.4296	13.8357	9.66144	2.89635	8.61446	3.99979	6.36004	3.10423	10.8617	4.08818	TC184648	Chromosome chr3 scaffold_199, whole genome shotgun sequence	TC184648	GO:0005515
TC158642	2.91095	3.17014	2.10632	7.52111	9.00137	4.30593	1.32984e-12	3.55919e-11	TC158642	Galactinol synthase	TC158642	26	6	35	4	242	64	238	48	279	56	317	158	302	58	154	15	TC158642	2.45108	2.09792	6.16177	1.26085	24.8726	21.5805	34.984	18.4476	23.0388	18.0218	34.1348	48.6128	19.4013	16.3678	16.0837	6.13227	TC158642	Galactinol synthase	TC158642	GO:0005737	GO:0005488
TC158569	-0.723225	-1.73702	-2.17675	1.65087	3.33345	4.52134	1.33559e-12	3.56914e-11	TC158569	Probable aquaporin	TC158569	224	105	200	74	194	43	128	51	105	34	68	35	103	38	50	13	TC158569	21.117	36.7136	35.2101	23.3258	19.9392	14.4994	18.8149	19.6006	8.67052	10.9418	7.32229	10.7687	6.61701	10.7237	5.22199	5.31463	TC158569	Probable aquaporin	TC158569	GO:0005488	GO:0005773
TC177956	-1.692	-2.72912	-2.59809	3.23105	6.63052	6.05486	1.3566e-12	3.61979e-11	TC177956	Type III chlorophyll a /b-binding protein precursor	TC177956	107	83	122	36	50	34	27	8	44	12	21	5	51	16	26	5	TC177956	10.0871	29.0212	21.4782	11.3477	5.13896	11.4646	3.96877	3.0746	3.63336	3.86181	2.26129	1.53838	3.27638	4.51525	2.71543	2.04409	TC177956	Type III chlorophyll a /b-binding protein precursor	TC177956	GO:0016020	GO:0009579
DR022184	5.66066	2.53422	2.5348	50.5859	5.79262	5.79496	1.37029e-12	3.65077e-11	DR022184	Peroxidase precursor	DR022184	0	0	6	0	107	38	99	74	56	0	15	3	52	10	12	0	DR022184	0	0	1.0563	0	10.9974	12.8134	14.5522	28.4401	4.62428	0	1.61521	0.923028	3.34063	2.82203	1.25328	0	DR022184	Peroxidase precursor	DR022184	GO:0005488	GO:0006950
TC191236	2.33419	0.858802	-0.365253	5.04267	1.81353	1.28811	1.39501e-12	3.71062e-11	TC191236	Elicitor-responsive protein 3	TC191236	45	14	51	9	275	65	186	94	187	11	110	33	105	6	43	10	TC191236	4.24226	4.89514	8.97857	2.83692	28.2643	21.9177	27.3404	36.1266	15.4418	3.53999	11.8449	10.1533	6.7455	1.69322	4.49091	4.08818	TC191236	Chromosome chr2 scaffold_112, whole genome shotgun sequence	TC191236	GO:0005737	GO:0005515
TC176462	2.34197	0.877808	0.445654	5.06993	1.83758	1.36193	1.39697e-12	3.71062e-11	TC176462	Probable protein phosphatase 2c 49-like	TC176462	60	14	21	4	244	52	138	55	117	20	53	31	95	24	65	7	TC176462	5.65634	4.89514	3.69706	1.26085	25.0781	17.5342	20.2848	21.1379	9.66144	6.43634	5.70708	9.53796	6.10307	6.77287	6.78858	2.86172	TC176462	Chromosome chr18 scaffold_137, whole genome shotgun sequence	TC176462	GO:0006464	GO:0005488
TC172648	2.84756	2.07116	0.664287	7.19781	4.20226	1.58478	1.41898e-12	3.76339e-11	TC172648	Dehydrin 1	TC172648	59	18	84	21	576	173	385	215	193	131	589	101	281	64	139	17	TC172648	5.56207	6.29375	14.7882	6.61948	59.2008	58.3348	56.5918	82.6299	15.9372	42.158	63.4239	31.0753	18.0522	18.061	14.5171	6.9499	TC172648	Dehydrin 1	TC172648	GO:0009628	GO:0006950
TC166894	1.12632	2.55558	3.05292	2.18302	5.87905	8.29888	1.42532e-12	3.77452e-11	TC166894	Nucleoside diphosphate kinase	TC166894	16	1	36	2	52	13	37	20	154	61	158	43	293	67	262	58	TC166894	1.50836	0.349653	6.33782	0.630426	5.34452	4.38354	5.43869	7.6865	12.7168	19.6308	17.0136	13.2301	18.8232	18.9076	27.3632	23.7114	TC166894	Nucleoside diphosphate kinase	TC166894	GO:0009058	GO:0009987
TC169601	1.96668	0.625871	-0.415894	3.90867	1.54314	1.33413	1.43933e-12	3.80589e-11	TC169601	Protein kinase domain-containing protein	TC169601	46	6	38	20	179	63	100	70	121	20	62	30	69	15	37	7	TC169601	4.33653	2.09792	6.68992	6.30426	18.3975	21.2433	14.6992	26.9028	9.99174	6.43634	6.6762	9.23028	4.43276	4.23305	3.86427	2.86172	TC169601	At1g74320/F1O17_1	TC169601	GO:0005737	GO:0016301
TC166526	2.98129	2.35366	0.653562	7.89691	5.1112	1.57305	1.45497e-12	3.84146e-11	TC166526	Dehydrin 1	TC166526	53	11	66	11	464	146	325	161	225	113	556	67	248	30	126	8	TC166526	4.99644	3.84618	11.6193	3.46734	47.6896	49.2305	47.7723	61.8763	18.5797	36.3653	59.8705	20.6143	15.9322	8.46609	13.1594	3.27054	TC166526	Dehydrin 1	TC166526	GO:0009628	GO:0006950
TC176879	0.502472	2.04861	2.27523	1.41664	4.13706	4.84076	1.47171e-12	3.87984e-11	TC176879	40s ribosomal protein	TC176879	44	7	34	9	41	23	47	14	208	84	131	43	298	58	207	66	TC176879	4.14799	2.44757	5.98572	2.83692	4.21395	7.75549	6.90861	5.38055	17.1759	27.0326	14.1062	13.2301	19.1444	16.3678	21.619	26.982	TC176879	Chromosome chr13 scaffold_181, whole genome shotgun sequence	TC176879	GO:0006139	GO:0006412
TC180313	3.06461	3.04416	2.02842	8.36639	8.24866	4.07958	1.47603e-12	3.88541e-11	TC180313	Galactinol synthase	TC180313	18	1	31	6	213	50	232	41	251	39	241	101	223	43	105	16	TC180313	1.6969	0.349653	5.45756	1.89128	21.892	16.8598	34.1021	15.7573	20.7267	12.5509	25.951	31.0753	14.3262	12.1347	10.9662	6.54108	TC180313	Galactinol synthase	TC180313	GO:0006950	GO:0009628
GT260183	-1.00154	-2.83355	-2.01043	2.00213	7.12827	4.02901	1.48236e-12	3.89625e-11	GT260183	Unknown	GT260183	164	40	97	47	104	10	42	29	29	4	19	11	89	16	33	4	GT260183	15.4607	13.9861	17.0769	14.815	10.689	3.37195	6.17365	11.1454	2.39472	1.28727	2.04593	3.38444	5.71761	4.51525	3.44651	1.63527	GT260183	cytochrome b, ascorbate dependent 3	GT260183	GO:0008150	GO:0005515
TC182268	2.55265	0.987251	0.0241291	5.8671	1.9824	1.01687	1.51735e-12	3.98224e-11	TC182268	Glucose-inhibited division protein A	TC182268	20	12	13	8	128	51	97	49	89	7	61	15	37	13	34	3	TC182268	1.88545	4.19584	2.28866	2.5217	13.1557	17.197	14.2582	18.8319	7.3493	2.25272	6.56852	4.61514	2.37698	3.66864	3.55095	1.22645	TC182268	Glucose-inhibited division protein A	TC182268
TC168370	0.744985	3.24401	3.46299	1.67596	9.47424	11.0272	1.56404e-12	4.09867e-11	TC168370	Pinosylvin Synthase	TC168370	27	3	47	2	41	11	90	6	473	112	480	35	478	113	605	90	TC168370	2.54536	1.04896	8.27437	0.630426	4.21395	3.70915	13.2292	2.30595	39.0586	36.0435	51.6867	10.7687	30.7081	31.8889	63.186	36.7936	TC168370	Pinosylvin Synthase	TC168370	GO:0009058	GO:0016740
FR730937	0.011314	1.2236	1.99349	1.00787	2.33528	3.98199	1.5875e-12	4.15395e-11	FR730937	Predicted protein	FR730937	83	37	57	19	97	20	75	26	239	87	200	70	527	150	313	116	FR730937	7.82461	12.9372	10.0349	5.98905	9.96958	6.7439	11.0244	9.99245	19.7358	27.9981	21.5361	21.5373	33.856	42.3305	32.6896	47.4228	FR730937	Predicted protein	FR730937	GO:0005730	GO:0005794
TC161612	-1.91346	-1.75933	-0.983805	3.76713	3.38541	1.97767	1.62162e-12	4.23692e-11	TC161612	MYB transcription factor MYB51	TC161612	329	106	148	91	110	22	51	16	144	23	73	34	233	73	157	33	TC161612	31.0156	37.0632	26.0555	28.6844	11.3057	7.41829	7.49657	6.1492	11.891	7.40179	7.86069	10.461	14.9686	20.6008	16.397	13.491	TC161612	MYB transcription factor MYB51	TC161612	GO:0009058	GO:0006139
TC172965	-0.475837	2.2869	0.957739	1.39072	4.88005	1.94226	1.62776e-12	4.24667e-11	TC172965	Unknown	TC172965	31	19	55	4	36	8	28	14	328	102	263	70	150	27	160	23	TC172965	2.92244	6.64341	9.68278	1.26085	3.70005	2.69756	4.11577	5.38055	27.0851	32.8253	28.32	21.5373	9.63642	7.61948	16.7104	9.40281	TC172965	Chromosome chr5 scaffold_2, whole genome shotgun sequence	TC172965	GO:0008150	GO:0009628
GW768359	2.56505	1.05416	1.02798	5.91776	2.07651	2.03916	1.64272e-12	4.27934e-11	GW768359	Aminophospholipid atpase	GW768359	48	13	39	25	255	116	151	153	175	46	84	46	147	69	124	25	GW768359	4.52508	4.54549	6.86597	7.88033	26.2087	39.1146	22.1957	58.8017	14.4509	14.8036	9.04518	14.1531	9.4437	19.472	12.9505	10.2204	GW768359	Chromosome chr14 scaffold_21, whole genome shotgun sequence	GW768359	GO:0016020	GO:0009536
TC188216	3.04822	2.29274	1.14395	8.27188	4.89987	2.20985	1.7015e-12	4.42591e-11	TC188216	Chloroplast omega-3 fatty acid desaturase	TC188216	44	30	121	19	746	226	625	337	883	137	568	158	452	83	316	41	TC188216	4.14799	10.4896	21.3021	5.98905	76.6733	76.2061	91.8698	129.518	72.915	44.0889	61.1626	48.6128	29.0378	23.4229	33.003	16.7615	TC188216	Chloroplast omega-3 fatty acid desaturase	TC188216	GO:0003824	GO:0006950
TC192114	0.370961	1.92099	2.41811	1.29321	3.78682	5.34469	2.00887e-12	5.21771e-11	TC192114	Predicted protein	TC192114	28	8	16	5	44	4	32	4	104	38	90	33	208	37	155	42	TC192114	2.63963	2.79722	2.81681	1.57607	4.52228	1.34878	4.70373	1.5373	8.58795	12.2291	9.69126	10.1533	13.3625	10.4415	16.1882	17.1703	TC192114	Predicted protein	TC192114	GO:0006412	GO:0003723
TC158198	0.136271	1.25428	2.07857	1.09906	2.38548	4.22389	2.03585e-12	5.27999e-11	TC158198	40s Ribosomal Protein S23-Like	TC158198	143	49	97	33	173	31	107	58	413	135	341	108	913	222	630	186	TC158198	13.481	17.133	17.0769	10.402	17.7808	10.4531	15.7281	22.2909	34.1041	43.4453	36.7191	33.229	58.6537	62.6491	65.797	76.0401	TC158198	40s Ribosomal Protein S23-Like	TC158198	GO:0005198	GO:0005840
TC156328	0.314612	0.843111	2.0017	1.24368	1.79391	4.00473	2.05176e-12	5.31343e-11	TC156328	Prostaglandin e synthase 2	TC156328	45	20	40	17	73	23	47	21	108	39	112	36	367	84	257	62	TC156328	4.24226	6.99306	7.04202	5.35862	7.50288	7.75549	6.90861	8.07083	8.91825	12.5509	12.0602	11.0763	23.5771	23.7051	26.841	25.3467	TC156328	Chromosome chr17 scaffold_16, whole genome shotgun sequence	TC156328	GO:0005739	GO:0019725
TC165126	0.0820032	1.43811	2.02649	1.05849	2.70966	4.07412	2.07023e-12	5.35337e-11	TC165126	Nascent polypeptide-associated complex subunit alpha-like	TC165126	70	16	61	11	68	27	53	17	249	74	184	48	459	80	328	81	TC165126	6.59907	5.59445	10.7391	3.46734	6.98899	9.10427	7.79056	6.53353	20.5615	23.8145	19.8132	14.7685	29.4875	22.5762	34.2562	33.1142	TC165126	Alpha chain of nascent polypeptide associated complex	TC165126	GO:0006810	GO:0006950
TC166741	-0.292874	-1.36665	-2.2878	1.22508	2.57871	4.88311	2.12666e-12	5.49123e-11	TC166741	Ser/Thr protein phosphatase family protein, expressed	TC166741	201	80	154	63	183	77	146	35	144	31	91	20	52	23	54	14	TC166741	18.9488	27.9722	27.1118	19.8584	18.8086	25.964	21.4608	13.4514	11.891	9.97633	9.79894	6.15352	3.34063	6.49067	5.63975	5.72345	TC166741	Ser/Thr protein phosphatase family protein, expressed	TC166741	GO:0006810	GO:0005488
TC177603	1.25568	2.96769	2.29445	2.3878	7.82284	4.90566	2.14924e-12	5.54138e-11	TC177603	Bifunctional 3 -phosphoadenosine 5 -phosphosulfate synthase	TC177603	19	4	13	6	44	6	29	21	147	48	189	47	116	26	155	19	TC177603	1.79118	1.39861	2.28866	1.89128	4.52228	2.02317	4.26276	8.07083	12.1387	15.4472	20.3517	14.4608	7.45217	7.33728	16.1882	7.76754	TC177603	Chromosome chr18 scaffold_1, whole genome shotgun sequence	TC177603	GO:0009058	GO:0005975
TC158267	2.21762	0.728456	0.6042	4.65126	1.65687	1.52014	2.16285e-12	5.5683e-11	TC158267	B2 Protein	TC158267	218	62	99	57	655	285	584	318	430	72	380	114	419	130	365	56	TC158267	20.5514	21.6785	17.429	17.9671	67.3204	96.1006	85.8431	122.215	35.5079	23.1708	40.9187	35.0751	26.9177	36.6864	38.1205	22.8938	TC158267	B2 Protein	TC158267
TC186766	0.0454447	1.20418	1.99557	1.032	2.30407	3.98774	2.17034e-12	5.57941e-11	TC186766	40s ribosomal protein s23	TC186766	111	42	77	27	135	26	88	38	321	105	264	87	718	174	438	148	TC186766	10.4642	14.6854	13.5559	8.51075	13.8752	8.76708	12.9353	14.6044	26.507	33.7908	28.4277	26.7678	46.1264	49.1033	45.7446	60.505	TC186766	Predicted protein	TC186766	GO:0005730	GO:0005794
TC187497	0.122961	1.24297	2.03763	1.08897	2.36685	4.1057	2.19243e-12	5.62798e-11	TC187497	40s ribosomal protein s23	TC187497	111	37	65	31	119	22	82	48	309	104	255	81	639	190	442	133	TC187497	10.4642	12.9372	11.4433	9.77161	12.2307	7.41829	12.0533	18.4476	25.5161	33.469	27.4586	24.9218	41.0512	53.6186	46.1624	54.3727	TC187497	Predicted protein	TC187497	GO:0005730	GO:0005794
TC194440	0.169442	1.48382	3.82685	1.12462	2.79688	14.1905	2.21445e-12	5.67622e-11	TC194440	Pectate lyase	TC194440	5	1	8	3	14	2	3	3	13	14	31	3	158	40	97	46	TC194440	0.471362	0.349653	1.4084	0.945639	1.43891	0.67439	0.440975	1.15298	1.07349	4.50544	3.3381	0.923028	10.1504	11.2881	10.1307	18.8056	TC194440	Pectate lyase	TC194440	GO:0016020	GO:0003824
TC175254	-1.31956	-2.4615	-2.6911	2.49591	5.50789	6.45805	2.24193e-12	5.7383e-11	TC175254	Cell number regulator 1-like	TC175254	121	50	209	37	82	20	42	32	48	14	27	14	54	7	29	12	TC175254	11.407	17.4826	36.7945	11.6629	8.42789	6.7439	6.17365	12.2984	3.96367	4.50544	2.90738	4.30746	3.46911	1.97542	3.02875	4.90581	TC175254	Chromosome chr1 scaffold_5, whole genome shotgun sequence	TC175254	GO:0005737	GO:0006950
TC169372	3.14932	3.61888	4.74542	8.87235	12.2854	26.8233	2.28911e-12	5.85055e-11	TC169372	Serine carboxypeptidase-like enzyme	TC169372	5	0	7	2	26	25	72	6	98	19	143	11	206	58	368	14	TC169372	0.471362	0	1.23235	0.630426	2.67226	8.42988	10.5834	2.30595	8.09249	6.11453	15.3983	3.38444	13.234	16.3678	38.4338	5.72345	TC169372	Serine carboxypeptidase-like 50 precursor	TC169372	GO:0005576	GO:0005737
TC164455	-0.0990035	-1.45579	-2.28104	1.07103	2.74307	4.8603	2.3262e-12	5.93669e-11	TC164455	Ser/Thr protein phosphatase family protein, expressed	TC164455	646	249	500	275	691	284	487	194	447	110	236	86	161	98	168	40	TC164455	60.9	87.0636	88.0252	86.6836	71.0204	95.7634	71.5849	74.5591	36.9117	35.3999	25.4126	26.4601	10.3431	27.6559	17.5459	16.3527	TC164455	Ser/Thr protein phosphatase family protein, expressed	TC164455	GO:0005615	GO:0005773
TC155146	2.78489	1.96667	0.917984	6.89186	3.90866	1.88947	2.38924e-12	6.08876e-11	TC155146	Glucan endo-1,3-beta-glucosidase 11-like	TC155146	37	8	39	8	254	63	321	59	307	40	164	37	197	23	75	12	TC155146	3.48808	2.79722	6.86597	2.5217	26.1059	21.2433	47.1843	22.6752	25.351	12.8727	17.6596	11.384	12.6558	6.49067	7.83298	4.90581	TC155146	glycosyl hydrolase family 17 protein	TC155146	GO:0005737	GO:0016787
TC162294	-1.99526	-2.91076	-1.68911	3.98687	7.52012	3.22457	2.46127e-12	6.2542e-11	TC162294	Amino acid	TC162294	227	48	148	46	78	2	34	16	44	2	34	8	112	27	46	17	TC162294	21.3998	16.7833	26.0555	14.4998	8.01678	0.67439	4.99772	6.1492	3.63336	0.643634	3.66114	2.46141	7.1952	7.61948	4.80423	6.9499	TC162294	Chromosome chr6 scaffold_25, whole genome shotgun sequence	TC162294	GO:0016020	GO:0005215
TC194580	2.24938	0.78669	0.0976811	4.75478	1.72511	1.07005	2.46013e-12	6.2542e-11	TC194580	UDP-glucose dehydrogenase	TC194580	95	21	32	18	264	119	248	86	208	27	109	40	167	44	62	2	TC194580	8.95588	7.34271	5.63362	5.67384	27.1337	40.1262	36.4539	33.052	17.1759	8.68906	11.7372	12.307	10.7286	12.4169	6.47526	0.817635	TC194580	UDP-glucose dehydrogenase	TC194580	GO:0003824	GO:0005829
TC157960	0.17258	1.17865	2.07836	1.12707	2.26366	4.22327	2.54637e-12	6.46109e-11	TC157960	40s Ribosomal Protein S23-Like	TC157960	129	45	85	30	152	31	98	54	360	106	301	96	783	208	547	173	TC157960	12.1611	15.7344	14.9643	9.45639	15.6224	10.4531	14.4052	20.7536	29.7275	34.1126	32.4119	29.5369	50.3021	58.6982	57.1285	70.7255	TC157960	40s Ribosomal Protein S23-Like	TC157960	GO:0005198	GO:0005840
TC185474	4.41032	3.55883	2.11607	21.2637	11.7846	4.33513	2.58364e-12	6.54622e-11	TC185474	Zinc finger, RING-type	TC185474	5	1	5	2	77	55	56	52	116	41	42	10	39	9	12	14	TC185474	0.471362	0.349653	0.880252	0.630426	7.914	18.5457	8.23153	19.9849	9.57886	13.1945	4.52259	3.07676	2.50547	2.53983	1.25328	5.72345	TC185474	Zinc finger, RING-type	TC185474	GO:0005488	GO:0006810
TC181033	3.11504	0.862597	0.233474	8.66401	1.81831	1.17566	2.69201e-12	6.81099e-11	TC181033	Unknown	TC181033	12	5	12	4	156	36	62	50	30	4	30	17	32	5	11	9	TC181033	1.13127	1.74826	2.11261	1.26085	16.0336	12.139	9.11348	19.2163	2.47729	1.28727	3.23042	5.23049	2.05577	1.41102	1.14884	3.67936	TC181033	Chromosome chr16 scaffold_10, whole genome shotgun sequence	TC181033	GO:0009856	GO:0005634
TC197407	-3.44789	-2.07327	1.3081	10.9123	4.2084	2.47615	2.75375e-12	6.95717e-11	TC197407	(-)-alpha-pinene synthase	TC197407	190	21	454	13	56	2	20	3	125	39	25	14	1420	411	213	211	TC197407	17.9118	7.34271	79.9269	4.09777	5.75564	0.67439	2.93983	1.15298	10.3221	12.5509	2.69202	4.30746	91.2248	115.985	22.2457	86.2605	TC197407	(-)-alpha-pinene synthase	TC197407	GO:0005488	GO:0009987
CO159065	0.571501	0.122242	2.79017	1.48607	1.08842	6.91709	2.80464e-12	7.07559e-11	CO159065	Pathogenesis-related protein PR-1	CO159065	28	2	20	8	29	8	44	7	19	7	39	11	148	35	330	46	CO159065	2.63963	0.699306	3.52101	2.5217	2.9806	2.69756	6.46763	2.69028	1.56895	2.25272	4.19955	3.38444	9.50794	9.87711	34.4651	18.8056	CO159065	PR-1	CO159065	GO:0005576
TC155384	-3.64441	-2.17583	1.21066	12.5048	4.51846	2.31444	2.98755e-12	7.51028e-11	TC155384	(-)-alpha-pinene synthase	TC155384	260	30	671	22	76	0	19	8	144	52	55	20	2051	526	285	297	TC155384	24.5108	10.4896	118.13	6.93469	7.81122	0	2.79284	3.0746	11.891	16.7345	5.92244	6.15352	131.762	148.439	29.7653	121.419	TC155384	(-)-alpha-pinene synthase	TC155384	GO:0005488	GO:0009987
TC155875	-0.135035	1.42658	1.89384	1.09812	2.68809	3.71623	2.98976e-12	7.51028e-11	TC155875	60s ribosomal protein	TC155875	170	63	127	48	202	39	172	29	562	171	531	187	1111	242	802	187	TC155875	16.0263	22.0281	22.3584	15.1302	20.7614	13.1506	25.2826	11.1454	46.4079	55.0307	57.1785	57.5354	71.3738	68.2931	83.7607	76.4489	TC155875	Chromosome chr5 scaffold_2, whole genome shotgun sequence	TC155875	GO:0005730	GO:0005773
GT232388	0.476233	3.6196	3.44463	1.39111	12.2916	10.8877	2.98876e-12	7.51028e-11	GT232388	Dirigent protein pDIR6	GT232388	7	0	25	0	13	0	39	2	178	59	184	80	163	52	179	63	GT232388	0.659907	0	4.40126	0	1.33613	0	5.73267	0.76865	14.6986	18.9872	19.8132	24.6141	10.4716	14.6746	18.6947	25.7555	GT232388	Dirigent protein pDIR6	GT232388
TC154966	1.99747	0.396603	-0.0927624	3.99299	1.3164	1.06641	3.11681e-12	7.80712e-11	TC154966	R2R3-MYB transcription factor MYB9	TC154966	46	11	29	8	142	47	138	44	77	17	57	14	69	12	51	5	TC154966	4.33653	3.84618	5.10546	2.5217	14.5946	15.8482	20.2848	16.9103	6.35838	5.47089	6.1378	4.30746	4.43276	3.38644	5.32643	2.04409	TC154966	R2R3-MYB transcription factor MYB9	TC154966	GO:0003700	GO:0009791
TC172315	0.666964	2.98379	4.63747	1.58773	7.91064	24.8896	3.11621e-12	7.80712e-11	TC172315	Pathogenesis-Related Protein Psemi	TC172315	11	0	45	1	25	1	84	4	409	27	305	42	953	131	761	249	TC172315	1.037	0	7.92227	0.315213	2.56948	0.337195	12.3473	1.5373	33.7737	8.68906	32.8426	12.9224	61.2234	36.9686	79.4786	101.796	TC172315	Pathogenesis-Related Protein Psemi	TC172315	GO:0009607	GO:0006950
TC167233	2.6794	6.04884	5.20588	6.40591	66.2038	36.9084	3.1582e-12	7.89955e-11	TC167233	Mate efflux family protein	TC167233	0	0	2	0	4	0	9	3	146	15	95	13	98	15	55	2	TC167233	0	0	0.352101	0	0.411117	0	1.32292	1.15298	12.0562	4.82726	10.2297	3.99979	6.2958	4.23305	5.74419	0.817635	TC167233	Chromosome chr10 scaffold_282, whole genome shotgun sequence	TC167233	GO:0005215	GO:0005886
TC162898	2.50245	3.14079	4.54869	5.66648	8.82005	23.404	3.25314e-12	8.12546e-11	TC162898	Photoassimilate-responsive protein PAR-like protein	TC162898	6	0	7	1	42	8	42	2	84	15	93	2	310	55	193	15	TC162898	0.565634	0	1.23235	0.315213	4.31673	2.69756	6.17365	0.76865	6.93642	4.82726	10.0143	0.615352	19.9153	15.5212	20.1569	6.13227	TC162898	Photoassimilate-responsive protein PAR-like protein	TC162898	GO:0006810
GT239748	2.44693	1.72713	0.873336	5.45256	3.31069	1.83189	3.26107e-12	8.13371e-11	GT239748	---NA---	GT239748	58	14	40	17	204	108	159	133	237	70	199	56	152	29	105	41	GT239748	5.4678	4.89514	7.04202	5.35862	20.967	36.4171	23.3717	51.1152	19.5706	22.5272	21.4285	17.2299	9.76491	8.18389	10.9662	16.7615	GT239748	---NA---	GT239748
TC184326	0.00557157	1.89733	2.13437	1.00387	3.72522	4.39046	3.27902e-12	8.16691e-11	TC184326	Chaperonin CPN60- mitochondrial-like	TC184326	35	12	42	10	59	13	25	13	219	83	177	29	401	54	252	45	TC184326	3.29953	4.19584	7.39412	3.15213	6.06397	4.38354	3.67479	4.99623	18.0842	26.7108	19.0595	8.92261	25.7614	15.239	26.3188	18.3968	TC184326	Chaperonin CPN60-2, mitochondrial precursor	TC184326	GO:0016020	GO:0005773
TC155858	2.65622	3.55029	3.96323	6.3038	11.7151	15.5973	3.29397e-12	8.19253e-11	TC155858	Unknown	TC155858	8	3	3	0	50	14	31	3	91	16	107	19	148	32	127	22	TC155858	0.754179	1.04896	0.528151	0	5.13896	4.72073	4.55674	1.15298	7.51445	5.14907	11.5218	5.84585	9.50794	9.0305	13.2638	8.99399	TC155858	Predicted protein	TC155858	GO:0009605	GO:0006950
CO369278	1.81716	0.105192	-0.273892	3.52387	1.07564	1.20907	3.33453e-12	8.2817e-11	CO369278	Unknown	CO369278	127	31	68	62	382	157	264	169	153	45	90	83	174	44	90	36	CO369278	11.9726	10.8392	11.9714	19.5432	39.2617	52.9396	38.8058	64.9509	12.6342	14.4818	9.69126	25.5371	11.1783	12.4169	9.39958	14.7174	CO369278	unknown	CO369278
TC175841	0.172499	2.14698	4.84869	1.12701	4.42901	28.8139	3.48155e-12	8.63463e-11	TC175841	Thaumatin-like protein	TC175841	1	0	11	0	2	0	15	0	35	1	64	2	195	53	242	54	TC175841	0.0942724	0	1.93656	0	0.205558	0	2.20487	0	2.89017	0.321817	6.89156	0.615352	12.5274	14.9568	25.2744	22.0762	TC175841	Thaumatin-like protein	TC175841	GO:0009605	GO:0006950
TC197481	0.0258217	1.95445	2.18198	1.01806	3.87569	4.53776	3.51042e-12	8.69397e-11	TC197481	Unknown	TC197481	64	11	68	10	71	16	57	17	370	75	342	53	527	84	432	60	TC197481	6.03343	3.84618	11.9714	3.15213	7.29732	5.39512	8.37852	6.53353	30.5533	24.1363	36.8268	16.3068	33.856	23.7051	45.118	24.5291	TC197481	Predicted protein	TC197481	GO:0005730	GO:0007275
TC182469	2.17319	0.366231	-0.637122	4.51018	1.28898	1.55522	3.71985e-12	9.1997e-11	TC182469	EDS1-like protein	TC182469	47	16	105	14	281	155	357	80	147	28	140	36	63	16	102	10	TC182469	4.4308	5.59445	18.4853	4.41298	28.881	52.2653	52.476	30.746	12.1387	9.01088	15.0753	11.0763	4.0473	4.51525	10.6529	4.08818	TC182469	EDS1-like protein	TC182469	GO:0009605	GO:0006950
TC164248	0.32911	1.47961	2.20712	1.25624	2.78873	4.61753	3.78979e-12	9.3595e-11	TC164248	Protein	TC164248	53	4	24	11	46	18	39	7	148	32	103	34	245	52	206	54	TC164248	4.99644	1.39861	4.22521	3.46734	4.72784	6.06951	5.73267	2.69028	12.2213	10.2981	11.0911	10.461	15.7395	14.6746	21.5146	22.0762	TC164248	Wrp15a	TC164248	GO:0006139	GO:0006412
TC170737	2.44306	1.94477	1.03968	5.43793	3.84977	2.05577	3.80042e-12	9.36265e-11	TC170737	dof zinc finger protein Dof13	TC170737	130	41	125	32	725	267	500	262	828	173	524	210	457	149	296	73	TC170737	12.2554	14.3358	22.0063	10.0868	74.5149	90.0311	73.4958	100.693	68.3733	55.6744	56.4247	64.612	29.359	42.0483	30.9142	29.8437	TC170737	Dof13	TC170737	GO:0009058	GO:0006139
TC184813	0.974097	2.20179	2.24076	1.96441	4.6005	4.72647	3.80171e-12	9.36265e-11	TC184813	Metal ion binding protein	TC184813	90	25	100	30	207	67	150	70	690	197	520	145	849	172	637	144	TC184813	8.48452	8.74132	17.605	9.45639	21.2753	22.5921	22.0487	26.9028	56.9777	63.398	55.994	44.613	54.5422	48.5389	66.5281	58.8697	TC184813	Chromosome chr18 scaffold_1, whole genome shotgun sequence	TC184813	GO:0006810	GO:0005488
CO167776	-0.154042	-1.46025	-2.28485	1.11268	2.75156	4.87312	3.81377e-12	9.36611e-11	CO167776	Unknown	CO167776	594	181	267	146	393	161	202	188	286	59	204	51	248	24	116	24	CO167776	55.9978	63.2872	47.0055	46.0211	40.3922	54.2884	29.6923	72.2531	23.6169	18.9872	21.9669	15.6915	15.9322	6.77287	12.115	9.81162	CO167776	unknown	CO167776
TC158681	0.868399	4.05384	5.29345	1.82564	16.6084	39.2181	3.80848e-12	9.36611e-11	TC158681	Extensin	TC158681	4	0	3	0	5	0	9	0	12	42	57	2	110	43	154	38	TC158681	0.37709	0	0.528151	0	0.513896	0	1.32292	0	0.990917	13.5163	6.1378	0.615352	7.06671	12.1347	16.0837	15.5351	TC158681	Extensin	TC158681
TC161868	0.915769	2.23134	2.40702	1.88658	4.69571	5.30377	3.87898e-12	9.51297e-11	TC161868	Pinus taeda anonymous locus cl2315contig1_03 genomic sequence	TC161868	90	19	88	20	150	44	143	62	510	136	602	128	757	234	612	95	TC161868	8.48452	6.64341	15.4924	6.30426	15.4169	14.8366	21.0198	23.8282	42.114	43.7671	64.8238	39.3825	48.6318	66.0355	63.9171	38.8377	TC161868	Predicted protein	TC161868	GO:0005515	GO:0003677
DR069964	3.26419	2.54793	1.17905	9.60772	5.84795	2.26428	4.06408e-12	9.95303e-11	DR069964	Lipoxygenase	DR069964	17	6	7	0	123	33	59	50	129	15	74	26	35	8	33	12	DR069964	1.60263	2.09792	1.23235	0	12.6418	11.1274	8.67251	19.2163	10.6524	4.82726	7.96837	7.99958	2.2485	2.25762	3.44651	4.90581	DR069964	Lipoxygenase	DR069964	GO:0006950	GO:0009719
TC196201	2.12038	4.05938	0.663437	4.34807	16.6723	1.58385	4.1248e-12	1.00877e-10	TC196201	Cold acclimation protein 1	TC196201	2	0	15	0	62	4	21	10	272	25	126	50	19	8	13	2	TC196201	0.188545	0	2.64076	0	6.37231	1.34878	3.08682	3.84325	22.4608	8.04543	13.5678	15.3838	1.22061	2.25762	1.35772	0.817635	TC196201	Cold acclimation protein 1	TC196201	GO:0009628	GO:0006950
TC169797	2.45079	1.08622	0.132867	5.46714	2.12317	1.09647	4.14928e-12	1.01335e-10	TC169797	Mevalonate kinase	TC169797	24	8	21	10	140	45	105	59	120	6	77	17	53	13	33	8	TC169797	2.26254	2.79722	3.69706	3.15213	14.3891	15.1738	15.4341	22.6752	9.90917	1.9309	8.29141	5.23049	3.40487	3.66864	3.44651	3.27054	TC169797	Mevalonate kinase	TC169797
TC184174	-0.495383	2.4013	2.38467	1.4097	5.28279	5.22225	4.19663e-12	1.02349e-10	TC184174	Ribosomal protein l10e family	TC184174	6	9	16	3	14	2	13	2	139	19	92	42	148	35	98	26	TC184174	0.565634	3.14688	2.81681	0.945639	1.43891	0.67439	1.91089	0.76865	11.4781	6.11453	9.90662	12.9224	9.50794	9.87711	10.2351	10.6293	TC184174	Sporulation domain protein	TC184174	GO:0006412	GO:0003723
TC168911	5.30723	5.61268	5.31315	39.5945	48.931	39.7573	4.21588e-12	1.02676e-10	TC168911	Unknown	TC168911	1	0	2	0	60	9	65	15	164	17	38	27	162	28	29	10	TC168911	0.0942724	0	0.352101	0	6.16675	3.03476	9.55446	5.76488	13.5425	5.47089	4.09187	8.30725	10.4073	7.90169	3.02875	4.08818	TC168911	Os06g0186600 protein	TC168911
TC182032	4.1919	5.09547	4.39775	18.2763	34.1891	21.0792	4.23306e-12	1.02952e-10	TC182032	R2R3-MYB transcription factor MYB12	TC182032	2	0	3	1	36	18	18	27	123	55	95	12	134	22	60	11	TC182032	0.188545	0	0.528151	0.315213	3.70005	6.06951	2.64585	10.3768	10.1569	17.6999	10.2297	3.69211	8.60854	6.20847	6.26638	4.49699	TC182032	R2R3-MYB transcription factor MYB12	TC182032	GO:0006950	GO:0007165
TC166875	-0.128115	1.9854	1.51268	1.09286	3.95974	2.85339	4.51229e-12	1.09591e-10	TC166875	Crt homolog 1-like	TC166875	38	6	33	26	34	11	37	16	241	70	163	73	165	53	175	39	TC166875	3.58235	2.09792	5.80967	8.19554	3.49449	3.70915	5.43869	6.1492	19.9009	22.5272	17.552	22.4604	10.6001	14.9568	18.277	15.9439	TC166875	Chromosome chr6 scaffold_25, whole genome shotgun sequence	TC166875	GO:0008150	GO:0009605
TC161180	-0.0245961	2.48146	2.19877	1.01719	5.58462	4.59087	4.5749e-12	1.10959e-10	TC161180	Inositol hexakisphosphate and diphosphoinositol-pentakisphosphate kinase 1-like	TC161180	29	2	7	10	18	0	18	9	124	38	85	53	174	32	91	22	TC161180	2.7339	0.699306	1.23235	3.15213	1.85003	0	2.64585	3.45893	10.2395	12.2291	9.15286	16.3068	11.1783	9.0305	9.50402	8.99399	TC161180	Chromosome chr14 scaffold_21, whole genome shotgun sequence	TC161180	GO:0005737	GO:0016787
TC170579	2.21615	0.819244	0.601319	4.64651	1.76448	1.5171	4.66377e-12	1.12958e-10	TC170579	Gda2 Protein	TC170579	234	57	132	56	774	308	657	316	501	95	432	119	495	137	392	56	TC170579	22.0597	19.9302	23.2387	17.6519	79.5511	103.856	96.5735	121.447	41.3708	30.5726	46.5181	36.6135	31.8002	38.6618	40.9404	22.8938	TC170579	Gda2 Protein	TC170579
TC188595	-0.734866	1.87749	1.59627	1.66424	3.67436	3.02361	4.88137e-12	1.18066e-10	TC188595	Glucan endo-1,3-beta-glucosidase 11-like	TC188595	37	9	31	4	29	2	15	6	156	55	131	33	140	30	136	34	TC188595	3.48808	3.14688	5.45756	1.26085	2.9806	0.67439	2.20487	2.30595	12.8819	17.6999	14.1062	10.1533	8.994	8.46609	14.2038	13.8998	TC188595	Os06g0531000 protein	TC188595	GO:0006950	GO:0008219
TC157629	-0.389645	0.339401	1.52336	1.31007	1.26523	2.8746	5.09978e-12	1.23179e-10	TC157629	Unknown	TC157629	100	35	71	33	78	26	69	21	172	54	137	43	525	107	354	85	TC157629	9.42724	12.2379	12.4996	10.402	8.01678	8.76708	10.1424	8.07083	14.2031	17.3781	14.7523	13.2301	33.7275	30.1957	36.9717	34.7495	TC157629	Prohibitin-like protein	TC157629	GO:0005886	GO:0006950
TC184281	4.06748	2.25561	-0.203171	16.7662	4.77537	1.15123	5.13378e-12	1.23831e-10	TC184281	-oxoglutarate 3-dioxygenase	TC184281	1	2	7	1	84	39	85	18	34	16	16	8	2	2	8	2	TC184281	0.0942724	0.699306	1.23235	0.315213	8.63345	13.1506	12.4943	6.91785	2.8076	5.14907	1.72289	2.46141	0.128486	0.564406	0.835518	0.817635	TC184281	Chromosome chr2 scaffold_105, whole genome shotgun sequence	TC184281	GO:0008152	GO:0003824
TC174640	0.492011	1.38215	2.46048	1.4064	2.60656	5.504	5.19481e-12	1.25131e-10	TC174640	40s ribosomal protein	TC174640	33	10	29	3	59	8	36	12	106	29	99	25	280	51	244	48	TC174640	3.11099	3.49653	5.10546	0.945639	6.06397	2.69756	5.2917	4.6119	8.7531	9.3327	10.6604	7.6919	17.988	14.3924	25.4833	19.6232	TC174640	40S ribosomal protein S15	TC174640	GO:0005730	GO:0005198
TC174321	1.79929	0.533188	-0.520546	3.48048	1.44712	1.4345	5.34223e-12	1.28506e-10	TC174321	Elicitor-responsive protein 3	TC174321	108	23	69	23	368	83	228	101	249	25	156	40	165	13	68	14	TC174321	10.1814	8.04202	12.1475	7.2499	37.8227	27.9872	33.5141	38.8168	20.5615	8.04543	16.7982	12.307	10.6001	3.66864	7.1019	5.72345	TC174321	Chromosome chr2 scaffold_112, whole genome shotgun sequence	TC174321	GO:0005737	GO:0005515
GW753559	2.48305	1.15949	0.262712	5.59078	2.23378	1.19973	5.35265e-12	1.28581e-10	GW753559	Unknown	GW753559	31	10	10	8	123	63	88	38	76	26	58	12	64	13	19	9	GW753559	2.92244	3.49653	1.7605	2.5217	12.6418	21.2433	12.9353	14.6044	6.27581	8.36725	6.24548	3.69211	4.11154	3.66864	1.98435	3.67936	GW753559	Chromosome chr2 scaffold_112, whole genome shotgun sequence	GW753559	GO:0009719	GO:0005488
TC160816	2.51315	1.23419	0.512978	5.70866	2.35249	1.42699	5.42296e-12	1.30092e-10	TC160816	Flavanone 3-hydroxylase	TC160816	50	16	42	10	229	123	161	101	159	48	127	35	131	13	139	10	TC160816	4.71362	5.59445	7.39412	3.15213	23.5364	41.475	23.6657	38.8168	13.1296	15.4472	13.6754	10.7687	8.41581	3.66864	14.5171	4.08818	TC160816	Flavanone 3-hydroxylase	TC160816	GO:0009058	GO:0003824
TC175960	1.46288	2.67706	2.31264	2.75657	6.39551	4.96791	5.49216e-12	1.31393e-10	TC175960	NtPRp27-like protein	TC175960	15	7	25	14	79	22	73	23	345	60	159	60	184	45	192	52	TC175960	1.41409	2.44757	4.40126	4.41298	8.11956	7.41829	10.7304	8.83948	28.4889	19.309	17.1212	18.4606	11.8207	12.6991	20.0524	21.2585	TC175960	NtPRp27-like protein	TC175960
TC171006	3.23696	2.62284	2.38634	9.42805	6.1596	5.2283	5.48711e-12	1.31393e-10	TC171006	RING-H2 finger protein ATL1D	TC171006	11	0	15	2	135	37	70	32	125	18	84	22	102	29	79	11	TC171006	1.037	0	2.64076	0.630426	13.8752	12.4762	10.2894	12.2984	10.3221	5.79271	9.04518	6.76887	6.55277	8.18389	8.25074	4.49699	TC171006	RING-H2 finger protein ATL1D	TC171006	GO:0005488	GO:0009987
TC177567	0.0880174	-1.39386	-2.28237	1.06291	2.62782	4.86476	5.62176e-12	1.34311e-10	TC177567	Purple acid phosphatase 3 isoform 2	TC177567	236	91	191	99	244	148	191	76	176	51	84	25	58	41	60	13	TC177567	22.2483	31.8184	33.6256	31.2061	25.0781	49.9049	28.0754	29.2087	14.5334	16.4127	9.04518	7.6919	3.72608	11.5703	6.26638	5.31463	TC177567	Uncharacterized protein At2g01890.2	TC177567	GO:0005615	GO:0005773
FE520294	2.0754	0.49435	-0.38297	4.2146	1.40869	1.30402	5.76252e-12	1.37487e-10	FE520294	NADH dehydrogenase subunit 5	FE520294	64	20	19	7	169	62	113	69	82	22	78	16	81	3	44	8	FE520294	6.03343	6.99306	3.34496	2.20649	17.3697	20.9061	16.6101	26.5184	6.77127	7.07998	8.39909	4.92282	5.20367	0.846609	4.59535	3.27054	FE520294	NADH dehydrogenase subunit 5	FE520294
TC192453	-0.528152	1.59442	1.73085	1.44208	3.01972	3.31924	5.82192e-12	1.38716e-10	TC192453	---NA---	TC192453	28	12	29	12	34	4	29	2	150	41	124	35	205	44	155	32	TC192453	2.63963	4.19584	5.10546	3.78256	3.49449	1.34878	4.26276	0.76865	12.3865	13.1945	13.3524	10.7687	13.1698	12.4169	16.1882	13.0822	TC192453	---NA---	TC192453
TC155520	-0.153545	-1.43822	-2.27729	1.1123	2.70986	4.84768	5.87454e-12	1.39781e-10	TC155520	Unknown	TC155520	957	277	441	218	653	241	369	276	479	94	302	86	389	66	166	26	TC155520	90.2187	96.8539	77.6383	68.7165	67.1148	81.264	54.2399	106.074	39.5541	30.2508	32.5196	26.4601	24.9905	18.6254	17.337	10.6293	TC155520	Chromosome undetermined scaffold_113, whole genome shotgun sequence	TC155520
TC161702	2.12626	0.417342	-0.373346	4.36583	1.33546	1.29535	6.08167e-12	1.44514e-10	TC161702	EDS1-like protein	TC161702	39	11	54	8	175	91	180	49	88	13	100	20	46	15	57	9	TC161702	3.67662	3.84618	9.50673	2.5217	17.9864	30.6848	26.4585	18.8319	7.26672	4.18362	10.7681	6.15352	2.95517	4.23305	5.95306	3.67936	TC161702	EDS1-like protein	TC161702	GO:0009605	GO:0006950
TC168238	0.458794	2.06528	2.60849	1.37439	4.18514	6.09865	6.10755e-12	1.44933e-10	TC168238	Chaperonin CPN60- mitochondrial	TC168238	27	4	25	2	43	2	30	10	106	43	111	31	197	68	140	46	TC168238	2.54536	1.39861	4.40126	0.630426	4.41951	0.67439	4.40975	3.84325	8.7531	13.8381	11.9526	9.53796	12.6558	19.1898	14.6216	18.8056	TC168238	Chaperonin CPN60-1, mitochondrial precursor	TC168238	GO:0005488	GO:0019538
TC159524	-0.328354	1.51895	2.25619	1.25558	2.86583	4.7773	6.5084e-12	1.54237e-10	TC159524	Unknown	TC159524	16	13	21	4	23	7	11	7	108	19	88	25	211	34	168	33	TC159524	1.50836	4.54549	3.69706	1.26085	2.36392	2.36037	1.61691	2.69028	8.91825	6.11453	9.4759	7.6919	13.5552	9.5949	17.5459	13.491	TC159524	Os01g0143700 protein	TC159524	GO:0006139	GO:0009058
TC155419	-0.931952	-2.03803	-2.55781	1.90786	4.10683	5.88814	6.67183e-12	1.57897e-10	TC155419	101 kDa heat shock protein	TC155419	389	147	472	150	348	50	167	112	240	38	127	36	234	26	90	18	TC155419	36.672	51.399	83.0958	47.282	35.7672	16.8598	24.5476	43.0444	19.8183	12.2291	13.6754	11.0763	15.0328	7.33728	9.39958	7.35872	TC155419	101 kDa heat shock protein	TC155419	GO:0006950	GO:0009628
TC190883	-1.32519	-2.29727	-2.9563	2.50566	4.91528	7.76131	6.90956e-12	1.63303e-10	TC190883	Metallothionein-Like Protein	TC190883	136	69	397	65	98	36	102	48	54	23	99	20	49	15	53	14	TC190883	12.821	24.1261	69.892	20.4889	10.0724	12.139	14.9931	18.4476	4.45913	7.40179	10.6604	6.15352	3.1479	4.23305	5.53531	5.72345	TC190883	Metallothionein-Like Protein	TC190883
NP542704	2.40247	3.34811	1.27889	5.28707	10.1832	2.42653	7.46084e-12	1.76096e-10	NP542704	Dehydrin [Pinus sylvestris]	NP542704	21	7	36	4	120	30	138	71	470	108	498	29	122	19	121	16	NP542704	1.97972	2.44757	6.33782	1.26085	12.3335	10.1159	20.2848	27.2871	38.8109	34.7563	53.625	8.92261	7.83763	5.36186	12.6372	6.54108	NP542704	GB|AJ512366.1|CAD54623.1 dehydrin [Pinus sylvestris]	NP542704	GO:0009628	GO:0006950
TC183529	-0.726137	1.73907	1.87755	1.6542	3.3382	3.67451	8.19101e-12	1.93071e-10	TC183529	Pectate Lyase	TC183529	41	11	41	5	23	8	32	1	129	61	192	33	217	60	182	45	TC183529	3.86517	3.84618	7.21807	1.57607	2.36392	2.69756	4.70373	0.384325	10.6524	19.6308	20.6747	10.1533	13.9407	16.9322	19.008	18.3968	TC183529	Pectate Lyase	TC183529	GO:0003824
GW745488	-0.847559	1.3032	1.79768	1.79945	2.46775	3.47661	8.45347e-12	1.9899e-10	GW745488	Probable nucleolar protein 5-2-like	GW745488	31	10	28	11	26	6	15	3	108	37	97	25	250	33	193	20	GW745488	2.92244	3.49653	4.92941	3.46734	2.67226	2.02317	2.20487	1.15298	8.91825	11.9072	10.445	7.6919	16.0607	9.3127	20.1569	8.17635	GW745488	SAR DNA-binding protein-1	GW745488	GO:0006139	GO:0005829
TC172871	-0.459404	1.60539	1.72511	1.37497	3.04279	3.30604	8.48582e-12	1.99485e-10	TC172871	Kinase-Like Protein Tmkl1-Like	TC172871	157	25	103	29	121	26	74	17	521	170	355	104	813	199	491	59	TC172871	14.8008	8.74132	18.1332	9.14118	12.4363	8.76708	10.8774	6.53353	43.0223	54.7089	38.2266	31.9983	52.2294	56.1584	51.2799	24.1202	TC172871	Kinase-Like Protein Tmkl1-Like	TC172871	GO:0006464	GO:0008150
GW759404	3.9663	2.90062	1.4392	15.6306	7.46747	2.71171	8.58174e-12	2.0147e-10	GW759404	Protein	GW759404	5	0	6	4	101	30	115	23	100	26	36	6	33	6	24	4	GW759404	0.471362	0	1.0563	1.26085	10.3807	10.1159	16.904	8.83948	8.25764	8.36725	3.87651	1.84606	2.12001	1.69322	2.50655	1.63527	GW759404	Predicted protein	GW759404	GO:0009987	GO:0006950
TC165603	4.87818	4.6787	2.19322	29.4088	25.6112	4.57326	8.66307e-12	2.03108e-10	TC165603	---NA---	TC165603	2	0	5	0	126	11	68	36	151	43	52	14	55	0	15	1	TC165603	0.188545	0	0.880252	0	12.9502	3.70915	9.99543	13.8357	12.469	13.8381	5.5994	4.30746	3.53336	0	1.5666	0.408818	TC165603	Fibronectin-attachment family protein precursor	TC165603
TC198079	1.32612	1.85737	2.46329	2.50728	3.62346	5.51472	8.70961e-12	2.03928e-10	TC198079	Serine Hydrolase (FSH1)	TC198079	213	32	67	38	268	126	223	108	616	214	339	183	1014	327	772	214	TC198079	20.08	11.1889	11.7954	11.9781	27.5448	42.4866	32.7791	41.5071	50.8671	68.8689	36.5038	56.3047	65.1422	92.2804	80.6275	87.487	TC198079	Serine Hydrolase (FSH1)	TC198079
TC187313	2.58313	2.22295	1.66049	5.9924	4.66846	3.16125	9.37656e-12	2.19252e-10	TC187313	Low quality protein: protein kinase chloroplastic-like	TC187313	53	6	50	15	288	115	197	100	261	84	225	116	319	69	187	32	TC187313	4.99644	2.09792	8.80252	4.7282	29.6004	38.7775	28.9574	38.4325	21.5524	27.0326	24.2282	35.6904	20.4935	19.472	19.5302	13.0822	TC187313	Chromosome chr1 scaffold_84, whole genome shotgun sequence	TC187313	GO:0006464	GO:0016301
TC181612	3.30371	0.914451	0.654089	9.87451	1.88485	1.57362	9.5492e-12	2.22992e-10	TC181612	Unknown	TC181612	22	2	20	2	224	37	90	77	74	1	35	15	45	3	60	5	TC181612	2.07399	0.699306	3.52101	0.630426	23.0225	12.4762	13.2292	29.593	6.11065	0.321817	3.76882	4.61514	2.89093	0.846609	6.26638	2.04409	TC181612	unknown	TC181612	GO:0008152	GO:0008150
TC189378	0.234403	2.25204	2.12426	1.17642	4.76355	4.3598	9.56974e-12	2.23175e-10	TC189378	Unknown	TC189378	53	22	64	10	83	24	90	9	357	135	343	101	288	111	356	107	TC189378	4.99644	7.69236	11.2672	3.15213	8.53067	8.09269	13.2292	3.45893	29.4798	43.4453	36.9345	31.0753	18.5019	31.3245	37.1805	43.7435	TC189378	Predicted protein	TC189378	GO:0030246	GO:0005737
BF186114	0.492618	2.56427	2.40635	1.407	5.91456	5.30131	9.72412e-12	2.26475e-10	BF186114	Aldose 1-epimerase family protein, expressed	BF186114	17	7	27	3	32	3	36	13	162	57	169	46	134	47	149	52	BF186114	1.60263	2.44757	4.75336	0.945639	3.28893	1.01159	5.2917	4.99623	13.3774	18.3436	18.198	14.1531	8.60854	13.2635	15.5615	21.2585	BF186114	Aldose 1-epimerase family protein, expressed	BF186114	GO:0005829	GO:0005576
GT235772	2.2574	1.401	0.367802	4.78129	2.64085	1.29039	9.77897e-12	2.27452e-10	GT235772	Chloroplast nucleoid DNA-binding protein-like protein	GT235772	46	23	47	17	258	133	139	99	155	61	197	62	93	31	76	35	GT235772	4.33653	8.04202	8.27437	5.35862	26.517	44.847	20.4318	38.0482	12.7993	19.6308	21.2131	19.0759	5.97458	8.7483	7.93742	14.3086	GT235772	Chloroplast nucleoid DNA-binding protein-like protein	GT235772	GO:0016020	GO:0005576
TC160127	2.37914	1.19819	1.14295	5.20225	2.29452	2.20831	9.98718e-12	2.31988e-10	TC160127	Protein kinase chloroplastic-like	TC160127	82	32	59	30	395	197	286	155	282	69	192	90	335	99	259	33	TC160127	7.73034	11.1889	10.387	9.45639	40.5978	66.4275	42.0396	59.5704	23.2865	22.2054	20.6747	27.6908	21.5213	27.9381	27.0499	13.491	TC160127	Chromosome chr6 scaffold_3, whole genome shotgun sequence	TC160127	GO:0006464	GO:0016301
TC166415	0.194434	2.52431	2.50743	1.14427	5.75299	5.68607	1.00403e-11	2.32914e-10	TC166415	Aldose 1-Epimerase Family Protein	TC166415	138	73	178	22	172	52	234	62	1134	474	1071	388	953	439	1072	447	TC166415	13.0096	25.5247	31.337	6.93469	17.678	17.5342	34.396	23.8282	93.6416	152.541	115.326	119.378	61.2234	123.887	111.959	182.741	TC166415	Aldose 1-Epimerase Family Protein	TC166415	GO:0030246	GO:0003824
TC160710	2.97702	3.38625	1.43818	7.87358	10.4559	2.70979	1.00739e-11	2.33079e-10	TC160710	Glutathione peroxidase	TC160710	31	7	35	6	99	72	141	158	317	60	340	251	144	56	105	12	TC160710	2.92244	2.44757	6.16177	1.89128	10.1751	24.2781	20.7258	60.7234	26.1767	19.309	36.6114	77.2267	9.25097	15.8034	10.9662	4.90581	TC160710	Glutathione peroxidase	TC160710	GO:0009056	GO:0009987
TC177278	0.238289	1.536	2.18715	1.17959	2.89989	4.55404	1.00716e-11	2.33079e-10	TC177278	40s ribosomal protein sa	TC177278	210	79	135	35	282	47	224	58	738	215	623	183	1345	322	977	298	TC177278	19.7972	27.6226	23.7668	11.0325	28.9837	15.8482	32.9261	22.2909	60.9414	69.1907	67.0851	56.3047	86.4066	90.8694	102.038	121.828	TC177278	Uncharacterized protein At1g72370.2	TC177278	GO:0006412	GO:0006139
TC157450	2.23856	2.54623	1.31321	4.71925	5.84107	2.48494	1.02085e-11	2.35881e-10	TC157450	Protein	TC157450	79	38	86	16	430	193	274	144	721	275	471	192	367	116	311	53	TC157450	7.44752	13.2868	15.1403	5.04341	44.1951	65.0787	40.2757	55.3428	59.5376	88.4997	50.7176	59.0738	23.5771	32.7356	32.4808	21.6673	TC157450	Protein	TC157450	GO:0003700	GO:0003677
NP542708	2.85417	3.44018	1.62801	7.23089	10.8542	3.09085	1.02958e-11	2.37587e-10	NP542708	Dehydrin [Pinus sylvestris]	NP542708	20	6	38	2	139	41	113	123	381	134	467	48	158	31	113	23	NP542708	1.88545	2.09792	6.68992	0.630426	14.2863	13.825	16.6101	47.272	31.4616	43.1235	50.2869	14.7685	10.1504	8.7483	11.8017	9.40281	NP542708	GB|AJ512362.1|CAD54619.1 dehydrin [Pinus sylvestris]	NP542708	GO:0009628	GO:0006950
DR744760	0.0826589	-1.46992	-1.99816	1.05897	2.77006	3.9949	1.03211e-11	2.3786e-10	DR744760	Purple acid phosphatase 3 isoform 1	DR744760	180	43	158	63	183	88	141	53	121	24	68	17	59	34	46	10	DR744760	16.969	15.0351	27.816	19.8584	18.8086	29.6732	20.7258	20.3692	9.99174	7.72361	7.32229	5.23049	3.79033	9.5949	4.80423	4.08818	DR744760	Uncharacterized protein At2g01890.2	DR744760	GO:0005615	GO:0005773
DR388555	0.0126913	-1.4934	-2.05226	1.00884	2.81552	4.14754	1.06973e-11	2.46205e-10	DR388555	Purple acid phosphatase 3 isoform 2	DR388555	165	48	148	70	174	80	135	54	121	22	69	17	53	35	47	8	DR388555	15.5549	16.7833	26.0555	22.0649	17.8836	26.9756	19.8439	20.7536	9.99174	7.07998	7.42997	5.23049	3.40487	9.87711	4.90867	3.27054	DR388555	Acid phosphatase type 5 precursor	DR388555	GO:0005615	GO:0005773
TC187238	0.0654399	1.92258	2.28606	1.0464	3.791	4.87723	1.08723e-11	2.49907e-10	TC187238	40s ribosomal protein s19-3	TC187238	20	4	25	7	27	2	21	12	148	34	82	31	195	37	153	36	TC187238	1.88545	1.39861	4.40126	2.20649	2.77504	0.67439	3.08682	4.6119	12.2213	10.9418	8.82982	9.53796	12.5274	10.4415	15.9793	14.7174	TC187238	40S ribosomal protein S19-1	TC187238	GO:0005730	GO:0005773
TC166292	0.0465017	1.15123	1.76482	1.03276	2.22103	3.39832	1.12699e-11	2.58708e-10	TC166292	Transcription factor btf3 homolog	TC166292	89	23	54	29	108	22	71	20	235	50	219	76	424	117	313	85	TC166292	8.39025	8.04202	9.50673	9.14118	11.1002	7.41829	10.4364	7.6865	19.4055	16.0909	23.5821	23.3834	27.239	33.0178	32.6896	34.7495	TC166292	Predicted protein	TC166292	GO:0003700	GO:0005515
TC189094	1.44657	2.14906	2.67756	2.72559	4.43539	6.39774	1.13584e-11	2.60398e-10	TC189094	Peptide nitrate transporter at2g37900-like	TC189094	123	7	67	26	242	58	167	80	640	98	464	100	992	161	647	155	TC189094	11.5955	2.44757	11.7954	8.19554	24.8726	19.5573	24.5476	30.746	52.8489	31.5381	49.9638	30.7676	63.7289	45.4347	67.5725	63.3667	TC189094	Chromosome chr18 scaffold_122, whole genome shotgun sequence	TC189094	GO:0016020	GO:0006810
TC178864	4.53004	6.4462	5.5064	23.1036	87.1968	45.4561	1.15652e-11	2.64794e-10	TC178864	Embryonic abundant protein-like	TC178864	1	0	1	0	27	5	23	5	175	24	125	8	149	11	59	1	TC178864	0.0942724	0	0.17605	0	2.77504	1.68598	3.38081	1.92163	14.4509	7.72361	13.4601	2.46141	9.57218	3.10423	6.16194	0.408818	TC178864	Embryonic abundant protein-like	TC178864	GO:0005829	GO:0007165
TC175680	3.3171	0.616292	-0.545109	9.96657	1.53293	1.45913	1.15925e-11	2.65075e-10	TC175680	Unknown	TC175680	9	4	16	0	155	28	103	41	53	0	21	5	11	7	9	1	TC175680	0.848452	1.39861	2.81681	0	15.9308	9.44147	15.1401	15.7573	4.37655	0	2.26129	1.53838	0.706671	1.97542	0.939958	0.408818	TC175680	Expressed protein	TC175680	GO:0005515
AM983405	-1.3662	-1.82442	-1.85113	2.57791	3.54165	3.60784	1.16119e-11	2.65174e-10	AM983405	CCHC zinc finger domain-containing protein	AM983405	241	89	161	77	99	23	85	31	71	38	55	29	115	27	67	24	AM983405	22.7197	31.1191	28.3441	24.2714	10.1751	7.75549	12.4943	11.9141	5.86292	12.2291	5.92244	8.92261	7.38793	7.61948	6.99746	9.81162	AM983405	CCHC zinc finger domain-containing protein	AM983405
TC195787	0.0713421	1.35192	1.88651	1.05069	2.55251	3.69739	1.20923e-11	2.75787e-10	TC195787	Protein arginine n-methyltransferase -like	TC195787	63	28	42	9	86	19	53	11	206	55	157	61	385	86	276	59	TC195787	5.93916	9.79028	7.39412	2.83692	8.83901	6.40671	7.79056	4.22758	17.0107	17.6999	16.9059	18.7682	24.7335	24.2695	28.8254	24.1202	TC195787	Chromosome chr11 scaffold_13, whole genome shotgun sequence	TC195787	GO:0005829	GO:0016043
TC187459	1.57944	2.14284	2.69591	2.98853	4.41632	6.47964	1.26949e-11	2.89155e-10	TC187459	Major facilitator protein	TC187459	152	8	66	27	280	66	192	104	667	105	489	124	1063	188	729	166	TC187459	14.3294	2.79722	11.6193	8.51075	28.7782	22.2549	28.2224	39.9698	55.0785	33.7908	52.6559	38.1518	68.2901	53.0542	76.1366	67.8637	TC187459	Chromosome chr18 scaffold_122, whole genome shotgun sequence	TC187459	GO:0016020	GO:0006810
TC166201	0.26813	1.47999	2.18292	1.20425	2.78947	4.54071	1.27731e-11	2.90558e-10	TC166201	Aspartate semialdehyde	TC166201	53	5	35	12	60	8	38	19	142	40	148	37	302	76	263	41	TC166201	4.99644	1.74826	6.16177	3.78256	6.16675	2.69756	5.58568	7.30218	11.7258	12.8727	15.9367	11.384	19.4013	21.4474	27.4676	16.7615	TC166201	Predicted protein	TC166201	GO:0009058	GO:0009987
TC186941	-0.106831	1.17911	1.81567	1.07686	2.26437	3.52022	1.30396e-11	2.96238e-10	TC186941	40s ribosomal protein s23	TC186941	68	20	60	21	83	12	58	21	197	75	175	50	426	101	271	80	TC186941	6.41052	6.99306	10.563	6.61948	8.53067	4.04634	8.52551	8.07083	16.2676	24.1363	18.8441	15.3838	27.3674	28.5025	28.3032	32.7054	TC186941	Predicted protein	TC186941	GO:0005730	GO:0005794
TC156019	3.11004	2.7533	1.72773	8.63408	6.74257	3.31205	1.35417e-11	3.07248e-10	TC156019	Formate dehydrogenase, mitochondrial precursor	TC156019	96	48	118	14	999	456	902	217	1111	355	842	251	460	237	436	110	TC156019	9.05015	16.7833	20.774	4.41298	102.676	153.761	132.586	83.3985	91.7424	114.245	90.6672	77.2267	29.5517	66.8821	45.5357	44.9699	TC156019	Formate dehydrogenase, mitochondrial precursor	TC156019	GO:0009987	GO:0006629
TC184804	2.72845	0.992165	-0.553423	6.62743	1.98917	1.46756	1.35869e-11	3.07481e-10	TC184804	Hypothetical protein selmodraft_134406	TC184804	11	6	16	5	123	29	107	35	60	5	47	12	14	4	22	2	TC184804	1.037	2.09792	2.81681	1.57607	12.6418	9.77866	15.7281	13.4514	4.95458	1.60909	5.06099	3.69211	0.8994	1.12881	2.29767	0.817635	TC184804	Predicted protein	TC184804	GO:0019538	GO:0009987
TC173179	2.11862	2.69658	1.20346	4.34278	6.48261	2.30292	1.35846e-11	3.07481e-10	TC173179	Unknown	TC173179	57	11	65	7	331	78	156	69	589	124	435	103	197	41	153	49	TC173179	5.37353	3.84618	11.4433	2.20649	34.0199	26.3012	22.9307	26.5184	48.6375	39.9053	46.8411	31.6906	12.6558	11.5703	15.9793	20.0321	TC173179	Chromosome chr18 scaffold_1, whole genome shotgun sequence	TC173179	GO:0005618	GO:0009719
TC158928	-1.51118	-2.7969	-1.9789	2.85042	6.94948	3.94193	1.41434e-11	3.19662e-10	TC158928	Histone H2A	TC158928	104	43	105	42	52	10	32	19	16	6	24	10	65	12	37	9	TC158928	9.80433	15.0351	18.4853	13.239	5.34452	3.37195	4.70373	7.30218	1.32122	1.9309	2.58434	3.07676	4.17578	3.38644	3.86427	3.67936	TC158928	Histone H2A	TC158928	GO:0005622	GO:0005730
TC162711	1.46483	2.13074	2.64188	2.76032	4.37942	6.24146	1.51691e-11	3.42405e-10	TC162711	NADP h oxidase	TC162711	38	2	21	11	58	20	54	39	186	47	136	35	386	75	185	36	TC162711	3.58235	0.699306	3.69706	3.46734	5.96119	6.7439	7.93755	14.9887	15.3592	15.1254	14.6446	10.7687	24.7977	21.1652	19.3214	14.7174	TC162711	NOX2	TC162711	GO:0006950	GO:0003824
FR730451	-1.52405	-2.52349	-3.42751	2.87597	5.74972	10.7593	1.61973e-11	3.65145e-10	FR730451	Metallothionein-Like Protein	FR730451	84	63	291	39	55	27	67	29	28	20	63	8	33	2	34	8	FR730451	7.91888	22.0281	51.2307	12.2933	5.65286	9.10427	9.84844	11.1454	2.31214	6.43634	6.78388	2.46141	2.12001	0.564406	3.55095	3.27054	FR730451	Metallothionein-Like Protein	FR730451
TC166967	3.09122	4.2951	0.965867	8.52215	19.6315	1.95324	1.68386e-11	3.79101e-10	TC166967	Cold acclimation protein 1	TC166967	2	0	12	0	99	6	32	18	268	11	145	52	26	1	20	3	TC166967	0.188545	0	2.11261	0	10.1751	2.02317	4.70373	6.91785	22.1305	3.53999	15.6137	15.9992	1.67031	0.282203	2.08879	1.22645	TC166967	Cold acclimation protein 1	TC166967	GO:0009628	GO:0006950
TC166026	-0.0135675	0.974884	1.93363	1.00945	1.96548	3.82016	1.68595e-11	3.79101e-10	TC166026	Lactoylglutathione Lyase Glyoxalase I Family Protein	TC166026	61	21	44	21	67	18	50	20	154	37	177	41	256	89	353	82	TC166026	5.75062	7.34271	7.74622	6.61948	6.88621	6.06951	7.34958	7.6865	12.7168	11.9072	19.0595	12.6147	16.4462	25.1161	36.8672	33.523	TC166026	Lactoylglutathione Lyase Glyoxalase I Family Protein	TC166026	GO:0003824
TC195975	3.29175	0.749207	-0.234469	9.79296	1.68087	1.17647	1.74914e-11	3.92809e-10	TC195975	Pinus taeda anonymous locus umn_4898_01 genomic sequence	TC195975	12	1	21	1	155	47	92	47	37	9	33	4	20	0	30	1	TC195975	1.13127	0.349653	3.69706	0.315213	15.9308	15.8482	13.5232	18.0633	3.05533	2.89635	3.55346	1.2307	1.28486	0	3.13319	0.408818	TC195975	At5g23760	TC195975	GO:0006810	GO:0005488
TC198583	0.578184	1.01351	2.13517	1.49297	2.01882	4.39288	1.75316e-11	3.93208e-10	TC198583	Prostaglandin e synthase 2	TC198583	42	15	31	11	50	21	54	22	98	30	109	30	288	82	242	44	TC198583	3.95944	5.24479	5.45756	3.46734	5.13896	7.0811	7.93755	8.45515	8.09249	9.65451	11.7372	9.23028	18.5019	23.1407	25.2744	17.988	TC198583	Chromosome chr17 scaffold_16, whole genome shotgun sequence	TC198583	GO:0005739	GO:0019725
TC155335	-0.10013	1.46301	1.72264	1.07187	2.75682	3.30041	1.81515e-11	4.06594e-10	TC155335	60s ribosomal protein L11	TC155335	170	72	115	42	175	55	105	53	551	196	475	190	887	225	594	196	TC155335	16.0263	25.175	20.2458	13.239	17.9864	18.5457	15.4341	20.3692	45.4996	63.0762	51.1483	58.4585	56.9834	63.4957	62.0372	80.1283	TC155335	60S ribosomal protein L11-2	TC155335	GO:0006139	GO:0006412
DR089624	-1.90359	-1.87128	-1.9613	3.74144	3.65857	3.89413	1.81921e-11	4.06985e-10	DR089624	Auxin aluminum responsive-like protein	DR089624	527	152	533	279	165	54	160	54	321	28	232	71	203	72	201	61	DR089624	49.6816	53.1472	93.8349	87.9445	16.9586	18.2085	23.5187	20.7536	26.507	9.01088	24.9819	21.845	13.0413	20.3186	20.9924	24.9379	DR089624	Uncharacterized protein At5g19140.2	DR089624	GO:0005737	GO:0009719
TC184693	2.81079	2.19512	0.952539	7.01668	4.57926	1.93528	1.86544e-11	4.16797e-10	TC184693	Unknown	TC184693	48	3	58	14	366	145	183	115	420	87	221	57	147	19	141	36	TC184693	4.52508	1.04896	10.2109	4.41298	37.6172	48.8933	26.8995	44.1974	34.6821	27.9981	23.7974	17.5375	9.4437	5.36186	14.726	14.7174	TC184693	unknown	TC184693
DR070405	1.30752	2.08177	0.456512	2.47516	4.23328	1.37222	1.87838e-11	4.19155e-10	DR070405	Thioredoxin H-Type	DR070405	192	35	99	68	478	111	265	133	912	203	630	334	359	87	274	60	DR070405	18.1003	12.2379	17.429	21.4345	49.1285	37.4287	38.9528	51.1152	75.3097	65.3289	67.8388	102.764	23.0632	24.5517	28.6165	24.5291	DR070405	Thioredoxin H-Type	DR070405	GO:0019725	GO:0006091
TC176247	3.35977	3.863	1.46879	10.2658	14.5506	2.76789	1.93517e-11	4.30808e-10	TC176247	Unknown	TC176247	1	1	14	0	84	19	64	27	159	57	125	17	27	9	34	4	TC176247	0.0942724	0.349653	2.46471	0	8.63345	6.40671	9.40746	10.3768	13.1296	18.3436	13.4601	5.23049	1.73456	2.53983	3.55095	1.63527	TC176247	unknown	TC176247	GO:0005488	GO:0000166
TC162683	1.22865	1.81591	2.44626	2.34348	3.52081	5.45002	1.9355e-11	4.30808e-10	TC162683	Dihydrofolate Reductase-Like	TC162683	210	36	54	36	259	124	181	90	600	220	320	139	974	278	713	227	TC162683	19.7972	12.5875	9.50673	11.3477	26.6198	41.8122	26.6055	34.5893	49.5458	70.7998	34.4578	42.767	62.5725	78.4525	74.4655	92.8016	TC162683	Dihydrofolate Reductase-Like	TC162683
TC156792	3.07358	2.14946	1.1892	8.41858	4.43661	2.28027	1.94829e-11	4.33106e-10	TC156792	Plastidial w-3 fatty acid desaturase	TC156792	34	29	75	4	496	149	394	239	557	80	299	102	274	69	203	28	TC156792	3.20526	10.1399	13.2038	1.26085	50.9785	50.2421	57.9147	91.8537	45.9951	25.7454	32.1965	31.383	17.6025	19.472	21.2013	11.4469	TC156792	Predicted protein	TC156792	GO:0003824	GO:0006950
TC189178	0.977635	2.15717	1.88415	1.96923	4.46039	3.69136	1.95867e-11	4.34865e-10	TC189178	Dna Binding	TC189178	71	13	45	17	107	33	101	38	307	115	301	79	338	98	288	48	TC189178	6.69334	4.54549	7.92227	5.35862	10.9974	11.1274	14.8462	14.6044	25.351	37.009	32.4119	24.3064	21.7141	27.6559	30.0786	19.6232	TC189178	Dna Binding	TC189178
TC166978	-1.81135	-1.96423	-2.07168	3.50971	3.90204	4.20376	2.03733e-11	4.51758e-10	TC166978	Auxin aluminum responsive-like protein	TC166978	596	155	700	257	198	62	194	65	355	40	248	56	221	62	254	57	TC166978	56.1864	54.1962	123.235	81.0098	20.3503	20.9061	28.5164	24.9811	29.3146	12.8727	26.7048	17.2299	14.1977	17.4966	26.5277	23.3026	TC166978	Uncharacterized protein At5g19140.2	TC166978	GO:0005737	GO:0009719
TC154764	3.00163	2.10644	1.15832	8.00902	4.30627	2.23198	2.07462e-11	4.59446e-10	TC154764	Arginine decarboxylase	TC154764	219	36	168	27	1607	385	1136	391	1280	249	794	210	781	152	529	65	TC154764	20.6457	12.5875	29.5765	8.51075	165.166	129.82	166.982	150.271	105.698	80.1325	85.4985	64.612	50.1737	42.8949	55.2486	26.5731	TC154764	Arginine decarboxylase	TC154764	GO:0006950	GO:0009605
TC166686	-0.721961	-1.55575	-2.26072	1.64942	2.93987	4.79232	2.08944e-11	4.62147e-10	TC166686	Probable aquaporin	TC166686	127	60	113	54	107	27	78	31	73	26	46	20	58	18	33	8	TC166686	11.9726	20.9792	19.8937	17.0215	10.9974	9.10427	11.4653	11.9141	6.02808	8.36725	4.95331	6.15352	3.72608	5.07966	3.44651	3.27054	TC166686	Probable aquaporin	TC166686	GO:0005773	GO:0006950
TC157437	0.195133	1.8145	2.23526	1.14483	3.51737	4.70849	2.09612e-11	4.63043e-10	TC157437	40S ribosomal protein S6	TC157437	54	37	61	37	71	34	73	48	324	170	287	117	566	168	391	185	TC157437	5.09071	12.9372	10.7391	11.6629	7.29732	11.4646	10.7304	18.4476	26.7548	54.7089	30.9044	35.9981	36.3614	47.4101	40.8359	75.6313	TC157437	40S ribosomal protein S6	TC157437	GO:0005730	GO:0005840
TC161984	1.77703	0.79022	-0.48322	3.42721	1.72934	1.39786	2.0992e-11	4.63142e-10	TC161984	Beta-amylase 2	TC161984	92	11	63	14	230	82	180	72	177	39	150	33	98	14	74	8	TC161984	8.67306	3.84618	11.0912	4.41298	23.6392	27.65	26.4585	27.6714	14.616	12.5509	16.1521	10.1533	6.2958	3.95084	7.72854	3.27054	TC161984	Chromosome chr5 scaffold_2, whole genome shotgun sequence	TC161984	GO:0016787	GO:0009653
TC187381	0.0843968	2.05946	2.94221	1.06024	4.16831	7.68586	2.14253e-11	4.72109e-10	TC187381	Pinosylvin Synthase	TC187381	30	3	46	2	30	6	48	7	226	40	225	16	390	79	391	64	TC187381	2.82817	1.04896	8.09832	0.630426	3.08338	2.02317	7.0556	2.69028	18.6623	12.8727	24.2282	4.92282	25.0547	22.294	40.8359	26.1643	TC187381	Pinosylvin Synthase	TC187381	GO:0009058	GO:0016740
TC163586	-0.928881	1.52809	1.00846	1.9038	2.88403	2.01176	2.16904e-11	4.76833e-10	TC163586	Late elongated hypocotyl-like protein	TC163586	68	16	37	33	24	22	23	8	322	40	149	104	275	57	125	34	TC163586	6.41052	5.59445	6.51387	10.402	2.4667	7.41829	3.38081	3.0746	26.5896	12.8727	16.0444	31.9983	17.6668	16.0856	13.055	13.8998	TC163586	late elongated hypocotyl-like protein	TC163586	GO:0003677	GO:0003682
TC174045	0.314653	2.51135	4.37464	1.24371	5.70152	20.7443	2.1694e-11	4.76833e-10	TC174045	ACC oxidase	TC174045	62	22	245	7	165	16	340	26	1031	285	1498	153	4102	848	4629	1050	TC174045	5.84489	7.69236	43.1324	2.20649	16.9586	5.39512	49.9772	9.99245	85.1363	91.7179	161.306	47.0744	263.524	239.308	483.452	429.259	TC174045	ACC oxidase	TC174045	GO:0009058	GO:0006629
TC162570	3.06725	2.64317	2.80726	8.38175	6.24702	6.99954	2.21453e-11	4.86146e-10	TC162570	Tau class glutathione s-transferase	TC162570	26	6	6	7	146	38	127	54	160	35	154	31	352	58	137	7	TC162570	2.45108	2.09792	1.0563	2.20649	15.0058	12.8134	18.6679	20.7536	13.2122	11.2636	16.5828	9.53796	22.6135	16.3678	14.3082	2.86172	TC162570	Tau class glutathione S-transferase	TC162570	GO:0005975	GO:0006139
GT270115	-0.173379	-1.35622	-2.18108	1.1277	2.56014	4.53493	2.30466e-11	5.053e-10	GT270115	Ser/Thr protein phosphatase family protein, expressed	GT270115	312	111	188	104	296	108	185	75	169	49	133	35	53	39	84	23	GT270115	29.413	38.8115	33.0975	32.7822	30.4226	36.4171	27.1935	28.8244	13.9554	15.769	14.3215	10.7687	3.40487	11.0059	8.77294	9.40281	GT270115	Ser/Thr protein phosphatase family protein, expressed	GT270115	GO:0005488	GO:0009058
TC155931	2.65257	3.92181	4.37895	6.28785	15.1559	20.8063	2.3128e-11	5.06453e-10	TC155931	Expansin	TC155931	3	0	8	0	22	7	34	10	70	32	134	7	120	44	130	31	TC155931	0.282817	0	1.4084	0	2.26114	2.36037	4.99772	3.84325	5.78035	10.2981	14.4292	2.15373	7.70914	12.4169	13.5772	12.6733	TC155931	Expansin	TC155931	GO:0005576	GO:0016020
TC155537	0.229686	1.53423	2.17796	1.17258	2.89634	4.52513	2.32021e-11	5.07446e-10	TC155537	40S ribosomal protein SA	TC155537	221	82	150	40	303	49	246	61	789	222	672	209	1435	337	1060	322	TC155537	20.8342	28.6715	26.4076	12.6085	31.1421	16.5226	36.1599	23.4438	65.1528	71.4434	72.3614	64.3043	92.1885	95.1024	110.706	131.639	TC155537	40S ribosomal protein SA	TC155537	GO:0006412	GO:0006139
TC190823	2.48243	2.75267	1.74281	5.58839	6.73964	3.34687	2.34634e-11	5.12522e-10	TC190823	Sinapyl alcohol dehydrogenase	TC190823	53	2	33	6	157	52	193	62	406	48	291	81	171	51	180	20	TC190823	4.99644	0.699306	5.80967	1.89128	16.1363	17.5342	28.3694	23.8282	33.526	15.4472	31.3351	24.9218	10.9855	14.3924	18.7992	8.17635	TC190823	Probable mannitol dehydrogenase	TC190823	GO:0016740	GO:0003824
TC159752	0.303375	3.03024	3.10667	1.23403	8.16947	8.61395	2.36684e-11	5.16358e-10	TC159752	Cystathionine gamma-	TC159752	44	5	91	9	65	3	124	20	637	135	850	143	672	148	1028	131	TC159752	4.14799	1.74826	16.0206	2.83692	6.68065	1.01159	18.227	7.6865	52.6012	43.4453	91.5286	43.9977	43.1712	41.7661	107.364	53.5551	TC159752	Chromosome chr2 scaffold_105, whole genome shotgun sequence	TC159752	GO:0005829	GO:0003824
AI920180	-0.320241	-1.31988	-2.08715	1.24854	2.49646	4.24908	2.43492e-11	5.30554e-10	AI920180	---NA---	AI920180	338	90	144	63	220	60	132	72	159	39	101	29	125	32	63	6	AI920180	31.8641	31.4688	25.3513	19.8584	22.6114	20.2317	19.4029	27.6714	13.1296	12.5509	10.8758	8.92261	8.03035	9.0305	6.5797	2.45291	AI920180	Odorant receptor	AI920180
TC160979	4.26128	6.44605	5.51853	19.1766	87.1877	45.8398	2.45542e-11	5.34357e-10	TC160979	Methyltransferase ddb_g0268948 isoform 1	TC160979	1	0	1	0	22	5	20	3	148	36	119	5	146	11	63	1	TC160979	0.0942724	0	0.17605	0	2.26114	1.68598	2.93983	1.15298	12.2213	11.5854	12.814	1.53838	9.37945	3.10423	6.5797	0.408818	TC160979	Chromosome chr6 scaffold_15, whole genome shotgun sequence	TC160979	GO:0005829	GO:0007165
TC188235	1.98704	2.71295	1.4459	3.96422	6.55661	2.72433	2.48087e-11	5.39229e-10	TC188235	Unknown	TC188235	28	1	16	20	150	33	79	27	285	78	178	48	157	26	103	13	TC188235	2.63963	0.349653	2.81681	6.30426	15.4169	11.1274	11.6123	10.3768	23.5343	25.1017	19.1672	14.7685	10.0861	7.33728	10.7573	5.31463	TC188235	Chromosome chr9 scaffold_7, whole genome shotgun sequence	TC188235	GO:0005737	GO:0016020
FE519012	0.296123	2.38699	3.01192	1.22784	5.23066	8.06635	2.51029e-11	5.44951e-10	FE519012	Unknown	FE519012	14	2	17	1	17	4	20	3	60	40	82	22	123	64	105	38	FE519012	1.31981	0.699306	2.99286	0.315213	1.74725	1.34878	2.93983	1.15298	4.95458	12.8727	8.82982	6.76887	7.90187	18.061	10.9662	15.5351	FE519012	unknown	FE519012
TC155302	-0.041362	-1.48224	-2.14871	1.02908	2.79382	4.4343	2.52343e-11	5.47126e-10	TC155302	Unknown	TC155302	929	297	426	223	609	292	353	322	441	95	297	88	431	64	178	36	TC155302	87.5791	103.847	74.9975	70.2925	62.5925	98.461	51.888	123.753	36.4162	30.5726	31.9812	27.0755	27.6887	18.061	18.5903	14.7174	TC155302	Chromosome undetermined scaffold_113, whole genome shotgun sequence	TC155302
BM493316	0.128678	1.46564	2.07602	1.09329	2.76187	4.21641	2.56106e-11	5.54601e-10	BM493316	60s ribosomal protein L11	BM493316	101	33	71	21	104	19	77	46	317	110	260	96	504	158	418	154	BM493316	9.52151	11.5385	12.4996	6.61948	10.689	6.40671	11.3184	17.679	26.1767	35.3999	27.997	29.5369	32.3784	44.5881	43.6558	62.9579	BM493316	60S ribosomal protein L11	BM493316	GO:0006139	GO:0006412
TC187518	2.40146	1.43307	0.80863	5.28339	2.70021	1.75155	2.56861e-11	5.55553e-10	TC187518	Whitefly-Induced Gp91-Phox	TC187518	55	18	74	27	334	138	282	163	323	60	249	75	203	55	166	42	TC187518	5.18498	6.29375	13.0277	8.51075	34.3283	46.5329	41.4516	62.645	26.6722	19.309	26.8125	23.0757	13.0413	15.5212	17.337	17.1703	TC187518	Whitefly-Induced Gp91-Phox	TC187518	GO:0003824	GO:0016020
TC170205	0.304286	1.59532	2.35888	1.23481	3.02162	5.12973	2.66264e-11	5.75183e-10	TC170205	60s ribosomal protein L17-1-like	TC170205	24	7	37	14	45	7	39	20	136	36	158	35	271	59	255	65	TC170205	2.26254	2.44757	6.51387	4.41298	4.62506	2.36037	5.73267	7.6865	11.2304	11.5854	17.0136	10.7687	17.4098	16.65	26.6321	26.5731	TC170205	Chromosome chr17 scaffold_16, whole genome shotgun sequence	TC170205	GO:0005730	GO:0005773
BX784344	0.160598	2.12425	2.40626	1.11775	4.35975	5.30098	2.69231e-11	5.80879e-10	BX784344	---NA---	BX784344	22	6	22	4	23	5	36	3	123	53	98	24	269	37	162	23	BX784344	2.07399	2.09792	3.87311	1.26085	2.36392	1.68598	5.2917	1.15298	10.1569	17.0563	10.5527	7.38423	17.2813	10.4415	16.9192	9.40281	BX784344	Predicted protein	BX784344
TC172733	-0.321727	2.14102	2.62948	1.24983	4.41073	6.18803	2.70573e-11	5.83059e-10	TC172733	Pinus taeda anonymous locus 0_12568_01 genomic sequence	TC172733	17	0	15	6	17	0	10	5	85	28	74	23	142	51	114	21	TC172733	1.60263	0	2.64076	1.89128	1.74725	0	1.46992	1.92163	7.01899	9.01088	7.96837	7.07655	9.12248	14.3924	11.9061	8.58517	TC172733	Chromosome chr4 scaffold_32, whole genome shotgun sequence	TC172733	GO:0005576	GO:0005737
TC185522	1.77335	2.66817	1.04841	3.41846	6.35624	2.06825	2.84603e-11	6.12541e-10	TC185522	---NA---	TC185522	35	3	14	34	152	51	91	33	316	130	174	83	127	34	110	17	TC185522	3.29953	1.04896	2.46471	10.7172	15.6224	17.197	13.3762	12.6827	26.0941	41.8362	18.7364	25.5371	8.15884	9.5949	11.4884	6.9499	TC185522	---NA---	TC185522
TC166534	0.00734504	1.37365	1.97137	1.0051	2.59125	3.92141	2.96261e-11	6.36852e-10	TC166534	60s ribosomal protein L11	TC166534	195	56	162	50	205	42	162	72	681	207	521	163	1092	275	878	269	TC166534	18.3831	19.5806	28.5202	15.7607	21.0697	14.1622	23.8126	27.6714	56.2345	66.6161	56.1016	50.1512	70.1532	77.6058	91.6981	109.972	TC166534	60S ribosomal protein L11-2	TC166534	GO:0006139	GO:0006412
DR385098	2.72369	2.8974	1.5789	6.60562	7.45081	2.98742	3.01015e-11	6.46283e-10	DR385098	---NA---	DR385098	17	0	27	4	95	39	85	63	233	49	150	54	78	21	90	17	DR385098	1.60263	0	4.75336	1.26085	9.76402	13.1506	12.4943	24.2125	19.2403	15.769	16.1521	16.6145	5.01094	5.92626	9.39958	6.9499	DR385098	LOC553527 protein	DR385098
TC184854	0.397196	1.90566	2.63113	1.31695	3.74681	6.19512	3.01781e-11	6.47136e-10	TC184854	Acidic ribosomal protein P1a-like	TC184854	55	8	19	2	55	4	39	10	182	20	177	30	409	43	239	49	TC184854	5.18498	2.79722	3.34496	0.630426	5.65286	1.34878	5.73267	3.84325	15.0289	6.43634	19.0595	9.23028	26.2753	12.1347	24.9611	20.0321	TC184854	Acidic ribosomal protein P1a-like	TC184854	GO:0005840	GO:0005829
TC183805	2.55241	1.83638	0.381607	5.86614	3.57112	1.30279	3.1554e-11	6.74509e-10	TC183805	Dehydrin-like protein	TC183805	15	5	37	9	180	43	158	60	98	40	175	30	68	19	47	8	TC183805	1.41409	1.74826	6.51387	2.83692	18.5003	14.4994	23.2247	23.0595	8.09249	12.8727	18.8441	9.23028	4.36851	5.36186	4.90867	3.27054	TC183805	Dehydrin-like protein	TC183805
DR014477	-0.348463	1.79567	1.51358	1.2732	3.47177	2.85518	3.15697e-11	6.74509e-10	DR014477	Ubiquitin carboxyl-terminal hydrolase	DR014477	40	14	36	15	32	9	20	20	174	80	141	59	173	72	129	40	DR014477	3.7709	4.89514	6.33782	4.7282	3.28893	3.03476	2.93983	7.6865	14.3683	25.7454	15.183	18.1529	11.114	20.3186	13.4727	16.3527	DR014477	Ubiquitin carboxyl-terminal hydrolase	DR014477	GO:0016787	GO:0006139
TC158660	-0.123123	1.47818	1.71431	1.08909	2.78598	3.2814	3.1536e-11	6.74509e-10	TC158660	60s ribosomal protein L11	TC158660	161	68	112	38	164	52	90	52	526	188	440	188	802	218	554	188	TC158660	15.1779	23.7764	19.7177	11.9781	16.8558	17.5342	13.2292	19.9849	43.4352	60.5016	47.3795	57.8431	51.5228	61.5203	57.8596	76.8577	TC158660	60S ribosomal protein L11-2	TC158660	GO:0006139	GO:0006412
DR167706	1.17107	3.85653	4.26966	2.25179	14.4854	19.2884	3.17979e-11	6.7856e-10	DR167706	Pinosylvin Synthase	DR167706	5	0	7	0	5	4	19	0	138	19	111	8	168	17	203	15	DR167706	0.471362	0	1.23235	0	0.513896	1.34878	2.79284	0	11.3955	6.11453	11.9526	2.46141	10.7928	4.79745	21.2013	6.13227	DR167706	Pinosylvin Synthase	DR167706	GO:0009058	GO:0016740
DR177617	3.49993	3.18409	1.45791	11.3132	9.08878	2.7471	3.2527e-11	6.93278e-10	DR177617	Protein	DR177617	2	2	13	1	84	42	76	25	122	24	68	34	23	11	34	7	DR177617	0.188545	0.699306	2.28866	0.315213	8.63345	14.1622	11.1714	9.60813	10.0743	7.72361	7.32229	10.461	1.47759	3.10423	3.55095	2.86172	DR177617	Chromosome chr2 scaffold_105, whole genome shotgun sequence	DR177617	GO:0005737	GO:0019748
TC195837	-0.46007	1.81393	2.48883	1.37561	3.51598	5.61322	3.3443e-11	7.11939e-10	TC195837	Endo-1,4-beta-D-glucanase precursor	TC195837	22	7	25	3	23	0	23	3	67	36	140	20	160	44	181	51	TC195837	2.07399	2.44757	4.40126	0.945639	2.36392	0	3.38081	1.15298	5.53262	11.5854	15.0753	6.15352	10.2789	12.4169	18.9036	20.8497	TC195837	Endo-1,4-beta-D-glucanase precursor	TC195837	GO:0005576	GO:0030246
DT627566	1.64841	2.16058	1.06316	3.13489	4.47095	2.0895	3.41524e-11	7.26162e-10	DT627566	Unknown	DT627566	51	13	15	23	147	43	88	46	248	82	163	77	155	36	96	27	DT627566	4.80789	4.54549	2.64076	7.2499	15.1085	14.4994	12.9353	17.679	20.4789	26.389	17.552	23.6911	9.95764	10.1593	10.0262	11.0381	DT627566	Chromosome chr4 scaffold_6, whole genome shotgun sequence	DT627566	GO:0016020
TC157526	-0.159744	2.5069	2.01037	1.11709	5.68397	4.02884	3.4449e-11	7.31584e-10	TC157526	Acid phosphatase	TC157526	21	2	9	12	22	0	12	8	142	49	78	40	174	25	82	16	TC157526	1.97972	0.699306	1.58445	3.78256	2.26114	0	1.7639	3.0746	11.7258	15.769	8.39909	12.307	11.1783	7.05508	8.56406	6.54108	TC157526	Chromosome chr14 scaffold_21, whole genome shotgun sequence	TC157526	GO:0005737	GO:0016787
TC170955	-0.299477	1.69591	1.44607	1.2307	3.2398	2.72465	3.53883e-11	7.50625e-10	TC170955	---NA---	TC170955	41	11	27	12	36	8	23	10	155	52	118	47	186	61	108	17	TC170955	3.86517	3.84618	4.75336	3.78256	3.70005	2.69756	3.38081	3.84325	12.7993	16.7345	12.7063	14.4608	11.9492	17.2144	11.2795	6.9499	TC170955	---NA---	TC170955
TC188172	1.33544	2.06599	0.408647	2.52352	4.18722	1.32744	3.56904e-11	7.56121e-10	TC188172	Thioredoxin H-Type	TC188172	212	42	121	74	529	128	313	165	1006	242	712	377	384	90	308	73	TC188172	19.9858	14.6854	21.3021	23.3258	54.3702	43.161	46.0084	63.4136	83.0719	77.8797	76.6687	115.994	24.6692	25.3983	32.1674	29.8437	TC188172	Thioredoxin H-Type	TC188172	GO:0019725	GO:0006091
TC169768	2.86048	3.0299	1.90799	7.26257	8.16756	3.75286	3.7282e-11	7.88888e-10	TC169768	Os04g0412300 Protein	TC169768	100	19	146	36	785	291	692	355	1617	316	1000	450	744	168	618	151	TC169768	9.42724	6.64341	25.7034	11.3477	80.6817	98.1238	101.718	136.435	133.526	101.694	107.681	138.454	47.7967	47.4101	64.5438	61.7315	TC169768	Os04g0412300 Protein	TC169768	GO:0005886	GO:0016787
TC160586	0.072244	1.16168	1.95601	1.05135	2.23718	3.87987	3.89058e-11	8.22259e-10	TC160586	Guanine nucleotide-binding protein subunit beta-like protein	TC160586	248	46	129	78	258	48	170	68	543	185	487	158	1390	287	647	295	TC160586	23.3796	16.084	22.7105	24.5866	26.517	16.1854	24.9886	26.1341	44.839	59.5362	52.4405	48.6128	89.2975	80.9923	67.5725	120.601	TC160586	Chromosome chr17 scaffold_16, whole genome shotgun sequence	TC160586	GO:0007275	GO:0009058
TC156839	0.462145	2.70972	3.92112	1.37759	6.54194	15.1486	4.07183e-11	8.59532e-10	TC156839	Pinosylvin Synthase	TC156839	19	2	41	2	26	5	70	3	345	33	341	8	747	113	695	79	TC156839	1.79118	0.699306	7.21807	0.630426	2.67226	1.68598	10.2894	1.15298	28.4889	10.62	36.7191	2.46141	47.9894	31.8889	72.5856	32.2966	TC156839	Pinosylvin Synthase	TC156839	GO:0009058	GO:0016740
TC159559	0.191654	1.54199	2.19371	1.14207	2.91195	4.5748	4.12315e-11	8.69322e-10	TC159559	60s ribosomal protein L17a	TC159559	32	12	47	15	50	9	46	25	180	43	198	42	294	77	308	68	TC159559	3.01672	4.19584	8.27437	4.7282	5.13896	3.03476	6.76161	9.60813	14.8638	13.8381	21.3208	12.9224	18.8874	21.7296	32.1674	27.7996	TC159559	Chromosome chr17 scaffold_16, whole genome shotgun sequence	TC159559	GO:0005730	GO:0005773
FE519161	0.258768	1.17249	2.08371	1.19646	2.25401	4.23896	4.15651e-11	8.75306e-10	FE519161	40s ribosomal protein s23	FE519161	79	36	46	18	88	21	58	45	215	70	167	71	470	135	321	122	FE519161	7.44752	12.5875	8.09832	5.67384	9.04457	7.0811	8.52551	17.2946	17.7539	22.5272	17.9827	21.845	30.1941	38.0974	33.5252	49.8758	FE519161	Chromosome chr8 scaffold_29, whole genome shotgun sequence	FE519161	GO:0005730	GO:0005794
TC181815	0.179964	1.79015	2.20348	1.13286	3.4585	4.60589	4.20187e-11	8.838e-10	TC181815	H/ACA ribonucleoprotein complex subunit 1-like protein 1	TC181815	39	5	38	3	50	10	28	10	178	41	125	36	243	53	227	39	TC181815	3.67662	1.74826	6.68992	0.945639	5.13896	3.37195	4.11577	3.84325	14.6986	13.1945	13.4601	11.0763	15.611	14.9568	23.7078	15.9439	TC181815	Chromosome chr8 scaffold_34, whole genome shotgun sequence	TC181815	GO:0006139	GO:0005829
TC167402	1.7112	3.00531	3.80009	3.27434	8.02952	13.9297	4.22171e-11	8.86913e-10	TC167402	LOB domain-containing	TC167402	8	2	7	1	22	5	34	4	135	8	85	12	182	34	170	21	TC167402	0.754179	0.699306	1.23235	0.315213	2.26114	1.68598	4.99772	1.5373	11.1478	2.57454	9.15286	3.69211	11.6922	9.5949	17.7548	8.58517	TC167402	Chromosome chr6 scaffold_3, whole genome shotgun sequence	TC167402	GO:0005739
TC176029	-0.341682	1.32472	1.66694	1.26723	2.50484	3.17541	4.35144e-11	9.13076e-10	TC176029	MAR-binding protein	TC176029	101	31	92	23	83	30	46	31	331	114	265	86	590	137	411	78	TC176029	9.52151	10.8392	16.1966	7.2499	8.53067	10.1159	6.76161	11.9141	27.3328	36.6872	28.5354	26.4601	37.9033	38.6618	42.9247	31.8878	TC176029	MAR-binding protein	TC176029	GO:0005730	GO:0016020
TC157341	1.02639	2.83216	2.13775	2.03692	7.12137	4.40075	4.37207e-11	9.16311e-10	TC157341	ATP sulfurylase	TC157341	19	2	19	4	41	6	25	17	167	36	151	55	125	25	143	13	TC157341	1.79118	0.699306	3.34496	1.26085	4.21395	2.02317	3.67479	6.53353	13.7903	11.5854	16.2598	16.9222	8.03035	7.05508	14.9349	5.31463	TC157341	ATP sulfurylase	TC157341	GO:0006810	GO:0000003
TC155371	-0.191724	1.80641	2.03736	1.14213	3.49771	4.10493	4.49755e-11	9.41488e-10	TC155371	Chaperonin CPN60- mitochondrial	TC155371	30	14	41	11	65	5	20	13	191	77	162	36	369	61	248	34	TC155371	2.82817	4.89514	7.21807	3.46734	6.68065	1.68598	2.93983	4.99623	15.7721	24.7799	17.4443	11.0763	23.7056	17.2144	25.9011	13.8998	TC155371	Chaperonin CPN60-2, mitochondrial precursor	TC155371	GO:0005488	GO:0019538
AW755154	2.62705	3.39739	1.98747	6.17763	10.537	3.9654	4.64006e-11	9.70165e-10	AW755154	GDP-mannose 3,5-epimerase 1	AW755154	10	4	12	3	86	28	21	38	120	50	126	74	49	21	61	21	AW755154	0.942724	1.39861	2.11261	0.945639	8.83901	9.44147	3.08682	14.6044	9.90917	16.0909	13.5678	22.768	3.1479	5.92626	6.37082	8.58517	AW755154	GDP-mannose 3,5-epimerase 1	AW755154	GO:0003824	GO:0000166
TC156742	2.82915	1.53216	0.457327	7.10654	2.89218	1.373	4.65166e-11	9.71434e-10	TC156742	Pinus taeda anonymous locus 2_3883_01 genomic sequence	TC156742	17	11	59	6	262	99	226	118	200	52	147	26	65	46	43	17	TC156742	1.60263	3.84618	10.387	1.89128	26.9282	33.3823	33.2201	45.3504	16.5153	16.7345	15.8291	7.99958	4.17578	12.9813	4.49091	6.9499	TC156742	Chromosome chr6 scaffold_25, whole genome shotgun sequence	TC156742	GO:0009056	GO:0009987
GW750732	-2.49148	-3.0268	-1.96443	5.62353	8.14998	3.90259	4.67287e-11	9.74706e-10	GW750732	Lysine histidine transporter	GW750732	156	43	110	29	39	0	21	8	30	9	10	4	69	11	29	14	GW750732	14.7065	15.0351	19.3656	9.14118	4.00839	0	3.08682	3.0746	2.47729	2.89635	1.07681	1.2307	4.43276	3.10423	3.02875	5.72345	GW750732	Chromosome chr6 scaffold_25, whole genome shotgun sequence	GW750732	GO:0005215	GO:0006810
TC169007	-0.341261	1.50036	1.81909	1.26686	2.82914	3.52858	4.73586e-11	9.86674e-10	TC169007	Kinase-Like Protein Tmkl1-Like	TC169007	123	15	105	38	118	18	68	29	439	134	249	132	748	217	432	72	TC169007	11.5955	5.24479	18.4853	11.9781	12.1279	6.06951	9.99543	11.1454	36.251	43.1235	26.8125	40.6132	48.0536	61.2381	45.118	29.4349	TC169007	Kinase-Like Protein Tmkl1-Like	TC169007	GO:0009653	GO:0007275
TC188679	0.173632	1.27272	2.17085	1.12789	2.41616	4.50289	5.03204e-11	1.04714e-09	TC188679	LEDI-5c protein	TC188679	64	8	20	11	48	12	42	9	137	34	124	18	315	106	153	32	TC188679	6.03343	2.79722	3.52101	3.46734	4.9334	4.04634	6.17365	3.45893	11.313	10.9418	13.3524	5.53817	20.2365	29.9135	15.9793	13.0822	TC188679	LEDI-5c protein	TC188679	GO:0009058	GO:0009987
TC186056	0.391875	1.54815	2.6837	1.3121	2.92442	6.42501	5.11022e-11	1.06215e-09	TC186056	Hypothetical Protein	TC186056	33	3	27	3	49	5	35	5	105	17	118	20	207	53	249	50	TC186056	3.11099	1.04896	4.75336	0.945639	5.03618	1.68598	5.14471	1.92163	8.67052	5.47089	12.7063	6.15352	13.2983	14.9568	26.0055	20.4409	TC186056	Hypothetical Protein	TC186056	GO:0003824
TC173365	2.88846	3.07356	1.81714	7.4048	8.41846	3.52382	5.14644e-11	1.06842e-09	TC173365	Glutathione peroxidase	TC173365	19	1	13	1	55	36	54	48	200	36	90	39	88	23	56	6	TC173365	1.79118	0.349653	2.28866	0.315213	5.65286	12.139	7.93755	18.4476	16.5153	11.5854	9.69126	11.9994	5.65337	6.49067	5.84862	2.45291	TC173365	Glutathione peroxidase	TC173365	GO:0006950	GO:0008150
TC180968	0.218977	1.54338	2.16861	1.16391	2.91476	4.49591	5.22577e-11	1.08361e-09	TC180968	40S ribosomal protein SA	TC180968	243	84	161	43	320	57	256	62	846	241	716	222	1578	350	1099	341	TC180968	22.9082	29.3708	28.3441	13.5542	32.8893	19.2201	37.6299	23.8282	69.8596	77.5579	77.0994	68.3041	101.375	98.7711	114.779	139.407	TC180968	40S ribosomal protein SA	TC180968	GO:0006412	GO:0006139
TC159662	-0.288984	1.58034	1.82923	1.22178	2.9904	3.55347	5.23479e-11	1.0842e-09	TC159662	H/ACA ribonucleoprotein complex subunit 2-like protein	TC159662	40	8	36	13	53	4	23	10	147	62	115	37	287	57	177	31	TC159662	3.7709	2.79722	6.33782	4.09777	5.4473	1.34878	3.38081	3.84325	12.1387	19.9527	12.3833	11.384	18.4377	16.0856	18.4858	12.6733	TC159662	H/ACA ribonucleoprotein complex subunit 2-like protein	TC159662	GO:0006139	GO:0003723
TC189985	-0.521149	0.807424	1.4129	1.4351	1.75008	2.66272	5.25601e-11	1.08731e-09	TC189985	60s ribosomal protein L32-1	TC189985	112	16	51	30	59	22	50	11	181	45	138	70	355	91	243	64	TC189985	10.5585	5.59445	8.97857	9.45639	6.06397	7.41829	7.34958	4.22758	14.9463	14.4818	14.8599	21.5373	22.8062	25.6805	25.3789	26.1643	TC189985	Ly200 protein	TC189985	GO:0005730	GO:0005794
TC185863	0.997375	3.10071	4.50662	1.99636	8.5784	22.7314	5.29389e-11	1.09386e-09	TC185863	Class IV chitinase Chia4-Pa2	TC185863	0	3	18	0	11	0	41	5	141	10	185	21	328	50	495	59	TC185863	0	1.04896	3.16891	0	1.13057	0	6.02666	1.92163	11.6433	3.21817	19.9209	6.4612	21.0716	14.1102	51.6977	24.1202	TC185863	Class IV chitinase Chia4-Pa2	TC185863	GO:0006950	GO:0009056
TC159949	4.33819	3.54874	2.73713	20.2267	11.7025	6.66741	5.33034e-11	1.1001e-09	TC159949	LOB domain protein	TC159949	4	0	6	2	73	35	50	56	64	39	57	14	42	23	29	11	TC159949	0.37709	0	1.0563	0.630426	7.50288	11.8018	7.34958	21.5222	5.28489	12.5509	6.1378	4.30746	2.6982	6.49067	3.02875	4.49699	TC159949	Chromosome chr6 scaffold_3, whole genome shotgun sequence	TC159949	GO:0005634	GO:0005739
TC195493	0.397928	3.30418	3.71198	1.31761	9.8777	13.1044	5.56865e-11	1.14794e-09	TC195493	Pinosylvin Synthase	TC195493	7	0	18	0	10	4	23	0	195	24	186	9	213	26	294	27	TC195493	0.659907	0	3.16891	0	1.02779	1.34878	3.38081	0	16.1024	7.72361	20.0286	2.76908	13.6837	7.33728	30.7053	11.0381	TC195493	Pinosylvin Synthase	TC195493	GO:0009058	GO:0016740
TC186095	0.395882	1.61837	1.85139	1.31575	3.07029	3.60847	5.57607e-11	1.14812e-09	TC186095	40s ribosomal protein s9-2-like	TC186095	87	29	58	24	110	49	74	29	362	78	274	108	509	105	343	100	TC186095	8.2017	10.1399	10.2109	7.56511	11.3057	16.5226	10.8774	11.1454	29.8927	25.1017	29.5045	33.229	32.6996	29.6313	35.8228	40.8818	TC186095	Chromosome chr14 scaffold_21, whole genome shotgun sequence	TC186095	GO:0005730	GO:0005794
GW753016	2.49989	1.51839	0.445354	5.65641	2.86471	1.36165	5.69368e-11	1.17097e-09	GW753016	Aspartic proteinase-like protein 1	GW753016	30	25	37	7	220	123	125	95	132	45	169	57	70	25	56	32	GW753016	2.82817	8.74132	6.51387	2.20649	22.6114	41.475	18.374	36.5109	10.9001	14.4818	18.198	17.5375	4.497	7.05508	5.84862	13.0822	GW753016	Aspartyl protease-like	GW753016	GO:0016020	GO:0005576
TC167029	2.07244	2.62672	2.36539	4.20598	6.1762	5.15292	5.9612e-11	1.22455e-09	TC167029	IAA-amino acid hydrolase 10	TC167029	21	5	29	6	101	35	67	47	234	70	183	39	233	65	161	29	TC167029	1.97972	1.74826	5.10546	1.89128	10.3807	11.8018	9.84844	18.0633	19.3229	22.5272	19.7056	11.9994	14.9686	18.3432	16.8148	11.8557	TC167029	Chromosome chr18 scaffold_1, whole genome shotgun sequence	TC167029	GO:0009605	GO:0006950
TC159649	-0.398594	1.6365	2.42223	1.31822	3.10911	5.36	6.55692e-11	1.34535e-09	TC159649	Unknown	TC159649	14	13	15	2	21	6	6	5	98	15	80	23	181	35	152	31	TC159649	1.31981	4.54549	2.64076	0.630426	2.15836	2.02317	0.88195	1.92163	8.09249	4.82726	8.61446	7.07655	11.628	9.87711	15.8748	12.6733	TC159649	Os01g0143700 protein	TC159649	GO:0006139	GO:0009058
TC179102	0.511368	2.07837	2.21852	1.4254	4.2233	4.65415	6.74968e-11	1.38329e-09	TC179102	40s ribosomal protein	TC179102	39	6	22	7	29	19	38	10	135	72	108	34	213	47	134	53	TC179102	3.67662	2.09792	3.87311	2.20649	2.9806	6.40671	5.58568	3.84325	11.1478	23.1708	11.6295	10.461	13.6837	13.2635	13.9949	21.6673	TC179102	Chromosome chr13 scaffold_181, whole genome shotgun sequence	TC179102	GO:0006139	GO:0006412
TC170220	-0.0176639	-1.33129	-2.13276	1.01232	2.51628	4.38554	6.79041e-11	1.39002e-09	TC170220	Ser/Thr protein phosphatase family protein, expressed	TC170220	639	234	465	234	664	287	467	188	417	122	268	72	154	101	187	38	TC170220	60.2401	81.8188	81.8635	73.7599	68.2454	96.775	68.6451	72.2531	34.4344	39.2617	28.8584	22.1527	9.8934	28.5025	19.5302	15.5351	TC170220	Ser/Thr protein phosphatase family protein, expressed	TC170220	GO:0005488	GO:0009058
CF479107	1.67169	2.31245	1.28398	3.18587	4.96725	2.4351	6.90396e-11	1.41162e-09	CF479107	---NA---	CF479107	43	12	33	19	114	59	100	54	293	101	195	91	149	45	124	43	CF479107	4.05371	4.19584	5.80967	5.98905	11.7168	19.8945	14.6992	20.7536	24.1949	32.5035	20.9977	27.9985	9.57218	12.6991	12.9505	17.5792	CF479107	Chromosome undetermined scaffold_97, whole genome shotgun sequence	CF479107
TC164481	0.59959	3.47952	3.35202	1.51529	11.1542	10.2108	7.03512e-11	1.43677e-09	TC164481	Glucanase-like protein	TC164481	6	0	23	2	15	7	34	0	222	63	260	9	258	74	140	32	TC164481	0.565634	0	4.04916	0.630426	1.54169	2.36037	4.99772	0	18.332	20.2745	27.997	2.76908	16.5747	20.883	14.6216	13.0822	TC164481	Glucanase-like protein	TC164481	GO:0005615	GO:0005773
TC189338	-1.71863	-2.16937	-3.70159	3.29124	4.49827	13.0104	7.13447e-11	1.45537e-09	TC189338	Metallothionein-Like Protein	TC189338	132	65	435	45	69	20	71	47	27	49	75	19	36	11	35	4	TC189338	12.444	22.7274	76.582	14.1846	7.09177	6.7439	10.4364	18.0633	2.22956	15.769	8.07605	5.84585	2.31274	3.10423	3.65539	1.63527	TC189338	Metallothionein-Like Protein	TC189338
TC165900	-0.347773	0.177793	1.75859	1.27259	1.13115	3.38368	7.17651e-11	1.46224e-09	TC165900	Thaumatin-like protein	TC165900	75	33	58	16	58	16	39	29	124	29	135	18	364	94	392	77	TC165900	7.07043	11.5385	10.2109	5.04341	5.96119	5.39512	5.73267	11.1454	10.2395	9.3327	14.5369	5.53817	23.3844	26.5271	40.9404	31.479	TC165900	Thaumatin-like protein	TC165900	GO:0009058	GO:0005975
TC168424	0.368545	1.67537	1.87422	1.29105	3.19401	3.66604	7.21879e-11	1.46916e-09	TC168424	RNA recognition motif family protein, expressed	TC168424	44	19	50	18	77	19	77	20	241	59	213	78	314	89	284	59	TC168424	4.14799	6.64341	8.80252	5.67384	7.914	6.40671	11.3184	7.6865	19.9009	18.9872	22.936	23.9987	20.1722	25.1161	29.6609	24.1202	TC168424	RNA recognition motif family protein, expressed	TC168424	GO:0003674	GO:0006950
TC157530	0.785086	2.60524	5.45365	1.7232	6.08492	43.8241	7.4085e-11	1.50602e-09	TC157530	Thaumatin-like protein	TC157530	0	0	20	0	6	0	43	0	79	4	161	3	613	108	716	120	TC157530	0	0	3.52101	0	0.616675	0	6.32064	0	6.52354	1.28727	17.3366	0.923028	39.3809	30.4779	74.7788	49.0581	TC157530	Thaumatin-like protein	TC157530	GO:0009605	GO:0006950
TC175979	2.38127	1.38155	0.397035	5.20996	2.60548	1.3168	7.50382e-11	1.52364e-09	TC175979	Aspartic proteinase-like protein 1	TC175979	42	33	46	14	285	161	152	116	159	62	198	72	101	33	72	41	TC175979	3.95944	11.5385	8.09832	4.41298	29.2921	54.2884	22.3427	44.5817	13.1296	19.9527	21.3208	22.1527	6.48853	9.3127	7.51966	16.7615	TC175979	Chromosome chr7 scaffold_20, whole genome shotgun sequence	TC175979	GO:0016020	GO:0005576
TC160321	-0.0908657	1.22425	1.69339	1.06501	2.33635	3.23415	7.56236e-11	1.53376e-09	TC160321	Protein arginine n-methyltransferase 1	TC160321	123	36	61	25	122	30	79	17	328	86	256	76	608	131	408	69	TC160321	11.5955	12.5875	10.7391	7.88033	12.5391	10.1159	11.6123	6.53353	27.0851	27.6763	27.5663	23.3834	39.0596	36.9686	42.6114	28.2084	TC160321	Chromosome chr11 scaffold_13, whole genome shotgun sequence	TC160321	GO:0005829	GO:0016043
TC191098	0.35642	0.423465	3.21839	1.28025	1.34115	9.30749	7.60275e-11	1.54017e-09	TC191098	Phosphoenolpyruvate Carboxykinase	TC191098	8	5	22	6	20	0	30	12	20	6	64	3	130	59	285	73	TC191098	0.754179	1.74826	3.87311	1.89128	2.05558	0	4.40975	4.6119	1.65153	1.9309	6.89156	0.923028	8.35157	16.65	29.7653	29.8437	TC191098	Phosphoenolpyruvate Carboxykinase	TC191098	GO:0009058	GO:0005975
TC164540	2.64864	2.25046	1.94276	6.27076	4.75833	3.84441	7.63971e-11	1.54588e-09	TC164540	Transferring glycosyl	TC164540	18	4	15	11	160	42	75	45	133	40	121	27	171	21	104	20	TC164540	1.6969	1.39861	2.64076	3.46734	16.4447	14.1622	11.0244	17.2946	10.9827	12.8727	13.0294	8.30725	10.9855	5.92626	10.8617	8.17635	TC164540	Chromosome chr1 scaffold_46, whole genome shotgun sequence	TC164540	GO:0005623	GO:0005794
CO362447	0.406912	1.52271	2.01884	1.32584	2.8733	4.05258	7.71557e-11	1.55943e-09	CO362447	Unknown	CO362447	98	29	80	18	135	38	119	27	354	101	304	89	608	166	425	106	CO362447	9.2387	10.1399	14.084	5.67384	13.8752	12.8134	17.492	10.3768	29.232	32.5035	32.7349	27.3832	39.0596	46.8457	44.3869	43.3347	CO362447	Predicted protein	CO362447	GO:0008150	GO:0005198
AM983083	-0.49007	2.17873	3.05703	1.40451	4.52754	8.32259	7.77276e-11	1.56919e-09	AM983083	---NA---	AM983083	10	0	16	22	18	4	12	7	178	57	125	8	255	76	75	115	AM983083	0.942724	0	2.81681	6.93469	1.85003	1.34878	1.7639	2.69028	14.6986	18.3436	13.4601	2.46141	16.3819	21.4474	7.83298	47.014	AM983083	---NA---	AM983083
TC172356	2.12269	3.22797	0.44375	4.35504	9.36946	1.36013	8.30823e-11	1.67537e-09	TC172356	Water deficit stress inducible protein LP3-2	TC172356	11	4	25	0	91	18	38	34	264	53	269	19	37	6	47	3	TC172356	1.037	1.39861	4.40126	0	9.35291	6.06951	5.58568	13.0671	21.8002	17.0563	28.9661	5.84585	2.37698	1.69322	4.90867	1.22645	TC172356	Water deficit stress inducible protein LP3-2	TC172356	GO:0006950
TC162496	2.63135	0.413695	-0.145405	6.19605	1.33209	1.10604	8.63883e-11	1.73855e-09	TC162496	RAP2-like protein	TC162496	22	6	14	9	134	44	88	50	49	4	51	5	65	3	20	2	TC162496	2.07399	2.09792	2.46471	2.83692	13.7724	14.8366	12.9353	19.2163	4.04624	1.28727	5.49172	1.53838	4.17578	0.846609	2.08879	0.817635	TC162496	RAP2-like protein	TC162496	GO:0003700	GO:0003677
TC196481	2.46629	1.21414	1.01688	5.5262	2.32003	2.02354	8.64131e-11	1.73855e-09	TC196481	Hypothetical protein selmodraft_107811	TC196481	29	14	19	6	187	69	87	46	84	34	72	18	72	33	76	14	TC196481	2.7339	4.89514	3.34496	1.89128	19.2197	23.2665	12.7883	17.679	6.93642	10.9418	7.75301	5.53817	4.62548	9.3127	7.93742	5.72345	TC196481	Predicted protein	TC196481	GO:0016787	GO:0006464
TC155062	3.11049	2.23698	1.64782	8.63674	4.71409	3.13359	9.18149e-11	1.84511e-09	TC155062	Unknown	TC155062	15	2	38	3	181	102	174	51	204	33	141	36	147	34	115	11	TC155062	1.41409	0.699306	6.68992	0.945639	18.603	34.3939	25.5765	19.6006	16.8456	10.62	15.183	11.0763	9.4437	9.5949	12.0106	4.49699	TC155062	Predicted protein	TC155062	GO:0008152	GO:0009987
TC157969	1.83101	3.06126	0.39583	3.55786	8.347	1.3157	9.21547e-11	1.84983e-09	TC157969	Unknown	TC157969	6	6	29	2	44	22	54	35	316	65	131	57	57	2	36	10	TC157969	0.565634	2.09792	5.10546	0.630426	4.52228	7.41829	7.93755	13.4514	26.0941	20.9181	14.1062	17.5375	3.66184	0.564406	3.75983	4.08818	TC157969	Chromosome chr9 scaffold_90, whole genome shotgun sequence	TC157969	GO:0019538	GO:0009987
BE607248	1.05306	4.19234	3.83941	2.07492	18.2818	14.3145	9.36503e-11	1.8777e-09	BE607248	Pinoresinol-lariciresinol reductase	BE607248	1	0	7	1	3	0	12	5	133	12	118	25	140	13	73	18	BE607248	0.0942724	0	1.23235	0.315213	0.308338	0	1.7639	1.92163	10.9827	3.86181	12.7063	7.6919	8.994	3.66864	7.6241	7.35872	BE607248	Pinoresinol-lariciresinol reductase	BE607248	GO:0009058	GO:0009987
DR098760	0.119002	1.38698	2.02537	1.08598	2.6153	4.07096	9.39495e-11	1.88156e-09	DR098760	60s ribosomal protein L11	DR098760	111	26	86	24	126	18	108	34	349	87	301	100	562	141	444	162	DR098760	10.4642	9.09098	15.1403	7.56511	12.9502	6.06951	15.8751	13.0671	28.8192	27.9981	32.4119	30.7676	36.1045	39.7906	46.3712	66.2285	DR098760	60S ribosomal protein L11	DR098760	GO:0006139	GO:0006412
TC169573	-1.63536	-2.25296	-2.3041	3.10666	4.7666	4.93858	9.52403e-11	1.90524e-09	TC169573	psbp domain-containing protein chloroplastic-like	TC169573	182	67	295	54	58	34	75	26	44	19	75	25	70	29	83	7	TC169573	17.1576	23.4267	51.9349	17.0215	5.96119	11.4646	11.0244	9.99245	3.63336	6.11453	8.07605	7.6919	4.497	8.18389	8.6685	2.86172	TC169573	psbp domain-containing protein chloroplastic-like	TC169573
TC170490	3.12713	2.89076	2.46505	8.73693	7.4166	5.52146	9.62645e-11	1.92354e-09	TC170490	Short-chain type dehydrogenase reductase	TC170490	16	2	10	4	116	51	102	17	146	22	147	26	113	54	73	7	TC170490	1.50836	0.699306	1.7605	1.26085	11.9224	17.197	14.9931	6.53353	12.0562	7.07998	15.8291	7.99958	7.25944	15.239	7.6241	2.86172	TC170490	Short-chain type dehydrogenase/reductase	TC170490	GO:0016740	GO:0005515
TC174018	3.11875	2.32756	1.56713	8.68634	5.01954	2.96316	9.67271e-11	1.92969e-09	TC174018	Aspartic proteinase-like protein 1-like	TC174018	4	7	13	4	106	42	79	45	68	22	95	28	58	21	38	14	TC174018	0.37709	2.44757	2.28866	1.26085	10.8946	14.1622	11.6123	17.2946	5.6152	7.07998	10.2297	8.61493	3.72608	5.92626	3.96871	5.72345	TC174018	Chromosome chr4 scaffold_333, whole genome shotgun sequence	TC174018	GO:0005737	GO:0016787
TC165884	1.16613	2.39868	4.60775	2.2441	5.27321	24.3821	9.67918e-11	1.92969e-09	TC165884	Pollen allergen CJP38	TC165884	1	0	12	2	3	2	29	5	22	4	106	8	165	39	420	39	TC165884	0.0942724	0	2.11261	0.630426	0.308338	0.67439	4.26276	1.92163	1.81668	1.28727	11.4142	2.46141	10.6001	11.0059	43.8647	15.9439	TC165884	Pollen allergen CJP38	TC165884	GO:0005488	GO:0009605
TC194672	-0.870041	-2.60145	-2.89659	1.82771	6.06897	7.44663	9.72548e-11	1.93673e-09	TC194672	Pinus taeda anonymous locus 0_11073_01 genomic sequence	TC194672	272	63	34	54	98	62	46	4	46	6	26	10	45	6	13	10	TC194672	25.6421	22.0281	5.98572	17.0215	10.0724	20.9061	6.76161	1.5373	3.79851	1.9309	2.7997	3.07676	2.89093	1.69322	1.35772	4.08818	TC194672	Chromosome chr8 scaffold_23, whole genome shotgun sequence	TC194672	GO:0016787	GO:0019538
TC156149	0.0549864	1.45067	1.85349	1.03885	2.73335	3.61373	9.8168e-11	1.9527e-09	TC156149	Acidic ribosomal protein	TC156149	52	18	33	17	41	15	55	17	150	45	205	48	302	56	273	51	TC156149	4.90217	6.29375	5.80967	5.35862	4.21395	5.05793	8.08454	6.53353	12.3865	14.4818	22.0745	14.7685	19.4013	15.8034	28.512	20.8497	TC156149	Chromosome chr11 scaffold_118, whole genome shotgun sequence	TC156149	GO:0005215	GO:0005840
TC185744	0.029914	1.13535	1.97891	1.02095	2.19671	3.94196	9.84197e-11	1.95549e-09	TC185744	Nascent polypeptide-associated complex subunit alpha-like protein	TC185744	71	27	53	10	83	19	34	29	226	58	172	36	457	90	285	92	TC185744	6.69334	9.44063	9.33067	3.15213	8.53067	6.40671	4.99772	11.1454	18.6623	18.6654	18.5211	11.0763	29.359	25.3983	29.7653	37.6112	TC185744	Nascent polypeptide-associated complex subunit alpha-like protein	TC185744	GO:0006810	GO:0006950
TC155029	-1.27996	-1.77923	-1.89119	2.42832	3.43243	3.7094	1.00596e-10	1.99649e-09	TC155029	Phenylpropenal double-bond reductase	TC155029	733	200	358	185	245	94	197	65	242	50	183	79	420	69	98	42	TC155029	69.1017	69.9306	63.0261	58.3144	25.1809	31.6964	28.9574	24.9811	19.9835	16.0909	19.7056	24.3064	26.982	19.472	10.2351	17.1703	TC155029	Phenylpropenal double-bond reductase	TC155029	GO:0005488	GO:0003824
TC169351	0.0184217	1.3547	1.98017	1.01285	2.55743	3.9454	1.02238e-10	2.02678e-09	TC169351	Nascent polypeptide-associated complex subunit alpha-like protein	TC169351	53	12	52	7	44	21	38	16	173	56	138	38	332	68	234	65	TC169351	4.99644	4.19584	9.15462	2.20649	4.52228	7.0811	5.58568	6.1492	14.2857	18.0218	14.8599	11.6917	21.3286	19.1898	24.4389	26.5731	TC169351	Nascent polypeptide-associated complex subunit alpha-like protein	TC169351	GO:0006810	GO:0006950
TC163245	2.10284	0.660308	0.603843	4.29553	1.58042	1.51976	1.02878e-10	2.03717e-09	TC163245	ATP binding	TC163245	66	9	31	17	212	54	169	71	133	21	84	23	131	48	59	14	TC163245	6.22198	3.14688	5.45756	5.35862	21.7892	18.2085	24.8416	27.2871	10.9827	6.75816	9.04518	7.07655	8.41581	13.5457	6.16194	5.72345	TC163245	Avr9/Cf-9 rapidly elicited protein 102	TC163245	GO:0006950	GO:0005739
TC161495	1.6621	0.0759907	-0.688692	3.16477	1.05408	1.61182	1.03979e-10	2.05665e-09	TC161495	Senescence-associated protein 12	TC161495	42	27	26	11	185	52	117	36	107	15	41	14	69	7	34	7	TC161495	3.95944	9.44063	4.57731	3.46734	19.0142	17.5342	17.198	13.8357	8.83568	4.82726	4.41491	4.30746	4.43276	1.97542	3.55095	2.86172	TC161495	Chromosome chr4 scaffold_83, whole genome shotgun sequence	TC161495	GO:0009628	GO:0005575
TC183323	1.78748	0.840451	-0.364748	3.45212	1.79061	1.28766	1.1003e-10	2.17391e-09	TC183323	Beta-amylase	TC183323	59	12	33	12	209	40	105	53	117	19	87	41	61	21	43	4	TC183323	5.56207	4.19584	5.80967	3.78256	21.4809	13.4878	15.4341	20.3692	9.66144	6.11453	9.36822	12.6147	3.91881	5.92626	4.49091	1.63527	TC183323	Beta-amylase	TC183323	GO:0016787	GO:0009653
FG615126	3.10764	2.96453	1.59834	8.61974	7.80572	3.02794	1.1166e-10	2.20363e-09	FG615126	Formate dehydrogenase 2, mitochondrial precursor	FG615126	21	19	53	2	392	201	290	62	423	188	377	75	150	79	162	35	FG615126	1.97972	6.64341	9.33067	0.630426	40.2894	67.7762	42.6276	23.8282	34.9298	60.5016	40.5956	23.0757	9.63642	22.294	16.9192	14.3086	FG615126	Formate dehydrogenase 2, mitochondrial precursor	FG615126	GO:0006950	GO:0000166
TC199221	-0.0672487	1.04545	1.77891	1.04772	2.06401	3.43166	1.13486e-10	2.23714e-09	TC199221	Cinnamyl alcohol dehydrogenase	TC199221	60	20	51	21	82	11	49	21	199	30	169	56	373	107	247	59	TC199221	5.65634	6.99306	8.97857	6.61948	8.42789	3.70915	7.20259	8.07083	16.4327	9.65451	18.198	17.2299	23.9626	30.1957	25.7966	24.1202	TC199221	Cinnamyl alcohol dehydrogenase	TC199221	GO:0008152	GO:0009987
TC161177	0.592973	3.53353	3.55023	1.50835	11.5797	11.7146	1.1511e-10	2.26662e-09	TC161177	Pollen allergen CJP38	TC161177	21	0	68	7	40	25	101	1	686	153	862	60	826	227	578	113	TC161177	1.97972	0	11.9714	2.20649	4.11117	8.42988	14.8462	0.384325	56.6474	49.238	92.8208	18.4606	53.0646	64.0601	60.3662	46.1964	TC161177	Pollen allergen CJP38	TC161177	GO:0006950	GO:0008219
TC163609	2.18989	2.91345	5.38309	4.56272	7.53416	41.7321	1.17875e-10	2.31848e-09	TC163609	Pollen allergen CJP38	TC163609	1	0	8	0	4	3	28	8	16	0	97	7	167	32	437	37	TC163609	0.0942724	0	1.4084	0	0.411117	1.01159	4.11577	3.0746	1.32122	0	10.445	2.15373	10.7286	9.0305	45.6402	15.1263	TC163609	Pollen allergen CJP38	TC163609	GO:0005488	GO:0009605
TC162510	4.20562	2.7822	1.21032	18.4509	6.87899	2.31388	1.19452e-10	2.34687e-09	TC162510	Inorganic pyrophosphatase 2	TC162510	1	0	9	2	132	30	97	25	97	9	37	9	25	0	16	7	TC162510	0.0942724	0	1.58445	0.630426	13.5669	10.1159	14.2582	9.60813	8.00991	2.89635	3.98419	2.76908	1.60607	0	1.67104	2.86172	TC162510	Chromosome chr9 scaffold_7, whole genome shotgun sequence	TC162510	GO:0016787	GO:0007165
TC168373	2.34246	1.59465	0.585478	5.07168	3.02021	1.50054	1.20852e-10	2.37172e-09	TC168373	Trehalose-6-phosphate synthase	TC168373	139	42	90	20	410	208	323	279	458	151	376	114	315	53	167	70	TC168373	13.1039	14.6854	15.8445	6.30426	42.1395	70.1366	47.4783	107.227	37.82	48.5944	40.4879	35.0751	20.2365	14.9568	17.4414	28.6172	TC168373	Trehalose-6-phosphate synthase	TC168373	GO:0016740	GO:0009058
TC181102	0.0302381	1.30205	1.74932	1.02118	2.46579	3.362	1.22765e-10	2.40657e-09	TC181102	Ribosomal protein S3 RPS3	TC181102	125	56	93	45	156	46	96	51	459	113	352	159	686	231	531	138	TC181102	11.7841	19.5806	16.3727	14.1846	16.0336	15.511	14.1112	19.6006	37.9026	36.3653	37.9036	48.9205	44.0706	65.1889	55.4575	56.4168	TC181102	RPS3	TC181102	GO:0006139	GO:0006412
TC160260	-0.676765	2.0279	0.903318	1.59855	4.07812	1.87036	1.31561e-10	2.57614e-09	TC160260	Unknown	TC160260	22	20	43	4	27	5	21	11	256	55	197	59	115	23	124	22	TC160260	2.07399	6.99306	7.57017	1.26085	2.77504	1.68598	3.08682	4.22758	21.1396	17.6999	21.2131	18.1529	7.38793	6.49067	12.9505	8.99399	TC160260	Chromosome chr5 scaffold_2, whole genome shotgun sequence	TC160260	GO:0009058	GO:0009987
H75055	2.12668	0.801411	-0.550613	4.36712	1.7428	1.46471	1.36401e-10	2.66794e-09	H75055	3-ketoacyl- synthase	H75055	42	8	14	12	110	63	63	47	53	18	35	36	39	9	21	5	H75055	3.95944	2.79722	2.46471	3.78256	11.3057	21.2433	9.26047	18.0633	4.37655	5.79271	3.76882	11.0763	2.50547	2.53983	2.19323	2.04409	H75055	Chromosome chr4 scaffold_6, whole genome shotgun sequence	H75055	GO:0016740	GO:0009058
TC157943	2.5856	1.55221	0.916385	6.00264	2.93266	1.88738	1.44124e-10	2.81586e-09	TC157943	Dof zinc finger protein DOF5.2	TC157943	44	4	9	4	160	38	111	30	77	33	54	21	71	17	58	6	TC157943	4.14799	1.39861	1.58445	1.26085	16.4447	12.8134	16.3161	11.5298	6.35838	10.62	5.81476	6.4612	4.56124	4.79745	6.0575	2.45291	TC157943	Dof zinc finger protein DOF5.2	TC157943	GO:0005488	GO:0009058
TC170208	-0.113495	-1.30309	-2.06085	1.08185	2.46758	4.17231	1.44614e-10	2.82121e-09	TC170208	Ser/Thr protein phosphatase family protein, expressed	TC170208	304	94	248	108	302	110	220	89	222	49	129	38	88	55	85	16	TC170208	28.6588	32.8674	43.6605	34.043	31.0393	37.0915	32.3382	34.2049	18.332	15.769	13.8908	11.6917	5.65337	15.5212	8.87738	6.54108	TC170208	Ser/Thr protein phosphatase family protein, expressed	TC170208	GO:0006810	GO:0005488
TC184325	0.0301628	1.52595	1.82697	1.02113	2.87977	3.5479	1.44718e-10	2.82121e-09	TC184325	40s ribosomal protein s29	TC184325	46	20	31	9	42	9	49	15	185	40	166	42	230	57	203	54	TC184325	4.33653	6.99306	5.45756	2.83692	4.31673	3.03476	7.20259	5.76488	15.2766	12.8727	17.875	12.9224	14.7759	16.0856	21.2013	22.0762	TC184325	40S ribosomal protein S29	TC184325	GO:0005488	GO:0003677
BI416736	1.1383	0.509409	-0.831009	2.20122	1.42347	1.77893	1.46121e-10	2.84539e-09	BI416736	Unknown	BI416736	132	37	54	43	256	98	154	71	240	72	131	48	122	27	60	16	BI416736	12.444	12.9372	9.50673	13.5542	26.3115	33.0451	22.6367	27.2871	19.8183	23.1708	14.1062	14.7685	7.83763	7.61948	6.26638	6.54108	BI416736	Predicted protein	BI416736	GO:0005829	GO:0008152
TC175348	3.32716	3.55054	2.71813	10.0363	11.7171	6.58021	1.49204e-10	2.90221e-09	TC175348	Hyoscyamine 6-dioxygenase	TC175348	3	1	18	0	83	39	84	30	213	27	141	39	59	29	115	16	TC175348	0.282817	0.349653	3.16891	0	8.53067	13.1506	12.3473	11.5298	17.5888	8.68906	15.183	11.9994	3.79033	8.18389	12.0106	6.54108	TC175348	Chromosome chr2 scaffold_105, whole genome shotgun sequence	TC175348	GO:0006950	GO:0009058
TC184935	-0.756812	-1.97177	-2.35786	1.68975	3.92249	5.12608	1.52334e-10	2.95983e-09	TC184935	101 kDa heat shock protein	TC184935	240	102	333	96	272	39	130	82	186	18	98	26	166	22	68	16	TC184935	22.6254	35.6646	58.6248	30.2605	27.9559	13.1506	19.1089	31.5147	15.3592	5.79271	10.5527	7.99958	10.6643	6.20847	7.1019	6.54108	TC184935	101 kDa heat shock protein	TC184935	GO:0006950	GO:0009628
TC174288	0.450185	1.47634	2.01912	1.36622	2.78241	4.05337	1.53398e-10	2.9772e-09	TC174288	40s ribosomal protein s12-like	TC174288	107	32	87	24	151	44	140	32	393	113	332	90	682	177	474	126	TC174288	10.0871	11.1889	15.3164	7.56511	15.5197	14.8366	20.5788	12.2984	32.4525	36.3653	35.75	27.6908	43.8136	49.9499	49.5044	51.511	TC174288	Predicted protein	TC174288	GO:0008150	GO:0005198
TC171615	1.98517	1.06119	-0.271964	3.95909	2.08665	1.20745	1.57962e-10	3.06241e-09	TC171615	Auxin induced -like protein	TC171615	85	12	100	19	317	117	245	124	246	68	214	59	120	39	97	10	TC171615	8.01316	4.19584	17.605	5.98905	32.581	39.4518	36.0129	47.6563	20.3138	21.8836	23.0437	18.1529	7.70914	11.0059	10.1307	4.08818	TC171615	Chromosome undetermined scaffold_287, whole genome shotgun sequence	TC171615	GO:0003824	GO:0005886
TC175502	0.152084	1.49904	1.56258	1.11117	2.82655	2.95381	1.58479e-10	3.06905e-09	TC175502	Unknown	TC175502	63	17	42	17	82	19	54	13	221	56	162	69	289	64	210	48	TC175502	5.93916	5.9441	7.39412	5.35862	8.42789	6.40671	7.93755	4.99623	18.2494	18.0218	17.4443	21.2296	18.5662	18.061	21.9323	19.6232	TC175502	Predicted protein	TC175502	GO:0006139	GO:0006412
FE520376	2.20925	1.69696	0.791197	4.62434	3.24217	1.73051	1.69006e-10	3.26932e-09	FE520376	MYB transcription factor-like partial	FE520376	35	6	22	10	117	72	86	36	147	30	97	38	89	19	58	16	FE520376	3.29953	2.09792	3.87311	3.15213	12.0252	24.2781	12.6413	13.8357	12.1387	9.65451	10.445	11.6917	5.71761	5.36186	6.0575	6.54108	FE520376	Predicted protein	FE520376	GO:0009719	GO:0003700
DR052751	1.94133	1.348	-0.110616	3.8406	2.5456	1.07969	1.74151e-10	3.36513e-09	DR052751	Homeobox protein SIX5 (DM locus-associated homeodomain protein).	DR052751	41	17	31	8	207	33	130	49	188	23	112	41	55	18	58	6	DR052751	3.86517	5.9441	5.45756	2.5217	21.2753	11.1274	19.1089	18.8319	15.5244	7.40179	12.0602	12.6147	3.53336	5.07966	6.0575	2.45291	DR052751	Homeobox protein SIX5 (DM locus-associated homeodomain protein).	DR052751
BI416666	2.34219	1.17729	0.264802	5.07072	2.26151	1.20147	1.8037e-10	3.47766e-09	BI416666	Elicitor-responsive protein 3	BI416666	86	12	77	13	332	110	320	125	282	39	175	68	179	12	127	28	BI416666	8.10743	4.19584	13.5559	4.09777	34.1227	37.0915	47.0373	48.0406	23.2865	12.5509	18.8441	20.922	11.4995	3.38644	13.2638	11.4469	BI416666	Chromosome chr2 scaffold_112, whole genome shotgun sequence	BI416666
TC163271	0.0528561	2.52972	3.5892	1.03732	5.77459	12.0353	1.80344e-10	3.47766e-09	TC163271	Pinosylvin Synthase	TC163271	8	0	20	0	8	2	23	0	106	18	130	5	220	48	225	33	TC163271	0.754179	0	3.52101	0	0.822234	0.67439	3.38081	0	8.7531	5.79271	13.9985	1.53838	14.1334	13.5457	23.4989	13.491	TC163271	Pinosylvin Synthase	TC163271	GO:0009058	GO:0016740
TC160074	0.851569	3.55581	3.87356	1.80446	11.76	14.6575	1.81543e-10	3.49644e-09	TC160074	Pinosylvin Synthase	TC160074	24	2	80	0	57	16	129	14	988	134	886	56	992	189	1225	133	TC160074	2.26254	0.699306	14.084	0	5.85841	5.39512	18.9619	5.38055	81.5855	43.1235	95.4051	17.2299	63.7289	53.3364	127.939	54.3727	TC160074	Pinosylvin Synthase	TC160074	GO:0009058	GO:0016740
TC160460	0.53908	2.70549	2.29372	1.45305	6.52278	4.9032	1.89836e-10	3.65216e-09	TC160460	Unknown	TC160460	28	0	23	5	35	5	34	8	230	24	194	51	295	30	134	13	TC160460	2.63963	0	4.04916	1.57607	3.59727	1.68598	4.99772	3.0746	18.9926	7.72361	20.8901	15.6915	18.9516	8.46609	13.9949	5.31463	TC160460	At1g60730/F8A5_24	TC160460	GO:0009058	GO:0005975
DR023673	1.61028	1.93619	2.50845	3.05312	3.82694	5.69008	1.99319e-10	3.83041e-09	DR023673	Peptide transporter ptr3-b	DR023673	67	4	38	27	165	58	116	54	376	37	254	77	576	123	325	88	DR023673	6.31625	1.39861	6.68992	8.51075	16.9586	19.5573	17.051	20.7536	31.0487	11.9072	27.3509	23.6911	37.0039	34.711	33.9429	35.976	DR023673	Chromosome chr18 scaffold_122, whole genome shotgun sequence	DR023673	GO:0016020	GO:0006810
TC169669	1.75677	2.47487	1.23762	3.37942	5.55916	2.35809	2.0125e-10	3.8633e-09	TC169669	Unknown	TC169669	170	46	80	97	672	251	385	138	1296	446	728	365	626	176	456	125	TC169669	16.0263	16.084	14.084	30.5757	69.0676	84.636	56.5918	53.0369	107.019	143.53	78.3916	112.302	40.216	49.6677	47.6245	51.1022	TC169669	Chromosome chr4 scaffold_6, whole genome shotgun sequence	TC169669	GO:0005737	GO:0016020
TC183161	-1.34601	-2.18868	-2.34713	2.54207	4.55888	5.08811	2.03675e-10	3.90558e-09	TC183161	Pinus taeda anonymous locus cl1973contig1_04 genomic sequence	TC183161	121	65	116	47	52	33	47	14	50	15	43	7	91	16	17	4	TC183161	11.407	22.7274	20.4219	14.815	5.34452	11.1274	6.90861	5.38055	4.12882	4.82726	4.63027	2.15373	5.8461	4.51525	1.77548	1.63527	TC183161	Chromosome undetermined scaffold_410, whole genome shotgun sequence	TC183161
CT578594	-0.554839	1.47545	1.7127	1.469	2.7807	3.27774	2.08729e-10	3.99814e-09	CT578594	---NA---	CT578594	25	12	24	10	28	3	26	2	114	38	92	29	155	43	118	34	CT578594	2.35681	4.19584	4.22521	3.15213	2.87782	1.01159	3.82178	0.76865	9.41371	12.2291	9.90662	8.92261	9.95764	12.1347	12.3239	13.8998	CT578594	Oxidoreductase short chain dehydrogenase/reductase family protein	CT578594
CX648248	2.37203	2.2678	1.39252	5.1767	4.81589	2.62537	2.1087e-10	4.03476e-09	CX648248	Formate dehydrogenase, mitochondrial precursor	CX648248	32	22	41	6	227	97	206	54	235	97	215	92	147	55	121	47	CX648248	3.01672	7.69236	7.21807	1.89128	23.3309	32.7079	30.2803	20.7536	19.4055	31.2163	23.1514	28.3062	9.4437	15.5212	12.6372	19.2144	CX648248	Formate dehydrogenase, mitochondrial precursor	CX648248	GO:0009987	GO:0006629
DR177114	0.0465148	1.3432	1.97016	1.03277	2.53713	3.91811	2.17959e-10	4.16587e-09	DR177114	60s ribosomal protein L11	DR177114	110	35	86	23	123	17	95	42	355	116	281	84	546	160	476	151	DR177114	10.37	12.2379	15.1403	7.2499	12.6418	5.73232	13.9642	16.1417	29.3146	37.3308	30.2583	25.8448	35.0766	45.1525	49.7133	61.7315	DR177114	60S ribosomal protein L11-2	DR177114	GO:0006139	GO:0006412
GW726324	0.0164641	1.29208	1.76609	1.01148	2.44881	3.40132	2.1992e-10	4.19877e-09	GW726324	60s ribosomal protein L23A	GW726324	74	18	58	19	104	20	51	15	239	43	229	63	337	97	331	63	GW726324	6.97616	6.29375	10.2109	5.98905	10.689	6.7439	7.49657	5.76488	19.7358	13.8381	24.6589	19.3836	21.6498	27.3737	34.5696	25.7555	GW726324	60S ribosomal protein L23A	GW726324	GO:0006412	GO:0006950
TC161370	0.44551	1.4525	2.01097	1.3618	2.73682	4.03052	2.29164e-10	4.37051e-09	TC161370	Unknown	TC161370	106	32	88	22	154	42	141	30	392	103	330	90	668	177	462	124	TC161370	9.99288	11.1889	15.4924	6.93469	15.828	14.1622	20.7258	11.5298	32.3699	33.1472	35.5346	27.6908	42.9142	49.9499	48.2512	50.6934	TC161370	Predicted protein	TC161370	GO:0008150	GO:0005198
TC167171	0.117493	1.408	1.63688	1.08485	2.65369	3.10993	2.29429e-10	4.37083e-09	TC167171	Pinus taeda anonymous locus 2_9400_01 genomic sequence	TC167171	100	26	51	20	110	28	72	16	268	85	179	91	340	106	296	76	TC167171	9.42724	9.09098	8.97857	6.30426	11.3057	9.44147	10.5834	6.1492	22.1305	27.3545	19.2748	27.9985	21.8426	29.9135	30.9142	31.0701	TC167171	Chromosome chr17 scaffold_12, whole genome shotgun sequence	TC167171	GO:0009536	GO:0005975
TC169556	4.09486	3.4235	3.02844	17.0873	10.7294	8.15927	2.3303e-10	4.43463e-09	TC169556	WRKY transcription	TC169556	10	0	3	0	71	23	65	32	81	25	56	8	75	13	52	9	TC169556	0.942724	0	0.528151	0	7.29732	7.75549	9.55446	12.2984	6.68869	8.04543	6.03012	2.46141	4.81821	3.66864	5.43087	3.67936	TC169556	Chromosome chr19 scaffold_4, whole genome shotgun sequence	TC169556	GO:0003677	GO:0003700
TC157917	1.77735	-0.265734	-0.803733	3.42796	1.20225	1.74561	2.3568e-10	4.48022e-09	TC157917	Polcalcin Jun o 2	TC157917	116	16	12	14	219	50	180	40	90	13	43	11	96	3	26	8	TC157917	10.9356	5.59445	2.11261	4.41298	22.5086	16.8598	26.4585	15.373	7.43188	4.18362	4.63027	3.38444	6.16731	0.846609	2.71543	3.27054	TC157917	Polcalcin Jun o 2	TC157917	GO:0008152	GO:0005488
DR015600	2.32774	1.35655	0.373998	5.02017	2.56071	1.29594	2.39177e-10	4.54178e-09	DR015600	Aspartic proteinase-like protein 1	DR015600	42	33	45	14	271	153	141	114	148	62	190	72	97	33	70	40	DR015600	3.95944	11.5385	7.92227	4.41298	27.8532	51.5909	20.7258	43.8131	12.2213	19.9527	20.4593	22.1527	6.23155	9.3127	7.31078	16.3527	DR015600	Chromosome chr4 scaffold_333, whole genome shotgun sequence	DR015600	GO:0016020	GO:0005576
TC191269	2.48594	2.68853	-0.0398042	5.60199	6.44656	1.02797	2.41826e-10	4.58713e-09	TC191269	Pentatricopeptide (PPR) repeat-containing protein-like	TC191269	10	0	33	2	153	21	59	45	212	38	171	29	29	8	14	9	TC191269	0.942724	0	5.80967	0.630426	15.7252	7.0811	8.67251	17.2946	17.5062	12.2291	18.4134	8.92261	1.86304	2.25762	1.46216	3.67936	TC191269	Pentatricopeptide (PPR) repeat-containing protein-like	TC191269
TC176233	2.52814	1.10904	1.36963	5.76829	2.15702	2.58405	2.43213e-10	4.60846e-09	TC176233	Heat Shock Transcription Factor Hsfb2a	TC176233	31	6	20	4	132	45	130	38	68	15	78	14	93	36	83	9	TC176233	2.92244	2.09792	3.52101	1.26085	13.5669	15.1738	19.1089	14.6044	5.6152	4.82726	8.39909	4.30746	5.97458	10.1593	8.6685	3.67936	TC176233	Heat Shock Transcription Factor Hsfb2a	TC176233	GO:0003677	GO:0006350
TC159686	1.69977	4.94172	3.63043	3.2485	30.7332	12.3842	2.47989e-10	4.6939e-09	TC159686	Phospholipase A2 precursor	TC159686	3	0	4	0	5	0	18	2	110	30	162	16	135	10	35	2	TC159686	0.282817	0	0.704202	0	0.513896	0	2.64585	0.76865	9.0834	9.65451	17.4443	4.92282	8.67278	2.82203	3.65539	0.817635	TC159686	Phospholipase A2 precursor	TC159686	GO:0005773	GO:0016787
TC184093	-0.162429	-2.71335	-3.33514	1.11917	6.55843	10.092	2.54989e-10	4.82121e-09	TC184093	---NA---	TC184093	527	652	165	125	274	127	165	551	88	49	159	46	106	16	134	24	TC184093	49.6816	227.974	29.0483	39.4016	28.1615	42.8238	24.2536	211.763	7.26672	15.769	17.1212	14.1531	6.80974	4.51525	13.9949	9.81162	TC184093	---NA---	TC184093
TC176895	1.74124	2.77307	4.2374	3.34322	6.83562	18.8618	2.60011e-10	4.91088e-09	TC176895	Embryo-abundant protein	TC176895	6	0	7	0	14	3	28	2	59	6	58	9	125	34	114	40	TC176895	0.565634	0	1.23235	0	1.43891	1.01159	4.11577	0.76865	4.87201	1.9309	6.24548	2.76908	8.03035	9.5949	11.9061	16.3527	TC176895	Oncorhynchus mykiss peroxisome proliferator-activated receptor alpha-like mRNA, partial sequence	TC176895	GO:0009605	GO:0006950
TC158404	0.360117	1.60995	2.25058	1.28353	3.05241	4.75874	2.64055e-10	4.98191e-09	TC158404	Atpase family aaa domain-containing protein 3-b-like	TC158404	30	5	22	3	37	7	21	11	109	24	69	29	235	34	129	32	TC158404	2.82817	1.74826	3.87311	0.945639	3.80283	2.36037	3.08682	4.22758	9.00083	7.72361	7.42997	8.92261	15.0971	9.5949	13.4727	13.0822	TC158404	Chromosome chr16 scaffold_10, whole genome shotgun sequence	TC158404	GO:0005622	GO:0005488
TC170758	-0.478231	1.04891	1.61882	1.39303	2.06897	3.07125	2.64417e-10	4.9834e-09	TC170758	aquaporin NIP6-1-like	TC170758	127	27	61	16	71	16	56	18	190	82	237	50	552	79	406	55	TC170758	11.9726	9.44063	10.7391	5.04341	7.29732	5.39512	8.23153	6.91785	15.6895	26.389	25.5203	15.3838	35.462	22.294	42.4025	22.485	TC170758	aquaporin NIP6-1-like	TC170758	GO:0005886	GO:0005215
TC191457	1.55492	-0.00669346	-0.105603	2.93818	1.00465	1.07594	2.66583e-10	5.01884e-09	TC191457	Brassinosteroid-Regulated Protein Bru1	TC191457	134	45	89	48	449	151	251	119	157	49	121	69	173	48	171	39	TC191457	12.6325	15.7344	15.6685	15.1302	46.1479	50.9165	36.8949	45.7347	12.9645	15.769	13.0294	21.2296	11.114	13.5457	17.8592	15.9439	TC191457	Brassinosteroid-Regulated Protein Bru1	TC191457	GO:0005975	GO:0009987
TC156610	-1.61349	-2.43487	-1.16425	3.05991	5.40715	2.24117	2.71544e-10	5.10676e-09	TC156610	Unknown	TC156610	241	34	78	54	66	15	37	11	48	2	21	19	159	25	62	16	TC156610	22.7197	11.8882	13.7319	17.0215	6.78343	5.05793	5.43869	4.22758	3.96367	0.643634	2.26129	5.84585	10.2146	7.05508	6.47526	6.54108	TC156610	Chromosome undetermined scaffold_60, whole genome shotgun sequence	TC156610	GO:0005634
BX682909	0.0904389	1.21184	1.86058	1.06469	2.31633	3.63153	2.76517e-10	5.19474e-09	BX682909	60s ribosomal protein L15	BX682909	81	23	44	32	111	17	72	20	290	51	206	58	454	67	447	78	BX682909	7.63607	8.04202	7.74622	10.0868	11.4085	5.73232	10.5834	7.6865	23.9472	16.4127	22.1822	17.8452	29.1662	18.9076	46.6846	31.8878	BX682909	60S ribosomal protein L15-2	BX682909	GO:0006412	GO:0009987
TC167735	3.24071	2.66036	1.10537	9.45256	6.3219	2.15155	2.7866e-10	5.22941e-09	TC167735	Ring zinc finger	TC167735	11	0	16	2	94	51	91	28	119	24	89	23	18	11	54	4	TC167735	1.037	0	2.81681	0.630426	9.66125	17.197	13.3762	10.7611	9.82659	7.72361	9.58358	7.07655	1.15637	3.10423	5.63975	1.63527	TC167735	AT5g20880/F22D1_50	TC167735	GO:0005488	GO:0005634
TC198560	0.50855	1.91713	0.778705	1.42262	3.77671	1.71559	2.8393e-10	5.32263e-09	TC198560	RNA binding	TC198560	83	17	35	14	88	29	68	20	354	60	206	94	214	51	81	21	TC198560	7.82461	5.9441	6.16177	4.41298	9.04457	9.77866	9.99543	7.6865	29.232	19.309	22.1822	28.9216	13.748	14.3924	8.45962	8.58517	TC198560	Predicted protein	TC198560	GO:0005488	GO:0000166
TC190884	-0.0353093	0.804361	1.73679	1.02478	1.74637	3.33293	2.848e-10	5.33325e-09	TC190884	Transcription factor btf3 homolog	TC190884	77	30	56	36	102	21	81	22	190	49	181	65	350	138	308	108	TC190884	7.25898	10.4896	9.85883	11.3477	10.4835	7.0811	11.9063	8.45515	15.6895	15.769	19.4902	19.9989	22.485	38.944	32.1674	44.1523	TC190884	Predicted protein	TC190884	GO:0003700	GO:0005515
TC175289	2.9299	2.07331	1.96882	7.62059	4.20851	3.91448	2.91212e-10	5.44752e-09	TC175289	Alternative oxidase	TC175289	17	2	26	3	159	58	134	34	130	24	99	30	154	46	91	8	TC175289	1.60263	0.699306	4.57731	0.945639	16.3419	19.5573	19.6969	13.0671	10.7349	7.72361	10.6604	9.23028	9.8934	12.9813	9.50402	3.27054	TC175289	Alternative oxidase 2, mitochondrial precursor	TC175289	GO:0007165	GO:0003824
TC184628	2.47611	3.71962	4.26796	5.56395	13.174	19.2656	2.94143e-10	5.49651e-09	TC184628	Receptor like protein	TC184628	2	0	13	3	41	31	23	10	41	94	57	41	142	59	280	52	TC184628	0.188545	0	2.28866	0.945639	4.21395	10.4531	3.38081	3.84325	3.38563	30.2508	6.1378	12.6147	9.12248	16.65	29.2431	21.2585	TC184628	Chromosome chr8 scaffold_115, whole genome shotgun sequence	TC184628	GO:0005515
TC167620	-1.17952	0.635013	1.91711	2.26502	1.55295	3.77667	2.99412e-10	5.58903e-09	TC167620	Probable peptide nitrate transporter at1g59740-like	TC167620	192	47	35	21	47	6	82	3	121	89	181	60	402	127	661	137	TC167620	18.1003	16.4337	6.16177	6.61948	4.83062	2.02317	12.0533	1.15298	9.99174	28.6417	19.4902	18.4606	25.8256	35.8398	69.0347	56.008	TC167620	Chromosome chr18 scaffold_61, whole genome shotgun sequence	TC167620	GO:0009605	GO:0009607
TC177774	-0.097849	1.14952	1.79224	1.07018	2.2184	3.46353	3.0423e-10	5.67294e-09	TC177774	Protein	TC177774	98	27	69	34	104	19	90	24	267	63	295	76	489	97	428	123	TC177774	9.2387	9.44063	12.1475	10.7172	10.689	6.40671	13.2292	9.2238	22.0479	20.2745	31.7658	23.3834	31.4147	27.3737	44.7002	50.2846	TC177774	Wrp15a	TC177774	GO:0006139	GO:0006412
TC162407	-1.59978	-1.98476	-1.98183	3.03098	3.95795	3.94993	3.10144e-10	5.7771e-09	TC162407	Auxin repressed protein	TC162407	109	52	133	55	48	27	34	14	45	15	53	14	52	25	43	11	TC162407	10.2757	18.182	23.4147	17.3367	4.9334	9.10427	4.99772	5.38055	3.71594	4.82726	5.70708	4.30746	3.34063	7.05508	4.49091	4.49699	TC162407	Auxin-repressed protein	TC162407	GO:0008150	GO:0005634
DR388845	2.64377	1.77377	0.843357	6.24964	3.41947	1.79422	3.11198e-10	5.79058e-09	DR388845	Phospholipid-transporting atpase 1-like	DR388845	29	6	23	3	121	88	87	38	93	38	65	39	96	26	39	5	DR388845	2.7339	2.09792	4.04916	0.945639	12.4363	29.6732	12.7883	14.6044	7.67961	12.2291	6.99925	11.9994	6.16731	7.33728	4.07315	2.04409	DR388845	Chromosome chr13 scaffold_120, whole genome shotgun sequence	DR388845	GO:0006950	GO:0008219
TC169394	1.66353	4.20744	3.67796	3.16791	18.4743	12.799	3.13161e-10	5.82095e-09	TC169394	NADH dehydrogenase (Quinone) precursor	TC169394	1	0	8	0	12	1	17	4	125	25	92	22	99	13	91	11	TC169394	0.0942724	0	1.4084	0	1.23335	0.337195	2.49886	1.5373	10.3221	8.04543	9.90662	6.76887	6.36004	3.66864	9.50402	4.49699	TC169394	NADH dehydrogenase (Quinone) precursor	TC169394	GO:0005515	GO:0003677
AW043333	2.09633	1.49056	0.421105	4.27619	2.80998	1.33895	3.15623e-10	5.86052e-09	AW043333	Respiratory Burst Oxidase 2	AW043333	61	20	47	10	200	90	157	95	210	91	135	41	152	32	80	19	AW043333	5.75062	6.99306	8.27437	3.15213	20.5558	30.3476	23.0777	36.5109	17.341	29.2854	14.5369	12.6147	9.76491	9.0305	8.35518	7.76754	AW043333	Respiratory Burst Oxidase 2	AW043333	GO:0003824	GO:0016020
TC182382	1.88262	3.05783	0.503393	3.68744	8.32721	1.41754	3.20759e-10	5.94961e-09	TC182382	Unknown	TC182382	6	7	37	0	45	33	71	36	339	64	199	68	67	7	46	10	TC182382	0.565634	2.44757	6.51387	0	4.62506	11.1274	10.4364	13.8357	27.9934	20.5963	21.4285	20.922	4.30427	1.97542	4.80423	4.08818	TC182382	Chromosome chr9 scaffold_90, whole genome shotgun sequence	TC182382	GO:0019538	GO:0009987
TC189241	-1.48632	-2.00021	-2.13344	2.80173	4.00059	4.38763	3.24727e-10	6.01685e-09	TC189241	Low molecular weight heat-shock protein	TC189241	236	44	238	50	106	23	77	15	94	11	65	24	106	17	45	19	TC189241	22.2483	15.3847	41.9	15.7607	10.8946	7.75549	11.3184	5.76488	7.76218	3.53999	6.99925	7.38423	6.80974	4.79745	4.69979	7.76754	TC189241	Low molecular weight heat-shock protein	TC189241	GO:0005737	GO:0019538
TC168560	0.0209189	1.31455	1.79034	1.01461	2.48724	3.45896	3.27561e-10	6.06298e-09	TC168560	60s ribosomal protein L15	TC168560	159	58	98	37	194	43	147	27	488	143	393	131	715	172	685	172	TC168560	14.9893	20.2799	17.2529	11.6629	19.9392	14.4994	21.6078	10.3768	40.2973	46.0199	42.3185	40.3056	45.9336	48.5389	71.5412	70.3166	TC168560	60S ribosomal protein L15-2	TC168560	GO:0006412	GO:0009987
TC168647	2.04393	0.0351489	-0.373452	4.12366	1.02466	1.29545	3.29006e-10	6.08333e-09	TC168647	U-box domain-containing protein 43-like	TC168647	47	7	30	3	145	43	74	53	41	11	36	15	56	8	22	8	TC168647	4.4308	2.44757	5.28151	0.945639	14.903	14.4994	10.8774	20.3692	3.38563	3.53999	3.87651	4.61514	3.5976	2.25762	2.29767	3.27054	TC168647	Predicted protein	TC168647	GO:0016740	GO:0005622
TC178104	0.205699	1.5213	2.80354	1.15324	2.8705	6.98152	3.33259e-10	6.15549e-09	TC178104	At3g11320	TC178104	8	6	31	15	21	7	52	8	76	27	147	28	231	57	262	96	TC178104	0.754179	2.09792	5.45756	4.7282	2.15836	2.36037	7.64356	3.0746	6.27581	8.68906	15.8291	8.61493	14.8401	16.0856	27.3632	39.2465	TC178104	At3g11320	TC178104	GO:0009058	GO:0009987
CO174987	2.34979	1.90937	0.447802	5.09748	3.75646	1.36396	3.35742e-10	6.19485e-09	CO174987	Unknown	CO174987	18	9	33	3	171	51	76	48	193	36	112	26	61	17	38	13	CO174987	1.6969	3.14688	5.80967	0.945639	17.5752	17.197	11.1714	18.4476	15.9372	11.5854	12.0602	7.99958	3.91881	4.79745	3.96871	5.31463	CO174987	Uncharacterized protein At3g17860.2	CO174987
TC155051	3.25954	3.14956	1.02467	9.57676	8.87386	2.03449	3.38336e-10	6.22964e-09	TC155051	Unknown	TC155051	10	0	15	0	140	17	84	26	181	30	86	21	64	4	25	1	TC155051	0.942724	0	2.64076	0	14.3891	5.73232	12.3473	9.99245	14.9463	9.65451	9.26054	6.4612	4.11154	1.12881	2.61099	0.408818	TC155051	Chromosome chr1 scaffold_166, whole genome shotgun sequence	TC155051	GO:0003700	GO:0003677
TC158729	0.173128	1.5027	1.66233	1.1275	2.83373	3.16526	3.38027e-10	6.22964e-09	TC158729	Pentatricopeptide repeat-containing	TC158729	68	17	40	18	75	13	62	20	193	64	203	57	270	79	180	69	TC158729	6.41052	5.9441	7.04202	5.67384	7.70844	4.38354	9.11348	7.6865	15.9372	20.5963	21.8592	17.5375	17.3456	22.294	18.7992	28.2084	TC158729	Chromosome chr14 scaffold_27, whole genome shotgun sequence	TC158729	GO:0006412	GO:0005840
FE519793	2.89256	2.21191	0.731564	7.42588	4.63289	1.66044	3.40253e-10	6.25838e-09	FE519793	Dehydrin-like protein	FE519793	18	3	12	4	95	38	78	42	46	27	110	24	67	12	18	3	FE519793	1.6969	1.04896	2.11261	1.26085	9.76402	12.8134	11.4653	16.1417	3.79851	8.68906	11.8449	7.38423	4.30427	3.38644	1.87992	1.22645	FE519793	Dehydrin-like protein	FE519793
TC179960	2.37816	2.91461	1.43328	5.19874	7.54026	2.7006	3.40977e-10	6.25861e-09	TC179960	Exordium Like 2	TC179960	34	10	75	4	389	76	175	83	604	138	474	122	204	45	165	57	TC179960	3.20526	3.49653	13.2038	1.26085	39.9811	25.6268	25.7235	31.899	49.8761	44.4108	51.0407	37.5365	13.1055	12.6991	17.2326	23.3026	TC179960	Exordium Like 2	TC179960
TC165225	-0.0511973	1.29207	1.71936	1.03612	2.44878	3.2929	3.40707e-10	6.25861e-09	TC165225	60s ribosomal protein L23A	TC165225	80	18	63	17	101	20	47	17	241	47	237	65	328	95	345	63	TC165225	7.54179	6.29375	11.0912	5.35862	10.3807	6.7439	6.90861	6.53353	19.9009	15.1254	25.5203	19.9989	21.0716	26.8093	36.0317	25.7555	TC165225	60S ribosomal protein L23A	TC165225	GO:0006412	GO:0006950
TC162903	2.70589	1.11395	0.629701	6.52459	2.16437	1.54724	3.44676e-10	6.31331e-09	TC162903	Probable calcium-binding protein cml49-like	TC162903	30	1	13	7	112	55	79	39	76	15	47	7	50	14	39	5	TC162903	2.82817	0.349653	2.28866	2.20649	11.5113	18.5457	11.6123	14.9887	6.27581	4.82726	5.06099	2.15373	3.21214	3.95084	4.07315	2.04409	TC162903	Chromosome undetermined scaffold_87, whole genome shotgun sequence	TC162903	GO:0008150	GO:0009987
TC167043	3.08661	1.81939	0.814861	8.49496	3.52933	1.75913	3.44638e-10	6.31331e-09	TC167043	Pinus taeda anonymous locus 2_3883_01 genomic sequence	TC167043	16	6	56	3	276	87	267	109	204	57	147	24	64	50	38	21	TC167043	1.50836	2.09792	9.85883	0.945639	28.3671	29.336	39.2468	41.8914	16.8456	18.3436	15.8291	7.38423	4.11154	14.1102	3.96871	8.58517	TC167043	Os06g0136300 protein	TC167043	GO:0005634	GO:0009056
CO165393	-1.35775	-1.68831	-1.56545	2.56285	3.22279	2.9597	3.48983e-10	6.38555e-09	CO165393	Plasma membrane associated protein-like	CO165393	312	50	185	88	123	35	69	23	114	22	88	30	159	46	77	19	CO165393	29.413	17.4826	32.5693	27.7388	12.6418	11.8018	10.1424	8.83948	9.41371	7.07998	9.4759	9.23028	10.2146	12.9813	8.04186	7.76754	CO165393	Plasma membrane associated protein-like	CO165393	GO:0009536	GO:0016020
FE522237	0.105186	1.30144	1.99212	1.07563	2.46475	3.97821	3.51532e-10	6.42551e-09	FE522237	60s ribosomal protein L11	FE522237	114	39	100	19	131	30	89	47	387	105	299	98	604	169	498	172	FE522237	10.7471	13.6365	17.605	5.98905	13.4641	10.1159	13.0823	18.0633	31.9571	33.7908	32.1965	30.1523	38.8027	47.6923	52.011	70.3166	FE522237	60S ribosomal protein L11	FE522237	GO:0006139	GO:0006412
TC165195	2.29728	0.560027	0.000574083	4.91532	1.4743	1.0004	3.67826e-10	6.71635e-09	TC165195	Protein cobra	TC165195	56	5	7	11	162	44	102	38	64	9	64	9	33	10	36	11	TC165195	5.27926	1.74826	1.23235	3.46734	16.6502	14.8366	14.9931	14.6044	5.28489	2.89635	6.89156	2.76908	2.12001	2.82203	3.75983	4.49699	TC165195	Chromosome chr5 scaffold_64, whole genome shotgun sequence	TC165195	GO:0005886	GO:0005794
TC158058	-0.758457	2.01763	0.96875	1.69168	4.04919	1.95714	3.77028e-10	6.87723e-09	TC158058	Unknown	TC158058	20	18	44	4	27	3	22	9	250	51	196	55	123	24	134	18	TC158058	1.88545	6.29375	7.74622	1.26085	2.77504	1.01159	3.23382	3.45893	20.6441	16.4127	21.1054	16.9222	7.90187	6.77287	13.9949	7.35872	TC158058	Chromosome chr5 scaffold_2, whole genome shotgun sequence	TC158058	GO:0009058	GO:0009987
TC155594	1.52384	0.38553	-0.539114	2.87555	1.30634	1.45308	3.77608e-10	6.88068e-09	TC155594	Auxin induced protein 3	TC155594	115	21	43	16	303	51	148	59	149	29	84	42	101	15	71	9	TC155594	10.8413	7.34271	7.57017	5.04341	31.1421	17.197	21.7548	22.6752	12.3039	9.3327	9.04518	12.9224	6.48853	4.23305	7.41522	3.67936	TC155594	Auxin-induced protein 3	TC155594	GO:0009653	GO:0007275
TC194286	0.2205	1.39162	1.95269	1.16514	2.62373	3.87096	3.81797e-10	6.94981e-09	TC194286	60s ribosomal protein L11	TC194286	85	19	66	20	97	17	95	26	266	70	233	76	411	107	311	122	TC194286	8.01316	6.64341	11.6193	6.30426	9.96958	5.73232	13.9642	9.99245	21.9653	22.5272	25.0896	23.3834	26.4038	30.1957	32.4808	49.8758	TC194286	60S ribosomal protein L11	TC194286	GO:0006139	GO:0006412
TC157957	-0.23898	0.954632	1.58192	1.18016	1.93808	2.99367	3.82792e-10	6.96073e-09	TC157957	60s ribosomal protein L32	TC157957	209	48	120	57	143	53	135	37	406	136	312	149	745	227	553	180	TC157957	19.7029	16.7833	21.1261	17.9671	14.6974	17.8713	19.8439	14.22	33.526	43.7671	33.5964	45.8437	47.8609	64.0601	57.7552	73.5872	TC157957	Ly200 protein	TC157957	GO:0005730	GO:0005794
TC163819	1.78132	0.989283	0.297156	3.43742	1.9852	1.22872	3.84526e-10	6.98364e-09	TC163819	Ethylene-responsive transcription factor 3	TC163819	91	20	47	16	239	105	158	60	190	46	136	56	128	39	99	23	TC163819	8.57879	6.99306	8.27437	5.04341	24.5642	35.4055	23.2247	23.0595	15.6895	14.8036	14.6446	17.2299	8.22308	11.0059	10.3395	9.40281	TC163819	Ethylene-responsive transcription factor 3	TC163819
TC180361	-0.152233	1.28261	1.63339	1.11129	2.43278	3.10242	3.84847e-10	6.98364e-09	TC180361	60s ribosomal protein L23A	TC180361	70	17	57	14	81	19	35	15	185	51	194	63	293	73	244	68	TC180361	6.59907	5.9441	10.0349	4.41298	8.32512	6.40671	5.14471	5.76488	15.2766	16.4127	20.8901	19.3836	18.8232	20.6008	25.4833	27.7996	TC180361	60S ribosomal protein L23A	TC180361	GO:0006412	GO:0006950
TC154601	1.63265	0.524692	-0.312025	3.10082	1.43863	1.24145	3.90415e-10	7.07402e-09	TC154601	Senescence-associated protein	TC154601	385	60	149	106	884	312	550	252	626	130	316	162	486	74	255	48	TC154601	36.2949	20.9792	26.2315	33.4126	90.8568	105.205	80.8454	96.8499	51.6928	41.8362	34.0271	49.8435	31.222	20.883	26.6321	19.6232	TC154601	Chromosome chr11 scaffold_14, whole genome shotgun sequence	TC154601	GO:0009058	GO:0009987
TC168602	-0.159261	1.077	1.84671	1.11672	2.10965	3.59679	3.90632e-10	7.07402e-09	TC168602	10 kDa Chaperonin (small heat shock protein)	TC168602	54	17	61	13	68	16	47	13	234	33	164	36	401	85	321	45	TC168602	5.09071	5.9441	10.7391	4.09777	6.98899	5.39512	6.90861	4.99623	19.3229	10.62	17.6596	11.0763	25.7614	23.9873	33.5252	18.3968	TC168602	Small molecular heat shock protein 10	TC168602	GO:0009058	GO:0005975
TC175745	0.988295	2.39173	1.66803	1.98384	5.24785	3.1778	3.96612e-10	7.17492e-09	TC175745	Nodulin family protein	TC175745	65	6	36	15	60	28	99	30	430	65	313	68	244	52	244	28	TC175745	6.12771	2.09792	6.33782	4.7282	6.16675	9.44147	14.5522	11.5298	35.5079	20.9181	33.7041	20.922	15.6753	14.6746	25.4833	11.4469	TC175745	Os12g0637800 protein	TC175745	GO:0009605	GO:0006950
BE662571	0.202483	1.89679	2.01169	1.15068	3.72385	4.03255	3.97568e-10	7.18483e-09	BE662571	Ribosomal protein L19	BE662571	32	6	31	3	45	14	24	4	149	37	116	41	232	34	148	32	BE662571	3.01672	2.09792	5.45756	0.945639	4.62506	4.72073	3.5278	1.5373	12.3039	11.9072	12.491	12.6147	14.9043	9.5949	15.4571	13.0822	BE662571	Ribosomal protein L19	BE662571	GO:0016043	GO:0006464
TC187917	2.23636	2.51131	0.543549	4.71207	5.70139	1.45755	3.9847e-10	7.19373e-09	TC187917	Lanc-like protein 2	TC187917	13	7	29	0	135	24	65	37	182	54	133	32	49	15	38	8	TC187917	1.22554	2.44757	5.10546	0	13.8752	8.09269	9.55446	14.22	15.0289	17.3781	14.3215	9.84563	3.1479	4.23305	3.96871	3.27054	TC187917	Chromosome undetermined scaffold_431, whole genome shotgun sequence	TC187917	GO:0016020	GO:0000003
TC176534	3.55227	4.04053	3.19124	11.7311	16.4558	9.13393	4.0007e-10	7.2152e-09	TC176534	Receptor-like protein kinase-like protein	TC176534	6	0	7	1	97	24	70	4	83	45	158	16	110	16	74	11	TC176534	0.565634	0	1.23235	0.315213	9.96958	8.09269	10.2894	1.5373	6.85384	14.4818	17.0136	4.92282	7.06671	4.51525	7.72854	4.49699	TC176534	Receptor-like protein kinase-like protein	TC176534	GO:0006464	GO:0006810
TC154538	1.05109	3.5551	4.64847	2.0721	11.7542	25.0801	4.10588e-10	7.39731e-09	TC154538	Pinosylvin Synthase	TC154538	50	0	121	2	105	24	256	18	1556	234	1345	56	2858	609	2629	396	TC154538	4.71362	0	21.3021	0.630426	10.7918	8.09269	37.6299	6.91785	128.489	75.3052	144.831	17.2299	183.606	171.862	274.572	161.892	TC154538	Pinosylvin Synthase	TC154538	GO:0009058	GO:0016740
TC171914	0.225548	1.35785	1.89349	1.16922	2.56302	3.71534	4.11582e-10	7.40762e-09	TC171914	40S ribosomal protein SA	TC171914	213	75	120	35	256	54	184	60	589	176	511	173	1049	260	724	233	TC171914	20.08	26.224	21.1261	11.0325	26.3115	18.2085	27.0465	23.0595	48.6375	56.6398	55.0248	53.228	67.3907	73.3728	75.6144	95.2545	TC171914	40S ribosomal protein SA	TC171914	GO:0006412	GO:0006139
TC190186	2.73193	4.30755	3.68655	6.64343	19.8016	12.8754	4.25964e-10	7.65864e-09	TC190186	Oligopeptide transporter OPT superfamily	TC190186	4	3	3	2	26	29	23	3	73	80	65	39	104	49	84	9	TC190186	0.37709	1.04896	0.528151	0.630426	2.67226	9.77866	3.38081	1.15298	6.02808	25.7454	6.99925	11.9994	6.68125	13.828	8.77294	3.67936	TC190186	Peptidase aspartic, active site; Oligopeptide transporter OPT superfamily	TC190186	GO:0009628	GO:0005215
BF169833	2.29278	3.9129	3.87601	4.90001	15.0626	14.6824	4.34257e-10	7.79977e-09	BF169833	Oligopeptide transporter OPT superfamily	BF169833	3	0	6	1	33	8	8	6	78	24	57	34	111	38	81	8	BF169833	0.282817	0	1.0563	0.315213	3.39171	2.69756	1.17593	2.30595	6.44096	7.72361	6.1378	10.461	7.13095	10.7237	8.45962	3.27054	BF169833	Peptidase aspartic, active site; Oligopeptide transporter OPT superfamily	BF169833	GO:0009628	GO:0005215
TC158265	-1.36805	-1.95129	-1.85662	2.58121	3.86719	3.62159	4.35884e-10	7.821e-09	TC158265	Dormancy-associated protein	TC158265	149	73	175	79	82	33	54	30	65	20	73	21	65	39	64	18	TC158265	14.0466	25.5247	30.8088	24.9018	8.42789	11.1274	7.93755	11.5298	5.36747	6.43634	7.86069	6.4612	4.17578	11.0059	6.68414	7.35872	TC158265	Dormancy-associated protein	TC158265	GO:0008150	GO:0005634
TC156376	2.76919	2.03059	1.83765	6.81725	4.08571	3.57427	4.44658e-10	7.9703e-09	TC156376	Alternative oxidase	TC156376	40	4	52	18	306	149	254	78	281	53	236	81	365	84	226	20	TC156376	3.7709	1.39861	9.15462	5.67384	31.4504	50.2421	37.3359	29.9774	23.204	17.0563	25.4126	24.9218	23.4486	23.7051	23.6034	8.17635	TC156376	Alternative oxidase	TC156376	GO:0005488	GO:0006091
TC161672	6.25786	8.56498	7.83614	76.5252	378.718	228.514	4.53109e-10	8.11351e-09	TC161672	Embryonic abundant protein-like	TC161672	0	0	0	0	13	3	19	1	125	26	91	2	134	10	55	0	TC161672	0	0	0	0	1.33613	1.01159	2.79284	0.384325	10.3221	8.36725	9.79894	0.615352	8.60854	2.82203	5.74419	0	TC161672	Embryonic abundant protein-like	TC161672	GO:0005829	GO:0007165
TC158949	1.05392	3.90972	4.09078	2.07616	15.0295	17.0391	4.57897e-10	8.19091e-09	TC158949	Pinosylvin Synthase	TC158949	37	2	109	0	92	27	198	22	1873	235	1458	86	1698	272	1971	201	TC158949	3.48808	0.699306	19.1895	0	9.45569	9.10427	29.1043	8.45515	154.666	75.627	156.998	26.4601	109.084	76.7592	205.851	82.1724	TC158949	Pinosylvin Synthase	TC158949	GO:0009058	GO:0016740
TC169975	3.03104	2.40001	2.44129	8.17399	5.27807	5.43126	4.59594e-10	8.2129e-09	TC169975	Clavata 1-like protein	TC169975	17	0	17	0	100	43	81	31	87	32	76	20	161	36	70	11	TC169975	1.60263	0	2.99286	0	10.2779	14.4994	11.9063	11.9141	7.18415	10.2981	8.18373	6.15352	10.3431	10.1593	7.31078	4.49699	TC169975	Chromosome chr10 scaffold_138, whole genome shotgun sequence	TC169975	GO:0006464	GO:0007165
TC196942	3.22861	4.42362	4.94879	9.37363	21.4606	30.884	4.6533e-10	8.30697e-09	TC196942	---NA---	TC196942	3	2	0	0	22	1	14	12	54	20	61	13	143	34	88	7	TC196942	0.282817	0.699306	0	0	2.26114	0.337195	2.05788	4.6119	4.45913	6.43634	6.56852	3.99979	9.18673	9.5949	9.1907	2.86172	TC196942	---NA---	TC196942
TC171574	0.332137	3.33595	3.56047	1.25888	10.0977	11.798	4.69075e-10	8.36534e-09	TC171574	Gibberellin 3-beta-dioxygenase	TC171574	1	0	9	2	7	2	10	0	96	10	84	20	86	31	70	25	TC171574	0.0942724	0	1.58445	0.630426	0.719454	0.67439	1.46992	0	7.92733	3.21817	9.04518	6.15352	5.52488	8.7483	7.31078	10.2204	TC171574	Oxidase-like protein	TC171574	GO:0005737	GO:0003824
TC189599	-1.18816	1.58842	1.52953	2.27862	3.0072	2.88693	4.73731e-10	8.43981e-09	TC189599	Uncharacterized Protein	TC189599	52	23	48	16	23	3	47	2	245	68	245	51	194	32	191	100	TC189599	4.90217	8.04202	8.45042	5.04341	2.36392	1.01159	6.90861	0.76865	20.2312	21.8836	26.3818	15.6915	12.4631	9.0305	19.948	40.8818	TC189599	Uncharacterized Protein	TC189599	GO:0006950	GO:0009628
TC163875	0.0982835	1.38262	2.52037	1.0705	2.60742	5.73731	4.74406e-10	8.44328e-09	TC163875	Lactoylglutathione Lyase Glyoxalase I Family Protein	TC163875	26	3	22	5	34	5	24	3	79	14	95	15	156	36	192	46	TC163875	2.45108	1.04896	3.87311	1.57607	3.49449	1.68598	3.5278	1.15298	6.52354	4.50544	10.2297	4.61514	10.0219	10.1593	20.0524	18.8056	TC163875	Lactoylglutathione Lyase Glyoxalase I Family Protein	TC163875
TC168517	0.331777	1.92626	4.26454	1.25856	3.80069	19.2201	4.77238e-10	8.48508e-09	TC168517	---NA---	TC168517	6	0	30	0	11	0	46	1	61	7	152	10	413	68	570	82	TC168517	0.565634	0	5.28151	0	1.13057	0	6.76161	0.384325	5.03716	2.25272	16.3675	3.07676	26.5323	19.1898	59.5306	33.523	TC168517	ATPase, E1-E2 type:Magnesium-translocating P-type ATPase	TC168517
TC154640	1.7922	0.683555	0.312945	3.46341	1.60609	1.24224	4.77843e-10	8.48726e-09	TC154640	Unknown	TC154640	94	17	28	22	277	73	156	51	134	47	87	34	109	39	81	24	TC154640	8.86161	5.9441	4.92941	6.93469	28.4698	24.6153	22.9307	19.6006	11.0652	15.1254	9.36822	10.461	7.00247	11.0059	8.45962	9.81162	TC154640	Chromosome chr16 scaffold_10, whole genome shotgun sequence	TC154640	GO:0009856	GO:0005634
TC198768	0.0825328	1.22687	1.87828	1.05888	2.34058	3.67637	4.8599e-10	8.62325e-09	TC198768	60s ribosomal protein L18-3-like	TC198768	107	21	90	21	138	28	76	26	250	97	225	88	550	149	405	105	TC198768	10.0871	7.34271	15.8445	6.61948	14.1835	9.44147	11.1714	9.99245	20.6441	31.2163	24.2282	27.0755	35.3336	42.0483	42.2981	42.9259	TC198768	Chromosome chr5 scaffold_64, whole genome shotgun sequence	TC198768	GO:0005773	GO:0005794
TC166735	2.16045	2.68411	2.47623	4.47055	6.42684	5.56441	4.92967e-10	8.73824e-09	TC166735	IAA-amino acid hydrolase ILR1-like 2 precursor	TC166735	19	3	30	3	90	32	68	44	244	50	185	36	196	66	150	31	TC166735	1.79118	1.04896	5.28151	0.945639	9.25013	10.7902	9.99543	16.9103	20.1486	16.0909	19.9209	11.0763	12.5916	18.6254	15.666	12.6733	TC166735	IAA-amino acid hydrolase ILR1-like 2 precursor	TC166735	GO:0009605	GO:0006950
TC196419	1.07402	3.70365	4.03045	2.1053	13.0289	16.3413	4.95245e-10	8.76977e-09	TC196419	Pinosylvin Synthase	TC196419	42	2	101	0	81	18	201	27	1439	197	1264	81	1522	274	1804	176	TC196419	3.95944	0.699306	17.7811	0	8.32512	6.06951	29.5453	10.3768	118.827	63.398	136.108	24.9218	97.7776	77.3236	188.409	71.9519	TC196419	Pinosylvin Synthase	TC196419	GO:0009058	GO:0016740
TC195238	-1.82841	-1.71641	-1.89389	3.55145	3.28617	3.71637	4.99821e-10	8.83301e-09	TC195238	Auxin aluminum responsive-like protein	TC195238	440	132	508	250	151	56	145	52	289	34	213	83	175	72	173	63	TC195238	41.4799	46.1542	89.4336	78.8033	15.5197	18.8829	21.3138	19.9849	23.8646	10.9418	22.936	25.5371	11.2425	20.3186	18.0681	25.7555	TC195238	Uncharacterized protein At5g19140.2	TC195238	GO:0005886	GO:0008150
TC172088	2.54385	-0.633244	-0.22008	5.83143	1.55105	1.1648	4.99622e-10	8.83301e-09	TC172088	Lipoxygenase	TC172088	16	6	28	4	181	32	74	57	29	0	11	11	39	1	27	9	TC172088	1.50836	2.09792	4.92941	1.26085	18.603	10.7902	10.8774	21.9065	2.39472	0	1.18449	3.38444	2.50547	0.282203	2.81987	3.67936	TC172088	Lipoxygenase	TC172088	GO:0009987	GO:0006629
TC163752	0.549393	3.14842	3.35777	1.46347	8.86683	10.2515	5.29143e-10	9.34181e-09	TC163752	Pollen allergen CJP38	TC163752	6	0	22	2	16	6	31	0	183	40	213	7	277	72	137	26	TC163752	0.565634	0	3.87311	0.630426	1.64447	2.02317	4.55674	0	15.1115	12.8727	22.936	2.15373	17.7953	20.3186	14.3082	10.6293	TC163752	Pollen allergen CJP38	TC163752	GO:0005615	GO:0005773
TC166530	0.758079	1.6053	2.30367	1.69124	3.0426	4.93712	5.46598e-10	9.64031e-09	TC166530	Neoxanthin synthase	TC166530	24	18	15	4	45	16	48	8	122	29	92	27	225	56	132	45	TC166530	2.26254	6.29375	2.64076	1.26085	4.62506	5.39512	7.0556	3.0746	10.0743	9.3327	9.90662	8.30725	14.4546	15.8034	13.786	18.3968	TC166530	F1O19.13 protein	TC166530	GO:0006950	GO:0009056
TC175651	1.49883	1.31405	-0.653943	2.82613	2.48639	1.57346	5.50197e-10	9.69406e-09	TC175651	Unknown	TC175651	46	11	34	8	115	25	97	42	126	30	99	50	61	6	25	7	TC175651	4.33653	3.84618	5.98572	2.5217	11.8196	8.42988	14.2582	16.1417	10.4046	9.65451	10.6604	15.3838	3.91881	1.69322	2.61099	2.86172	TC175651	unknown	TC175651	GO:0003700	GO:0003677
BQ696255	0.492121	2.11167	2.70312	1.40651	4.3219	6.51207	5.53532e-10	9.74305e-09	BQ696255	Glucose-methanol-choline oxidoreductase	BQ696255	29	0	19	6	47	1	35	3	97	37	121	23	172	74	141	37	BQ696255	2.7339	0	3.34496	1.89128	4.83062	0.337195	5.14471	1.15298	8.00991	11.9072	13.0294	7.07655	11.0498	20.883	14.726	15.1263	BQ696255	Glucose-methanol-choline oxidoreductase	BQ696255	GO:0008152	GO:0000166
TC176589	-1.4879	-1.6916	-1.5693	2.80481	3.23015	2.96761	5.54583e-10	9.75179e-09	TC176589	Unknown	TC176589	728	295	354	315	297	90	187	85	283	87	193	118	419	96	281	84	TC176589	68.6303	103.148	62.3219	99.2921	30.5254	30.3476	27.4874	32.6676	23.3691	27.9981	20.7824	36.3058	26.9177	27.0915	29.3476	34.3407	TC176589	Expressed protein	TC176589	GO:0007275	GO:0040007
TC170857	3.67402	2.11848	1.05426	12.7641	4.34235	2.07666	5.56519e-10	9.77606e-09	TC170857	Pectate lyase 1	TC170857	7	1	13	1	185	28	89	31	108	9	47	3	51	4	20	5	TC170857	0.659907	0.349653	2.28866	0.315213	19.0142	9.44147	13.0823	11.9141	8.91825	2.89635	5.06099	0.923028	3.27638	1.12881	2.08879	2.04409	TC170857	Pectate lyase 1	TC170857	GO:0016020	GO:0005737
DR160811	3.68571	3.51719	3.25106	12.8679	11.4493	9.52064	5.65913e-10	9.93115e-09	DR160811	ATP-binding cassette	DR160811	16	0	8	0	27	77	52	39	152	36	135	19	117	37	115	19	DR160811	1.50836	0	1.4084	0	2.77504	25.964	7.64356	14.9887	12.5516	11.5854	14.5369	5.84585	7.51641	10.4415	12.0106	7.76754	DR160811	Chromosome chr6 scaffold_25, whole genome shotgun sequence	DR160811	GO:0009719	GO:0009987
GT230375	3.30295	2.37529	0.702078	9.86929	5.18839	1.62685	5.74754e-10	1.00763e-08	GT230375	---NA---	GT230375	30	1	8	0	216	32	81	27	156	20	54	14	66	5	25	0	GT230375	2.82817	0.349653	1.4084	0	22.2003	10.7902	11.9063	10.3768	12.8819	6.43634	5.81476	4.30746	4.24003	1.41102	2.61099	0	GT230375	Chromosome undetermined scaffold_165, whole genome shotgun sequence	GT230375
DR078269	2.59838	1.97918	1.20038	6.05607	3.9427	2.298	5.80141e-10	1.01606e-08	DR078269	---NA---	DR078269	24	7	14	3	111	39	76	46	119	15	60	47	76	25	42	11	DR078269	2.26254	2.44757	2.46471	0.945639	11.4085	13.1506	11.1714	17.679	9.82659	4.82726	6.46084	14.4608	4.88246	7.05508	4.38647	4.49699	DR078269	---NA---	DR078269
TC157575	0.574872	2.4076	3.11981	1.48955	5.30591	8.69273	5.93153e-10	1.03781e-08	TC157575	Proline-rich protein	TC157575	19	6	27	3	27	12	28	13	192	54	172	15	143	34	162	145	TC157575	1.79118	2.09792	4.75336	0.945639	2.77504	4.04634	4.11577	4.99623	15.8547	17.3781	18.5211	4.61514	9.18673	9.5949	16.9192	59.2786	TC157575	Proline-rich protein	TC157575	GO:0006810	GO:0005737
TC176594	0.681978	1.56599	2.12618	1.60434	2.9608	4.3656	6.24354e-10	1.09132e-08	TC176594	60s ribosomal protein L11	TC176594	86	18	51	13	129	21	105	27	245	64	212	83	362	94	332	118	TC176594	8.10743	6.29375	8.97857	4.09777	13.2585	7.0811	15.4341	10.3768	20.2312	20.5963	22.8283	25.5371	23.2559	26.5271	34.674	48.2405	TC176594	60S ribosomal protein L11	TC176594	GO:0006139	GO:0006412
TC186246	1.28006	1.99926	0.47584	2.42848	3.99794	1.39073	6.45048e-10	1.12525e-08	TC186246	Thioredoxin H-type	TC186246	243	41	140	74	555	136	331	166	1041	262	740	373	476	98	335	82	TC186246	22.9082	14.3358	24.6471	23.3258	57.0425	45.8585	48.6542	63.798	85.962	84.3161	79.6837	114.763	30.5796	27.6559	34.9873	33.523	TC186246	Thioredoxin H-type	TC186246	GO:0016740	GO:0008152
TC160004	-0.929639	2.08443	0.946397	1.9048	4.24108	1.92705	6.44854e-10	1.12525e-08	TC160004	Unknown	TC160004	14	13	41	2	23	4	18	2	195	41	144	64	92	21	102	16	TC160004	1.31981	4.54549	7.21807	0.630426	2.36392	1.34878	2.64585	0.76865	16.1024	13.1945	15.506	19.6913	5.91034	5.92626	10.6529	6.54108	TC160004	Chromosome chr5 scaffold_2, whole genome shotgun sequence	TC160004	GO:0009628	GO:0009058
TC186863	2.95688	2.03703	1.84792	7.76441	4.10401	3.5998	6.49331e-10	1.1316e-08	TC186863	Alternative oxidase	TC186863	18	1	30	18	209	119	160	58	164	23	147	68	223	60	130	13	TC186863	1.6969	0.349653	5.28151	5.67384	21.4809	40.1262	23.5187	22.2909	13.5425	7.40179	15.8291	20.922	14.3262	16.9322	13.5772	5.31463	TC186863	Alternative oxidase	TC186863	GO:0005488	GO:0006091
TC184845	2.16095	1.41239	0.827905	4.4721	2.66178	1.77511	6.52706e-10	1.13635e-08	TC184845	Duf246 domain-containing protein at1g04910-like	TC184845	107	12	26	33	367	122	197	71	328	61	148	62	207	46	102	46	TC184845	10.0871	4.19584	4.57731	10.402	37.72	41.1378	28.9574	27.2871	27.0851	19.6308	15.9367	19.0759	13.2983	12.9813	10.6529	18.8056	TC184845	Chromosome chr8 scaffold_23, whole genome shotgun sequence	TC184845	GO:0007165	GO:0006950
TC170786	2.36031	2.22436	2.08512	5.13481	4.67303	4.24309	6.65429e-10	1.15736e-08	TC170786	Unknown	TC170786	35	12	26	4	174	33	114	71	307	38	140	47	254	58	143	35	TC170786	3.29953	4.19584	4.57731	1.26085	17.8836	11.1274	16.757	27.2871	25.351	12.2291	15.0753	14.4608	16.3177	16.3678	14.9349	14.3086	TC170786	Chromosome chr1 scaffold_75, whole genome shotgun sequence	TC170786	GO:0009536	GO:0009579
TC194737	0.262376	1.44333	1.9466	1.19945	2.71948	3.85464	6.71714e-10	1.1661e-08	TC194737	40s ribosomal protein	TC194737	180	86	128	62	200	84	169	96	638	219	573	229	988	304	940	285	TC194737	16.969	30.0702	22.5345	19.5432	20.5558	28.3244	24.8416	36.8952	52.6837	70.478	61.701	70.4578	63.4719	85.7897	98.1733	116.513	TC194737	Chromosome chr14 scaffold_21, whole genome shotgun sequence	TC194737	GO:0006139	GO:0006412
DR092684	0.806058	3.15321	3.92459	1.74843	8.89631	15.1851	6.71782e-10	1.1661e-08	DR092684	Pinosylvin Synthase	DR092684	8	0	11	0	8	1	26	1	124	12	132	5	212	32	202	21	DR092684	0.754179	0	1.93656	0	0.822234	0.337195	3.82178	0.384325	10.2395	3.86181	14.2139	1.53838	13.6195	9.0305	21.0968	8.58517	DR092684	Pinosylvin Synthase	DR092684	GO:0009058	GO:0016740
TC165131	1.76896	2.42234	1.9226	3.40807	5.36039	3.79105	6.75954e-10	1.17219e-08	TC165131	Pinus taeda anonymous locus cl1602contig1_03 genomic sequence	TC165131	66	4	14	13	100	31	97	47	265	76	162	69	325	51	140	22	TC165131	6.22198	1.39861	2.46471	4.09777	10.2779	10.4531	14.2582	18.0633	21.8827	24.4581	17.4443	21.2296	20.8789	14.3924	14.6216	8.99399	TC165131	Chromosome chr6 scaffold_3, whole genome shotgun sequence	TC165131	GO:0003824	GO:0006950
TC196465	1.99262	0.936665	-0.0120695	3.9796	1.9141	1.0084	6.81331e-10	1.18035e-08	TC196465	Calmodulin	TC196465	28	21	29	15	133	58	111	78	125	30	93	27	85	20	55	6	TC196465	2.63963	7.34271	5.10546	4.7282	13.6696	19.5573	16.3161	29.9774	10.3221	9.65451	10.0143	8.30725	5.46064	5.64406	5.74419	2.45291	TC196465	Calmodulin 2	TC196465	GO:0006810	GO:0009987
BE582385	0.0223286	1.39486	1.55817	1.0156	2.62963	2.94481	7.0076e-10	1.21281e-08	BE582385	Malate dehydrogenase	BE582385	58	23	33	20	67	20	57	9	181	47	183	65	254	81	220	40	BE582385	5.4678	8.04202	5.80967	6.30426	6.88621	6.7439	8.37852	3.45893	14.9463	15.1254	19.7056	19.9989	16.3177	22.8584	22.9767	16.3527	BE582385	Malate dehydrogenase	BE582385	GO:0003824	GO:0005739
TC188683	2.00095	1.42042	-0.0287378	4.00264	2.67664	1.02012	7.08057e-10	1.22424e-08	TC188683	Dehydrin 1	TC188683	124	37	86	37	487	149	347	164	273	126	541	78	308	42	147	13	TC188683	11.6898	12.9372	15.1403	11.6629	50.0535	50.2421	51.0061	63.0293	22.5434	40.549	58.2553	23.9987	19.7868	11.8525	15.3526	5.31463	TC188683	Dehydrin 1	TC188683	GO:0009628	GO:0006950
TC156157	-0.354944	0.919046	2.31077	1.27894	1.89086	4.96148	7.21666e-10	1.24616e-08	TC156157	50s ribosomal protein L3	TC156157	19	6	27	6	34	4	9	6	65	22	62	8	236	38	180	31	TC156157	1.79118	2.09792	4.75336	1.89128	3.49449	1.34878	1.32292	2.30595	5.36747	7.07998	6.6762	2.46141	15.1613	10.7237	18.7992	12.6733	TC156157	Chromosome chr5 scaffold_2, whole genome shotgun sequence	TC156157	GO:0005840	GO:0005198
TC197070	1.0067	2.32758	2.47668	2.0093	5.01961	5.56616	7.22154e-10	1.24616e-08	TC197070	Adipocyte plasma membrane-associated isoform 4	TC197070	40	8	21	6	80	10	38	23	285	65	158	15	333	72	118	52	TC197070	3.7709	2.79722	3.69706	1.89128	8.22234	3.37195	5.58568	8.83948	23.5343	20.9181	17.0136	4.61514	21.3929	20.3186	12.3239	21.2585	TC197070	Os03g0750700 protein	TC197070	GO:0005886	GO:0016020
TC179808	2.33227	2.14932	1.16954	5.03597	4.4362	2.24939	7.48215e-10	1.28986e-08	TC179808	Qa-Snare, Sso1/Syntaxin1-Type, Syp12a-Group	TC179808	26	4	28	9	115	34	108	65	225	42	123	37	116	22	70	20	TC179808	2.45108	1.39861	4.92941	2.83692	11.8196	11.4646	15.8751	24.9811	18.5797	13.5163	13.2447	11.384	7.45217	6.20847	7.31078	8.17635	TC179808	"""Qa-Snare, Sso1/Syntaxin1-Type, Syp12a-Group"""	TC179808	GO:0016020	GO:0005515
TC180838	2.32736	1.8404	0.591455	5.01887	3.58109	1.50677	7.58614e-10	1.30651e-08	TC180838	Protein tify 6b-like	TC180838	49	22	78	9	423	124	205	108	456	97	272	49	186	45	117	28	TC180838	4.61935	7.69236	13.7319	2.83692	43.4756	41.8122	30.1333	41.5071	37.6548	31.2163	29.2892	15.0761	11.9492	12.6991	12.2194	11.4469	TC180838	Uncharacterized protein At3g17860.2	TC180838	GO:0008150	GO:0005515
FR730400	-0.118641	1.33839	1.61369	1.08571	2.52869	3.06033	7.75938e-10	1.33504e-08	FR730400	Protein	FR730400	89	34	74	29	117	18	75	28	288	106	261	92	407	119	382	97	FR730400	8.39025	11.8882	13.0277	9.14118	12.0252	6.06951	11.0244	10.7611	23.782	34.1126	28.1047	28.3062	26.1468	33.5822	39.896	39.6553	FR730400	Wrp15a	FR730400	GO:0006139	GO:0006412
TC183475	1.18987	3.94293	3.57441	2.28132	15.3794	11.9125	7.842e-10	1.34793e-08	TC183475	Unknown	TC183475	3	2	4	0	6	5	8	2	98	10	93	22	110	9	81	8	TC183475	0.282817	0.699306	0.704202	0	0.616675	1.68598	1.17593	0.76865	8.09249	3.21817	10.0143	6.76887	7.06671	2.53983	8.45962	3.27054	TC183475	unknown	TC183475
TC164934	0.523024	1.53595	4.9573	1.43696	2.8998	31.0668	7.92873e-10	1.36151e-08	TC164934	Thaumatin-like protein	TC164934	5	0	26	0	6	0	52	0	24	8	119	0	460	87	754	148	TC164934	0.471362	0	4.57731	0	0.616675	0	7.64356	0	1.98183	2.57454	12.814	0	29.5517	24.5517	78.7476	60.505	TC164934	Thaumatin-like protein	TC164934	GO:0006950	GO:0009607
TC186739	0.953073	2.35301	1.50844	1.93599	5.10888	2.84502	8.03338e-10	1.37814e-08	TC186739	Glutathione peroxidase	TC186739	108	18	40	38	96	56	113	68	488	151	397	193	339	151	276	34	TC186739	10.1814	6.29375	7.04202	11.9781	9.8668	18.8829	16.6101	26.1341	40.2973	48.5944	42.7492	59.3815	21.7783	42.6127	28.8254	13.8998	TC186739	Glutathione peroxidase	TC186739	GO:0006950	GO:0008150
TC183232	1.55864	2.5563	2.09318	2.94575	5.88195	4.26686	8.14262e-10	1.39551e-08	TC183232	Dirigent-like protein pDIR14	TC183232	87	10	16	15	178	55	125	10	377	103	302	80	317	76	303	36	TC183232	8.2017	3.49653	2.81681	4.7282	18.2947	18.5457	18.374	3.84325	31.1313	33.1472	32.5196	24.6141	20.365	21.4474	31.6452	14.7174	TC183232	Dirigent-like protein pDIR14	TC183232
TC156438	-1.28954	-1.87025	-1.76983	2.4445	3.65597	3.41013	8.18046e-10	1.40063e-08	TC156438	Phenylpropenal double-bond reductase	TC156438	634	157	321	160	211	84	183	44	224	33	143	63	369	65	85	44	TC156438	59.7687	54.8955	56.5122	50.4341	21.6864	28.3244	26.8995	16.9103	18.4971	10.62	15.3983	19.3836	23.7056	18.3432	8.87738	17.988	TC156438	Phenylpropenal double-bond reductase	TC156438	GO:0005488	GO:0003824
TC173729	2.30984	1.01909	0.781676	4.95828	2.02663	1.71913	8.69399e-10	1.48711e-08	TC173729	Phospholipid-translocating P-type ATPase, flippase family protein, expressed	TC173729	40	4	48	20	191	108	204	55	108	35	96	47	139	51	85	14	TC173729	3.7709	1.39861	8.45042	6.30426	19.6308	36.4171	29.9863	21.1379	8.91825	11.2636	10.3373	14.4608	8.92975	14.3924	8.87738	5.72345	TC173729	Phospholipid-translocating P-type ATPase, flippase family protein, expressed	TC173729	GO:0005737	GO:0016787
TC164957	-0.122424	0.883746	1.59359	1.08856	1.84516	3.018	8.782e-10	1.50071e-08	TC164957	60s ribosomal protein L32	TC164957	167	37	86	41	117	43	110	30	308	91	238	103	599	156	484	124	TC164957	15.7435	12.9372	15.1403	12.9237	12.0252	14.4994	16.1691	11.5298	25.4335	29.2854	25.628	31.6906	38.4815	44.0237	50.5488	50.6934	TC164957	Ly200 protein	TC164957	GO:0005730	GO:0005794
BE643805	1.11544	1.93541	0.310185	2.16661	3.82486	1.23987	8.96107e-10	1.52982e-08	BE643805	Thioredoxin H-type	BE643805	84	14	71	24	192	43	152	50	433	100	294	125	159	25	136	32	BE643805	7.91888	4.89514	12.4996	7.56511	19.7336	14.4994	22.3427	19.2163	35.7556	32.1817	31.6581	38.4595	10.2146	7.05508	14.2038	13.0822	BE643805	Thioredoxin H-type	BE643805	GO:0005829	GO:0008152
TC193628	0.273199	1.38236	1.83693	1.20848	2.60694	3.5725	8.98017e-10	1.53159e-08	TC193628	Protein	TC193628	123	43	85	36	171	37	114	50	409	117	350	121	639	146	496	166	TC193628	11.5955	15.0351	14.9643	11.3477	17.5752	12.4762	16.757	19.2163	33.7737	37.6526	37.6882	37.2288	41.0512	41.2017	51.8021	67.8637	TC193628	Wrp15a	TC193628	GO:0006139	GO:0006412
AW064943	0.238455	1.92442	2.94979	1.17973	3.79585	7.72639	9.28606e-10	1.58223e-08	AW064943	Predicted protein	AW064943	11	2	7	6	13	4	6	7	41	16	58	15	109	42	99	27	AW064943	1.037	0.699306	1.23235	1.89128	1.33613	1.34878	0.88195	2.69028	3.38563	5.14907	6.24548	4.61514	7.00247	11.8525	10.3395	11.0381	AW064943	Predicted protein	AW064943	GO:0005730	GO:0005618
TC156757	0.448598	2.85546	3.92839	1.36471	7.23733	15.2252	9.3582e-10	1.59298e-08	TC156757	Pinosylvin Synthase	TC156757	14	0	26	0	10	3	48	0	215	18	231	10	410	74	408	51	TC156757	1.31981	0	4.57731	0	1.02779	1.01159	7.0556	0	17.7539	5.79271	24.8742	3.07676	26.3396	20.883	42.6114	20.8497	TC156757	Pinosylvin Synthase	TC156757	GO:0009058	GO:0016740
TC192806	1.18867	2.66133	2.35723	2.27943	6.32615	5.12386	9.51097e-10	1.61742e-08	TC192806	Probable WRKY transcription factor 72-like	TC192806	19	0	16	4	36	8	35	10	140	30	115	35	159	21	95	24	TC192806	1.79118	0	2.81681	1.26085	3.70005	2.69756	5.14471	3.84325	11.5607	9.65451	12.3833	10.7687	10.2146	5.92626	9.92177	9.81162	TC192806	Chromosome chr10 scaffold_179, whole genome shotgun sequence	TC192806	GO:0003700	GO:0003677
CF394204	2.03787	3.04544	0.548231	4.10638	8.25596	1.46229	9.67238e-10	1.64328e-08	CF394204	Unknown	CF394204	6	4	23	0	33	26	44	26	184	48	120	45	31	14	23	5	CF394204	0.565634	1.39861	4.04916	0	3.39171	8.76708	6.46763	9.99245	15.1941	15.4472	12.9217	13.8454	1.99153	3.95084	2.40211	2.04409	CF394204	Predicted protein	CF394204
TC181894	3.30567	2.90113	1.15487	9.88794	7.4701	2.22664	1.04835e-09	1.77937e-08	TC181894	Unknown	TC181894	8	1	21	0	142	26	112	44	206	27	117	16	77	2	41	6	TC181894	0.754179	0.349653	3.69706	0	14.5946	8.76708	16.4631	16.9103	17.0107	8.68906	12.5986	4.92282	4.9467	0.564406	4.28203	2.45291	TC181894	Isoform mod1.8 of Q86B87	TC181894
TC179939	0.687937	2.12061	2.13149	1.61098	4.34878	4.38171	1.05103e-09	1.78219e-08	TC179939	Ac079022_5 protein	TC179939	27	9	29	5	49	18	51	6	153	53	161	39	201	55	206	23	TC179939	2.54536	3.14688	5.10546	1.57607	5.03618	6.06951	7.49657	2.30595	12.6342	17.0563	17.3366	11.9994	12.9128	15.5212	21.5146	9.40281	TC179939	T6D22.12	TC179939
TC184375	1.62713	-0.261335	-0.281915	3.08898	1.19859	1.21581	1.07639e-09	1.82344e-08	TC184375	Unknown	TC184375	157	26	120	22	451	112	345	98	234	21	110	28	202	41	126	22	TC184375	14.8008	9.09098	21.1261	6.93469	46.3534	37.7659	50.7121	37.6639	19.3229	6.75816	11.8449	8.61493	12.9771	11.5703	13.1594	8.99399	TC184375	Chromosome chr18 scaffold_59, whole genome shotgun sequence	TC184375	GO:0006950	GO:0008219
TC172781	0.176814	1.45103	2.21556	1.13038	2.73403	4.64462	1.15427e-09	1.95349e-08	TC172781	Ubiquitin extension protein	TC172781	97	28	85	21	154	22	96	27	456	80	340	62	893	70	697	130	TC172781	9.14442	9.79028	14.9643	6.61948	15.828	7.41829	14.1112	10.3768	37.6548	25.7454	36.6114	19.0759	57.3688	19.7542	72.7945	53.1463	TC172781	Ubiquitin extension protein	TC172781	GO:0005488	GO:0006464
TC171722	0.00518624	1.40675	1.66052	1.0036	2.65139	3.16131	1.20461e-09	2.03672e-08	TC171722	60s ribosomal protein L11	TC171722	135	56	92	29	140	45	89	46	390	139	370	149	643	168	423	152	TC171722	12.7268	19.5806	16.1966	9.14118	14.3891	15.1738	13.0823	17.679	32.2048	44.7326	39.8419	45.8437	41.3081	47.4101	44.178	62.1403	TC171722	60S ribosomal protein L11-2	TC171722	GO:0006139	GO:0006412
TC160171	2.3977	1.45888	0.672371	5.26962	2.74895	1.59369	1.21336e-09	2.04954e-08	TC160171	Anamorsin homolog	TC160171	31	6	12	7	117	35	76	46	94	21	73	16	70	9	44	10	TC160171	2.92244	2.09792	2.11261	2.20649	12.0252	11.8018	11.1714	17.679	7.76218	6.75816	7.86069	4.92282	4.497	2.53983	4.59535	4.08818	TC160171	Chromosome chr1 scaffold_22, whole genome shotgun sequence	TC160171	GO:0005737	GO:0016043
TC174495	1.62009	0.335517	-0.507235	3.07394	1.26183	1.42132	1.22757e-09	2.07156e-08	TC174495	Zinc finger protein	TC174495	69	31	66	29	246	62	163	133	166	42	76	52	150	26	50	14	TC174495	6.5048	10.8392	11.6193	9.14118	25.2837	20.9061	23.9596	51.1152	13.7077	13.5163	8.18373	15.9992	9.63642	7.33728	5.22199	5.72345	TC174495	Zinc finger protein	TC174495	GO:0006810	GO:0009628
[truncated: 3,553 more rows]
[truncated: 36 more columns]
