# Supplementary material for: A transcriptomic view to wounding response in young Scots pine stems
Source: Sci Rep. 2021 Feb 12;11:3778. doi: 10.1038/s41598-021-82848-3 (PMC7881122; doi:10.1038/s41598-021-82848-3)
Supplement: Supplementary file 4 — Supplementary Table 3. [file 41598_2021_82848_MOESM4_ESM.xlsx]

## Sheet: Table S3
A transcriptomic view to wounding response in young Scots pine stems
Kean-Jin Lim, Tanja Paasela, Anni Harju, Martti Venäläinen, Lars Paulin, Petri Auvinen, Katri Kärkkäinen and Teemu H. Teeri
Table S3	The wounding RNA sequencing library sizes and overall mapping rates of the reads
	Paired-end reads generated	Overall fraction mapped to
		Pinus ESTs collection (%)	Trinity assembly (%)
Control (0H)
T547	36864140	93.8988	78.2581
T426	40607089	93.3163	76.5835
T413	57050474	84.4447	77.4184
T395	53114222	85.4491	79.6059
3 hours after wounding (3H)
T547	51955441	93.707	76.8976
T426	35258605	92.3741	73.6426
T413	60575049	83.3871	74.6326
T395	53405159	85.6498	78.3424
24 hours after wounding (1D)
T547	39967009	92.79	77.0689
T426	47109022	95.0044	74.6752
T413	83959101	81.6838	74.0532
T395	76005219	85.3771	80.1601
96 hours after wounding (4D)
T547	125916908	85.0166	85.5749
T426	41440421	93.1109	77.1993
T413	73368388	81.2321	73.4786
T395	57106356	83.953	77.6298
