# Supplementary material for: A transcriptomic view to wounding response in young Scots pine stems
Source: Sci Rep. 2021 Feb 12;11:3778. doi: 10.1038/s41598-021-82848-3 (PMC7881122; doi:10.1038/s41598-021-82848-3)
Supplement: Supplementary file 5 — Supplementary Table 4. [file 41598_2021_82848_MOESM5_ESM.xlsx]

## Sheet: Table S4
A transcriptomic view to wounding response in young Scots pine stems
Kean-Jin Lim, Tanja Paasela, Anni Harju, Martti Venäläinen, Lars Paulin, Petri Auvinen, Katri Kärkkäinen and Teemu H. Teeri
Table S4		Comparison of the qPCR and RNA-Seq data
		qPCR								RNA-Seq
		Relative expression				Ratio				Fold change
TC	Transcript	Ctrl	03H	24H	96H	03H/Ctrl	24H/Ctrl	96H/Ctrl	Remarks	03H	24H	96H	Remarks
TC156042	ACO	0.0154011	0.048887	0.117803	0.553006	3.17424	7.64898	35.9068		4.08068	9.94564	26.3469	Differentially expressed
TC154526	PAL	1.67556	1.65065	1.03924	2.71638	0.985135	0.620233	1.62118		1.02111	1.24775	1.19387	Not differentially expressed
TC154538	STS	0.0044736	0.105494	1.3243	3.03293	23.5815	296.025	677.963		2.0721	11.7542	25.0801	Differentially expressed
TC188897	MYB	0.0795396	0.00228212	0.00298177	0.0127661	0.0286916	0.0374879	0.1605	Very low expression				Not expressed
TC164798	NAC	0.00764621	0.032766	0.0731425	0.113563	4.28526	9.56585	14.8522	Very low expression				Not expressed
TC158139	TPS	0.171576	0.0877726	0.0574763	0.451599	0.511567	0.33499	2.63206		0.554992	0.425011	1.07343	Not differentially expressed
