# Supplementary material for: A transcriptomic view to wounding response in young Scots pine stems
Source: Sci Rep. 2021 Feb 12;11:3778. doi: 10.1038/s41598-021-82848-3 (PMC7881122; doi:10.1038/s41598-021-82848-3)
Supplement: Supplementary file 6 — Supplementary Table 5. [file 41598_2021_82848_MOESM6_ESM.xlsx]

## Sheet: Table S5
A transcriptomic view to wounding response in young Scots pine stems
Kean-Jin Lim, Tanja Paasela, Anni Harju, Martti Venäläinen, Lars Paulin, Petri Auvinen, Katri Kärkkäinen and Teemu H. Teeri
Table S5	Gene set analysis (GSA) of biological functions.
03H	Node num	GO term	Genes (tot)	p (dist.dir.up)	p (dist.dir.dn)	Genes (up)	Genes (down)		Response to stress		Carbohydrate metabolic process		Response to external stimulus		Response to biotic stimulus		Secondary metabolic process		Cellular process		Response to endogenous stimulus		Metabolic process		Biosynthetic process		Cell death		Signal transduction		Embryo development		Growth		Photosynthesis		Translation		Cellular amino acid metabolic process		Protein metabolic process		Reproduction		Post-embryonic development		DNA metabolic process		Lipid metabolic process
									RefTag	Annotation	RefTag	Annotation	RefTag	Annotation	RefTag	Annotation	RefTag	Annotation	RefTag	Annotation	RefTag	Annotation	RefTag	Annotation	RefTag	Annotation	RefTag	Annotation	RefTag	Annotation	RefTag	Annotation	RefTag	Annotation	RefTag	Annotation	RefTag	Annotation	RefTag	Annotation	RefTag	Annotation	RefTag	Annotation	RefTag	Annotation	RefTag	Annotation	RefTag
	1	Response to stress	1230	9.999e-05	1	790	440		TC194996	Aquaporin	TC182913	Xyloglucan endotransglycosylase 1	TC194996	Aquaporin	TC194996	Aquaporin	TC164980	ATAF1-like protein	TC182913	Xyloglucan endotransglycosylase 1	TC164980	ATAF1-like protein	TC171916	GA 2-oxidase	TC159793	WRKY transcription factor 1	TC165228	Flavonol synthase flavanone 3-hydroxylase-like	TC164980	ATAF1-like protein	TC188579	Clavata-like receptor	TC169283	Multicopper oxidase, type 1	TC156749	Ribitol dehydrogenase isolog	TC165939	Pinus taeda anonymous locus 2_9813_01 genomic sequence	TC186035	Aldehyde Dehydrogenase Family 2 Member Mitochondrial	TC172481	Heat shock 70 kDa mitochondrial-like	TC186644	Expansin-like protein	TC162364	Amp dependent	TC159968	Peptidyl-prolyl cis-trans isomerase	TC169283
	2	Carbohydrate metabolic process	620	9.999e-05	1	401	219		DR117692	By genscan and genefinder	TC193495	Xyloglucan endotransglycosylase/hydrolase	DR117692	By genscan and genefinder	DR117692	By genscan and genefinder	TC157034	Protein	TC193495	Xyloglucan endotransglycosylase/hydrolase	TC159274	Probable polyamine oxidase 2	TC159274	Probable polyamine oxidase 2	TC179373	Probable WRKY transcription factor 47	TC167695	Unknown	TC163809	Unknown	TC158184	Class IV chitinase A	TC156784	Clavata-like receptor	TC171528	Ribitol dehydrogenase isolog	TC182376	40s ribosomal protein	TC195319	Aldehyde Dehydrogenase Family 2 Member Mitochondrial	TC157924	Transcriptional regulator	TC169738	Expansin-like protein	TC188579	Clavata-like receptor	TC170992	Histone H2A	TC161002
	3	Response to external stimulus	502	9.999e-05	1	324	178		TC164980	ATAF1-like protein	TC185251	Xyloglucan endotransglycosylase/hydrolase	TC169283	Multicopper oxidase, type 1	TC172481	Heat shock 70 kDa mitochondrial-like	TC163078	Predicted protein	TC185251	Xyloglucan endotransglycosylase/hydrolase	TC177086	Hydrophobic protein LTI6B	TC169283	Multicopper oxidase, type 1	TC164980	ATAF1-like protein	TC186750	Hyoscyamine 6-dioxygenase	TC165228	Flavonol synthase flavanone 3-hydroxylase-like	TC180501	Class IV chitinase Chia4-Pa2	TC188579	Clavata-like receptor	TC177956	Type III chlorophyll a /b-binding protein precursor	TC167494	Protein translation factor SUI1 homolog	TC179615	Choline/Ethanolamine Kinase	TC174422	Unknown	TC162364	Amp dependent	TC168702	Acyl-activating enzyme 8	TC158928	Histone H2A	TC167695
	4	Response to biotic stimulus	463	9.999e-05	1	298	165		TC159274	Probable polyamine oxidase 2	TC182395	Unknown	TC172481	Heat shock 70 kDa mitochondrial-like	TC161468	Protein phosphatase 2C	TC165228	Flavonol synthase flavanone 3-hydroxylase-like	TC182395	Unknown	TC179063	Hydrophobic protein LTI6B	TC193263	Cis-zeatin o-glucosyltransferase	TC169283	Multicopper oxidase, type 1	TC174826	Lipase family protein	TC167695	Unknown	TC176676	Class IV chitinase A	TC178402	Lipoxygenase choloroplastic-like	TC165900	Thaumatin-like protein	TC162664	Protein translation factor SUI1 homolog	TC172711	Choline Kinase	TC178048	Transcriptional regulator	TC188579	Clavata-like receptor	BG485751	Unknown	TC166159	Sulfite reductase	TC172483
	5	Secondary metabolic process	160	9.999e-05	1	126	34		TC177086	Hydrophobic protein LTI6B	TC177266	Xyloglucan endotransglycosylase/hydrolase	TC161468	Protein phosphatase 2C	TC176472	Late embryogenesis abundant protein	TC155065	NAC domain ipr003441	TC177266	Xyloglucan endotransglycosylase/hydrolase	TC157034	Protein	TC161002	L-ascorbate oxidase-like protein	TC161002	L-ascorbate oxidase-like protein	TC188343	Zinc finger protein YER130C	TC155065	NAC domain ipr003441	TC168965	Class IV chitinase Ab	TC165863	Mannan endo-1,4-beta-mannosidase 7	TC161611	Magnesium-protoporphyrin ix monomethyl ester oxidative cyclase	TC192705	Protein translation factor SUI1 homolog	TC169007	Kinase-Like Protein Tmkl1-Like	DR111377	Probable beta- -galactosyltransferase 20	TC168702	Acyl-activating enzyme 8	TC158184	Class IV chitinase A	TC157240	Sulfite reductase	TC174826
	6	Cellular process	1849	0.00029997	0.9998	1115	734		TC182339	Drought-induced protein like	CT582071	Unknown	TC176472	Late embryogenesis abundant protein	TC165228	Flavonol synthase flavanone 3-hydroxylase-like	TC168057	Apoptosis-inducing factor homolog a-like	TC194996	Aquaporin	TC163809	Unknown	TC194485	Pectin methylesterase 4	TC172481	Heat shock 70 kDa mitochondrial-like	CO170274	Unknown	TC164127	Unusual Floral Organs-Like Protein	TC157851	Class IV chitinase Chia4-Pa2	TC170768	Clavata-like receptor	TC176417	Chlorophyll A/B-Binding Protein Precursor	TC155408	Unusual floral organs-like protein	TC168544	Tyrosine Aminotransferase	TC162134	Unknown	BG485751	Unknown	TC180501	Class IV chitinase Chia4-Pa2	BF186098	Ubiquitin fusion protein	TC188343
	7	Response to endogenous stimulus	431	0.00029997	0.9998	271	160		TC179063	Hydrophobic protein LTI6B	TC166797	Xyloglucan endotransglycosylase/hydrolase	TC165228	Flavonol synthase flavanone 3-hydroxylase-like	TC167695	Unknown	TC162632	Pyridine nucleotide-disulfide oxidoreductase family protein	CT582071	Unknown	TC163926	Probable polyamine oxidase 2-like	TC157034	Protein	TC157034	Protein	TC183420	Unknown	TC156784	Clavata-like receptor	CX651792	Class IV chitinase Chia4-Pa2	TC169285	Mannan endo-1,4-beta-mannosidase 7	TC175474	Probable protein phosphatase 2c 53	TC192507	Protein	TC176673	proline dehydrogenase 2	TC157582	18.2 kDa class I heat shock protein	TC158184	Class IV chitinase A	TC168193	Calmodulin	TC162465	Nucleosome assembly protein family	CO170274
	8	Metabolic process	967	0.00039996	0.9997	593	374		TC172481	Heat shock 70 kDa mitochondrial-like	BQ699488	Pollen major allergen isoform 1	TC191532	Xyloglucan endotransglycosylase 1	FG616308	Chitinase	TC162373	Pyridine nucleotide-disulfide oxidoreductase family protein	TC166797	Xyloglucan endotransglycosylase/hydrolase	TC165228	Flavonol synthase flavanone 3-hydroxylase-like	TC163078	Predicted protein	TC163078	Predicted protein	TC174556	Unknown	FG616308	Chitinase	GW768051	Clavata-like receptor	TC177670	Lipoxygenase	TC160856	Chlorophyll A/B-Binding Protein Precursor	FE524490	40s ribosomal protein s24-2 isoform 1	TC170750	Selenocysteine methyltransferase	TC168193	Calmodulin	TC180501	Class IV chitinase Chia4-Pa2	TC165863	Mannan endo-1,4-beta-mannosidase 7	TC185848	Histone H3	TC183428
	9	Biosynthetic process	1163	0.00049995	0.9996	710	453		TC161468	Protein phosphatase 2C	TC177086	Hydrophobic protein LTI6B	TC178279	Xyloglucan endotransglycosylase 1	TC162364	Amp dependent	TC157323	NAC protein 1	TC164980	ATAF1-like protein	TC191532	Xyloglucan endotransglycosylase 1	TC163926	Probable polyamine oxidase 2-like	TC165228	Flavonol synthase flavanone 3-hydroxylase-like	TC185447	EDS1	TC157323	NAC protein 1	TC172155	Clavata-like receptor	GW768051	Clavata-like receptor	TC180031	Ferritin, chloroplast	TC191086	40s ribosomal protein s19-3	TC185151	Asparagine Synthetase	TC162155	Dipeptidyl peptidase IV	TC176676	Class IV chitinase A	TC176676	Class IV chitinase A	TC189311	Ubiquitin fusion protein	TC164429
	10	Cell death	146	0.0010999	0.999	95	51		TC157034	Protein	TC169283	Multicopper oxidase, type 1	TC167695	Unknown	TC186750	Hyoscyamine 6-dioxygenase	TC186750	Hyoscyamine 6-dioxygenase	BQ699488	Pollen major allergen isoform 1	TC178279	Xyloglucan endotransglycosylase 1	TC165228	Flavonol synthase flavanone 3-hydroxylase-like	TC198016	Predicted protein	TC157226	Dehydration-responsive element binding protein 2	TC186750	Hyoscyamine 6-dioxygenase	TC185381	Late embryogenesis abundant protein	TC163901	Peroxidase	TC175449	RNA-binding protein precursor	TC169163	60s ribosomal protein L6	TC195940	Glutathione Peroxidase	TC159968	Peptidyl-prolyl cis-trans isomerase	TC168965	Class IV chitinase Ab	TC173114	Triacylglycerol lipase 1	TC192335	Ubiquitin fusion protein	TC159421
	11	Signal transduction	407	0.0023998	0.9977	249	158		TC176472	Late embryogenesis abundant protein	TC184879	Xyloglucan endotransglycosylase/hydrolase	TC156784	Clavata-like receptor	TC174826	Lipase family protein	TC158711	Pinoresinol-lariciresinol reductase	TC159274	Probable polyamine oxidase 2	TC167695	Unknown	TC167695	Unknown	GT231151	GTP cyclohydrolase	TC160832	Unknown	TC174826	Lipase family protein	TC168999	Late embryogenesis abundant protein	TC169645	Lipoxygenase 3	TC165374	Cp12 domain-containing protein 3	TC167133	40s ribosomal protein s24-2 isoform 1	TC176396	Asparagine Synthetase	CO164013	probable s-acyltransferase at2g14255-like	TC159968	Peptidyl-prolyl cis-trans isomerase	TC168965	Class IV chitinase Ab	TC155013	Glycine-rich protein	TC188685
	12	Embryo development	145	0.9974	0.0026997	67	78		TC163809	Unknown	TC182203	Xyloglucan endotransglycosylase/hydrolase	FG616308	Chitinase	TC188343	Zinc finger protein YER130C	TC168009	Pinoresinol-lariciresinol reductase	TC177086	Hydrophobic protein LTI6B	TC155065	NAC domain ipr003441	TC171913	Clavaminate synthase-like protein	TC164027	Riboflavin biosynthesis protein	TC157317	Ethylene-responsive element-binding protein	TC188343	Zinc finger protein YER130C	TC183914	Late embryogenesis abundant protein	TC168521	Probable glycerophosphoryl diester phosphodiesterase 3-like	TC181855	RNA-binding protein	TC173803	40s ribosomal protein s3-3-like	TC165977	At1g04920/F13M7_7	TC155408	Unusual floral organs-like protein	TC159912	Pinus taeda anonymous locus cl3321contig1_03 genomic sequence	GT231163	Probable fibrillarin	GW726061	Ubiquitin fusion protein	TC197095
	13	Growth	73	0.9986	0.0014999	30	43		TC163926	Probable polyamine oxidase 2-like	TC197898	Xyloglucan endotransglycosylase/hydrolase	TC162364	Amp dependent	CO170274	Unknown	TC178323	Abc transporter pleiotropic drug resistance protein	TC169283	Multicopper oxidase, type 1	TC168057	Apoptosis-inducing factor homolog a-like	TC159802	Pinus taeda anonymous locus 2_10207_01 genomic sequence	TC155065	NAC domain ipr003441	TC169728	Arginine decarboxylase	CO170274	Unknown	TC192114	Predicted protein	TC172155	Clavata-like receptor	TC186162	Ribulose bisphosphate carboxylase small chain	TC177508	40s ribosomal protein s19-3	TC170915	Sucrose-phosphate synthase isoform B	GT230507	Calmodulin	CF475364	Expansin-like protein	TC195339	Probable fibrillarin	TC156221	Eukaryotic translation initiation factor 3 subunit m	TC165842
	14	Translation	655	0.9988	0.0012999	375	280		TC165228	Flavonol synthase flavanone 3-hydroxylase-like	TC179063	Hydrophobic protein LTI6B	TC186750	Hyoscyamine 6-dioxygenase	TC162478	NAC protein 1 splice variant 2	TC171513	Cinnamoyl- reductase	TC184879	Xyloglucan endotransglycosylase/hydrolase	TC162632	Pyridine nucleotide-disulfide oxidoreductase family protein	TC168057	Apoptosis-inducing factor homolog a-like	TC156784	Clavata-like receptor	TC188500	Clavata-like receptor	TC162478	NAC protein 1 splice variant 2	TC170737	dof zinc finger protein Dof13	TC164338	Peroxidase	TC177065	Photosystem II 10 kDa chloroplastic	GW726377	40s ribosomal protein s29	TC161054	Protein Kinase Apk1a	TC194792	Endoplasmic oxidoreductin-2-like	TC169728	Arginine decarboxylase	TC169285	Mannan endo-1,4-beta-mannosidase 7	TC192306	Ubiquitin fusion protein	TC156363
	15	Photosynthesis	37	0.9988	0.0012999	13	24		TC191532	Xyloglucan endotransglycosylase 1	TC186024	Unknown	TC174826	Lipase family protein	TC177522	Pollen allergen CJP38	TC197639	O-Methyltransferase, Family 2	TC182203	Xyloglucan endotransglycosylase/hydrolase	FG616308	Chitinase	TC156784	Clavata-like receptor	TC184570	Cis-zeatin o-glucosyltransferase	TC154592	Anamorsin homolog	TC155765	ATAF1-like protein	TC157341	ATP sulfurylase	AW043072	Lipoxygenase	CT582170	Myo-inositol-1-phosphate synthase	TC155790	Protein	TC154569	4-Hydroxyphenylpyruvate Dioxygenase	TC172821	17.6 kDa class I heat shock protein	TC161803	Expansin-B16 precursor	TC169728	Arginine decarboxylase	TC173672	Eukaryotic translation initiation factor 3 subunit m	TC178402
	16	Cellular amino acid metabolic process	47	0.999	0.0010999	14	33		TC178279	Xyloglucan endotransglycosylase 1	TC161002	L-ascorbate oxidase-like protein	TC188343	Zinc finger protein YER130C	TC168702	Acyl-activating enzyme 8	TC173114	Triacylglycerol lipase 1	TC197898	Xyloglucan endotransglycosylase/hydrolase	TC177372	Pectin methylesterase-like protein	TC162632	Pyridine nucleotide-disulfide oxidoreductase family protein	DN613379	WRKY transcription	TC162856	Proline iminopeptidase	TC172073	Class i chitinase	TC185863	Class IV chitinase Chia4-Pa2	DR069964	Lipoxygenase	TC157354	Ferritin-3, chloroplast precursor	TC187214	60s ribosomal protein L17-2	TC155435	3-Hydroxy-3-Methylglutaryl-Coa-Synthase	TC162856	Proline iminopeptidase	TC157851	Class IV chitinase Chia4-Pa2	TC188500	Clavata-like receptor	TC194293	Probable histone H2A.2	TC183420
	17	Protein metabolic process	416	0.9995	0.00059994	213	203		TC167695	Unknown	TC172481	Heat shock 70 kDa mitochondrial-like	CO170274	Unknown	TC171549	30S ribosomal protein S7	TC162768	O-Methyltransferase, Family 2	TC179063	Hydrophobic protein LTI6B	TC162373	Pyridine nucleotide-disulfide oxidoreductase family protein	TC181677	Flavonoid 3 -hydroxylase	TC181677	Flavonoid 3 -hydroxylase	TC181059	Unknown	TC178402	Lipoxygenase choloroplastic-like	TC196803	60s ribosomal protein L2	TC157437	40S ribosomal protein S6	GT239070	Unknown	TC156920	Auxin induced protein pcnt115 isoform 1	TC185565	4-Hydroxyphenylpyruvate Dioxygenase	TC164047	GroEL-like chaperone, ATPase	CX651792	Class IV chitinase Chia4-Pa2	GT230507	Calmodulin	TC156425	Nucleosome assembly protein family	TC174556
	18	Reproduction	256	0.9996	0.00049995	120	136		TC155065	NAC domain ipr003441	TC194485	Pectin methylesterase 4	TC162478	NAC protein 1 splice variant 2	TC178323	Abc transporter pleiotropic drug resistance protein	BG318551	Protein	TC186024	Unknown	TC157323	NAC protein 1	TC177372	Pectin methylesterase-like protein	TC178162	Calmodulin-binding protein	TC185009	Ammonium transporter amt2	TC183420	Unknown	TC166057	Dag chloroplastic isoform 1	TC161984	Beta-amylase 2	BX678520	Probable protein phosphatase 2c 44	TC172346	40s ribosomal protein s3-3	TC173952	Cysteine Synthase	TC155103	Aspartic proteinase nepenthesin-1	TC162856	Proline iminopeptidase	TC157851	Class IV chitinase Chia4-Pa2	TC157737	Homocysteine s-methyltransferase	TC185447
	19	Post-embryonic development	328	0.9997	0.00039996	160	168		TC168057	Apoptosis-inducing factor homolog a-like	TC187993	Xyloglucan endotransglycosylase 1	TC177522	Pollen allergen CJP38	TC164429	Acyl- synthetase	TC159060	Pinoresinol-lariciresinol reductase	TC161002	L-ascorbate oxidase-like protein	TC186750	Hyoscyamine 6-dioxygenase	TC195725	70 kDa heat shock protein	TC154887	Vacuolar protein 8-like	TC196113	Phaseolin G-box binding protein PG1	TC174556	Unknown	TC174337	60s ribosomal protein	TC169007	Kinase-Like Protein Tmkl1-Like	TC199122	L-ascorbate peroxidase chloroplastic-like isoform 1	TC188647	40s ribosomal protein s29	TC159353	probable sucrose-phosphate synthase 3-like	TC180218	RNA helicase	GW768051	Clavata-like receptor	CX651792	Class IV chitinase Chia4-Pa2	TC168339	Cryptochrome 1	TC154934
	20	DNA metabolic process	95	1	9.999e-05	29	66		TC162632	Pyridine nucleotide-disulfide oxidoreductase family protein	TC191532	Xyloglucan endotransglycosylase 1	TC168702	Acyl-activating enzyme 8	TC172073	Class i chitinase	TC159804	Unknown	TC172481	Heat shock 70 kDa mitochondrial-like	TC179010	Low temprature induced-like protein	TC167068	Cis-zeatin o-glucosyltransferase	TC172483	Adipocyte plasma membrane-associated protein	TC174512	Similarity to RNA-binding protein	TC168193	Calmodulin	TC193299	Pyridoxal biosynthesis protein PDX2	TC183323	Beta-amylase	TC170845	Amino acid binding	TC191714	Protein translation factor SUI1 homolog	TC176203	Mitogen-Activated Protein Kinase 2	TC180725	Unknown	TC186035	Aldehyde Dehydrogenase Family 2 Member Mitochondrial	TC162856	Proline iminopeptidase	TC189451	Ubiquitin fusion protein	TC173114
									FG616308	Chitinase	TC178279	Xyloglucan endotransglycosylase 1	TC171549	30S ribosomal protein S7	TC167855	Unknown	TC188417	Sinapyl alcohol dehydrogenase	TC194485	Pectin methylesterase 4	TC174826	Lipase family protein	TC154758	Unknown	TC162364	Amp dependent	TC157127	Glucan endo-1,3-beta-glucosidase 14-like	TC185447	EDS1	CT576406	Unnamed protein product	TC176589	Unknown	TC197443	ORF108	TC192076	Unknown	TC178427	Serine-Glyoxylate Aminotransferase	TC161088	subtilisin-like protease-like	TC156601	Catechol o-methyltransferase	TC155023	Probable fibrillarin	TC155022	Glycine-rich protein	TC180233
24H	Node num	GO term	Genes (tot)	p (dist.dir.up)	p (dist.dir.dn)	Genes (up)	Genes (down)		TC158053	ASR protein	TC198016	Predicted protein	TC178323	Abc transporter pleiotropic drug resistance protein	TC171926	Unknown	TC156920	Auxin induced protein pcnt115 isoform 1	TC185164	Potassium transporter 5-like	TC188343	Zinc finger protein YER130C	TC174356	Cis-zeatin o-glucosyltransferase	TC155389	Riboflavin biosynthesis protein	TC164781	Receptor protein kinase	TC157226	Dehydration-responsive element binding protein 2	TC157204	40s ribosomal protein s11	TC164934	Thaumatin-like protein	TC167930	Glutamate synthase (ferredoxin) [Pinus sylvestris]	TC194101	40s ribosomal protein	TC155151	Umarylacetoacetase-Like [Glycine Max]	TC174492	Unknown	TC163737	Lanc-like protein 2	GW768051	Clavata-like receptor	TC175271	Cryptochrome 1a	TC160832
	9	Biosynthetic process	1163	9.999e-05	1	882	281		TC177372	Pectin methylesterase-like protein	TC187826	Xyloglucan endotransglycosylase hydrolase 1	TC164429	Acyl- synthetase	GW747229	Unknown	TC159148	Glutathione S-transferase GST 10	TC161468	Protein phosphatase 2C	CO170274	Unknown	TC162373	Pyridine nucleotide-disulfide oxidoreductase family protein	TC167559	ATAF1-like protein	DR017187	Pleiotropic drug resistance protein 1	TC166075	Class ii chitinase	TC193804	40s ribosomal protein s11	GW771587	Inward potassium channel alpha subunit	TC166167	Carbonic anhydrase	TC191743	Rubber elongation factor	TC164548	catalase	TC179684	17.6 kDa class I heat shock protein	TC172155	Clavata-like receptor	TC186035	Aldehyde Dehydrogenase Family 2 Member Mitochondrial	TC194228	Histone H2A	FG615188
	21	Nucleobase-containing compound metabolic process	863	9.999e-05	1	726	137		TC195725	70 kDa heat shock protein	TC189101	Class VII Chitinase	TC193245	Xyloglucan endotransglycosylase 1	GW751135	Pathogenesis-Related Protein Psemi	TC165234	NAD dependent epimerase	TC157034	Protein	TC162478	NAC protein 1 splice variant 2	TC162364	Amp dependent	TC157323	NAC protein 1	TC166313	Phytoalexin-deficient 4-2 protein	TC160832	Unknown	BF186098	Ubiquitin fusion protein	FR730949	Beta-amylase	TC156582	Ferritin-3, chloroplast precursor	TC158019	60s Ribosomal Protein L17-2-Like	TC164335	3-Isopropylmalate Dehydratase, Small Subunit	CX714488	GroEL-like chaperone, ATPase	TC185381	Late embryogenesis abundant protein	CT582167	Fibrillarin homolog	TC185131	Pre-mRNA-processing-splicing factor	TC177670
	14	Translation	655	9.999e-05	1	630	25		TC182094	ASR protein	TC156784	Clavata-like receptor	TC172073	Class i chitinase	TC178402	Lipoxygenase choloroplastic-like	TC169158	Glutathione peroxidase	TC169738	Expansin-like protein	TC155765	ATAF1-like protein	TC186750	Hyoscyamine 6-dioxygenase	TC186750	Hyoscyamine 6-dioxygenase	TC172034	Whitefly-Induced Gp91-Phox	TC157317	Ethylene-responsive element-binding protein	TC189311	Ubiquitin fusion protein	EC428669	Clavata 1-like protein	TC159859	Carbonic anhydrase	TC163042	60s ribosomal protein L6	TC188430	catalase	TC165858	Aspartyl protease family protein	TC168999	Late embryogenesis abundant protein	TC168521	Probable glycerophosphoryl diester phosphodiesterase 3-like	TC169860	60s acidic ribosomal protein p0	TC194280
	5	Secondary metabolic process	160	0.00019998	0.9999	133	27		TC178162	Calmodulin-binding protein	FG616308	Chitinase	TC167855	Unknown	TC158184	Class IV chitinase A	TC166778	O-Methyltransferase, Family 2	TC163809	Unknown	TC156148	Phosphate transporter	TC158711	Pinoresinol-lariciresinol reductase	TC158711	Pinoresinol-lariciresinol reductase	TC197481	Unknown	TC170768	Clavata-like receptor	TC184055	Chaperone protein htpg family protein	TC161076	Lysine histidine transporter-like 8	DR051355	Ferritin, chloroplast	TC163014	60s ribosomal protein L26-1	TC162583	Fumarylacetoacetase	TC155595	Chaperonin CPN60- mitochondrial	TC183914	Late embryogenesis abundant protein	TC164135	Sugar transporter erd6-like 6	CT580909	Cryptochrome 1	TC164037
	12	Embryo development	145	0.00029997	0.9998	119	26		TC162373	Pyridine nucleotide-disulfide oxidoreductase family protein	TC177372	Pectin methylesterase-like protein	TC171926	Unknown	TC180501	Class IV chitinase Chia4-Pa2	GW761391	Glutathione peroxidase	TC187993	Xyloglucan endotransglycosylase 1	TC171369	HD2 type Histone deacetylase	TC174826	Lipase family protein	TC162478	NAC protein 1 splice variant 2	TC188595	Glucan endo-1,3-beta-glucosidase 11-like	TC155408	Unusual floral organs-like protein	TC159350	Class IV chitinase Aa	TC168339	Cryptochrome 1	TC159236	Glucose-6-phosphate phosphate-translocator	TC165289	Protein	TC156468	Cysteine Synthase	TC158652	Chaperonin CPN60- mitochondrial	TC192114	Predicted protein	TC163737	Lanc-like protein 2	FG614382	60s ribosomal protein L40-2	DR019650
	22	Fruit ripening	6	0.0025997	0.9975	6	0		TC197438	NBS/LRR	TC178162	Calmodulin-binding protein	GW747229	Unknown	TC183420	Unknown	TC166644	Glutathione peroxidase	TC163926	Probable polyamine oxidase 2-like	TC178323	Abc transporter pleiotropic drug resistance protein	TC188343	Zinc finger protein YER130C	TC197678	Unknown	TC181612	Unknown	TC169728	Arginine decarboxylase	TC175866	40s ribosomal protein s11	DR056148	40S ribosomal protein S6	TC187811	Predicted protein	TC161914	Unknown	CF471686	Fumarylacetoacetate Hydrolase	TC155101	Unknown	TC175254	Cell number regulator 1-like	TC172155	Clavata-like receptor	FR730149	60s ribosomal protein L40-2	TC175118
	23	Lipid metabolic process	329	0.9973	0.0027997	213	116		TC162364	Amp dependent	TC159711	Probable glucan -beta-glucosidase a-like	TC178402	Lipoxygenase choloroplastic-like	TC174556	Unknown	TC161914	Unknown	TC165228	Flavonol synthase flavanone 3-hydroxylase-like	TC193245	Xyloglucan endotransglycosylase 1	CO170274	Unknown	TC155765	ATAF1-like protein	TC162711	NADP h oxidase	TC177670	Lipoxygenase	TC157571	Amino acid binding	TC181647	Nucleotide binding	TC167317	Amino acid binding	TC174061	Unknown	TC164670	Fumarylacetoacetase-Like	TC158533	Tau class glutathione s-transferase	TC170737	dof zinc finger protein Dof13	TC185381	Late embryogenesis abundant protein	TC183681	Probable histone H2A.2	TC158003
	24	Transcription, DNA-dependent	22	0.9991	0.0009999	9	13		TC157323	NAC protein 1	TC157262	Probable glucan -beta-glucosidase a-like	TC158184	Class IV chitinase A	TC176676	Class IV chitinase A	TC158533	Tau class glutathione s-transferase	TC191532	Xyloglucan endotransglycosylase 1	TC172073	Class i chitinase	TC188579	Clavata-like receptor	TC183428	Ser/Thr protein phosphatase family protein, expressed	TC154764	Arginine decarboxylase	TC188500	Clavata-like receptor	TC192335	Ubiquitin fusion protein	TC175271	Cryptochrome 1a	AM982911	Type 2 light-harvesting chlorophyll a/b-binding polypeptide	CT578062	40s ribosomal protein s29	TC179274	probable LRR receptor-like serine/threonine-protein kinase At3g47570-like	TC167598	Chloroplast nucleoid DNA-binding protein-like protein	TC162711	NADP h oxidase	TC158533	Tau class glutathione s-transferase	TC194497	Histone H2A	TC186035
	20	DNA metabolic process	95	0.9999	0.00019998	50	45		TC186750	Hyoscyamine 6-dioxygenase	TC154887	Vacuolar protein 8-like	TC180501	Class IV chitinase Chia4-Pa2	TC185447	EDS1	TC158577	Glutathione peroxidase	TC178279	Xyloglucan endotransglycosylase 1	TC182855	Low temprature induced-like protein	TC164970	Zeaxanthin chloroplastic-like	TC168702	Acyl-activating enzyme 8	TC161177	Pollen allergen CJP38	GT230507	Calmodulin	TC155965	60s ribosomal protein L23	TC171166	Amino acid	TC181974	Ferritin-2, chloroplast precursor	TC161802	60s ribosomal protein	TC189017	Aspartokinase	TC188863	Unknown	TC154764	Arginine decarboxylase	TC164781	Receptor protein kinase	TC168212	60s acidic ribosomal protein p0	TC169645
	17	Protein metabolic process	416	1	9.999e-05	248	168		TC179010	Low temprature induced-like protein	TC161878	Pollen Allergen Cjp38	TC183420	Unknown	TC154934	Unknown	TC161467	Ethylene-responsive transcription factor	TC198350	Potassium transporter 5	TC177869	HD2 type Histone deacetylase	TC173283	21 kD protein	TC168009	Pinoresinol-lariciresinol reductase	TC175348	Hyoscyamine 6-dioxygenase	TC194792	Endoplasmic oxidoreductin-2-like	TC155013	Glycine-rich protein	TC170342	Beta-amylase	TC190115	ferritin [Pinus taeda]	TC172763	Acidic ribosomal protein P1a-like	TC195583	Catalase	TC163333	Transferring glycosyl	TC157341	ATP sulfurylase	TC168999	Late embryogenesis abundant protein	TC197400	Retinoblastoma-related protein 1-like	TC175090
	25	Anatomical structure morphogenesis	277	1	9.999e-05	167	110		TC174826	Lipase family protein	TC187710	Unknown	TC174556	Unknown	TC154861	Nematode resistance hspro2	TC168370	Pinosylvin Synthase	TC198016	Predicted protein	TC178402	Lipoxygenase choloroplastic-like	TC183428	Ser/Thr protein phosphatase family protein, expressed	TC171369	HD2 type Histone deacetylase	DR388845	Phospholipid-transporting atpase 1-like	TC162856	Proline iminopeptidase	TC185677	Heat shock	TC187850	Serine threonine-protein kinase	TC195178	Chloroplast 30S ribosomal protein S15	GT255591	Rubber elongation factor	TC181556	Catalase	TC172128	Aspartic proteinase nepenthesin-2	TC185863	Class IV chitinase Chia4-Pa2	TC183914	Late embryogenesis abundant protein	TC191860	Telomere binding protein	TC166625
	26	Cell growth	161	1	9.999e-05	94	67		TC188343	Zinc finger protein YER130C	TC182057	Xyloglucan endotransglycosylase/hydrolase	TC168193	Calmodulin	TC157226	Dehydration-responsive element binding protein 2	TC156328	Prostaglandin e synthase 2	TC167695	Unknown	TC183420	Unknown	TC173642	Pinus taeda anonymous locus 0_14804_01 genomic sequence	TC185659	Cellulose synthase-like protein d3-like	TC169975	Clavata 1-like protein	FG615258	Multidrug pheromone mdr abc transporter family	GW726061	Ubiquitin fusion protein	TC157777	Beta-amylase	TC178642	Elongation factor G, chloroplastic	TC174552	60s ribosomal protein L26-1	TC181614	Kinase Superfamily Protein Isoform 1	TC168370	Pinosylvin Synthase	TC168424	RNA recognition motif family protein, expressed	TC158340	Phytochrome A-Like Partial	TC168158	Retinoblastoma-related protein 1-like	TC195319
									CO170274	Unknown	TC188148	Xyloglucan endotransglycosylase/hydrolase	TC176676	Class IV chitinase A	TC190203	Protein phosphatase	TC177603	Bifunctional 3 -phosphoadenosine 5 -phosphosulfate synthase	GT231151	GTP cyclohydrolase	TC174556	Unknown	TC168702	Acyl-activating enzyme 8	TC196433	GTP cyclohydrolase II/3,4-dihydroxy-2-butanone-4-phosphate synthase	TC164934	Thaumatin-like protein	TC164037	12-oxophytodienoate reductase 3-like	TC186674	40s ribosomal protein s11	DR692205	Lysine histidine transporter-like 8	TC169579	Serine hydroxymethyltransferase	TC191151	40s ribosomal protein	TC179673	Clavata-like receptor	TC169372	Serine carboxypeptidase-like enzyme	TC155062	Unknown	TC192114	Predicted protein	AW010252	Ubiquitin fusion protein	TC168521
96H	Node num	GO term	Genes (tot)	p (dist.dir.up)	p (dist.dir.dn)	Genes (up)	Genes (down)		TC162478	NAC protein 1 splice variant 2	DR182118	Glucanase-Like Protein	TC185447	EDS1	TC168965	Class IV chitinase Ab	TC160710	Glutathione peroxidase	TC187826	Xyloglucan endotransglycosylase hydrolase 1	TC168193	Calmodulin	TC168009	Pinoresinol-lariciresinol reductase	TC171549	30S ribosomal protein S7	TC173729	Phospholipid-translocating P-type ATPase, flippase family protein, expressed	TC181059	Unknown	TC164664	F-box family protein	TC177895	Unknown	TC183815	Digalactosyldiacylglycerol synthase chloroplastic-like	TC176879	40s ribosomal protein	TC195341	tpa: phospholipase d family partial	TC184326	Chaperonin CPN60- mitochondrial-like	TC199221	Cinnamyl alcohol dehydrogenase	TC154966	R2R3-MYB transcription factor MYB9	TC190223	Ubiquitin carrier protein	TC156601
	9	Biosynthetic process	1163	9.999e-05	1	839	324		TC177522	Pollen allergen CJP38	TC163066	Glucan -beta-glucosidase	TC154934	Unknown	TC164416	Pollen allergen CJP38	TC198583	Prostaglandin e synthase 2	TC164027	Riboflavin biosynthesis protein	TC185447	EDS1	TC169331	Heat shock 70 kDa protein	BG485751	Unknown	TC184375	Unknown	TC155004	Flagellin-sensing 2-like protein	TC192306	Ubiquitin fusion protein	CX649114	40S ribosomal protein S6	CF394444	Ferritin	FR730937	Predicted protein	TC160645	Fumarylacetoacetase (ec 3.7.1.2) (fumarylacetoacetate Hydrolase) (beta-diketonase) (faa).	TC168238	Chaperonin CPN60- mitochondrial	TC155594	Auxin induced protein 3	TC170737	dof zinc finger protein Dof13	TC187796	Unknown	TC170679
	21	Nucleobase-containing compound metabolic process	863	9.999e-05	1	704	159		TC155765	ATAF1-like protein	TC179010	Low temprature induced-like protein	TC154861	Nematode resistance hspro2	TC166075	Class ii chitinase	TC187381	Pinosylvin Synthase	TC189101	Class VII Chitinase	TC154934	Unknown	TC173797	Pinus taeda anonymous locus 0_14804_01 genomic sequence	TC165939	Pinus taeda anonymous locus 2_9813_01 genomic sequence	TC160171	Anamorsin homolog	GW768051	Clavata-like receptor	TC161722	40s ribosomal protein s11	TC178067	Pinus taeda anonymous locus cl2198contig1_02 genomic sequence			TC192114	Predicted protein	TC181183	Cbl-Interacting Protein Kinase 5-Like	TC155419	101 kDa heat shock protein	TC187917	Lanc-like protein 2	TC162711	NADP h oxidase	GT238095	Ubiquitin fusion protein	TC179615
	14	Translation	655	9.999e-05	1	624	31		TC183428	Ser/Thr protein phosphatase family protein, expressed	TC194671	Glycosyl hydrolase	TC173114	Triacylglycerol lipase 1	TC160832	Unknown	TC162570	Tau class glutathione s-transferase	TC159802	Pinus taeda anonymous locus 2_10207_01 genomic sequence	TC154861	Nematode resistance hspro2	TC187745	21 kD protein	TC161416	GTP cyclohydrolase 1 isoform	GW757577	Amino acid permease 2 isoform 2	TC169645	Lipoxygenase 3	BF610347	Acetyl- carboxylase 1-like	TC197511	Unknown			TC158198	40s Ribosomal Protein S23-Like	CO366531	Fumarylacetoacetase-Like Protein	GT235772	Chloroplast nucleoid DNA-binding protein-like protein	TC196803	60s ribosomal protein L2	TC154764	Arginine decarboxylase	BX252502	Glycine-rich protein	TC191743
	18	Reproduction	256	9.999e-05	1	198	58		TC173642	Pinus taeda anonymous locus 0_14804_01 genomic sequence	TC175575	Pollen Allergen Cjp38	TC157226	Dehydration-responsive element binding protein 2	TC157317	Ethylene-responsive element-binding protein	TC190823	Sinapyl alcohol dehydrogenase	TC155065	NAC domain ipr003441	GW755072	HD2 type Histone deacetylase	TC157156	HSP70	TC164429	Acyl- synthetase	BG832530	Respiratory burst oxidase protein 1	TC156920	Auxin induced protein pcnt115 isoform 1	TC161590	40s ribosomal protein s11	CT580909	Cryptochrome 1			TC186766	40s ribosomal protein s23	TC164924	Precursor Monofunctional Aspartokinase	TC184804	Hypothetical protein selmodraft_134406	DR048421	Nucleolar complex-associated	TC162570	Tau class glutathione s-transferase	TC179329	Histone H2A	TC189279
	5	Secondary metabolic process	160	9.999e-05	1	133	27		TC168702	Acyl-activating enzyme 8	TC196058	Unknown	TC190203	Protein phosphatase	TC157649	Pectin methylesterase	DR167706	Pinosylvin Synthase	TC168057	Apoptosis-inducing factor homolog a-like	TC157226	Dehydration-responsive element binding protein 2	TC171549	30S ribosomal protein S7	TC171513	Cinnamoyl- reductase	TC169448	Ammonium transporter amt2	TC185897	ATAF1-like protein	TC160588	60s ribosomal protein L23	TC162493	Leucine Rich Repeat receptor-like protein kinase tdr-like			TC187497	40s ribosomal protein s23	TC157918	Pfkb-Type Carbohydrate Kinase Family Protein	TC187381	Pinosylvin Synthase	BG832530	Respiratory burst oxidase protein 1	GT270115	Ser/Thr protein phosphatase family protein, expressed	TC170341	IS10-right transposase	TC181103
	12	Embryo development	145	9.999e-05	1	124	21		TC156148	Phosphate transporter	TC177522	Pollen allergen CJP38	TC168965	Class IV chitinase Ab	TC182532	Pollen allergen CJP38	DR177617	Protein	TC160259	Germin-like protein	TC166075	Class ii chitinase	TC159421	Glucose-methanol-choline oxidoreductase family protein	TC155386	Avr9 Elicitor Response Protein	TC156431	Alcohol dehydrogenase class iii	TC185009	Ammonium transporter amt2	TC190577	60s ribosomal protein L23	TC179101	Antimicrobial peptide 1			TC157960	40s Ribosomal Protein S23-Like	TC185086	alanine--glyoxylate aminotransferase 2 homolog mitochondrial-like	TC162570	Tau class glutathione s-transferase	TC188664	60s ribosomal protein L27a-3	TC160586	Guanine nucleotide-binding protein subunit beta-like protein	TC164583	ATP-dependent proteinase lon2	TC178543
	27	Behavior	1	0.9953	0.0047995	0	1		TC169331	Heat shock 70 kDa protein	TC173283	21 kD protein	TC164416	Pollen allergen CJP38	DR179241	Thaumatin-like protein	TC156839	Pinosylvin Synthase	TC181650	Expansin	TC160832	Unknown	TC171513	Cinnamoyl- reductase	TC188685	Gibberellin 2-beta-dioxygenase 2-like	TC199051	Type IIB calcium ATPase	TC180725	Unknown	TC189451	Ubiquitin fusion protein	TC195622	Pectate lyase			TC155875	60s ribosomal protein	TC156489	L-asparaginase	DR014477	Ubiquitin carboxyl-terminal hydrolase	TC156431	Alcohol dehydrogenase class iii	TC157341	ATP sulfurylase	TC197711	26s proteasome regulatory particle non-atpase subunit	TC184340
	3	Response to external stimulus	502	0.9969	0.0031997	304	198		TC173797	Pinus taeda anonymous locus 0_14804_01 genomic sequence	TC173642	Pinus taeda anonymous locus 0_14804_01 genomic sequence	TC166075	Class ii chitinase	TC169728	Arginine decarboxylase	TC157341	ATP sulfurylase	TC156784	Clavata-like receptor	TC163992	HD2 type Histone deacetylase	TC188685	Gibberellin 2-beta-dioxygenase 2-like	TC198869	Riboflavin biosynthesis protein chloroplastic-like	TC168543	Probable e3 ubiquitin-protein ligase bah1-like	TC196113	Phaseolin G-box binding protein PG1	TC167611	Glycine-rich protein	TC178158	Antimicrobial peptide 1			TC164248	Protein	TC170388	alanine--glyoxylate aminotransferase 2 homolog mitochondrial-like	DR167706	Pinosylvin Synthase	TC184162	Nucleolar complex protein	TC185863	Class IV chitinase Chia4-Pa2	TC159527	26s proteasome regulatory particle non-atpase subunit	TC172711
	11	Signal transduction	407	0.9999	0.00019998	235	172		TC196272	Class iv chitinase	TC173797	Pinus taeda anonymous locus 0_14804_01 genomic sequence	TC160832	Unknown	TC177670	Lipoxygenase	TC195493	Pinosylvin Synthase	TC162632	Pyridine nucleotide-disulfide oxidoreductase family protein	TC157317	Ethylene-responsive element-binding protein	TC167855	Unknown	TC167855	Unknown	GW744264	Alcohol dehydrogenase	TC167835	Flagellin-sensing 2-like protein	TC178874	40s ribosomal protein s11	TC194738	Mannan endo-1,4-beta-mannosidase 7			TC184174	Ribosomal protein l10e family	TC194912	Clavata-like receptor	TC156839	Pinosylvin Synthase	TC175432	Probable rhamnose biosynthetic enzyme 1-like	TC170220	Ser/Thr protein phosphatase family protein, expressed	TC158216	Transcription regulation protein	GT255591
	25	Anatomical structure morphogenesis	277	0.9999	0.00019998	151	126		TC171369	HD2 type Histone deacetylase	TC196272	Class iv chitinase	TC157317	Ethylene-responsive element-binding protein	TC188500	Clavata-like receptor	BE607248	Pinoresinol-lariciresinol reductase	FG616308	Chitinase	TC156188	Phosphate transporter	TC171926	Unknown	TC171926	Unknown	TC167188	Cytokine-induced anti-apoptosis inhibitor fe-s biogenesis	TC157512	Nucleoside diphosphate kinase	TC174766	40s ribosomal protein s11	BX681799	Methyltransferase pmt8			TC174640	40s ribosomal protein	TC160766	Catalase isozyme 2	TC155371	Chaperonin CPN60- mitochondrial	TC166057	Dag chloroplastic isoform 1	TC168424	RNA recognition motif family protein, expressed	TC154564	Histone H1 WH1B.1	TC169130
	17	Protein metabolic process	416	1	9.999e-05	235	181		TC185659	Cellulose synthase-like protein d3-like	TC187745	21 kD protein	TC157649	Pectin methylesterase	GW764200	Phosphoenolpyruvate Carboxykinase	TC175348	Hyoscyamine 6-dioxygenase	TC177372	Pectin methylesterase-like protein	TC169728	Arginine decarboxylase	TC169265	Glutamyl-Trna Reductase	TC169265	Glutamyl-Trna Reductase	CF389088	Flavonoid biosynthesis oxidoreductase protein	TC163737	Lanc-like protein 2	TC166065	40s ribosomal protein s11	TC164681	Phytosulfokine peptide			TC155419	101 kDa heat shock protein	TC171158	Phospholipase D lambda	TC195493	Pinosylvin Synthase	TC174337	60s ribosomal protein	BI416736	Unknown	TC168322	Histone H1 linker	TC166313
	23	Lipid metabolic process	329	1	9.999e-05	185	144		TC157156	HSP70	TC185659	Cellulose synthase-like protein d3-like	TC182532	Pollen allergen CJP38	TC175359	Protein phosphatase	TC163271	Pinosylvin Synthase	TC159711	Probable glucan -beta-glucosidase a-like	TC177670	Lipoxygenase	GW747229	Unknown	TC166330	Unknown	FG615375	1-aminocyclopropane-1-carboxylate oxidase 2	TC180087	Unknown	TC187457	40s ribosomal protein s11	TC186985	40S ribosomal protein S6			TC177278	40s ribosomal protein sa			GW753016	Aspartic proteinase-like protein 1	TC156934	60s ribosomal protein L27a-3	TC187917	Lanc-like protein 2	AW043385	60s ribosomal protein L40-2	TC163125
	26	Cell growth	161	1	9.999e-05	73	88		TC157924	Transcriptional regulator	TC193245	Xyloglucan endotransglycosylase 1	TC170768	Clavata-like receptor	TC157851	Class IV chitinase Chia4-Pa2	TC160074	Pinosylvin Synthase	TC157262	Probable glucan -beta-glucosidase a-like	GW755937	HD2 type Histone deacetylase	TC162129	Zeaxanthin chloroplastic-like	GW747229	Unknown	BF186098	Ubiquitin fusion protein	TC157574	Nucleoside diphosphate kinase	TC199235	60s ribosomal protein L23	TC177328	Receptor-like kinase			TC187238	40s ribosomal protein s19-3			TC167029	IAA-amino acid hydrolase 10	TC176682	RNA recognition motif family protein, expressed	TC172088	Lipoxygenase	TC171694	Unknown	AW043072
									TC171549	30S ribosomal protein S7	TC155386	Avr9 Elicitor Response Protein	DR179241	Thaumatin-like protein	TC172116	Thaumatin-like protein	TC160460	Unknown	TC154887	Vacuolar protein 8-like	GT230507	Calmodulin	TC174383	Choline dehydrogenase	TC172415	WRKY transcription factor	TC165523	Unknown	TC172155	Clavata-like receptor	TC166882	40s ribosomal protein s11	TC161613	Auxin-induced protein 5NG4			TC186941	40s ribosomal protein s23			TC175979	Aspartic proteinase-like protein 1	TC193299	Pyridoxal biosynthesis protein PDX2	TC174495	Zinc finger protein	TC164736	Rbr-like partial	FG616357
									TC178323	Abc transporter pleiotropic drug resistance protein	TC172073	Class i chitinase	TC169728	Arginine decarboxylase	DR388110	Thaumatin-like protein	TC154538	Pinosylvin Synthase	TC162373	Pyridine nucleotide-disulfide oxidoreductase family protein	TC160448	Glutamyl-tRNA reductase	TC156363	Gibberellin 2-oxidase	TC158385	Probable nadh dehydrogenase-like	TC177726	Allene oxide synthase	TC157127	Glucan endo-1,3-beta-glucosidase 14-like	TC169277	40s ribosomal protein s11	TC170228	Hypersensitive-induced response protein 1			TC155335	60s ribosomal protein L11			TC164540	Transferring glycosyl	GW744264	Alcohol dehydrogenase	TC196803	60s ribosomal protein L2	TC172845	MYB transcription factor	TC169601
									TC157809	Calcium-binding protein	TC191109	Glucan -beta-glucosidase	TC177670	Lipoxygenase	TC159804	Unknown	TC158949	Pinosylvin Synthase	TC172483	Adipocyte plasma membrane-associated protein	FG615258	Multidrug pheromone mdr abc transporter family	TC183420	Unknown	DR111377	Probable beta- -galactosyltransferase 20	TC156005	Arginine decarboxylase	TC161914	Unknown	TC158971	Unknown	FE521010	Laccase			TC157437	40S ribosomal protein S6			TC157969	Unknown	CT576406	Unnamed protein product	BG832530	Respiratory burst oxidase protein 1	DR684897	e3 Ubiquitin-protein ligase sdir1-like	TC188216
									TC164429	Acyl- synthetase	CO158649	Glycosyl hydrolase	TC188500	Clavata-like receptor	CX651792	Class IV chitinase Chia4-Pa2	TC196419	Pinosylvin Synthase	TC187710	Unknown	TC164037	12-oxophytodienoate reductase 3-like	TC174556	Unknown	TC197002	Zinc finger ccch domain-containing protein 30	TC189311	Ubiquitin fusion protein	TC162349	P-glycoprotein	DR056148	40S ribosomal protein S6	TC163343	Serine threonine-protein kinase			TC155537	40S ribosomal protein SA			TC170490	Short-chain type dehydrogenase reductase	TC157204	40s ribosomal protein s11	TC188664	60s ribosomal protein L27a-3	TC163607	Histone H3	TC177603
									TC171513	Cinnamoyl- reductase	TC182855	Low temprature induced-like protein	GT230507	Calmodulin	TC162856	Proline iminopeptidase	DR160811	ATP-binding cassette	TC162364	Amp dependent	TC181059	Unknown	TC168193	Calmodulin	TC165842	Cholinephosphate cytidylyltransferase	TC157725	RNA binding	TC164781	Receptor protein kinase	TC155022	Glycine-rich protein	TC157039	Unknown			BM493316	60s ribosomal protein L11			TC174018	Aspartic proteinase-like protein 1-like	TC193804	40s ribosomal protein s11	TC171827	Scarecrow-Like Transcription Factor Pat1-Like	TC173862	Lysyl-tRNA expressed	TC197407
									TC174422	Unknown	DR111377	Probable beta- -galactosyltransferase 20	TC175359	Protein phosphatase	TC164037	12-oxophytodienoate reductase 3-like	DR092684	Pinosylvin Synthase	TC182057	Xyloglucan endotransglycosylase/hydrolase	TC169645	Lipoxygenase 3	TC185447	EDS1	TC177869	HD2 type Histone deacetylase	TC192335	Ubiquitin fusion protein	DR017187	Pleiotropic drug resistance protein 1	TC155511	Mitochondrial import inner membrane translocase subunit tim9	TC177235	Phytosulfokine peptide			TC170205	60s ribosomal protein L17-1-like			TC194672	Pinus taeda anonymous locus 0_11073_01 genomic sequence	BF186098	Ubiquitin fusion protein	TC156431	Alcohol dehydrogenase class iii	DR746251	Retinoblastoma-like protein	TC155384
									TC193245	Xyloglucan endotransglycosylase 1	TC197002	Zinc finger ccch domain-containing protein 30	TC157851	Class IV chitinase Chia4-Pa2	TC155004	Flagellin-sensing 2-like protein	TC156757	Pinosylvin Synthase	TC155389	Riboflavin biosynthesis protein	TC158360	Snakin-like cysteine rich protein	TC180290	Glucan endo-1,3-beta-glucosidase 11	TC172407	GTP cyclohydrolase i	TC170217	Brassinosteroid insensitive 1-associated receptor kinase 1	TC166313	Phytoalexin-deficient 4-2 protein	TC181647	Nucleotide binding	TC191441	DNA helicase, TBP-interacting protein			TC166534	60s ribosomal protein L11			BI416736	Unknown	TC165601	Probable protein arginine n-methyltransferase 3-like	TC175432	Probable rhamnose biosynthetic enzyme 1-like	TC155366	Ubiquitin-conjugating enzyme e2 32-like	TC182469
									TC188685	Gibberellin 2-beta-dioxygenase 2-like	TC184166	Pollen major allergen isoform 1	TC172116	Thaumatin-like protein	TC176737	Thaumatin-like protein	TC184599	Alpha-1,6-xylosyltransferase	TC188148	Xyloglucan endotransglycosylase/hydrolase	TC161211	Erd7 protein	TC173114	Triacylglycerol lipase 1	TC178402	Lipoxygenase choloroplastic-like	TC177586	NBS/LRR	TC161467	Ethylene-responsive transcription factor	TC184622	40s ribosomal protein s11	TC166774	Embryonic element binding Factor 7			TC184854	Acidic ribosomal protein P1a-like			TC184935	101 kDa heat shock protein	TC171846	Subtilisin-like protease	TC166057	Dag chloroplastic isoform 1	TC195778	Leaf senescence related protein-like	DR069964
									TC172073	Class i chitinase	TC155893	Glucan -beta-glucosidase	DR388110	Thaumatin-like protein	TC154898	Thaumatin-like protein	TC173103	Pinosylvin Synthase	TC157323	NAC protein 1	TC185897	ATAF1-like protein	TC157226	Dehydration-responsive element binding protein 2	TC195769	Adenylate chloroplast expressed	GW726061	Ubiquitin fusion protein	AW043072	Lipoxygenase	TC187211	Pantoate-beta-alanine ligase	TC194236	PIN1-like auxin transport protein			TC158660	60s ribosomal protein L11			TC163271	Pinosylvin Synthase	TC156005	Arginine decarboxylase	TC174337	60s ribosomal protein	AA556209	Ubiquitin fusion protein	TC161702
									TC167855	Unknown	TC158184	Class IV chitinase A	TC159804	Unknown	TC159105	Thaumatin-like protein	TC166159	Sulfite reductase	TC163066	Glucan -beta-glucosidase	TC185009	Ammonium transporter amt2	TC162502	21 kD protein	TC174556	Unknown	TC192306	Ubiquitin fusion protein	TC158340	Phytochrome A-Like Partial	TC167940	Late embryogenesis abundant protein	TC185341	Phytosulfokine peptide			TC160586	Guanine nucleotide-binding protein subunit beta-like protein			TC160074	Pinosylvin Synthase	TC184756	Phosphoglycolate phosphatase	TC156934	60s ribosomal protein L27a-3	TC195901	Histone H2B	TC181612
									TC171926	Unknown	TC180501	Class IV chitinase Chia4-Pa2	CX651792	Class IV chitinase Chia4-Pa2	TC162620	Phosphoenolpyruvate Carboxykinase	TC175432	Probable rhamnose biosynthetic enzyme 1-like	TC186750	Hyoscyamine 6-dioxygenase	TC180725	Unknown	TC156042	1-Aminocyclopropane-1-Carboxylate Oxidase 1	TC174693	H/ACA ribonucleoprotein complex subunit 4	TC164132	Mitogen activated protein kinase 1	TC166894	Nucleoside diphosphate kinase	TC195467	60s ribosomal protein L23	TC166887	Beta-amylase chloroplastic-like			TC159559	60s ribosomal protein L17a			DR015600	Aspartic proteinase-like protein 1	TC176568	Cinnamyl alcohol dehydrogenase	TC176682	RNA recognition motif family protein, expressed	TC155290	Glycine-rich protein	TC156019
									TC187564	N utilization substance protein A	TC168193	Calmodulin	TC162856	Proline iminopeptidase	TC169645	Lipoxygenase 3	TC173020	Laccase	TC179010	Low temprature induced-like protein	TC196113	Phaseolin G-box binding protein PG1	BG318551	Protein	TC154934	Unknown	TC168339	Cryptochrome 1	DR069964	Lipoxygenase	TC182636	Heat shock	TC172480	Senescence-associated protein 5-like protein			FE519161	40s ribosomal protein s23			TC182382	Unknown	TC189311	Ubiquitin fusion protein	TC193299	Pyridoxal biosynthesis protein PDX2	TC154636	Glycine-rich protein	TC156792
									TC178048	Transcriptional regulator	TC165863	Mannan endo-1,4-beta-mannosidase 7	TC164037	12-oxophytodienoate reductase 3-like	TC157448	Pathogenesis-Related Protein Psemi	TC157240	Sulfite reductase	TC194671	Glycosyl hydrolase	TC164135	Sugar transporter erd6-like 6	TC160832	Unknown	TC197639	O-Methyltransferase, Family 2	TC191272	Unknown	TC182032	R2R3-MYB transcription factor MYB12	TC163608	40s ribosomal protein s11	TC160949	Predicted protein			TC180968	40S ribosomal protein SA			TC189241	Low molecular weight heat-shock protein	TC187889	Predicted protein	TC177554	Mini zinc finger 1	TC174030	Histone H1 WH1B.1	TC174045
									GW747229	Unknown	TC176676	Class IV chitinase A	TC155004	Flagellin-sensing 2-like protein	TC185009	Ammonium transporter amt2	DR025377	Pinosylvin Synthase	TC158711	Pinoresinol-lariciresinol reductase	TC195407	Probable protein phosphatase 2c 49-like	TC182612	Arginine decarboxylase	GW755072	HD2 type Histone deacetylase	TC189451	Ubiquitin fusion protein	TC188595	Glucan endo-1,3-beta-glucosidase 11-like	TC180031	Ferritin, chloroplast	TC165978	L-type lectin-domain containing receptor kinase			TC189985	60s ribosomal protein L32-1			TC162903	Probable calcium-binding protein cml49-like	TC184055	Chaperone protein htpg family protein	GW744264	Alcohol dehydrogenase	TC187417	Histone H1	TC157341
									TC178656	N utilization substance protein A	TC180290	Glucan endo-1,3-beta-glucosidase 11	TC176737	Thaumatin-like protein	TC180725	Unknown	TC157731	Pinosylvin Synthase	TC174826	Lipase family protein	TC170679	Snakin-like cysteine rich protein	TC157317	Ethylene-responsive element-binding protein	TC173114	Triacylglycerol lipase 1	TC187017	Receptor protein kinase PERK1-like protein	TC171006	RING-H2 finger protein ATL1D	TC187082	Class IV chitinase Chia4-Pa1	TC173492	L-type lectin-domain containing receptor kinase			TC186095	40s ribosomal protein s9-2-like			TC168602	10 kDa Chaperonin (small heat shock protein)	TC159350	Class IV chitinase Aa	CT576406	Unnamed protein product	TC155143	Glycine-rich protein	TC188679
									TC182855	Low temprature induced-like protein	TC162502	21 kD protein	TC154898	Thaumatin-like protein	TC163493	Thaumatin-like protein	TC186819	Cellulose synthase	TC188343	Zinc finger protein YER130C	TC162956	Protein phosphatase	TC157649	Pectin methylesterase	TC157226	Dehydration-responsive element binding protein 2	TC175271	Cryptochrome 1a	TC181612	Unknown	TC155688	La protein 1	TC185390	Cirhin-like isoform 1			TC179102	40s ribosomal protein			TC154538	Pinosylvin Synthase	TC184790	Polygalacturonase qrt3-like	TC157204	40s ribosomal protein s11	TC191441	DNA helicase, TBP-interacting protein	TC170490
									TC193042	HSP70	TC168965	Class IV chitinase Ab	GW768051	Clavata-like receptor	TC196113	Phaseolin G-box binding protein PG1	DR179276	Pinosylvin Synthase	CO170274	Unknown	TC191743	Rubber elongation factor	TC156749	Ribitol dehydrogenase isolog	TC167814	Predicted protein	TC165285	Anamorsin homolog	TC178864	Embryonic abundant protein-like	TC178067	Pinus taeda anonymous locus cl2198contig1_02 genomic sequence	TC181337	Hypersensitive-induced response protein 1			CO362447	Unknown			TC158949	Pinosylvin Synthase	TC198132	Cellulose synthase 6f	TC193804	40s ribosomal protein s11	TC166774	Embryonic element binding Factor 7	TC162510
									TC197671	ASR protein	TC172038	Pollen Allergen Cjp38	TC159105	Thaumatin-like protein	TC156601	Catechol o-methyltransferase	TC177726	Allene oxide synthase	TC162478	NAC protein 1 splice variant 2	TC163737	Lanc-like protein 2	TC193559	Peroxidase precursor	TC162768	O-Methyltransferase, Family 2	CO366674	Enhanced disease susceptibility 1 protein	TC162711	NADP h oxidase	FG614382	60s ribosomal protein L40-2	TC156251	L-type lectin-domain containing receptor kinase			DR098760	60s ribosomal protein L11			TC166735	IAA-amino acid hydrolase ILR1-like 2 precursor	TC156567	Unnamed protein product	TC159840	Spermidine synthase	TC175209	Glycine-rich protein	H75055
									TC177869	HD2 type Histone deacetylase	TC164416	Pollen allergen CJP38	TC169645	Lipoxygenase 3	TC161719	Pathogenesis-Related Protein Psemi	TC167931	6-Phosphofructokinase 2-Like	TC188579	Clavata-like receptor	TC183794	Nematode resistance hspro2 isoform 1	TC159060	Pinoresinol-lariciresinol reductase	GT231163	Probable fibrillarin	TC165100	RNA-binding protein AKIP1-like	TC154764	Arginine decarboxylase	TC162493	Leucine Rich Repeat receptor-like protein kinase tdr-like	TC179763	Serine threonine-protein kinase			TC156149	Acidic ribosomal protein			TC196419	Pinosylvin Synthase	AW042769	60s ribosomal protein L27a-3	TC171028	Calmodulin	TC155624	Glycine-rich protein	CX648248
									GW751135	Pathogenesis-Related Protein Psemi	TC180233	Furcatin hydrolase	TC158360	Snakin-like cysteine rich protein	TC167835	Flagellin-sensing 2-like protein	TC180577	Glutathione peroxidase	TC196058	Unknown	TC182150	MybSt1	TC180504	70 kDa heat shock cognate protein 3	TC168849	Unnamed protein product	TC176635	Amino acid permease 2	TC161984	Beta-amylase 2	TC185076	60S ribosomal protein l28	TC184998	Clavata-like receptor			TC181102	Ribosomal protein S3 RPS3			DR092684	Pinosylvin Synthase	BX682794	Predicted protein	BF186098	Ubiquitin fusion protein	TC184157	Ubiquitin-conjugating enzyme e2 32-like	TC159686
									TC178402	Lipoxygenase choloroplastic-like	TC166075	Class ii chitinase	TC185009	Ammonium transporter amt2	TC156553	Thaumatin-like protein	TC183912	Phenylalanine ammonia lyase-like partial	TC177522	Pollen allergen CJP38	TC157127	Glucan endo-1,3-beta-glucosidase 14-like	TC170768	Clavata-like receptor	BG318551	Protein	TC191027	Unknown	GT270115	Ser/Thr protein phosphatase family protein, expressed	FR730149	60s ribosomal protein L40-2	TC189830	Predicted protein			TC184325	40s ribosomal protein s29			TC156757	Pinosylvin Synthase	TC194266	Isocitrate Lyase	TC171846	Subtilisin-like protease	TC165220	Histone H3	TC178104
									TC162134	Unknown	TC157649	Pectin methylesterase	TC180725	Unknown	TC155363	Thaumatin-like protein	TC188819	Glutathione peroxidase	GT242011	Potassium transporter 5	TC185381	Late embryogenesis abundant protein	TC184195	Glucose transporter	TC159912	Pinus taeda anonymous locus cl3321contig1_03 genomic sequence	CF399306	EDS1	TC160979	Methyltransferase ddb_g0268948 isoform 1	TC176923	Eukaryotic translation initiation factor	TC165122	Multicopper oxidase			TC184935	101 kDa heat shock protein			TC173103	Pinosylvin Synthase	TC175866	40s ribosomal protein s11	TC156005	Arginine decarboxylase	TC181995	Brain protein 44-like protein	TC168602
									TC157582	18.2 kDa class I heat shock protein	FG615188	Beta-glucosidase	TC196113	Phaseolin G-box binding protein PG1	DR049275	Thaumatin-like protein	TC185312	Unknown	TC173283	21 kD protein	TC181728	MYB transcription factor MYB52	TC160096	21 kD protein	TC160936	Predicted protein	TC173201	Unknown	TC160586	Guanine nucleotide-binding protein subunit beta-like protein	TC170711	Ascorbate peroxidase	TC194912	Clavata-like receptor			TC174288	40s ribosomal protein s12-like			CF478664	Unknown	TC191675	60s ribosomal protein L27a-3	TC162465	Nucleosome assembly protein family	TC155599	Glycine-rich protein	TC172088
									TC158184	Class IV chitinase A	TC156749	Ribitol dehydrogenase isolog	TC156601	Catechol o-methyltransferase	DR094801	Thaumatin-like protein	TC155321	NAC family protein	TC183428	Ser/Thr protein phosphatase family protein, expressed	TC165002	Upf0483 protein agap003155	TC173244	UDP-glucose 6- expressed	TC163992	HD2 type Histone deacetylase	CT580909	Cryptochrome 1	TC169007	Kinase-Like Protein Tmkl1-Like	TC190351	Predicted protein	TC171002	Clavata-like receptor			TC175502	Unknown			TC168951	Unknown	TC157571	Amino acid binding	TC184756	Phosphoglycolate phosphatase	TC195785	Os05g0557700 protein	TC166530
									TC180501	Class IV chitinase Chia4-Pa2	TC182532	Pollen allergen CJP38	TC167835	Flagellin-sensing 2-like protein	TC186301	Pathogenesis-Related Protein Psemi	TC159200	Glutathione peroxidase	TC173642	Pinus taeda anonymous locus 0_14804_01 genomic sequence	TC162349	P-glycoprotein	TC169728	Arginine decarboxylase	TC195339	Probable fibrillarin	TC185508	Amino acid permease	TC170220	Ser/Thr protein phosphatase family protein, expressed	CX645467	Heat-shock protein precursor					TC160460	Unknown			DR050103	Heat shock protein 81-1	TC192335	Ubiquitin fusion protein	TC189311	Ubiquitin fusion protein	TC176629	Pinus taeda anonymous locus 2_7780_01 genomic sequence	TC197070
									TC177791	CC-NBS-LRR resistance-like protein	TC160565	Endo-beta-1,4-glucanase	TC156553	Thaumatin-like protein	TC183794	Nematode resistance hspro2 isoform 1	TC181231	Zeta-carotene desaturase, chloroplast/chromoplast precursor	TC168702	Acyl-activating enzyme 8	TC158533	Tau class glutathione s-transferase	TC188500	Clavata-like receptor	TC182612	Arginine decarboxylase	TC198907	Unknown	TC183323	Beta-amylase	AW010252	Ubiquitin fusion protein					DR177114	60s ribosomal protein L11			TC166115	Pinus taeda anonymous locus cl104contig2_02 genomic sequence	TC155965	60s ribosomal protein L23	TC184055	Chaperone protein htpg family protein	TC196257	DNA helicase, TBP-interacting protein	TC169878
									TC183420	Unknown	TC170768	Clavata-like receptor	TC155363	Thaumatin-like protein	TC180421	Thaumatin-like protein	TC171050	1-deoxy-D-xylulose 5-phosphate synthase type I	TC156148	Phosphate transporter	TC184340	(-)-alpha-pinene synthase	GT230507	Calmodulin	TC160866	Nucleolar protein	FG614382	60s ribosomal protein L40-2	TC162510	Inorganic pyrophosphatase 2	DR166101	Cytosolic ascorbate peroxidase					GW726324	60s ribosomal protein L23A			TC197519	Chaperone protein dnaj 8	TC155013	Glycine-rich protein	TC159350	Class IV chitinase Aa	TC180226	Histone H1	TC166159
									TC174556	Unknown	TC169285	Mannan endo-1,4-beta-mannosidase 7	DR049275	Thaumatin-like protein	TC172155	Clavata-like receptor	TC172794	Phenylalanine ammonia lyase	TC168009	Pinoresinol-lariciresinol reductase	DR017187	Pleiotropic drug resistance protein 1	CV032179	1-Aminocyclopropane-1-Carboxylate Oxidase 1	TC157317	Ethylene-responsive element-binding protein	FR730149	60s ribosomal protein L40-2	BI416736	Unknown	TC183948	Cytosolic ascorbate peroxidase					TC161370	Unknown			TC165654	Heat shock protein 81-1	TC185677	Heat shock	TC198132	Cellulose synthase 6f	TC164428	Nucleosome assembly protein family	TC161665
									TC168193	Calmodulin	TC192894	Syringolide-induced protein 19-1-5	DR094801	Thaumatin-like protein	TC163357	Pathogenesis-Related Protein Psemi	TC158475	NAC protein 1 splice variant 2	TC173797	Pinus taeda anonymous locus 0_14804_01 genomic sequence	TC178764	Myc2 bHLH protein	GW764200	Phosphoenolpyruvate Carboxykinase	BE458113	NAC domain-containing protein 68	TC171936	Carrier protein	TC175348	Hyoscyamine 6-dioxygenase	TC184219	Ctp synthase					BX682909	60s ribosomal protein L15			TC171021	Heat shock protein	TC182478	Similarity to RNA binding protein	TC156567	Unnamed protein product	TC166238	Late embryogenesis abundant protein	TC190872
									TC162155	Dipeptidyl peptidase IV	TC160096	21 kD protein	TC183794	Nematode resistance hspro2 isoform 1	TC185381	Late embryogenesis abundant protein	TC163403	Unknown	TC196272	Class iv chitinase	GT255591	Rubber elongation factor	TC165389	Glutathione s-transferase-like protein	TC156146	Unknown	TC164516	Calnexin homolog	TC160460	Unknown	GT238095	Ubiquitin fusion protein					TC177774	Protein			TC158976	Benzoyl benzoic acid benzoyltransferase	GW726061	Ubiquitin fusion protein	AW042769	60s ribosomal protein L27a-3	TC160008	Protein vip1 isoform 1	TC166115
									TC176676	Class IV chitinase A	TC173244	UDP-glucose 6- expressed	TC180421	Thaumatin-like protein	TC165002	Upf0483 protein agap003155	TC183829	Auxin induced protein pcnt115 isoform 3	TC187745	21 kD protein	TC168999	Late embryogenesis abundant protein	TC170395	UDP-glucose dehydrogenase	TC156749	Ribitol dehydrogenase isolog	TC161151	Alcohol dehydrogenase	TC175289	Alternative oxidase	TC184084	Para-aminobenzoate synthase-like					TC168560	60s ribosomal protein L15			TC159160	Zinc finger protein gis2-like	TC160614	RNA recognition motif family protein, expressed	BX682794	Predicted protein	TC157013	Glycine-rich protein	TC180866
									TC185447	EDS1	TC182899	Hexokinase 4a	TC172155	Clavata-like receptor	TC167859	Glucanase-like protein	NP542958	Pinosylvin Synthase	TC171369	HD2 type Histone deacetylase	TC166313	Phytoalexin-deficient 4-2 protein	TC182683	5-adenylylsulfate reductase chloroplast	TC159060	Pinoresinol-lariciresinol reductase	TC159357	Phytoalexin-deficient 4-2 protein	TC155594	Auxin induced protein 3	BX252502	Glycine-rich protein					TC158729	Pentatricopeptide repeat-containing			DR025377	Pinosylvin Synthase	TC186674	40s ribosomal protein s11	TC194266	Isocitrate Lyase	TC195997	Probable histone H2A variant 3	TC156431
									TC154934	Unknown	TC170763	Galactosyltransferase Family Protein Isoform 1	TC185381	Late embryogenesis abundant protein	TC164781	Receptor protein kinase	NP542959	Pinosylvin Synthase	TC185659	Cellulose synthase-like protein d3-like	TC183914	Late embryogenesis abundant protein	TC154592	Anamorsin homolog	TC170768	Clavata-like receptor	TC166548	Unknown	TC187917	Lanc-like protein 2	TC165256	Wd repeat-containing protein					TC165225	60s ribosomal protein L23A			TC160525	DNA-binding bromodomain-containing protein	TC156221	Eukaryotic translation initiation factor 3 subunit m	TC175866	40s ribosomal protein s11	BQ107033	Unknown	TC158976
									TC154861	Nematode resistance hspro2	GT230507	Calmodulin	TC165002	Upf0483 protein agap003155	TC163616	Pathogenesis-Related Protein Psemi	TC185061	Bifunctional aspartokinase homoserine dehydrogenase 1	TC196433	GTP cyclohydrolase II/3,4-dihydroxy-2-butanone-4-phosphate synthase	TC161467	Ethylene-responsive transcription factor	TC194792	Endoplasmic oxidoreductin-2-like	TC173244	UDP-glucose 6- expressed	TC179878	Bax inhibitor-1 like	TC176534	Receptor-like protein kinase-like protein	TC174961	Protein					FE522237	60s ribosomal protein L11			TC194776	Aspartyl protease family protein	TC164664	F-box family protein	TC191675	60s ribosomal protein L27a-3	TC167041	Telomere repeat binding factor 1	TC157240
									GW755072	HD2 type Histone deacetylase	GW764200	Phosphoenolpyruvate Carboxykinase	TC162349	P-glycoprotein	DR017187	Pleiotropic drug resistance protein 1	TC188814	Sinapyl alcohol dehydrogenase	TC157924	Transcriptional regulator	AW043072	Lipoxygenase	TC187790	Phosphoenolpyruvate Carboxykinase	TC155408	Unusual floral organs-like protein	TC191548	PDR1	TC156376	Alternative oxidase	TC188201	dof zinc finger protein					TC194286	60s ribosomal protein L11			TC157731	Pinosylvin Synthase	TC192306	Ubiquitin fusion protein	TC157571	Amino acid binding	TC170662	Structural maintenance of chromosome 1	TC177554
									TC157226	Dehydration-responsive element binding protein 2	TC157851	Class IV chitinase Chia4-Pa2	TC167859	Glucanase-like protein	TC157468	Pathogenesis-related protein PR-1	TC167007	Elongation factor 1-delta	TC171549	30S ribosomal protein S7	TC175318	Upf0483 protein agap003155	TC159804	Unknown	TC182899	Hexokinase 4a	TC171424	SAG101	TC161672	Embryonic abundant protein-like	TC197711	26s proteasome regulatory particle non-atpase subunit					TC157957	60s ribosomal protein L32			TC161283	Chloroplast bromodomain-containing protein	TC173672	Eukaryotic translation initiation factor 3 subunit m	TC171454	Type b response regulator	AW064906	Sulfite reductase	TC157475
									TC190203	Protein phosphatase	TC170395	UDP-glucose dehydrogenase	TC164781	Receptor protein kinase	TC160587	Thaumatin-like protein	TC154569	4-Hydroxyphenylpyruvate Dioxygenase	TC178323	Abc transporter pleiotropic drug resistance protein	FG616357	(-)-alpha-pinene synthase	TC171528	Ribitol dehydrogenase isolog	TC169728	Arginine decarboxylase	TC167870	L-type lectin-domain containing receptor kinase	TC169975	Clavata 1-like protein	BI077026	Cytosolic ascorbate peroxidase					TC180361	60s ribosomal protein L23A			TC188948	Enoyl ACP reductase	TC173183	Oligopeptide transporter OPT-like	TC192335	Ubiquitin fusion protein	TC173978	Retinoblastoma-related protein 1	TC168543
									TC168965	Class IV chitinase Ab	TC181143	Hypothetical protein osj_01581	DR017187	Pleiotropic drug resistance protein 1	TC168599	Pollen allergen CJP38	TC190338	UDP-l-rhamnose synthase	BG485751	Unknown	TC158569	Probable aquaporin	TC162856	Proline iminopeptidase	TC177670	Lipoxygenase	TC155880	Daz-associated protein 1-like	TC186863	Alternative oxidase	TC197625	Set1 ash2 histone methyltransferase complex subunit ash2-like					BE662571	Ribosomal protein L19			TC178249	Dihydrolipoyllysine-residue acetyltransferase component of pyruvate dehydrogenase complex, mitochondrial	TC161722	40s ribosomal protein s11	TC155965	60s ribosomal protein L23	TC167104	Probable histone H2A.2	TC188743
									TC159968	Peptidyl-prolyl cis-trans isomerase	TC187790	Phosphoenolpyruvate Carboxykinase	TC160587	Thaumatin-like protein	TC168999	Late embryogenesis abundant protein	TC191065	Translational elongation factor 1 subunit Bbeta	TC161416	GTP cyclohydrolase 1 isoform	TC176462	Probable protein phosphatase 2c 49-like	TC160448	Glutamyl-tRNA reductase	TC188500	Clavata-like receptor	AW010252	Ubiquitin fusion protein	TC184845	Duf246 domain-containing protein at1g04910-like	TC155656	Eukaryotic translation initiation factor					TC171914	40S ribosomal protein SA			DR179276	Pinosylvin Synthase	BF610347	Acetyl- carboxylase 1-like	TC155013	Glycine-rich protein	TC174194	DNA mismatch repair protein msh6-1-like	GW744264
									TC156662	NBS/LRR	CX651792	Class IV chitinase Chia4-Pa2	TC168599	Pollen allergen CJP38	TC166313	Phytoalexin-deficient 4-2 protein	DR016509	4-coumarate--CoA ligase-like 5	TC164429	Acyl- synthetase	TC185474	Zinc finger, RING-type	TC163778	SAMT	TC170763	Galactosyltransferase Family Protein Isoform 1	TC170125	Probable e3 ubiquitin-protein ligase bah1-like 1-like	TC196465	Calmodulin	TC177020	Heat shock protein					TC198768	60s ribosomal protein L18-3-like			TC187700	Pinus taeda anonymous locus cl104contig2_02 genomic sequence	TC161590	40s ribosomal protein s11	TC185677	Heat shock	TC178990	Unknown	TC188948
									TC164416	Pollen allergen CJP38	TC190411	Endo-beta-1,4-glucanase	TC168999	Late embryogenesis abundant protein	TC183914	Late embryogenesis abundant protein	CT580072	Dtdp-4-dehydrorhamnose reductase	TC159421	Glucose-methanol-choline oxidoreductase family protein	TC197407	(-)-alpha-pinene synthase	EC428696	Helix-turn-helix Fis-type protein	GW755937	HD2 type Histone deacetylase	TC197532	Dof domain zinc finger DNA-binding protein	TC164934	Thaumatin-like protein	TC159527	26s proteasome regulatory particle non-atpase subunit					TC176594	60s ribosomal protein L11			TC156698	Heat shock protein	TC185302	Predicted: uncharacterized protein loc100247517	TC182478	Similarity to RNA binding protein	TC176192	Histone H2A	TC186819
									TC166075	Class ii chitinase	TC171528	Ribitol dehydrogenase isolog	TC166313	Phytoalexin-deficient 4-2 protein	TC161467	Ethylene-responsive transcription factor	TC167994	Unknown	TC171513	Cinnamoyl- reductase	TC155384	(-)-alpha-pinene synthase	TC157196	Predicted: uncharacterized protein loc100265673	GT230507	Calmodulin	GT238095	Ubiquitin fusion protein	TC174495	Zinc finger protein	TC164249	Class IV chitinase Chia4-Pa1					TC194737	40s ribosomal protein			TC171028	Calmodulin	TC160588	60s ribosomal protein L23	GW726061	Ubiquitin fusion protein	TC157095	Protein vip1 isoform 1	BQ290421
									TC160832	Unknown	TC163778	SAMT	TC183914	Late embryogenesis abundant protein	AW043072	Lipoxygenase	TC195949	Phosphofructokinase 2	TC174422	Unknown	DR069964	Lipoxygenase	TC176125	O-succinylbenzoic acid--CoA ligase	GW764200	Phosphoenolpyruvate Carboxykinase	TC182168	Unknown	BG832530	Respiratory burst oxidase protein 1	TC168677	Chaperone protein htpg family protein					TC156157	50s ribosomal protein L3			BF186098	Ubiquitin fusion protein	TC190577	60s ribosomal protein L23	CF474767	Auxin influx transport protein	DR688126	Zinc finger family expressed	TC164898
									TC163992	HD2 type Histone deacetylase	TC168885	Unknown	TC161467	Ethylene-responsive transcription factor	TC175318	Upf0483 protein agap003155	TC181824	Cinnamyl alcohol dehydrogenase	TC193245	Xyloglucan endotransglycosylase 1	TC182032	R2R3-MYB transcription factor MYB12	TC164037	12-oxophytodienoate reductase 3-like	TC170395	UDP-glucose dehydrogenase	TC155771	Probable e3 ubiquitin-protein ligase bah1-like	TC171827	Scarecrow-Like Transcription Factor Pat1-Like	CT582170	Myo-inositol-1-phosphate synthase					FR730400	Protein			TC171846	Subtilisin-like protease	TC189451	Ubiquitin fusion protein	TC160614	RNA recognition motif family protein, expressed	TC162413	Cytochrome p450	TC170140
									TC157317	Ethylene-responsive element-binding protein	TC170735	Beta-1,3-Galactosyltransferase 7-Like	AW043072	Lipoxygenase	TC172034	Whitefly-Induced Gp91-Phox	TC158511	2OG-Fe(II) oxygenase	TC158601	Protein notum homolog	TC188595	Glucan endo-1,3-beta-glucosidase 11-like	TC155004	Flagellin-sensing 2-like protein	TC182683	5-adenylylsulfate reductase chloroplast	TC156887	CLL1B clavata1-like receptor S/T protein kinase protein	TC169448	Ammonium transporter amt2	TC167896	Acyl-coenzyme a oxidase peroxisomal					TC164957	60s ribosomal protein L32			TC163983	Heat shock protein 81-1	TC160285	Acyl-activating enzyme 8	TC186674	40s ribosomal protein s11	TC179464	Ribonucleoside-diphosphate reductase	TC187700
									TC193559	Peroxidase precursor	TC175118	Beta-glucosidase	TC175318	Upf0483 protein agap003155	TC177603	Bifunctional 3 -phosphoadenosine 5 -phosphosulfate synthase	DR161597	Rubisco subunit binding-protein beta subunit-like	TC186563	Autophagy-related protein	GW753559	Unknown	DR019650	ACC oxidase	TC198341	Unknown	TC183409	Unknown	TC175432	Probable rhamnose biosynthetic enzyme 1-like	TC193334	Group II plp					TC193628	Protein			TC165523	Unknown	TC167611	Glycine-rich protein	TC156221	Eukaryotic translation initiation factor 3 subunit m	TC173196	Argonaute/Zwille-like protein	TC165357
									TC182532	Pollen allergen CJP38	TC160515	Hydrolyzing o-glycosyl	GT260183	Unknown	TC185474	Zinc finger, RING-type	TC185565	4-Hydroxyphenylpyruvate Dioxygenase	TC188685	Gibberellin 2-beta-dioxygenase 2-like	TC171006	RING-H2 finger protein ATL1D	TC188417	Sinapyl alcohol dehydrogenase	TC154592	Anamorsin homolog	TC184665	ADP,ATP carrier protein	TC182606	GTPase	TC172310	Eukaryotic translation initiation factor 3 subunit f					TC172781	Ubiquitin extension protein			TC192326	Aspartic proteinase nepenthesin-2	TC178874	40s ribosomal protein s11	TC164664	F-box family protein			TC177726
									TC180504	70 kDa heat shock cognate protein 3	GW768051	Clavata-like receptor	TC177603	Bifunctional 3 -phosphoadenosine 5 -phosphosulfate synthase	TC172315	Pathogenesis-Related Protein Psemi	TC181030	4-coumarate--CoA ligase-like 5	TC187522	Expansin	TC181612	Unknown	TC158003	Choline/Ethanolamine Kinase-Like	TC181143	Hypothetical protein osj_01581	TC165275	Reticulon-like protein b8 isoform 3	TC160459	60s ribosomal protein L24	TC181160	U3 small nucleolar rna-interacting protein 2 isoform 1					TC171722	60s ribosomal protein L11			TC192077	Pinus taeda anonymous locus 2_3682_01 genomic sequence	TC174766	40s ribosomal protein s11	TC192306	Ubiquitin fusion protein			TC158161
									TC173147	hsp70 protein	TC186035	Aldehyde Dehydrogenase Family 2 Member Mitochondrial	TC185474	Zinc finger, RING-type	TC167233	Mate efflux family protein	TC175512	Auxin induced protein pcnt115 isoform 1	TC198869	Riboflavin biosynthesis protein chloroplastic-like	TC178864	Embryonic abundant protein-like	GW768051	Clavata-like receptor	TC187790	Phosphoenolpyruvate Carboxykinase	TC193098	ADP,ATP carrier protein	TC178542	Ethylene-responsive transcription factor 3	FM945503	Cytosolic ascorbate peroxidase					BX249169	40s ribosomal protein s23			TC178301	Subtilisin-like proteinase-like	TC166065	40s ribosomal protein s11	TC190551	Ethylene receptor			TC169058
									DR179241	Thaumatin-like protein	TC162620	Phosphoenolpyruvate Carboxykinase	TC167233	Mate efflux family protein	TC155858	Unknown	GW741513	Unknown	TC172073	Class i chitinase	TC173179	Unknown	TC186035	Aldehyde Dehydrogenase Family 2 Member Mitochondrial	TC159804	Unknown	TC185990	Bax inhibitor 1	TC177554	Mini zinc finger 1	TC156092	Auxin efflux facilitator 1					TC190157	60s ribosomal protein L15			TC169058	Pinus taeda anonymous locus cl104contig2_02 genomic sequence	TC187457	40s ribosomal protein s11	TC168077	Receptor-protein kinase-like protein			DR021180
									TC182899	Hexokinase 4a	TC158360	Snakin-like cysteine rich protein	TC155858	Unknown	TC175841	Thaumatin-like protein	TC199231	Leucoanthocyanidin dioxygenase	TC167855	Unknown	TC162711	NADP h oxidase	TC162620	Phosphoenolpyruvate Carboxykinase	TC171528	Ribitol dehydrogenase isolog	TC195096	Bax inhibitor-1 like	TC168494	Unknown	DR181821	RuBisCO large subunit-binding protein subunit alpha, chloroplast precursor					TC161755	60s ribosomal protein L31			TC189311	Ubiquitin fusion protein	TC199235	60s ribosomal protein L23	TC173672	Eukaryotic translation initiation factor 3 subunit m			TC170827
									TC169728	Arginine decarboxylase	TC161396	Benzoate carboxyl	TC175841	Thaumatin-like protein	TC182469	EDS1-like protein	TC168314	Dtdp-4-dehydrorhamnose reductase	TC171926	Unknown	DR089624	Auxin aluminum responsive-like protein	TC163901	Peroxidase	TC162856	Proline iminopeptidase	TC174992	PDR-like ABC-transporter	TC156538	Protein kinase family protein	TC158654	Serine partial					TC196803	60s ribosomal protein L2			TC170827	10 kDa Chaperonin (small heat shock protein)	TC166882	40s ribosomal protein s11	TC197923	Unknown			TC161611
									TC177670	Lipoxygenase	TC187998	Trehalose-6-phosphate synthase	TC182469	EDS1-like protein	DR069964	Lipoxygenase	TC173952	Cysteine Synthase	TC169265	Glutamyl-Trna Reductase	TC166978	Auxin aluminum responsive-like protein	TC161396	Benzoate carboxyl	TC171264	Probable WRKY transcription factor 31	TC179520	Unknown	FR730949	Beta-amylase	AW043385	60s ribosomal protein L40-2					TC187650	60s ribosomal protein L38			TC191131	Protein rhomboid-like 1	TC169277	40s ribosomal protein s11	TC173183	Oligopeptide transporter OPT-like			TC185372
									TC188500	Clavata-like receptor	TC174699	Benzoate carboxyl	DR069964	Lipoxygenase	TC166875	Crt homolog 1-like	TC173783	Auxin downregulated-like partial	TC178048	Transcriptional regulator	TC154764	Arginine decarboxylase	TC187998	Trehalose-6-phosphate synthase	TC160448	Glutamyl-tRNA reductase	TC171780	Bax inhibitor-1 like	TC156492	e3 Ubiquitin-protein ligase rglg2	BX682088	40s ribosomal protein s29					TC187138	60s ribosomal protein L30			TC158339	Non-specific lipid-transfer protein	TC158971	Unknown	TC164132	Mitogen activated protein kinase 1			TC192263
									GW755937	HD2 type Histone deacetylase	TC156920	Auxin induced protein pcnt115 isoform 1	TC166875	Crt homolog 1-like	TC171006	RING-H2 finger protein ATL1D	TC156412	Elongation factor 1-delta	TC191109	Glucan -beta-glucosidase	TC166686	Probable aquaporin	AW011408	Cystathionine gamma-	TC163778	SAMT	CT579959	CC-NBS-LRR resistance-like protein	TC157781	60s ribosomal protein L24	TC161354	RNA binding abscisic acid binding protein					CR393088	40S ribosomal protein S4			TC160876	Pinus taeda anonymous locus 2_9704_01 genomic sequence	DR056148	40S ribosomal protein S6	TC156425	Nucleosome assembly protein family			TC162301
									GT230507	Calmodulin	TC195319	Aldehyde Dehydrogenase Family 2 Member Mitochondrial	TC171006	RING-H2 finger protein ATL1D	TC161702	EDS1-like protein	TC162288	Unknown	GW747229	Unknown	TC162570	Tau class glutathione s-transferase	TC174699	Benzoate carboxyl	EC428696	Helix-turn-helix Fis-type protein	TC156167	Unknown	TC160650	60s ribosomal protein L24	TC157416	Acetyl-CoA carboxylase					TC188664	60s ribosomal protein L27a-3			TC160205	Mitochondrial outer membrane protein porin of 36 kda-like	TC155022	Glycine-rich protein	TC161722	40s ribosomal protein s11			TC167163
									GW764200	Phosphoenolpyruvate Carboxykinase	TC161861	Beta- expressed	TC161702	EDS1-like protein	GW759404	Protein	TC166681	Unknown	CO158649	Glycosyl hydrolase	GT270115	Ser/Thr protein phosphatase family protein, expressed	TC156920	Auxin induced protein pcnt115 isoform 1	TC170735	Beta-1,3-Galactosyltransferase 7-Like	TC181163	CC-NBS-LRR resistance-like protein	CF389088	Flavonoid biosynthesis oxidoreductase protein	TC160667	Mitochondrial import inner membrane translocase subunit tim50-like					TC196284	40s ribosomal protein s4-like			TC184055	Chaperone protein htpg family protein	TC155511	Mitochondrial import inner membrane translocase subunit tim9	BF610347	Acetyl- carboxylase 1-like			TC164281
									TC175359	Protein phosphatase	TC168521	Probable glycerophosphoryl diester phosphodiesterase 3-like	GW759404	Protein	TC187313	Low quality protein: protein kinase chloroplastic-like	NP542874	Pinosylvin synthase	TC158385	Probable nadh dehydrogenase-like	TC160979	Methyltransferase ddb_g0268948 isoform 1	TC175090	Choline kinase, N-terminal; Protein kinase-like	TC161835	External nadh-ubiquinone oxidoreductase	TC160159	Anamorsin homolog	FG615375	1-aminocyclopropane-1-carboxylate oxidase 2	TC186887	Group II plp					TC173382	Pinus taeda anonymous locus cl472contig1_02 genomic sequence			TC185372	Potassium channel	TC184622	40s ribosomal protein s11	TC161590	40s ribosomal protein s11			TC174796
									TC157851	Class IV chitinase Chia4-Pa2	TC199238	21 kD protein	TC187313	Low quality protein: protein kinase chloroplastic-like	TC181612	Unknown	TC182923	Class II RPD3 type histone deacetylase protein	TC182855	Low temprature induced-like protein	TC160586	Guanine nucleotide-binding protein subunit beta-like protein	TC181911	70 kDa heat shock cognate protein 3	TC155023	Probable fibrillarin	AW043385	60s ribosomal protein L40-2	EC428669	Clavata 1-like protein	TC170686	Class IV chitinase A					TC157487	40s ribosomal protein			TC160267	Heat shock cognate 70 kDa protein 4-like	TC187211	Pantoate-beta-alanine ligase	TC185302	Predicted: uncharacterized protein loc100247517			TC179036
									TC172116	Thaumatin-like protein	TC157456	Probable xyloglucan glycosyltransferase 5	TC181612	Unknown	TC160127	Protein kinase chloroplastic-like	TC184479	Ef1d_pimbr ame: full=elongation factor 1-delta short=ef-1-delta ame: full=elongation factor 1b-beta ame: full=eef-1b beta	TC174383	Choline dehydrogenase	TC167029	IAA-amino acid hydrolase 10	TC159148	Glutathione S-transferase GST 10	TC164037	12-oxophytodienoate reductase 3-like	TC155463	Bax inhibitor 1	TC155253	Unknown	AA556209	Ubiquitin fusion protein					TC159230	40s ribosomal protein			TC158968	Acetolactate small	TC167940	Late embryogenesis abundant protein	TC157737	Homocysteine s-methyltransferase			TC180394
									TC170862	Cold acclimation protein 1	GT257093	Glycosyl hydrolase	TC160127	Protein kinase chloroplastic-like	TC162711	NADP h oxidase	TC172231	Caffeic acid 3-o-methyltransferase	DR111377	Probable beta- -galactosyltransferase 20	TC170220	Ser/Thr protein phosphatase family protein, expressed	TC176536	Conserved hypothetical protein	TC167708	ATAF1-like protein	BX682088	40s ribosomal protein s29	TC171028	Calmodulin	TC155290	Glycine-rich protein					TC198415	Ribosomal protein S27			TC162301	Pinus taeda anonymous locus cl104contig2_02 genomic sequence	TC195467	60s ribosomal protein L23	TC160588	60s ribosomal protein L23			TC179210
									TC181143	Hypothetical protein osj_01581	TC171034	Zinc finger, RING-type	TC162711	NADP h oxidase	TC154764	Arginine decarboxylase	TC158143	Caffeate o-methyltransferase	TC165842	Cholinephosphate cytidylyltransferase	TC163245	ATP binding	TC185009	Ammonium transporter amt2	TC155004	Flagellin-sensing 2-like protein	TC155933	Reticulon-like protein b8 isoform 3	BF186098	Ubiquitin fusion protein	TC154636	Glycine-rich protein					BG039375	Predicted protein			TC167163	Type 2 diacylglycerol acyltransferase	TC168285	Heterogeneous nuclear ribonucleoprotein q-like	TC168339	Cryptochrome 1			TC164461
									TC194792	Endoplasmic oxidoreductin-2-like	TC191231	6-phosphofructokinase 3-like	TC154764	Arginine decarboxylase	TC157341	ATP sulfurylase	TC197711	26s proteasome regulatory particle non-atpase subunit	TC156363	Gibberellin 2-oxidase	TC175348	Hyoscyamine 6-dioxygenase	TC195319	Aldehyde Dehydrogenase Family 2 Member Mitochondrial	DR019650	ACC oxidase	TC155387	Sphingolipid fatty acid alpha hydroxylase	TC174107	Probable serine threonine-protein kinase wnk11-like	TC166400	Arginyl-tRNA synthetase-like					TC196969	60s ribosomal protein L27			TC175122	Subtilisin-like proteinase-like	TC182636	Heat shock	CX712846	Calmodulin			TC164224
									TC159804	Unknown	TC157127	Glucan endo-1,3-beta-glucosidase 14-like	TC161984	Beta-amylase 2	TC167029	IAA-amino acid hydrolase 10	CT576607	Auxin downregulated-like partial	TC184166	Pollen major allergen isoform 1	FE520376	MYB transcription factor-like partial	TC157715	Peroxidase precursor	TC188417	Sinapyl alcohol dehydrogenase	TC180814	Auxin induced -like protein	TC165523	Unknown	TC163700	ATP binding protein					TC162165	60S ribosomal protein L35a-3			TC155289	Otu domain-containing protein at3g57810-like	DR051460	Cinnamoyl- reductase 1-like	AW010181	Calmodulin			TC164132
									CX651792	Class IV chitinase Chia4-Pa2	TC161914	Unknown	TC157341	ATP sulfurylase	TC164481	Glucanase-like protein	TC159527	26s proteasome regulatory particle non-atpase subunit	TC177869	HD2 type Histone deacetylase	TC175289	Alternative oxidase	TC163493	Thaumatin-like protein	TC158003	Choline/Ethanolamine Kinase-Like	TC173512	Unknown	TC177726	Allene oxide synthase	TC155143	Glycine-rich protein					TC174337	60s ribosomal protein			CX649469	Heat shock protein	TC189850	Aspartic proteinase nepenthesin-1	TC190577	60s ribosomal protein L23			TC165977
									TC172821	17.6 kDa class I heat shock protein	TC158533	Tau class glutathione s-transferase	TC167029	IAA-amino acid hydrolase 10	TC157530	Thaumatin-like protein	DR019732	Tau class glutathione s-transferase	GW747487	Alpha-expansin 2	TC155594	Auxin induced protein 3	TC165234	NAD dependent epimerase	GW768051	Clavata-like receptor	TC166385	Amidase family protein	TC156005	Arginine decarboxylase	TC196609	Class IV chitinase A					TC160839	40s ribosomal protein s7-like protein			TC192335	Ubiquitin fusion protein	TC168266	Probable protein arginine n-methyltransferase 3-like	TC155922	Calmodulin			BF610347
									TC194280	Small heat-shock protein	TC167859	Glucanase-like protein	TC164481	Glucanase-like protein	TC165884	Pollen allergen CJP38	TC168778	Branched-chain-amino-acid aminotransferase	TC172407	GTP cyclohydrolase i	TC154601	Senescence-associated protein	TC170513	Glutathione s-transferase-like protein	TC186035	Aldehyde Dehydrogenase Family 2 Member Mitochondrial	TC165487	Auxin induced -like protein	TC173107	60s ribosomal protein L24	TC175209	Glycine-rich protein					TC196994	60s ribosomal protein			TC187870	F6f3.10 Protein	TC190338	UDP-l-rhamnose synthase	TC196914	Calmodulin			TC158934
									TC156269	Plac8 family protein	TC178543	Beta-ketoacyl-coa synthase family protein	TC157530	Thaumatin-like protein	TC163245	ATP binding	TC166851	Probable calcium-binding protein cml21-like	TC155893	Glucan -beta-glucosidase	TC187917	Lanc-like protein 2	TC196113	Phaseolin G-box binding protein PG1	TC162620	Phosphoenolpyruvate Carboxykinase	TC198030	Bax inhibitor 1	TC168162	Ethylene-responsive element binding factor 4	TC155624	Glycine-rich protein					TC176269	Ribosomal protein L1			TC185677	Heat shock	TC163608	40s ribosomal protein s11	TC189451	Ubiquitin fusion protein			TC166047
									TC162856	Proline iminopeptidase	TC156614	Dtdp-glucose 4-6-	TC165884	Pollen allergen CJP38	TC161177	Pollen allergen CJP38	TC156468	Cysteine Synthase	GW752488	Probable pectate lyase 5-like	TC161672	Embryonic abundant protein-like	TC156601	Catechol o-methyltransferase	TC170557	Transcription factor	TC172228	Phospholipase d delta-like	TC193000	Calcium dependent protein kinase 14	TC163870	Basic blue					TC156934	60s ribosomal protein L27a-3			GW726061	Ubiquitin fusion protein	TC180031	Ferritin, chloroplast	TC160285	Acyl-activating enzyme 8			TC194727
									TC160448	Glutamyl-tRNA reductase	TC178235	GDP-mannose 3,5-epimerase 1	TC163245	ATP binding	TC163609	Pollen allergen CJP38	TC180794	Unknown	TC178402	Lipoxygenase choloroplastic-like	TC169975	Clavata 1-like protein	TC164135	Sugar transporter erd6-like 6	TC169645	Lipoxygenase 3	AA556209	Ubiquitin fusion protein	TC190707	60s ribosomal protein L24	TC194236	PIN1-like auxin transport protein					TC190288	60s ribosomal protein L6			TC168643	Telomeric repeat-binding protein	TC185131	Pre-mRNA-processing-splicing factor	TC167611	Glycine-rich protein			TC194977
									TC173803	40s ribosomal protein s3-3-like	TC169073	Bifunctional 3 -phosphoadenosine 5 -phosphosulfate synthase	TC183323	Beta-amylase	TC175348	Hyoscyamine 6-dioxygenase	TC160602	Auxin downregulated-like partial	TC162134	Unknown	TC166735	IAA-amino acid hydrolase ILR1-like 2 precursor	TC195407	Probable protein phosphatase 2c 49-like	TC158360	Snakin-like cysteine rich protein	TC166167	Carbonic anhydrase	TC189311	Ubiquitin fusion protein	TC160226	Somatic embryogenesis receptor-like kinase 1					TC160459	60s ribosomal protein L24			TC192306	Ubiquitin fusion protein	TC187082	Class IV chitinase Chia4-Pa1	TC178874	40s ribosomal protein s11			TC170915
									NP542706	Dehydrin [Pinus sylvestris]	DR102084	Aldose 1-epimerase family expressed	TC161177	Pollen allergen CJP38	TC176895	Embryo-abundant protein	TC170103	Unknown	TC195769	Adenylate chloroplast expressed	DR160811	ATP-binding cassette	TC170679	Snakin-like cysteine rich protein	TC161396	Benzoate carboxyl	TC159859	Carbonic anhydrase	TC160524	Glucokinase	TC165738	FCA-like protein					TC197844	60s ribosomal protein L18-2-like			TC176045	F-box protein family, AtFBX13-like protein	TC155688	La protein 1	TC174766	40s ribosomal protein s11			TC181231
									TC164037	12-oxophytodienoate reductase 3-like	TC163252	Unknown	TC163609	Pollen allergen CJP38	TC167620	Probable peptide nitrate transporter at1g59740-like	TC197586	Cysteine synthase	TC157582	18.2 kDa class I heat shock protein	TC196465	Calmodulin	TC179615	Choline/Ethanolamine Kinase	TC187998	Trehalose-6-phosphate synthase	TC196843	Fatty acid 2-hydroxylase	TC197022	60s ribosomal protein L24	TC155599	Glycine-rich protein					GW763011	60s ribosomal protein L1			TC181668	Non-specific lipid-transfer protein	TC178067	Pinus taeda anonymous locus cl2198contig1_02 genomic sequence	TC166065	40s ribosomal protein s11			TC171050
									TC181059	Unknown	TC163333	Transferring glycosyl	BI416736	Unknown	TC154601	Senescence-associated protein	TC156911	Isopentenyl Pyrophosphate Isomerase	TC158184	Class IV chitinase A	TC164934	Thaumatin-like protein	TC169158	Glutathione peroxidase	TC156920	Auxin induced protein pcnt115 isoform 1	DR120450	Unknown	TC157725	RNA binding	TC159236	Glucose-6-phosphate phosphate-translocator					TC156329	60s ribosomal protein L30			TC171235	2-oxoglutarate dehydrogenase E2 subunit	TC164894	U6 snrna-associated sm-like protein lsm1	TC187457	40s ribosomal protein s11			TC155158
									TC155004	Flagellin-sensing 2-like protein	TC168599	Pollen allergen CJP38	TC175348	Hyoscyamine 6-dioxygenase	TC175745	Nodulin family protein	TC170073	DNA-damage-inducible protein	TC180501	Class IV chitinase Chia4-Pa2	TC184375	Unknown	TC199238	21 kD protein	TC175090	Choline kinase, N-terminal; Protein kinase-like	TC168923	Serine threonine-protein kinase afc1	TC157065	GTP pyrophosphokinase-like	TC176555	Pdi-Like 1-1 Isoform 2					TC177560	60s ribosomal protein L38-like			TC179396	Phd finger family protein	TC177138	Probable pre-mRNA-splicing factor ATP-dependent RNA helicase-like	TC199235	60s ribosomal protein L23			TC168500
									TC176737	Thaumatin-like protein	TC175219	beta-amylase chloroplastic-like	TC176895	Embryo-abundant protein	TC166735	IAA-amino acid hydrolase ILR1-like 2 precursor	FE521010	Laccase	TC183420	Unknown	DR746324	Auxin aluminum responsive-like protein	TC167835	Flagellin-sensing 2-like protein	TC185897	ATAF1-like protein	TC169362	Unknown	TC174690	Protein kinase chloroplast	TC185390	Cirhin-like isoform 1					TC158557	40s ribosomal protein s20-2			TC180716	Heat shock protein HSP101	FG614382	60s ribosomal protein L40-2	TC166882	40s ribosomal protein s11			CF475484
									DR019650	ACC oxidase	TC158642	Galactinol synthase	TC167620	Probable peptide nitrate transporter at1g59740-like	TC172088	Lipoxygenase	TC196348	Laccase	TC174556	Unknown	TC164415	Upf0483 protein agap003155	TC164449	ATP binding	TC187514	ATAF1-like protein	TC158197	Phospholipase d delta-like	TC164281	Phospholipase C	TC195026	Polyubiquitin					TC172853	40s ribosomal protein s16			TC165705	30S ribosomal protein S31, mitochondrial precursor	TC162493	Leucine Rich Repeat receptor-like protein kinase tdr-like	TC169277	40s ribosomal protein s11			TC185393
									TC154898	Thaumatin-like protein	TC180313	Galactinol synthase	TC154601	Senescence-associated protein	TC163752	Pollen allergen CJP38	TC155366	Ubiquitin-conjugating enzyme e2 32-like	TC185044	Sugar carrier protein a	TC184599	Alpha-1,6-xylosyltransferase	TC170785	Phosphatidylglycerol specific phospholipase C	TC176536	Conserved hypothetical protein	DR683358	Protein phosphatase	TC171866	Rab2/RabB-family small GTPase	TC192853	Basic blue					TC179666	Structural constituent of ribosome			BF610347	Acetyl- carboxylase 1-like	TC185076	60S ribosomal protein l28	TC158971	Unknown			TC162982
									TC160515	Hydrolyzing o-glycosyl	GT260183	Unknown	TC175745	Nodulin family protein	DR160811	ATP-binding cassette	TC157591	4-coumarate--CoA ligase-like 7	TC168193	Calmodulin	TC180340	Unknown	TC179480	Serine-threonine protein plant-	TC166625	Cholinephosphate cytidylyltransferase	TC176555	Pdi-Like 1-1 Isoform 2	TC157571	Amino acid binding	TC162676	Asparaginyl-tRNA cytoplasmic 1-like					TC167738	Pinus taeda anonymous locus cl472contig1_02 genomic sequence			CX712846	Calmodulin	FR730149	60s ribosomal protein L40-2	DR056148	40S ribosomal protein S6			AW010184
									TC159105	Thaumatin-like protein	TC177603	Bifunctional 3 -phosphoadenosine 5 -phosphosulfate synthase	TC166735	IAA-amino acid hydrolase ILR1-like 2 precursor	TC164934	Thaumatin-like protein	DR690698	Probable calcium-binding protein cml21-like	TC162155	Dipeptidyl peptidase IV	BG832530	Respiratory burst oxidase protein 1	GW761391	Glutathione peroxidase	TC185009	Ammonium transporter amt2	TC189387	Protein phosphatase	TC171454	Type b response regulator	TC187811	Predicted protein					TC168251	Ribosomal protein L1			GW756904	Heat-shock protein	TC185199	RNA recognition motif family protein, expressed	TC188143	Calmodulin			CT583193
									TC162620	Phosphoenolpyruvate Carboxykinase	TC155146	Glucan endo-1,3-beta-glucosidase 11-like	TC172088	Lipoxygenase	BE643805	Thioredoxin H-type	CX652486	Cysteine synthase	TC176676	Class IV chitinase A	TC173946	Dihydrofolate reductase	TC158217	Aminophospholipid atpase	TC195319	Aldehyde Dehydrogenase Family 2 Member Mitochondrial	TC192805	DEAD box ATP-dependent RNA helicase	TC192335	Ubiquitin fusion protein	TC157013	Glycine-rich protein					TC185418	60s ribosomal protein L27			AW010181	Calmodulin	TC155303	70kD Heat shock protein	TC155022	Glycine-rich protein			TC181264
									TC163901	Peroxidase	TC194580	UDP-glucose dehydrogenase	TC163752	Pollen allergen CJP38	TC174495	Zinc finger protein	TC159050	Tau class glutathione s-transferase	TC185447	EDS1	TC169448	Ammonium transporter amt2	TC163737	Lanc-like protein 2	TC180725	Unknown	TC186289	ADP,ATP carrier protein	TC170217	Brassinosteroid insensitive 1-associated receptor kinase 1	TC174222	N-alpha-acetyltransferase auxiliary subunit-like					TC171789	60s ribosomal protein L15			TC155922	Calmodulin	TC170711	Ascorbate peroxidase	TC155511	Mitochondrial import inner membrane translocase subunit tim9			TC194227
									TC169645	Lipoxygenase 3	TC185474	Zinc finger, RING-type	DR160811	ATP-binding cassette	TC164415	Upf0483 protein agap003155	TC192115	Isopentenyl Pyrophosphate	TC180290	Glucan endo-1,3-beta-glucosidase 11	TC175432	Probable rhamnose biosynthetic enzyme 1-like	TC171779	Sinapyl alcohol dehydrogenase	TC173522	Unknown	TC176951	Hypothetical protein osi_06641	GW726061	Ubiquitin fusion protein	GW767359	Probable serine incorporator-like					TC163661	60s ribosomal protein L30			TC196914	Calmodulin	TC161851	MYB family transcription factor	TC181647	Nucleotide binding			TC164810
									TC157448	Pathogenesis-Related Protein Psemi	TC184326	Chaperonin CPN60- mitochondrial-like	TC165131	Pinus taeda anonymous locus cl1602contig1_03 genomic sequence	TC179804	DNA-binding protein escarola	TC184157	Ubiquitin-conjugating enzyme e2 32-like	TC154934	Unknown	TC160459	60s ribosomal protein L24	TC166644	Glutathione peroxidase	TC161861	Beta- expressed	TC155623	Lsd1-like protein	CF474767	Auxin influx transport protein	TC181974	Ferritin-2, chloroplast precursor					TC168020	40s ribosomal protein s17-like			TC189451	Ubiquitin fusion protein	TC161151	Alcohol dehydrogenase	TC175271	Cryptochrome 1a			CO366674
									TC164047	GroEL-like chaperone, ATPase	TC188595	Glucan endo-1,3-beta-glucosidase 11-like	TC196465	Calmodulin	TC193941	Low Molecular Weight Heat-Shock Protein	TC193018	glycerol-3-phosphate dehydrogenase mitochondrial-like	TC197639	O-Methyltransferase, Family 2	TC178542	Ethylene-responsive transcription factor 3	TC189279	Formate dehydrogenase 2, mitochondrial precursor	TC165234	NAD dependent epimerase	TC167917	Rubisco subunit binding-protein beta	TC175474	Probable protein phosphatase 2c 53	TC188291	Ascorbate peroxidase					TC157781	60s ribosomal protein L24			TC168500	Type 2 diacylglycerol acyltransferase	TC178174	Probable pre-mRNA-splicing factor ATP-dependent RNA helicase-like	TC184622	40s ribosomal protein s11			TC164435
									AW011408	Cystathionine gamma-	TC189378	Unknown	TC164934	Thaumatin-like protein	TC165966	2-nitropropane dioxygenase family	TC170650	Homogentisate phytyltransferase VTE2-1	GW755072	HD2 type Histone deacetylase	TC165129	Snakin-like cysteine rich protein	TC172155	Clavata-like receptor	CT582167	Fibrillarin homolog	TC171432	Protein phosphatase	TC162799	60s ribosomal protein L24	TC190115	ferritin [Pinus taeda]					TC194944	Rubber elongation factor			TC183461	Eukaryotic aspartyl protease family expressed	AW011379	60s ribosomal protein L27a-3	TC192184	Peptidyl-prolyl cis-trans isomerase			TC168755
									TC161211	Erd7 protein	BF186114	Aldose 1-epimerase family protein, expressed	BE643805	Thioredoxin H-type	TC180340	Unknown	TC178223	Laccase	TC173114	Triacylglycerol lipase 1	TC177554	Mini zinc finger 1	TC191231	6-phosphofructokinase 3-like	TC196113	Phaseolin G-box binding protein PG1	TC155977	EDS1	TC192306	Ubiquitin fusion protein	TC162339	Protein topless					TC185708	Ribosomal protein L23			TC180622	Non-specific lipid-transfer protein	TC190351	Predicted protein	TC187211	Pantoate-beta-alanine ligase			TC168285
									TC156920	Auxin induced protein pcnt115 isoform 1	TC166415	Aldose 1-Epimerase Family Protein	TC184375	Unknown	BG832530	Respiratory burst oxidase protein 1	TC180926	Caffeoyl o-methyltransferase	TC162502	21 kD protein	TC157781	60s ribosomal protein L24	TC181103	Formate dehydrogenase, mitochondrial precursor	TC174185	NAC domain containing protein 28	BM492467	Protein disulfide-isomerase precursor	TC191686	Hypothetical protein foxb_05225	BM492467	Protein disulfide-isomerase precursor					TC186475	Acidic ribosomal protein			TC180493	Non-specific lipid-transfer protein	TC197400	Retinoblastoma-related protein 1-like	TC167940	Late embryogenesis abundant protein			CT577127
									TC172346	40s ribosomal protein s3-3	TC161984	Beta-amylase 2	TC174495	Zinc finger protein	TC187138	60s ribosomal protein L30	TC157918	Pfkb-Type Carbohydrate Kinase Family Protein	TC168965	Class IV chitinase Ab	TC194944	Rubber elongation factor	TC165002	Upf0483 protein agap003155	TC195407	Probable protein phosphatase 2c 49-like	TC159594	Protein phosphatase	TC180597	Probable receptor protein kinase tmk1-like	TC163149	Ascorbate peroxidase					TC157204	40s ribosomal protein s11			TC162982	Cp10-like protein	TC158882	Ribosome biogenesis protein brx1 homolog	TC195467	60s ribosomal protein L23			TC164870
									TC181911	70 kDa heat shock cognate protein 3	TC162570	Tau class glutathione s-transferase	TC164415	Upf0483 protein agap003155	TC173946	Dihydrofolate reductase	TC173745	Vacuolar invertase	TC173120	Abc transporter-like partial	TC165509	PaMip-2 (aquaporin)	TC161914	Unknown	TC179615	Choline/Ethanolamine Kinase	TC169579	Serine hydroxymethyltransferase	TC171614	RelA/SpoT-like protein	TC179092	Ascorbate peroxidase					TC160650	60s ribosomal protein L24			TC176412	Probable beta- -galactosyltransferase 20	TC191860	Telomere binding protein	TC168285	Heterogeneous nuclear ribonucleoprotein q-like			AA557109
									GO096100	Dehydrin 1	TC195837	Endo-1,4-beta-D-glucanase precursor	TC184599	Alpha-1,6-xylosyltransferase	TC196636	Late embryogenesis abundant protein	TC169044	Betaine aldehyde dehydrogenase	TC159968	Peptidyl-prolyl cis-trans isomerase	TC160650	60s ribosomal protein L24	TC164338	Peroxidase	TC162956	Protein phosphatase	TC157229	SAG101	TC190551	Ethylene receptor	TC184998	Clavata-like receptor					TC182743	40S ribosomal protein S18			TC188143	Calmodulin	TC168158	Retinoblastoma-related protein 1-like	TC182636	Heat shock			TC169908
									TC185897	ATAF1-like protein	TC169768	Os04g0412300 Protein	TC179804	DNA-binding protein escarola	DR050103	Heat shock protein 81-1	TC179293	6-Phosphogluconate Dehydrogenase, Decarboxylating	TC162768	O-Methyltransferase, Family 2	BE643997	Unknown	TC165453	Taurine Catabolism Dioxygenase Taud, Tfda Family	TC166778	O-Methyltransferase, Family 2	BI416878	Unknown	TC168077	Receptor-protein kinase-like protein	TC191375	Ubiquitin ribosomal fusion protein					TC188494	Elongation factor 1-gamma			NP542958	Pinosylvin Synthase	CX645467	Heat-shock protein precursor	TC189850	Aspartic proteinase nepenthesin-1			TC154569
									TC185009	Ammonium transporter amt2	TC160586	Guanine nucleotide-binding protein subunit beta-like protein	TC165966	2-nitropropane dioxygenase family	TC169448	Ammonium transporter amt2	TC156486	Biotin carboxylase	TC168849	Unnamed protein product	CF389088	Flavonoid biosynthesis oxidoreductase protein	TC158533	Tau class glutathione s-transferase	TC167835	Flagellin-sensing 2-like protein	TC183657	GTP-binding protein alpha	TC164132	Mitogen activated protein kinase 1	TC178642	Elongation factor G, chloroplastic					TC186712	Serine-threonine protein plant-			TC174926	Thaumatin-like protein	AW010252	Ubiquitin fusion protein	TC190338	UDP-l-rhamnose synthase			FE523117
									TC180725	Unknown	TC157341	ATP sulfurylase	TC180340	Unknown	TC165821	Peptide nitrate transporter	TC165767	Laccase	TC164416	Pollen allergen CJP38	FG615375	1-aminocyclopropane-1-carboxylate oxidase 2	TC178543	Beta-ketoacyl-coa synthase family protein	TC157456	Probable xyloglucan glycosyltransferase 5	TC186387	Protein kinase	TC155321	NAC family protein	BG317596	Basic blue protein					TC193804	40s ribosomal protein s11			TC177291	Cytosolic ascorbate peroxidase	DR166101	Cytosolic ascorbate peroxidase	TC172725	Unknown			TC184232
									TC161861	Beta- expressed	AW755154	GDP-mannose 3,5-epimerase 1	BG832530	Respiratory burst oxidase protein 1	TC165654	Heat shock protein 81-1	TC194089	Laccase	TC169001	Oligopeptide transporter	TC156863	PaMip-2 (aquaporin)	TC158577	Glutathione peroxidase	TC174512	Similarity to RNA-binding protein	TC175564	Bax inhibitor 1	TC155988	Leucine Rich Repeat receptor-like tyrosine-protein kinase at2g41820-like	CF394444	Ferritin					BI398028	60s acidic ribosomal protein			TC160065	Vacuolar-processing enzyme precursor	TC183948	Cytosolic ascorbate peroxidase	TC166110	Unknown			TC191027
									TC157715	Peroxidase precursor	TC185863	Class IV chitinase Chia4-Pa2	TC187138	60s ribosomal protein L30	DR071651	Late embryogenesis abundant protein	TC157182	Glutamate-cysteine ligase	TC180233	Furcatin hydrolase	TC193190	Amino acid binding	TC164781	Receptor protein kinase	TC157512	Nucleoside diphosphate kinase	TC199267	Unknown	TC161076	Lysine histidine transporter-like 8	TC179464	Ribonucleoside-diphosphate reductase					CR393686	40s ribosomal protein s3a			TC179718	Pinus taeda anonymous locus umn_cl9contig2_03 genomic sequence	TC197941	60s ribosomal protein L27a-3	TC163608	40s ribosomal protein s11			CF399306
									TC179684	17.6 kDa class I heat shock protein	TC164481	Glucanase-like protein	TC176419	Prephenate dehydratase	TC199051	Type IIB calcium ATPase	TC186270	Laccase	TC167815	Histone deacetylase 2b	TC155253	Unknown	DR742536	Probable nadh dehydrogenase-like	TC180087	Unknown	TC154573	Glucan endo-1,3-beta-glucosidase 14-like	TC168339	Cryptochrome 1							TC160647	Ribosomal protein S8			TC175357	T-complex protein 1 subunit beta	TC184219	Ctp synthase	TC180031	Ferritin, chloroplast			TC168998
									TC163493	Thaumatin-like protein	TC165900	Thaumatin-like protein	TC173946	Dihydrofolate reductase	TC171021	Heat shock protein	TC190950	Cysteine synthase	TC166075	Class ii chitinase	TC161452	Unknown	TC169073	Bifunctional 3 -phosphoadenosine 5 -phosphosulfate synthase	TC171034	Zinc finger, RING-type			CX712846	Calmodulin							TC161209	60S ribosomal protein L35a-3			TC164810	Short-chain type dehydrogenase reductase	GT238095	Ubiquitin fusion protein	TC185131	Pre-mRNA-processing-splicing factor			TC185131
									TC196113	Phaseolin G-box binding protein PG1	TC191098	Phosphoenolpyruvate Carboxykinase	TC196636	Late embryogenesis abundant protein	TC156329	60s ribosomal protein L30	AW064906	Sulfite reductase	TC160832	Unknown	TC190609	Unknown	TC172711	Choline Kinase	TC157574	Nucleoside diphosphate kinase			AW010181	Calmodulin							TC164898	40s ribosomal protein s14			NP542959	Pinosylvin Synthase	TC158330	Predicted protein	TC187082	Class IV chitinase Chia4-Pa1			TC174052
									TC156601	Catechol o-methyltransferase	TC164540	Transferring glycosyl	DR050103	Heat shock protein 81-1	TC168543	Probable e3 ubiquitin-protein ligase bah1-like	TC177725	Transaldolase 2	TC163992	HD2 type Histone deacetylase	BF186098	Ubiquitin fusion protein	DR118766	Heat shock protein 70	TC189279	Formate dehydrogenase 2, mitochondrial precursor			TC175628	Abi5-like protein							TC170140	40s ribosomal protein s14			TC167615	kDa vesicle transport protein	TC184084	Para-aminobenzoate synthase-like	TC155688	La protein 1			TC155435
									TC194956	NBS/LRR	TC165884	Pollen allergen CJP38	TC169448	Ammonium transporter amt2	TC163661	60s ribosomal protein L30	TC165132	MPBQ/MSBQ methyltransferase 2	TC182612	Arginine decarboxylase	FE520000	Probable pectin methyltransferase qua2-like isoform 1	DR017187	Pleiotropic drug resistance protein 1	TC191231	6-phosphofructokinase 3-like			TC155922	Calmodulin							AW010342	60s ribosomal protein L27			TC165952	T-complex protein 1 subunit beta-like	TC160639	Ribosome biogenesis protein brx1 homolog	TC178067	Pinus taeda anonymous locus cl2198contig1_02 genomic sequence			TC155675
									CX714488	GroEL-like chaperone, ATPase	TC183323	Beta-amylase	TC165821	Peptide nitrate transporter	TC165509	PaMip-2 (aquaporin)	TC163149	Ascorbate peroxidase	TC157649	Pectin methylesterase	TC174015	GA-responsive GAST1 protein	TC163252	Unknown	TC182150	MybSt1			TC196914	Calmodulin							TC191297	Ribosomal protein L19			TC181723	Pinus taeda anonymous locus umn_cl9contig2_03 genomic sequence	BX252502	Glycine-rich protein	CT580909	Cryptochrome 1			TC154751
									TC195407	Probable protein phosphatase 2c 49-like	TC161177	Pollen allergen CJP38	TC165654	Heat shock protein 81-1	BE643997	Unknown	TC194277	Leucoanthocyanidin dioxygenase	FG615188	Beta-glucosidase	TC171841	Upf0483 protein agap003155	TC166498	1-Aminocyclopropane-1-Carboxylate Oxidase 1	TC160994	Pinus taeda anonymous locus cl2315contig1_03 genomic sequence			TC189451	Ubiquitin fusion protein							DR101839	60s ribosomal protein L44			TC192184	Peptidyl-prolyl cis-trans isomerase	TC189106	Metal-nicotianamine transporter ysl3-like isoform 3	TC163889	Exosome complex component mtr3-like			TC195428
									TC191810	Low molecular weight heat-shock protein	TC163609	Pollen allergen CJP38	DR071651	Late embryogenesis abundant protein	CF389088	Flavonoid biosynthesis oxidoreductase protein	TC186387	Protein kinase	TC156749	Ribitol dehydrogenase isolog	TC177726	Allene oxide synthase	TC160843	Tau class glutathione s-transferase	TC181103	Formate dehydrogenase, mitochondrial precursor			TC187017	Receptor protein kinase PERK1-like protein							TC156698	Heat shock protein			TC181433	Bifunctional inhibitor lipid-transfer protein seed storage 2s albumin-like protein	TC164583	ATP-dependent proteinase lon2	TC195428	Myo-inositol-1 phosphate			DR077984
									TC162956	Protein phosphatase	TC168373	Trehalose-6-phosphate synthase	TC199051	Type IIB calcium ATPase	FG615375	1-aminocyclopropane-1-carboxylate oxidase 2	TC158734	Auxin downregulated-like partial	TC193559	Peroxidase precursor	TC156005	Arginine decarboxylase	TC169130	Unknown	TC165002	Upf0483 protein agap003155			TC186994	40S ribosomal protein S27-1							BQ654765	60s ribosomal protein L18-2-like			TC162217	Glycosyltransferase-like protein	TC165256	Wd repeat-containing protein	TC164894	U6 snrna-associated sm-like protein lsm1			TC198907
									TC161719	Pathogenesis-Related Protein Psemi	TC160460	Unknown	TC171021	Heat shock protein	BQ290421	Malate dehydrogenase	DR022648	Predicted protein	TC182532	Pollen allergen CJP38	TC173107	60s ribosomal protein L24	TC166313	Phytoalexin-deficient 4-2 protein	TC161914	Unknown			TC173351	TIR-NBS-LRR protein							TC176408	60s ribosomal protein L9			TC182636	Heat shock	TC161288	Erythronate-4-phosphate dehydrogenase-like protein	FG614382	60s ribosomal protein L40-2			TC171308
									TC169158	Glutathione peroxidase	TC167171	Pinus taeda anonymous locus 2_9400_01 genomic sequence	TC165129	Snakin-like cysteine rich protein	TC188152	Thaumatin-like protein	TC172366	Opc-8:0 ligase1	TC159060	Pinoresinol-lariciresinol reductase	TC171701	Senescence-associated protein	TC163125	Choline dehydrogenase	TC178543	Beta-ketoacyl-coa synthase family protein			TC158475	NAC protein 1 splice variant 2							TC177180	60s ribosomal protein L39			TC164870	Lecithine-cholesterol acyltransferase-like 4	TC174961	Protein	TC162493	Leucine Rich Repeat receptor-like protein kinase tdr-like			TC185076
									TC167835	Flagellin-sensing 2-like protein	TC191457	Brassinosteroid-Regulated Protein Bru1	TC156329	60s ribosomal protein L30	TC159840	Spermidine synthase	TC198382	Pinoresinol-lariciresinol reductase TH2	TC160565	Endo-beta-1,4-glucanase	TC168162	Ethylene-responsive element binding factor 4	TC161467	Ethylene-responsive transcription factor	TC156614	Dtdp-glucose 4-6-			TC175882	Alternative oxidase							TC183926	60s ribosomal protein L39			TC189850	Aspartic proteinase nepenthesin-1	TC188201	dof zinc finger protein	TC185076	60S ribosomal protein l28			TC185565
									BQ696662	Atp-Binding Cassette Transporter	TC168602	10 kDa Chaperonin (small heat shock protein)	TC168543	Probable e3 ubiquitin-protein ligase bah1-like	TC163983	Heat shock protein 81-1	TC189136	Elongation factor 1-delta	TC156188	Phosphate transporter	DR078367	Auxin aluminum responsive-like protein	GT268781	Inositol hexakisphosphate and diphosphoinositol-pentakisphosphate kinase 1-like	TC164781	Receptor protein kinase			TC163403	Unknown							TC164817	Ribosomal protein S8			TC184452	Pinus taeda anonymous locus umn_cl9contig2_03 genomic sequence	TC197711	26s proteasome regulatory particle non-atpase subunit	FR730149	60s ribosomal protein L40-2			CX650692
									TC156553	Thaumatin-like protein	TC163752	Pollen allergen CJP38	TC191966	Prephenate dehydratase	TC165523	Unknown	TC187931	Glutamate dehydrogenase	TC170768	Clavata-like receptor	TC193000	Calcium dependent protein kinase 14	TC175318	Upf0483 protein agap003155	TC184340	(-)-alpha-pinene synthase			DR078886	Protein							TC166098	Ribosomal protein L23			TC169908	10 kDa Chaperonin (small heat shock protein)	BI077026	Cytosolic ascorbate peroxidase	TC185199	RNA recognition motif family protein, expressed			TC159979
									GW761391	Glutathione peroxidase	TC196465	Calmodulin	FR730949	Beta-amylase	TC177037	Voltage-dependent anion-selective	TC179938	U-box domain-containing protein 43-like	TC184195	Glucose transporter	TC190707	60s ribosomal protein L24	DR022184	Peroxidase precursor	TC178235	GDP-mannose 3,5-epimerase 1			TC172461	Leucine Rich Repeat receptor protein kinase exs							TC178833	Unknown			TC185228	Nascent polypeptide-associated complex subunit alpha-like	TC197625	Set1 ash2 histone methyltransferase complex subunit ash2-like	TC170711	Ascorbate peroxidase			TC169963
									TC181846	Ankyrin-like protein	BE582385	Malate dehydrogenase	TC163661	60s ribosomal protein L30	TC171841	Upf0483 protein agap003155			TC192894	Syringolide-induced protein 19-1-5	TC189311	Ubiquitin fusion protein	TC176462	Probable protein phosphatase 2c 49-like	DR742536	Probable nadh dehydrogenase-like			TC189790	Metallothionein-like protein							TC159713	60s ribosomal protein L27			TC191477	Unknown	TC177020	Heat shock protein	TC161851	MYB family transcription factor			TC174429
									TC174512	Similarity to RNA-binding protein	BG275139	Trehalose-6-phosphate synthase	TC165509	PaMip-2 (aquaporin)	TC177726	Allene oxide synthase			TC160096	21 kD protein	TC176041	Cbs domain-containing protein cbsx5-like	TC169601	Protein kinase domain-containing protein	TC169073	Bifunctional 3 -phosphoadenosine 5 -phosphosulfate synthase			TC183829	Auxin induced protein pcnt115 isoform 3							BF186098	Ubiquitin fusion protein			CX714936	Subtilisin-like proteinase-like	TC161352	Translocase inner membrane-like protein	TC161151	Alcohol dehydrogenase			TC173952
									TC157512	Nucleoside diphosphate kinase	TC184599	Alpha-1,6-xylosyltransferase	BE643997	Unknown	TC156005	Arginine decarboxylase			CF475364	Expansin-like protein	TC197022	60s ribosomal protein L24	GW768359	Aminophospholipid atpase	TC172711	Choline Kinase			TC188143	Calmodulin							TC182827	60s ribosomal protein L39			TC184232	Cp10-like protein	TC159527	26s proteasome regulatory particle non-atpase subunit	AW011379	60s ribosomal protein L27a-3			GT263563
									TC155363	Thaumatin-like protein	TC169878	Non-cyanogenic beta-glucosidase precursor	CF389088	Flavonoid biosynthesis oxidoreductase protein	TC171701	Senescence-associated protein			TC173244	UDP-glucose 6- expressed	TC174211	Transcription factor as1	TC188216	Chloroplast omega-3 fatty acid desaturase	DR102084	Aldose 1-epimerase family expressed			TC158494	Class i chitinase							TC189747	40S ribosomal protein S18			TC185156	Probable importin subunit beta-4	TC164249	Class IV chitinase Chia4-Pa1	TC186255	Protein phosphatase 2C			TC175449
									TC180087	Unknown	TC188999	Unknown	FG615375	1-aminocyclopropane-1-carboxylate oxidase 2	TC194898	Pathogenesis-Related Protein 10			TC155408	Unusual floral organs-like protein	TC157065	GTP pyrophosphokinase-like	TC166741	Ser/Thr protein phosphatase family protein, expressed	DR017187	Pleiotropic drug resistance protein 1			TC194227	Predicted protein							TC165523	Unknown			TC164674	Dihydrolipoyllysine-residue acetyltransferase component 2 of pyruvate dehydrogenase complex, mitochondrial precursor	TC194321	U3 small nucleolar rna-associated protein 15 homolog	TC190351	Predicted protein			TC159353
									DR049275	Thaumatin-like protein	TC166159	Sulfite reductase	EC428669	Clavata 1-like protein	TC154820	Disease resistance associated protein			TC182899	Hexokinase 4a	TC167447	Unknown	TC177603	Bifunctional 3 -phosphoadenosine 5 -phosphosulfate synthase	TC163252	Unknown			TC160446	Receptor-like kinase							TC189785	Predicted protein			TC186757	18.2 kDa class I heat shock protein	TC168677	Chaperone protein htpg family protein	TC198794	Myo-inositol-1-phosphate synthase			CF665869
									TC171034	Zinc finger, RING-type	TC156017	Malate dehydrogenase	TC186819	Cellulose synthase	TC161997	Thaumatin-Like Protein			TC169728	Arginine decarboxylase	TC157571	Amino acid binding	TC164455	Ser/Thr protein phosphatase family protein, expressed	TC178764	Myc2 bHLH protein			TC175271	Cryptochrome 1a							TC182946	Acidic ribosomal protein			TC155675	Cp10-like protein	CT582170	Myo-inositol-1-phosphate synthase	TC191860	Telomere binding protein			TC181855
									DR094801	Thaumatin-like protein	TC175432	Probable rhamnose biosynthetic enzyme 1-like	BQ290421	Malate dehydrogenase	TC176041	Cbs domain-containing protein cbsx5-like			TC177670	Lipoxygenase	TC179365	GA-responsive GAST1 protein	TC155146	Glucan endo-1,3-beta-glucosidase 11-like	TC163703	Guanine nucleotide-binding 3 homolog			TC171166	Amino acid							TC173107	60s ribosomal protein L24			TC157486	Glucosamine--fructose-6-phosphate aminotransferase	TC158216	Transcription regulation protein	CX645467	Heat-shock protein precursor			TC185709
									TC163014	60s ribosomal protein L26-1	TC188472	Galactinol synthase 4	TC188152	Thaumatin-like protein	TC197802	Ribosomal protein L30e			TC188500	Clavata-like receptor	TC171454	Type b response regulator	TC194580	UDP-glucose dehydrogenase	TC163333	Transferring glycosyl			CO366674	Enhanced disease susceptibility 1 protein							TC183185	60s ribosomal protein L6			TC162111	Chloroplast nucleoid DNA-binding protein-like	TC190313	Protein	AW010252	Ubiquitin fusion protein			TC161151
									TC186301	Pathogenesis-Related Protein Psemi	TC163531	Galactinol synthase	TC159840	Spermidine synthase	TC162027	Malate dehydrogenase			TC170763	Galactosyltransferase Family Protein Isoform 1	TC192335	Ubiquitin fusion protein	TC182032	R2R3-MYB transcription factor MYB12	TC154691	AP2 domain transcription factor-like			TC170342	Beta-amylase							TC170705	Pentatricopeptide repeat-containing			TC186313	Pinus taeda anonymous locus umn_cl9contig2_03 genomic sequence	TC167896	Acyl-coenzyme a oxidase peroxisomal	DR166101	Cytosolic ascorbate peroxidase			TC167136
									TC157574	Nucleoside diphosphate kinase	TC176608	beta- insoluble isoenzyme cwinv1	TC171028	Calmodulin	TC160205	Mitochondrial outer membrane protein porin of 36 kda-like			GW755937	HD2 type Histone deacetylase	GW726061	Ubiquitin fusion protein	TC161180	Inositol hexakisphosphate and diphosphoinositol-pentakisphosphate kinase 1-like	TC169130	Unknown			TC187850	Serine threonine-protein kinase							TC158161	40s ribosomal protein s14			TC194003	Asparaginyl endopeptidase	TC193334	Group II plp	TC183948	Cytosolic ascorbate peroxidase			FE523613
									TC183794	Nematode resistance hspro2 isoform 1	TC183197	Trehalose-6-phosphate synthase	TC163983	Heat shock protein 81-1	DR746310	Thaumatin-like protein			GT230507	Calmodulin	CF474767	Auxin influx transport protein	TC184281	-oxoglutarate 3-dioxygenase	TC163125	Choline dehydrogenase			TC157777	Beta-amylase							TC194788	40s ribosomal protein s2			FG614382	60s ribosomal protein L40-2	TC158847	Aspartic proteinase nepenthesin-1	TC174401	Eukaryotic translation initiation factor 2 subunit alpha			TC157252
									TC166644	Glutathione peroxidase	TC173020	Laccase	TC165523	Unknown	TC168704	Pathogenesis-related protein PR10 protein			GW764200	Phosphoenolpyruvate Carboxykinase	TC155698	PaMip-2 (aquaporin)	GW753559	Unknown	TC161467	Ethylene-responsive transcription factor			TC164286	GTP pyrophosphokinase-like							TC190707	60s ribosomal protein L24			TC175530	T-complex protein 1 subunit beta	TC168388	Beta-expansin 3	TC155835	Protein kinase			TC158596
									TC180421	Thaumatin-like protein	TC157240	Sulfite reductase	TC177037	Voltage-dependent anion-selective	TC159350	Class IV chitinase Aa			TC161803	Expansin-B16 precursor	TC175474	Probable protein phosphatase 2c 53	TC160816	Flavanone 3-hydroxylase	AW043072	Lipoxygenase			TC165100	RNA-binding protein AKIP1-like							TC175323	60s acidic ribosomal protein			FR730149	60s ribosomal protein L40-2	TC181160	U3 small nucleolar rna-interacting protein 2 isoform 1	TC197941	60s ribosomal protein L27a-3			BQ696511
									TC170175	Placenta-specific gene 8 protein	TC165129	Snakin-like cysteine rich protein	TC171841	Upf0483 protein agap003155	TC175669	CC-NBS-LRR resistance-like protein			TC165389	Glutathione s-transferase-like protein	AL750771	Nematode resistance hspro2	TC171006	RING-H2 finger protein ATL1D	TC175318	Upf0483 protein agap003155			CT577127	Unknown							TC189311	Ubiquitin fusion protein			TC193991	Heat shock protein	FM945503	Cytosolic ascorbate peroxidase	TC184219	Ctp synthase			TC159357
									TC155595	Chaperonin CPN60- mitochondrial	TC157475	glycerophosphodiester phosphodiesterase 2	TC177726	Allene oxide synthase	CR394078	Pollen allergen CJP38			TC157851	Class IV chitinase Chia4-Pa2	TC162799	60s ribosomal protein L24	TC177567	Purple acid phosphatase 3 isoform 2	FG616357	(-)-alpha-pinene synthase			TC185389	Basic endochitinase-like protein							BF169553	60s ribosomal protein L18-3-like			TC159979	10 kDa chaperonin	TC183981	Beta-expansin 3	TC187796	Unknown			TC166548
									TC189279	Formate dehydrogenase 2, mitochondrial precursor	TC168683	Unknown	TC156005	Arginine decarboxylase	TC174211	Transcription factor as1			TC170395	UDP-glucose dehydrogenase	TC192306	Ubiquitin fusion protein	GW759404	Protein	TC158642	Galactinol synthase			TC171842	Class i chitinase							TC168605	60s ribosomal protein L15			TC183424	Pinus taeda anonymous locus umn_cl9contig2_03 genomic sequence	TC156092	Auxin efflux facilitator 1	TC163313	Eukaryotic translation initiation factor 2 subunit alpha			TC185653
									TC170476	Cold acclimation protein 1	FR730949	Beta-amylase	TC171701	Senescence-associated protein	TC156567	Unnamed protein product			TC182683	5-adenylylsulfate reductase chloroplast	TC171614	RelA/SpoT-like protein	TC187313	Low quality protein: protein kinase chloroplastic-like	TC177956	Type III chlorophyll a /b-binding protein precursor			FR730469	60s ribosomal protein L24							TC175506	60s acidic ribosomal protein			TC155303	70kD Heat shock protein	AA556393	60s ribosomal protein L27a-3	GT238095	Ubiquitin fusion protein			TC179878
									TC182150	MybSt1	TC165509	PaMip-2 (aquaporin)	TC154820	Disease resistance associated protein	TC169564	Crt homolog 1-like			TC171930	Protein notum homolog	TC190551	Ethylene receptor	TC181612	Unknown	TC176462	Probable protein phosphatase 2c 49-like			DR089737	Receptor-like kinase							TC157037	40S ribosomal protein S18			TC162345	Xyloglucan galactosyltransferase	TC191015	dormancy auxin associated-like partial	TC194738	Mannan endo-1,4-beta-mannosidase 7			TC155998
									TC163357	Pathogenesis-Related Protein Psemi	TC162145	Malate dehydrogenase	TC176041	Cbs domain-containing protein cbsx5-like	TC163478	Malate dehydrogenase			TC165959	Auxin efflux carrier-like protein	TC168077	Receptor-protein kinase-like protein	TC160127	Protein kinase chloroplastic-like	TC166894	Nucleoside diphosphate kinase			TC175164	Alcohol dehydrogenase							TC197802	Ribosomal protein L30e			TC196904	Glucose-regulated protein partial	TC178318	ATP-dependent RNA helicase-like protein	TC158330	Predicted protein			DR169182
									TC157127	Glucan endo-1,3-beta-glucosidase 14-like	TC178249	Dihydrolipoyllysine-residue acetyltransferase component of pyruvate dehydrogenase complex, mitochondrial	TC197802	Ribosomal protein L30e	TC185563	Late embryogenesis abundant protein			TC181143	Hypothetical protein osj_01581	TC185824	Dehydration-responsive protein-related	TC160710	Glutathione peroxidase	TC169601	Protein kinase domain-containing protein			TC190338	UDP-l-rhamnose synthase							TC189446	Structural constituent of ribosome			TC170711	Ascorbate peroxidase	DR181821	RuBisCO large subunit-binding protein subunit alpha, chloroplast precursor	TC184084	Para-aminobenzoate synthase-like			BQ700476
									TC185381	Late embryogenesis abundant protein	EC428669	Clavata 1-like protein	TC162027	Malate dehydrogenase	TC177586	NBS/LRR			TC194792	Endoplasmic oxidoreductin-2-like	DR683720	Predicted protein	DR744760	Purple acid phosphatase 3 isoform 1	TC180313	Galactinol synthase			TC191731	Class i chitinase							TC174505	40s ribosomal protein s2-3-like			TC171936	Carrier protein	TC158654	Serine partial	BX252502	Glycine-rich protein			TC182923
									TC181728	MYB transcription factor MYB52	TC186819	Cellulose synthase	TC160205	Mitochondrial outer membrane protein porin of 36 kda-like	CF474767	Auxin influx transport protein			TC187790	Phosphoenolpyruvate Carboxykinase	TC164132	Mitogen activated protein kinase 1	DR388555	Purple acid phosphatase 3 isoform 2	GT260183	Unknown			TC174932	Unknown							TC164434	Ribosomal L1 domain containing 1			TC164516	Calnexin homolog	AW043385	60s ribosomal protein L40-2	TC169636	Zinc finger protein			TC171424
									TC181103	Formate dehydrogenase, mitochondrial precursor	BQ290421	Malate dehydrogenase	DR746310	Thaumatin-like protein	TC162576	Thaumatin-like protein			TC159804	Unknown	TC155321	NAC family protein	TC178864	Embryonic abundant protein-like	TC168370	Pinosylvin Synthase			TC191027	Unknown							TC154995	60S ribosomal protein L35-4			TC167136	Acyl carrier protein	TC164736	Rbr-like partial	TC189106	Metal-nicotianamine transporter ysl3-like isoform 3			DR019962
									TC158652	Chaperonin CPN60- mitochondrial	TC164898	40s ribosomal protein s14	TC159350	Class IV chitinase Aa	AL750771	Nematode resistance hspro2			CX651792	Class IV chitinase Chia4-Pa2	TC161774	Amino acid binding	TC166201	Aspartate semialdehyde	TC161612	MYB transcription factor MYB51			CF399306	EDS1							TC159463	40S ribosomal protein S18			TC194288	Pinus taeda anonymous locus umn_cl9contig2_03 genomic sequence	TC163884	Beta-expansin 3	TC164013	Tau class glutathione s-transferase			TC161170
									TC155101	Unknown	TC170140	40s ribosomal protein s14	TC175669	CC-NBS-LRR resistance-like protein	TC164461	EDS1-like protein			TC190411	Endo-beta-1,4-glucanase	BF610347	Acetyl- carboxylase 1-like	TC156019	Formate dehydrogenase, mitochondrial precursor	TC172965	Unknown			TC199158	Hypoersensitive response protein							DR021051	40s ribosomal protein s2			TC172947	Heat shock 70 kDa mitochondrial-like	TC171775	Unknown	TC165256	Wd repeat-containing protein			TC178668
									TC165002	Upf0483 protein agap003155	TC185663	Trehalose-6-phosphate synthase	TC174211	Transcription factor as1	TC179117	Malate dehydrogenase, mitochondrial precursor			TC172821	17.6 kDa class I heat shock protein	TC185302	Predicted: uncharacterized protein loc100247517	TC162711	NADP h oxidase	TC188216	Chloroplast omega-3 fatty acid desaturase			TC168998	Phosphatidylinositol-specific phospholipase C 1							TC188398	40s ribosomal protein s17-like			TC180303	Non-specific lipid-transfer protein	TC161354	RNA binding abscisic acid binding protein	TC161288	Erythronate-4-phosphate dehydrogenase-like protein			TC198794
									TC167727	LP3-1	TC171028	Calmodulin	TC156567	Unnamed protein product	TC171614	RelA/SpoT-like protein			TC194280	Small heat-shock protein	TC194977	Dihydrosphingosine 1-phosphate phosphatase isoform 1	DR070405	Thioredoxin H-Type	TC177603	Bifunctional 3 -phosphoadenosine 5 -phosphosulfate synthase			TC155175	Serine threonine-protein kinase							TC170492	60S ribosomal protein L35-4			TC175975	kDa vesicle transport expressed	TC157416	Acetyl-CoA carboxylase	TC174961	Protein			TC164300
									TC161914	Unknown	AW010978	6-phosphogluconate dehydrogenase	TC169564	Crt homolog 1-like	TC190551	Ethylene receptor			TC171528	Ribitol dehydrogenase isolog	TC175628	Abi5-like protein	TC156792	Plastidial w-3 fatty acid desaturase	TC194580	UDP-glucose dehydrogenase			CT580072	Dtdp-4-dehydrorhamnose reductase							TC156925	60s ribosomal protein L22-2			TC192651	Proliferation-associated protein 2g4-like	TC182895	Cupredoxin-like protein	TC188201	dof zinc finger protein			CO173517
									TC162349	P-glycoprotein	FE520000	Probable pectin methyltransferase qua2-like isoform 1	TC163478	Malate dehydrogenase	TC197923	Unknown			TC162856	Proline iminopeptidase	TC189451	Ubiquitin fusion protein	TC154764	Arginine decarboxylase	TC197407	(-)-alpha-pinene synthase			TC194064	Class i chitinase							TC192159	Ribosomal protein L19			TC168941	18.2 kDa class I heat shock protein	TC160667	Mitochondrial import inner membrane translocase subunit tim50-like	TC156887	CLL1B clavata1-like receptor S/T protein kinase protein			TC157192
									TC164338	Peroxidase	TC180841	Cytochrome c	TC185563	Late embryogenesis abundant protein	TC194293	Probable histone H2A.2			TC160448	Glutamyl-tRNA reductase	TC187017	Receptor protein kinase PERK1-like protein	TC161984	Beta-amylase 2	TC155384	(-)-alpha-pinene synthase			TC167994	Unknown							DR094852	40s ribosomal protein s2			NP542874	Pinosylvin synthase	DR746251	Retinoblastoma-like protein	TC197711	26s proteasome regulatory particle non-atpase subunit			FN695995
									TC167859	Glucanase-like protein	TC185848	Histone H3	TC177586	NBS/LRR	TC172451	Thiazole biosynthetic enzyme			TC163778	SAMT	TC158475	NAC protein 1 splice variant 2	TC174045	ACC oxidase	TC154966	R2R3-MYB transcription factor MYB9			TC178067	Pinus taeda anonymous locus cl2198contig1_02 genomic sequence							TC155365	Ribosomal protein S8			TC169578	Cytosolic ascorbate peroxidase	TC186887	Group II plp	BI077026	Cytosolic ascorbate peroxidase			TC192414
									TC178543	Beta-ketoacyl-coa synthase family protein	TC158161	40s ribosomal protein s14	CF474767	Auxin influx transport protein	TC164132	Mitogen activated protein kinase 1			TC167723	Abc transporter-like partial	DR078886	Protein	TC162570	Tau class glutathione s-transferase	TC184326	Chaperonin CPN60- mitochondrial-like			TC176294	Pti1-like tyrosine-protein kinase 3-like							BE761906	60s ribosomal protein L27			TC167745	Dihydrolipoyllysine-residue acetyltransferase component 2 of pyruvate dehydrogenase complex, mitochondrial precursor	TC195778	Leaf senescence related protein-like	TC197625	Set1 ash2 histone methyltransferase complex subunit ash2-like			TC184831
									TC158577	Glutathione peroxidase	TC170827	10 kDa Chaperonin (small heat shock protein)	TC162576	Thaumatin-like protein	TC171235	2-oxoglutarate dehydrogenase E2 subunit			FG615258	Multidrug pheromone mdr abc transporter family	TC158494	Class i chitinase	GT270115	Ser/Thr protein phosphatase family protein, expressed	TC197481	Unknown			TC173536	Class i chitinase							GT267726	40s ribosomal protein s7			TC182496	T-complex protein 1 subunit beta	TC170686	Class IV chitinase A	TC177020	Heat shock protein			TC158331
									TC164781	Receptor protein kinase	TC167931	6-Phosphofructokinase 2-Like	TC185810	Pinus taeda anonymous locus cl1602contig1_03 genomic sequence	TC155988	Leucine Rich Repeat receptor-like tyrosine-protein kinase at2g41820-like			TC161835	External nadh-ubiquinone oxidoreductase	TC189423	Probable aquaporin	TC190823	Sinapyl alcohol dehydrogenase	TC170737	dof zinc finger protein Dof13			CT580909	Cryptochrome 1							TC195991	Ribosomal protein L23			TC189763	Non-specific lipid-transfer protein	TC156059	Unknown	CT577951	Ethylene receptor			TC199177
									TC163616	Pathogenesis-Related Protein Psemi	TC171609	Glucan endo-1,3-beta-glucosidase 11-like isoform x1	AL750771	Nematode resistance hspro2	TC157737	Homocysteine s-methyltransferase			TC164037	12-oxophytodienoate reductase 3-like	TC194227	Predicted protein	TC159752	Cystathionine gamma-	TC161868	Pinus taeda anonymous locus cl2315contig1_03 genomic sequence			TC176757	Pseudo response regulator							TC193198	40s ribosomal protein s5			CF476227	Pinus taeda anonymous locus umn_cl9contig2_03 genomic sequence	AA556209	Ubiquitin fusion protein	TC161352	Translocase inner membrane-like protein			DR079059
									TC169073	Bifunctional 3 -phosphoadenosine 5 -phosphosulfate synthase	TC162027	Malate dehydrogenase	TC164461	EDS1-like protein	TC177155	60s ribosomal protein L30			TC197324	Amino acid permease	TC170022	Hva22-like protein	TC160979	Methyltransferase ddb_g0268948 isoform 1	DR069964	Lipoxygenase			TC198907	Unknown							EC428666	Ribosomal protein S8			TC173258	Pinus taeda anonymous locus umn_cl9contig2_03 genomic sequence	TC155290	Glycine-rich protein	TC159527	26s proteasome regulatory particle non-atpase subunit			TC170125
									FE520245	Dehydrin 1	TC178243	Probable cellulose synthase a catalytic subunit 3	TC179117	Malate dehydrogenase, mitochondrial precursor	GW756904	Heat-shock protein			TC181059	Unknown	TC179762	dormancy auxin associated-like partial	TC187518	Whitefly-Induced Gp91-Phox	TC184174	Ribosomal protein l10e family			FG614382	60s ribosomal protein L40-2							TC157194	mRNA turnover protein 4 homolog			GW725757	Unknown	TC154636	Glycine-rich protein	TC164249	Class IV chitinase Chia4-Pa1			TC182168
									NP542707	Dehydrin [Pinus sylvestris]	TC159350	Class IV chitinase Aa	TC171614	RelA/SpoT-like protein	TC162868	Probable protein phosphatase 2c 44			TC155004	Flagellin-sensing 2-like protein	CO366674	Enhanced disease susceptibility 1 protein	DR177617	Protein	TC182032	R2R3-MYB transcription factor MYB12			TC162493	Leucine Rich Repeat receptor-like protein kinase tdr-like							TC155108	U3 small nucleolar ribonucleoprotein protein imp3-like			TC191860	Telomere binding protein	TC166400	Arginyl-tRNA synthetase-like	TC168677	Chaperone protein htpg family protein			TC155771
									DR118766	Heat shock protein 70	TC156236	Glucan -beta-glucosidase	TC190551	Ethylene receptor	TC160285	Acyl-activating enzyme 8			DR019650	ACC oxidase	TC185375	ATP binding	TC157526	Acid phosphatase	TC184281	-oxoglutarate 3-dioxygenase			TC185076	60S ribosomal protein l28							AW064981	Ribosomal protein S8			TC164300	3-ketoacyl- synthase 4	TC176664	Auxin-induced protein 2	CT582170	Myo-inositol-1-phosphate synthase			TC158771
									DR017187	Pleiotropic drug resistance protein 1	TC184790	Polygalacturonase qrt3-like	TC197923	Unknown	TC179116	60s ribosomal protein L30			TC188417	Sinapyl alcohol dehydrogenase	TC167940	Late embryogenesis abundant protein	TC188172	Thioredoxin H-Type	TC160816	Flavanone 3-hydroxylase			FR730149	60s ribosomal protein L40-2							AW042769	60s ribosomal protein L27a-3			TC188805	Proteasome subunit alpha type-4	TC176633	Ankyrin repeat domain	TC155351	DEAD box ATP-dependent RNA			CF472987
									TC157468	Pathogenesis-related protein PR-1	TC189699	GDP-D-mannose-3',5'-epimerase	TC194293	Probable histone H2A.2	TC187017	Receptor protein kinase PERK1-like protein			TC157110	Ef-hand calcium binding	TC164286	GTP pyrophosphokinase-like	TC160586	Guanine nucleotide-binding protein subunit beta-like protein	TC159524	Unknown			TC178126	Proline-rich receptor-like protein kinase perk8							GT253784	60s ribosomal protein L22-2			TC165963	Pinus taeda anonymous locus 2_9704_01 genomic sequence	TC163700	ATP binding protein	TC158216	Transcription regulation protein			TC183409
									TC178764	Myc2 bHLH protein	TC198132	Cellulose synthase 6f	TC172451	Thiazole biosynthetic enzyme	TC180353	Thiazole biosynthetic enzyme			TC175118	Beta-glucosidase	TC170670	Vtc2-like protein	TC157341	ATP sulfurylase	GW745488	Probable nucleolar protein 5-2-like			CO165586	Flagellin-sensing 2-like protein							TC155287	Ribosomal protein L19			BQ697477	Pinus taeda anonymous locus umn_cl9contig2_03 genomic sequence	TC155143	Glycine-rich protein	DR019732	Tau class glutathione s-transferase			TC197711
									TC160587	Thaumatin-like protein	TC168687	Beta-1,3-glucanase-like protein	TC164132	Mitogen activated protein kinase 1	TC194029	Protein kinase chloroplastic			TC158003	Choline/Ethanolamine Kinase-Like	TC165100	RNA-binding protein AKIP1-like	TC188679	LEDI-5c protein	TC189378	Unknown			TC183662	Class I chitinase							TC171334	60S ribosomal protein L35-4			TC176620	Glutamate-rich wd repeat-containing protein 1	TC196609	Class IV chitinase A	TC167896	Acyl-coenzyme a oxidase peroxisomal			TC192709
									TC188863	Unknown	CR394078	Pollen allergen CJP38	TC171235	2-oxoglutarate dehydrogenase E2 subunit	TC166454	Malate dehydrogenase, mitochondrial precursor			GW768051	Clavata-like receptor	TC163354	Glucose-6-phosphate 1-epimerase	TC173365	Glutathione peroxidase	BF186114	Aldose 1-epimerase family protein, expressed			TC175512	Auxin induced protein pcnt115 isoform 1							TC162945	60s ribosomal protein L22-2			CX645467	Heat-shock protein precursor	TC191441	DNA helicase, TBP-interacting protein	TC162412	Eukaryotic translation initiation factor			TC169920
									TC168599	Pollen allergen CJP38	TC185741	Trehalose-6-phosphate synthase	TC155988	Leucine Rich Repeat receptor-like tyrosine-protein kinase at2g41820-like	CT583193	Glutathione s-transferase-like protein			TC186035	Aldehyde Dehydrogenase Family 2 Member Mitochondrial	DR745102	Probable aquaporin	TC167029	IAA-amino acid hydrolase 10	TC166415	Aldose 1-Epimerase Family Protein			GW741513	Unknown							TC190021	Ribosomal L1 domain containing 1			AW010252	Ubiquitin fusion protein	TC175209	Glycine-rich protein	TC157101	Auxin regulated protein			TC165232
									TC163563	Disease resistance associated protein	BQ696271	UDP-glucose dehydrogenase	TC157737	Homocysteine s-methyltransferase	TC158494	Class i chitinase			TC162620	Phosphoenolpyruvate Carboxykinase	CT577127	Unknown	TC170220	Ser/Thr protein phosphatase family protein, expressed	TC166292	Transcription factor btf3 homolog			TC195123	Probable serine threonine-protein kinase wnk11-like							TC186005	60s ribosomal protein L18-2-like			TC168823	Bax inhibitor-1 motif-containing protein	TC155624	Glycine-rich protein	TC193334	Group II plp			TC159527
									TC168999	Late embryogenesis abundant protein	TC156038	Glucose-1-phosphate adenylyltransferase	TC166890	Prephenate dehydratase	TC155626	Squamosa promoter-binding			TC155790	Protein	TC185389	Basic endochitinase-like protein	TC165900	Thaumatin-like protein	TC189094	Peptide nitrate transporter at2g37900-like			GW725534	NBS-LRR protein g8029							TC173920	Protein			DR166101	Cytosolic ascorbate peroxidase	TC163870	Basic blue	TC158847	Aspartic proteinase nepenthesin-1			CT582170
									TC169130	Unknown	TC156152	Probable pyridoxal biosynthesis protein PDX1	TC177155	60s ribosomal protein L30	TC156322	Pollen allergen CJP38			TC169645	Lipoxygenase 3	TC171842	Class i chitinase	TC191098	Phosphoenolpyruvate Carboxykinase	TC187459	Major facilitator protein			TC168314	Dtdp-4-dehydrorhamnose reductase							TC170178	Protein			TC183948	Cytosolic ascorbate peroxidase	TC194236	PIN1-like auxin transport protein	TC181160	U3 small nucleolar rna-interacting protein 2 isoform 1			TC167896
									TC166313	Phytoalexin-deficient 4-2 protein	TC158968	Acetolactate small	TC168339	Cryptochrome 1	TC184015	Defensin			TC158360	Snakin-like cysteine rich protein	TC186194	Unknown	TC155062	Unknown	TC166201	Aspartate semialdehyde			TC164220	Alternative oxidase							TC187416	Elongation factor 1-alpha			TC190223	Ubiquitin carrier protein	TC181176	Oxysterol-binding partial	FM945503	Cytosolic ascorbate peroxidase			TC158245
									TC174552	60s ribosomal protein L26-1	TC176110	Galactinol Synthase	CX712846	Calmodulin	TC174926	Thaumatin-like protein			TC161396	Benzoate carboxyl	FR730469	60s ribosomal protein L24	BE607248	Pinoresinol-lariciresinol reductase	TC156019	Formate dehydrogenase, mitochondrial precursor			TC173002	Mpp10 expressed							TC186541	60S ribosomal protein L35a-3			TC157865	dolichyl-diphosphooligosaccharide--protein glycosyltransferase subunit stt3-like	TC181653	Unknown	TC156092	Auxin efflux facilitator 1			TC185990
									TC168010	Dehydrin 1	TC163478	Malate dehydrogenase	GW756904	Heat-shock protein	TC160446	Receptor-like kinase			TC187998	Trehalose-6-phosphate synthase	BQ695549	Probable aquaporin	TC170490	Short-chain type dehydrogenase reductase	TC162711	NADP h oxidase			TC185310	Phytosulfokine receptor							TC187329	40s ribosomal protein s23			TC181859	Pinus taeda anonymous locus umn_cl9contig2_03 genomic sequence	TC160226	Somatic embryogenesis receptor-like kinase 1	TC169776	DEAD box ATP-dependent RNA helicase 36-like			TC195096
									TC183914	Late embryogenesis abundant protein	TC194266	Isocitrate Lyase	AW010181	Calmodulin	TC170022	Hva22-like protein			TC164047	GroEL-like chaperone, ATPase	TC174017	dormancy auxin associated-like partial	TC155029	Phenylpropenal double-bond reductase	TC156792	Plastidial w-3 fatty acid desaturase			TC164516	Calnexin homolog							TC190575	Protein			TC182400	Peroxidase	TC179261	RNA-binding protein precursor	AA556393	60s ribosomal protein L27a-3			TC179520
									TC163125	Choline dehydrogenase	TC188074	Udp-Glucuronate 4-Epimerase 4	TC162868	Probable protein phosphatase 2c 44	TC198103	Cellulose synthase			AW011408	Cystathionine gamma-	TC190338	UDP-l-rhamnose synthase	TC183323	Beta-amylase	TC154764	Arginine decarboxylase			TC179963	MAP kinase-like protein							TC176024	40s ribosomal protein s27-2			TC190428	Endoplasmic oxidoreductin-2-like	TC195572	Chromatin assembly factor 1	TC191015	dormancy auxin associated-like partial			TC158588
									TC161467	Ethylene-responsive transcription factor	TC174796	40s ribosomal protein s14	TC155922	Calmodulin	CO366674	Enhanced disease susceptibility 1 protein			TC174699	Benzoate carboxyl	TC191731	Class i chitinase	FG615126	Formate dehydrogenase 2, mitochondrial precursor	TC161984	Beta-amylase 2			TC186926	Pinus taeda anonymous locus 2_3279_01 genomic sequence							TC159928	Translational elongation factor Tu			TC193452	Heat shock protein	TC165738	FCA-like protein	DR181821	RuBisCO large subunit-binding protein subunit alpha, chloroplast precursor			TC171780
									AW043072	Lipoxygenase	CF474767	Auxin influx transport protein	TC196914	Calmodulin	TC187099	Thaumatin-like protein			TC156920	Auxin induced protein pcnt115 isoform 1	TC195672	Brassinosteroid-responsive ring-h2	TC199221	Cinnamyl alcohol dehydrogenase	TC187381	Pinosylvin Synthase			TC159357	Phytoalexin-deficient 4-2 protein							TC175866	40s ribosomal protein s11			TC175825	Pinus taeda anonymous locus umn_cl9contig2_03 genomic sequence	TC155599	Glycine-rich protein	TC158654	Serine partial			TC156468
									TC175318	Upf0483 protein agap003155	TC179036	40s ribosomal protein s14	TC160285	Acyl-activating enzyme 8	TC185375	ATP binding			TC175090	Choline kinase, N-terminal; Protein kinase-like	TC174932	Unknown	TC162510	Inorganic pyrophosphatase 2	TC174045	ACC oxidase			TC179878	Bax inhibitor-1 like							TC191675	60s ribosomal protein L27a-3			TC199177	NADP -dependent malic enzyme	TC159236	Glucose-6-phosphate phosphate-translocator	AW043385	60s ribosomal protein L40-2			TC155069
									TC175219	beta-amylase chloroplastic-like	TC179117	Malate dehydrogenase, mitochondrial precursor	TC179116	60s ribosomal protein L30	CO198207	Thaumatin-like protein			BI077276	Oligopeptide transporter 4-like	TC191027	Unknown	TC168373	Trehalose-6-phosphate synthase	GT270115	Ser/Thr protein phosphatase family protein, expressed			TC186255	Protein phosphatase 2C							CX649469	Heat shock protein			GT238095	Ubiquitin fusion protein	TC176555	Pdi-Like 1-1 Isoform 2	TC184003	Ethylene receptor			TC178220
									TC172034	Whitefly-Induced Gp91-Phox	TC175906	Galactinol synthase	TC187017	Receptor protein kinase PERK1-like protein	TC160741	probable peptide/nitrate transporter At2g40460			TC169926	ATP-binding cassette	TC180031	Ferritin, chloroplast	TC170208	Ser/Thr protein phosphatase family protein, expressed	TC190823	Sinapyl alcohol dehydrogenase			TC184955	Auxin response factor 23							TC192335	Ubiquitin fusion protein			GT232521	IAA-amino acid hydrolase ilr1-like 6-like	TC160932	Pinus taeda anonymous locus 2_9134_01 genomic sequence	TC174128	EBP1			TC156167
									GW754477	Dehydrin 1	TC174263	Predicted protein	TC180353	Thiazole biosynthetic enzyme	TC189237	Defensin			TC159148	Glutathione S-transferase GST 10	DR016509	4-coumarate--CoA ligase-like 5	BI416736	Unknown	DR014477	Ubiquitin carboxyl-terminal hydrolase			CX646005	e3 Ubiquitin-protein ligase rglg2-like							TC155965	60s ribosomal protein L23			CT582526	WD-40 repeat protein-like protein	TC196257	DNA helicase, TBP-interacting protein	TC163444	Eukaryotic translation initiation factor 3 subunit h			TC190897
									TC158642	Galactinol synthase	TC185824	Dehydration-responsive protein-related	TC194029	Protein kinase chloroplastic	TC167940	Late embryogenesis abundant protein			TC176536	Conserved hypothetical protein	TC173715	Histidine protein methyltransferase 1 homolog	TC175348	Hyoscyamine 6-dioxygenase	DR167706	Pinosylvin Synthase			TC171424	SAG101							TC169802	40s ribosomal protein s18-like			TC177524	Pinus taeda anonymous locus umn_cl9contig2_03 genomic sequence	TC160901	Heterogeneous nuclear ribonucleoprotein q	CT581660	Phospholipase D alpha 1			TC174684
									TC158569	Probable aquaporin	TC172451	Thiazole biosynthetic enzyme	TC166454	Malate dehydrogenase, mitochondrial precursor	BX682581	Thioredoxin H-type			TC166625	Cholinephosphate cytidylyltransferase	CT580072	Dtdp-4-dehydrorhamnose reductase	TC160460	Unknown	DR177617	Protein			TC167870	L-type lectin-domain containing receptor kinase							TC174796	40s ribosomal protein s14			TC176553	Pinus taeda anonymous locus umn_cl9contig2_03 genomic sequence	TC195026	Polyubiquitin	TC162385	Eukaryotic translation initiation factor 3 subunit			TC161692
									DR022184	Peroxidase precursor	TC165977	At1g04920/F13M7_7	CT583193	Glutathione s-transferase-like protein	TC168755	EDS1			TC185009	Ammonium transporter amt2	TC194064	Class i chitinase	CX648248	Formate dehydrogenase, mitochondrial precursor	TC160586	Guanine nucleotide-binding protein subunit beta-like protein			TC176203	Mitogen-Activated Protein Kinase 2							TC190064	40s ribosomal protein s27-2-like			BX252502	Glycine-rich protein	TC192853	Basic blue	TC154845	Lysyl-tRNA synthetase			TC174498
									TC176462	Probable protein phosphatase 2c 49-like	BF610347	Acetyl- carboxylase 1-like	TC188143	Calmodulin	TC164286	GTP pyrophosphokinase-like			TC195319	Aldehyde Dehydrogenase Family 2 Member Mitochondrial	TC173536	Class i chitinase	TC167171	Pinus taeda anonymous locus 2_9400_01 genomic sequence	TC156839	Pinosylvin Synthase			AW010252	Ubiquitin fusion protein							GW726061	Ubiquitin fusion protein			BI077107	Dihydrolipoyllysine-residue succinyltransferase component of 2-oxoglutarate dehydrogenase complex	TC168032	Unknown	TC164593	F-box protein skp2b-like			TC154956
									TC172648	Dehydrin 1	TC168948	Galactinol synthase	TC158494	Class i chitinase	TC170670	Vtc2-like protein			TC180725	Unknown	TC198907	Unknown	TC157917	Polcalcin Jun o 2	TC157341	ATP sulfurylase			TC168823	Bax inhibitor-1 motif-containing protein							TC166500	Predicted protein			TC163416	Glutamate-rich wd repeat-containing protein 1	TC162676	Asparaginyl-tRNA cytoplasmic 1-like	TC161354	RNA binding abscisic acid binding protein			TC173335
									TC166894	Nucleoside diphosphate kinase	TC158934	Alpha-(1,4)-fucosyltransferase	TC155626	Squamosa promoter-binding	TC185389	Basic endochitinase-like protein			TC161861	Beta- expressed	TC196772	Rubber elongation factor	TC167620	Probable peptide nitrate transporter at1g59740-like	AW755154	GDP-mannose 3,5-epimerase 1			TC156520	Protein ndr1-like							TC179036	40s ribosomal protein s14			TC171931	Gmp synthetase	TC177816	Pyruvate kinase	TC157416	Acetyl-CoA carboxylase			TC188452
									TC166526	Dehydrin 1	TC166047	Patellin-4 isoform 1	TC156322	Pollen allergen CJP38	TC171842	Class i chitinase			TC174492	Unknown	FG614382	60s ribosomal protein L40-2	AW043333	Respiratory Burst Oxidase 2	TC188679	LEDI-5c protein			TC184893	Leucine-Rich Repeat Protein							TC173186	40s ribosomal protein s18-like			TC193961	Unknown	TC187811	Predicted protein	TC182895	Cupredoxin-like protein			TC155764
									TC180313	Galactinol synthase	CX712846	Calmodulin	TC184015	Defensin	TC186194	Unknown			TC157715	Peroxidase precursor	TC185076	60S ribosomal protein l28	TC168602	10 kDa Chaperonin (small heat shock protein)	TC159662	H/ACA ribonucleoprotein complex subunit 2-like protein			TC167652	Alternative oxidase							TC186674	40s ribosomal protein s11			TC164583	ATP-dependent proteinase lon2	TC157013	Glycine-rich protein	DR684381	F-box/LRR-repeat protein 5			TC167426
									TC168370	Pinosylvin Synthase	TC170915	Sucrose-phosphate synthase isoform B	TC174926	Thaumatin-like protein	TC180283	Allene oxide cyclase chloroplastic-like			TC179684	17.6 kDa class I heat shock protein	FR730149	60s ribosomal protein L40-2	TC187917	Lanc-like protein 2	TC195493	Pinosylvin Synthase			GT238095	Ubiquitin fusion protein							TC196671	60s Ribosomal Protein L9			TC174961	Protein	TC163637	DNA-binding protein	TC160667	Mitochondrial import inner membrane translocase subunit tim50-like			TC155463
									TC172965	Unknown	AW010181	Calmodulin	TC160446	Receptor-like kinase	TC188800	Defensin			TC163493	Thaumatin-like protein	TC183662	Class I chitinase	TC176534	Receptor-like protein kinase-like protein	TC167029	IAA-amino acid hydrolase 10			TC158330	Predicted protein							TC186432	60s ribosomal protein L35			TC179855	EDGP precursor	TC166194	Ankyrin repeat domain	TC167205	Lysyl-tRNA synthetase			TC192163
									TC188216	Chloroplast omega-3 fatty acid desaturase	TC158960	Galactinol synthase	TC170022	Hva22-like protein	DR089737	Receptor-like kinase			TC165234	NAD dependent epimerase	TC181030	4-coumarate--CoA ligase-like 5	TC161672	Embryonic abundant protein-like	TC159649	Unknown			TC182168	Unknown							TC156221	Eukaryotic translation initiation factor 3 subunit m			TC192967	Pinus taeda anonymous locus umn_cl9contig2_03 genomic sequence	TC174222	N-alpha-acetyltransferase auxiliary subunit-like	TC167803	Histidine-containing phosphotransfer protein 1 isoform 1			TC197586
									TC165126	Nascent polypeptide-associated complex subunit alpha-like	TC177449	Udp-Glucuronate 4-Epimerase 3	TC198103	Cellulose synthase	AA557109	Response to dessication rd2			TC170513	Glutathione s-transferase-like protein	TC169963	Protein phosphatase	TC169975	Clavata 1-like protein	TC170220	Ser/Thr protein phosphatase family protein, expressed			TC174129	Alcohol dehydrogenase							BQ655581	60s ribosomal protein L6			TC197711	26s proteasome regulatory particle non-atpase subunit	TC176951	Hypothetical protein osi_06641	TC186887	Group II plp			TC156911
									TC166741	Ser/Thr protein phosphatase family protein, expressed	TC155922	Calmodulin	TC175271	Cryptochrome 1a	TC175164	Alcohol dehydrogenase			TC196113	Phaseolin G-box binding protein PG1	TC199231	Leucoanthocyanidin dioxygenase	TC171574	Gibberellin 3-beta-dioxygenase	TC165900	Thaumatin-like protein			TC159994	Leucine-rich repeat protein							CR392230	60s ribosomal protein L18-3-like			BI077026	Cytosolic ascorbate peroxidase	GW767359	Probable serine incorporator-like	TC165662	Unknown			TC163664
									TC177603	Bifunctional 3 -phosphoadenosine 5 -phosphosulfate synthase	TC196914	Calmodulin	CO366674	Enhanced disease susceptibility 1 protein	TC193427	Thiazole biosynthetic enzyme			TC168521	Probable glycerophosphoryl diester phosphodiesterase 3-like	TC168314	Dtdp-4-dehydrorhamnose reductase	TC166735	IAA-amino acid hydrolase ILR1-like 2 precursor	TC168424	RNA recognition motif family protein, expressed			TC186653	Glutamate receptor -like							TC161450	40s ribosomal protein s18-like			CO166849	Cytosolic ascorbate peroxidase	TC181974	Ferritin-2, chloroplast precursor	TC170686	Class IV chitinase A			TC191864
									TC175254	Cell number regulator 1-like	CO160735	Unknown	TC187099	Thaumatin-like protein	TC191731	Class i chitinase			TC156601	Catechol o-methyltransferase	TC173002	Mpp10 expressed	TC166530	Neoxanthin synthase	TC191098	Phosphoenolpyruvate Carboxykinase			FR730873	GTP-binding nuclear protein							BX249450	60s ribosomal protein L13e			TC181838	Translational activator gcn1	TC188291	Ascorbate peroxidase	TC163343	Serine threonine-protein kinase			CT581660
									TC164455	Ser/Thr protein phosphatase family protein, expressed	TC185393	Beta-galactosidase	TC185375	ATP binding	TC166604	Multidrug resistance-associated protein 4			TC164135	Sugar transporter erd6-like 6	TC173783	Auxin downregulated-like partial	BQ696255	Glucose-methanol-choline oxidoreductase	TC164540	Transferring glycosyl			TC169636	Zinc finger protein							TC194382	Protein			TC192709	Aspartic proteinase	TC165697	Unknown	TC167930	Glutamate synthase (ferredoxin) [Pinus sylvestris]			TC196508
									TC185474	Zinc finger, RING-type	TC188383	Pollen Allergen Cjp38	CO198207	Thaumatin-like protein	TC172725	Unknown			CX714488	GroEL-like chaperone, ATPase	TC165664	dormancy auxin associated-like partial	TC176594	60s ribosomal protein L11	TC162496	RAP2-like protein			CO197888	Unknown							TC159720	40s ribosomal protein s3a			TC173857	Heat shock protein DnaJ	TC190115	ferritin [Pinus taeda]	TC172110	Cyclin-dependent protein			TC196495
									TC172315	Pathogenesis-Related Protein Psemi	TC162982	Cp10-like protein	TC189237	Defensin	TC191027	Unknown			TC179461	Nucleotide-sugar transporter family protein	TC166542	Hva22-like protein	TC186246	Thioredoxin H-type	TC155062	Unknown			TC154805	Unknown							TC162799	60s ribosomal protein L24			TC172329	Heat shock 70 kDa protein	TC173978	Retinoblastoma-related protein 1	AA556209	Ubiquitin fusion protein			TC167206
									TC184326	Chaperonin CPN60- mitochondrial-like	TC180353	Thiazole biosynthetic enzyme	TC167940	Late embryogenesis abundant protein	TC166110	Unknown			TC195407	Probable protein phosphatase 2c 49-like	TC162288	Unknown	TC165131	Pinus taeda anonymous locus cl1602contig1_03 genomic sequence	BE607248	Pinoresinol-lariciresinol reductase			TC170341	IS10-right transposase							TC173273	60S ribosomal protein L35-4			TC157200	Subtilisin-like protein	TC162339	Protein topless	TC164779	F-box family protein			TC163455
									TC155858	Unknown	TC163403	Unknown	BX682581	Thioredoxin H-type	TC182391	Pinus taeda anonymous locus 2_3128_01 genomic sequence			TC179615	Choline/Ethanolamine Kinase	TC164516	Calnexin homolog	TC196465	Calmodulin	TC170490	Short-chain type dehydrogenase reductase			TC187182	Protein kinase domain containing expressed							TC192306	Ubiquitin fusion protein			TC185306	Pinus taeda anonymous locus umn_cl9contig2_03 genomic sequence	DR049860	RNA recognition motif family protein, expressed	TC156655	EBP1			TC157416
									TC175841	Thaumatin-like protein	TC166454	Malate dehydrogenase, mitochondrial precursor	TC170342	Beta-amylase	TC189641	Pathogenesis-related protein PR10 protein			TC169158	Glutathione peroxidase	TC191847	GA-responsive GAST1 protein	BE582385	Malate dehydrogenase	TC163245	ATP binding			TC161801	Alcohol dehydrogenase							TC167214	60S ribosomal protein L35-4			TC177020	Heat shock protein	BM492467	Protein disulfide-isomerase precursor	TC165249	Histidine-containing phosphotransfer protein 1 isoform 1			TC155387
									TC197481	Unknown	TC176412	Probable beta- -galactosyltransferase 20	TC154935	Spermine synthase	CF399306	EDS1			TC166778	O-Methyltransferase, Family 2	TC196513	Act domain-containing partial	TC164934	Thaumatin-like protein	TC183323	Beta-amylase			TC159076	Serine threonine-protein kinase ctr1-like							FE523036	Unknown			TC161352	Translocase inner membrane-like protein	TC163149	Ascorbate peroxidase	TC156932	Mitochondrial division protein 1-like			BX250823
									TC182469	EDS1-like protein	AW010184	40s ribosomal protein s14	TC168755	EDS1	TC185131	Pre-mRNA-processing-splicing factor			TC199238	21 kD protein	TC159357	Phytoalexin-deficient 4-2 protein	TC186739	Glutathione peroxidase	TC162510	Inorganic pyrophosphatase 2			TC156887	CLL1B clavata1-like receptor S/T protein kinase protein							BE458143	60s ribosomal protein L21			TC159527	26s proteasome regulatory particle non-atpase subunit	TC179092	Ascorbate peroxidase	TC159050	Tau class glutathione s-transferase			TC154686
									DR069964	Lipoxygenase	TC155898	Probable cellulose synthase a catalytic subunit 6	TC157777	Beta-amylase	DR016509	4-coumarate--CoA ligase-like 5			TC192076	Unknown	TC179878	Bax inhibitor-1 like	TC156438	Phenylpropenal double-bond reductase	TC168373	Trehalose-6-phosphate synthase			BX251292	Predicted protein							BQ198028	40s ribosomal protein expressed			TC168677	Chaperone protein htpg family protein	TC154808	Auxin responsive protein iaa8-like	TC155290	Glycine-rich protein			CT578204
									TC196201	Cold acclimation protein 1	TC183829	Auxin induced protein pcnt115 isoform 3	TC164286	GTP pyrophosphokinase-like	TC194064	Class i chitinase			TC167835	Flagellin-sensing 2-like protein	TC186255	Protein phosphatase 2C	BE643805	Thioredoxin H-type	TC160260	Unknown			TC183409	Unknown							TC173672	Eukaryotic translation initiation factor 3 subunit m			TC191850	Ubiquitin-like protein	TC184998	Clavata-like receptor	TC154636	Glycine-rich protein			TC155366
									TC182032	R2R3-MYB transcription factor MYB12	TC188143	Calmodulin	TC170670	Vtc2-like protein	TC197972	Squamosa promoter-binding			TC164449	ATP binding	CV035531	Telomeric repeat-binding protein	TC160171	Anamorsin homolog	H75055	3-ketoacyl- synthase			TC193754	Cazy family gt47							TC194171	40s ribosomal protein s4			TC175560	f-box protein fbw2-like	CT578128	Chromosome region maintenance protein	TC166400	Arginyl-tRNA synthetase-like			TC158846
									TC166875	Crt homolog 1-like	TC165097	Cytochrome c	TC185389	Basic endochitinase-like protein	TC178067	Pinus taeda anonymous locus cl2198contig1_02 genomic sequence			TC179480	Serine-threonine protein plant-	TC184955	Auxin response factor 23	TC193827	Glutathione peroxidase	TC157943	Dof zinc finger protein DOF5.2			TC175116	Udp-Arabinose 4-Epimerase 1-Like							TC161463	60s ribosomal protein L9			DR019732	Tau class glutathione s-transferase	TC174194	DNA mismatch repair protein msh6-1-like	TC176633	Ankyrin repeat domain			TC163343
									TC188595	Glucan endo-1,3-beta-glucosidase 11-like	TC158494	Class i chitinase	TC171842	Class i chitinase	TC173536	Class i chitinase			GW761391	Glutathione peroxidase	TC190665	dormancy auxin associated-like partial	BG275139	Trehalose-6-phosphate synthase	TC175348	Hyoscyamine 6-dioxygenase			CT577951	Ethylene receptor							FR730487	Predicted protein			GT269340	Subtilisin-like protein	TC191375	Ubiquitin ribosomal fusion protein	TC163700	ATP binding protein			TC167930
									TC157629	Unknown	TC156322	Pollen allergen CJP38	TC186194	Unknown	TC195428	Myo-inositol-1 phosphate			TC191743	Rubber elongation factor	TC171424	SAG101	TC164415	Upf0483 protein agap003155	TC175502	Unknown			TC190095	60s ribosomal protein L24							DR079962	40s ribosomal protein s19-3			TC158847	Aspartic proteinase nepenthesin-1	DR162195	Cellulose synthase	TC155143	Glycine-rich protein			TC198030
									TC171006	RING-H2 finger protein ATL1D	TC181264	Patellin-4 isoform 1	TC180283	Allene oxide cyclase chloroplastic-like	TC198907	Unknown			TC157456	Probable xyloglucan glycosyltransferase 5	TC175169	Hva22-like protein	TC198659	Act domain-containing protein	FE520376	MYB transcription factor-like partial			TC164681	Phytosulfokine peptide							TC196520	60S ribosomal protein L6			TC158704	Heat shock protein 70A	TC178642	Elongation factor G, chloroplastic	TC196609	Class IV chitinase A			TC172228
									TC177567	Purple acid phosphatase 3 isoform 2	CX649641	Aldose 1-	TC188800	Defensin	TC167398	Thaumatin-like protein			GT257093	Glycosyl hydrolase	TC167870	L-type lectin-domain containing receptor kinase	TC164983	Transcription factor gte7-like	TC163271	Pinosylvin Synthase			TC168778	Branched-chain-amino-acid aminotransferase							TC158600	Predicted protein			TC172620	Non-specific lipid-transfer protein	BG317596	Basic blue protein	TC169966	Zinc finger c-x8-c-x5-c-x3-h type family protein			TC171715
									TC161702	EDS1-like protein	TC177291	Cytosolic ascorbate peroxidase	DR089737	Receptor-like kinase	TC162493	Leucine Rich Repeat receptor-like protein kinase tdr-like			TC174512	Similarity to RNA-binding protein	AW010252	Ubiquitin fusion protein	TC157364	Cinnamyl alcohol dehydrogenase	TC160074	Pinosylvin Synthase			TC159413	2-aminoethanethiol dioxygenase-like							TC155614	Ribosomal protein L19			TC159111	Heat shock 70 kDa protein	TC156463	Ankyrin-repeat protein	TC171527	Histidine-containing phosphotransfer protein 1 isoform 1			TC155315
									TC168238	Chaperonin CPN60- mitochondrial	TC198103	Cellulose synthase	AA557109	Response to dessication rd2	TC185076	60S ribosomal protein l28			TC158019	60s Ribosomal Protein L17-2-Like	TC157495	Hva22-like protein	TC165966	2-nitropropane dioxygenase family	TC160460	Unknown			TC166851	Probable calcium-binding protein cml21-like							BE123552	Unknown			TC162241	Subtilisin-like protein	TC158156	Tubulin beta-1 chain	TC175209	Glycine-rich protein			TC197396
									TC155419	101 kDa heat shock protein	TC165952	T-complex protein 1 subunit beta-like	TC175164	Alcohol dehydrogenase	TC163422	Allene oxide cyclase chloroplastic-like			TC157512	Nucleoside diphosphate kinase	TC168823	Bax inhibitor-1 motif-containing protein	DR048421	Nucleolar complex-associated	DR023673	Peptide transporter ptr3-b			TC194269	Cbl-interacting protein kinase 5 isoform 1							TC180716	Heat shock protein HSP101			FM945503	Cytosolic ascorbate peroxidase	CF394444	Ferritin	TC155624	Glycine-rich protein			TC195901
									NP542704	Dehydrin [Pinus sylvestris]	TC185061	Bifunctional aspartokinase homoserine dehydrogenase 1	TC193427	Thiazole biosynthetic enzyme	CO165586	Flagellin-sensing 2-like protein			TC157432	Expansin	TC190223	Ubiquitin carrier protein	TC166159	Sulfite reductase	CX648248	Formate dehydrogenase, mitochondrial precursor			TC199216	Auxin downregulated-like protein							AW011326	Predicted protein			TC155069	Chaperonin 21 precursor	TC179464	Ribonucleoside-diphosphate reductase	TC192066	Arf-l1 protein			CX652486
									GW759404	Protein	NP542740	sucrose-phosphate partial	TC191731	Class i chitinase	TC183662	Class I chitinase			TC171034	Zinc finger, RING-type	TC157192	Pinus taeda anonymous locus cl4264contig1_01 genomic sequence	BG832530	Respiratory burst oxidase protein 1	TC169556	WRKY transcription			TC155272	Protein kinase pti1							TC171438	60s ribosomal protein L36			TC178220	Vacuolar aspartic proteinase	TC173196	Argonaute/Zwille-like protein	TC163870	Basic blue			FN693132
									TC187313	Low quality protein: protein kinase chloroplastic-like	CF471271	beta- insoluble isoenzyme cwinv1-like	TC166604	Multidrug resistance-associated protein 4	TC181030	4-coumarate--CoA ligase-like 5			TC157574	Nucleoside diphosphate kinase	TC176554	Amino acid binding	TC195024	Cystathionine gamma-	TC190884	Transcription factor btf3 homolog			TC185990	Bax inhibitor 1							TC161722	40s ribosomal protein s11			TC190976	Luminal-binding protein 5 precursor			TC194236	PIN1-like auxin transport protein			TC195341
									TC181612	Unknown	TC164435	Beta-galactosidase	TC174932	Unknown	TC165813	Formamidase isoform x2			TC166644	Glutathione peroxidase	GT238095	Ubiquitin fusion protein	TC169448	Ammonium transporter amt2	DR388845	Phospholipid-transporting atpase 1-like			TC174470	Pinus taeda anonymous locus 0_5117_01 genomic sequence							TC156305	Predicted protein			TC183946	Cysteine protease 2			TC162494	Eukaryotic translation initiation factor 3 subunit h			TC159997
									TC160127	Protein kinase chloroplastic-like	TC170342	Beta-amylase	TC172725	Unknown	TC169963	Protein phosphatase			TC155595	Chaperonin CPN60- mitochondrial	GT232521	IAA-amino acid hydrolase ilr1-like 6-like	TC190872	3-hydroxy-3-methylglutaryl- synthase	TC178104	At3g11320			TC157101	Auxin regulated protein							TC178437	60s ribosomal protein L21			TC161692	Chaperonin 21 precursor			TC181653	Unknown			TC160003
									TC177278	40s ribosomal protein sa	TC154935	Spermine synthase	TC191027	Unknown	TC175449	RNA-binding protein precursor			TC189279	Formate dehydrogenase 2, mitochondrial precursor	TC158330	Predicted protein	TC156017	Malate dehydrogenase	TC158729	Pentatricopeptide repeat-containing			TC183448	Auxin downregulated-like protein							TC174942	60s ribosomal protein L4			TC174498	Group xv phospholipase a2			TC173588	T-complex protein 1, alpha subunit			TC192115
									TC160710	Glutathione peroxidase	TC157777	Beta-amylase	TC166110	Unknown	TC182445	Calmodulin-binding receptor-like cytoplasmic kinase			TC171864	Nucleotide-sugar transporter-like protein	TC164721	R2R3-MYB transcription factor MYB5	TC158063	Argininosuccinate chloroplastic-like	TC155051	Unknown			TC195096	Bax inhibitor-1 like							TC161590	40s ribosomal protein s11			TC188469	Peptidyl-prolyl cis-trans isomerase			TC160226	Somatic embryogenesis receptor-like kinase 1			TC196843
									NP542708	Dehydrin [Pinus sylvestris]	TC167007	Elongation factor 1-delta	TC182391	Pinus taeda anonymous locus 2_3128_01 genomic sequence	TC183681	Probable histone H2A.2			TC172155	Clavata-like receptor	TC182168	Unknown	TC156431	Alcohol dehydrogenase class iii	TC158058	Unknown			TC174992	PDR-like ABC-transporter							TC176631	Ubiquitin extension protein			TC188452	20 kDa chloroplastic-like			TC179261	RNA-binding protein precursor			TC188496
									DR744760	Purple acid phosphatase 3 isoform 1	TC170670	Vtc2-like protein	CF399306	EDS1	TC179101	Antimicrobial peptide 1			TC191231	6-phosphofructokinase 3-like	TC186653	Glutamate receptor -like	TC184162	Nucleolar complex protein	TC155594	Auxin induced protein 3			TC179520	Unknown							TC160588	60s ribosomal protein L23			DR181821	RuBisCO large subunit-binding protein subunit alpha, chloroplast precursor			TC168277	Fk506-binding protein			TC156980
									DR388555	Purple acid phosphatase 3 isoform 2	TC163354	Glucose-6-phosphate 1-epimerase	TC185131	Pre-mRNA-processing-splicing factor	TC166542	Hva22-like protein			TC157127	Glucan endo-1,3-beta-glucosidase 14-like	TC164013	Tau class glutathione s-transferase	TC171067	Pinus taeda anonymous locus 0_1803_01 genomic sequence	TC154601	Senescence-associated protein			TC171780	Bax inhibitor-1 like							TC177155	60s ribosomal protein L30			TC160398	Heat shock 70 kDa mitochondrial-like			TC180106	coronitine insensitive 1			TC184157
									TC166292	Transcription factor btf3 homolog	TC173340	Cytochrome c	DR016509	4-coumarate--CoA ligase-like 5	TC171936	Carrier protein			TC181103	Formate dehydrogenase, mitochondrial precursor	TC164688	Hva22-like protein a	TC159605	3-Ketoacyl-Coa Thiolase 2, Peroxisomal Precursor	TC168602	10 kDa Chaperonin (small heat shock protein)			TC156092	Auxin efflux facilitator 1							TC162361	60s ribosomal protein L13e			TC163669	F-box protein skp2a-like			TC195572	Chromatin assembly factor 1			TC193018
									TC178864	Embryonic abundant protein-like	TC162217	Glycosyltransferase-like protein	TC194064	Class i chitinase	TC181855	RNA-binding protein			TC158652	Chaperonin CPN60- mitochondrial	BF518116	RelA-SpoT homolog 1	TC160743	Gibberellin 20-	BE662571	Ribosomal protein L19			TC156167	Unknown							DR054107	60s ribosomal protein L21			GT261217	Wound-inducible carboxypeptidase			TC165738	FCA-like protein			TC181176
									TC156019	Formate dehydrogenase, mitochondrial precursor	TC185389	Basic endochitinase-like protein	TC197972	Squamosa promoter-binding	TC164516	Calnexin homolog			TC155101	Unknown	BX251292	Predicted protein	TC199051	Type IIB calcium ATPase	TC154538	Pinosylvin Synthase			TC173837	Chitinase class I							TC158401	40s ribosomal protein s5			TC189345	Pinus taeda anonymous locus umn_cl9contig2_03 genomic sequence			TC166287	T-complex protein 1, alpha subunit			TC156834
									TC184804	Hypothetical protein selmodraft_134406	TC171842	Class i chitinase	TC178067	Pinus taeda anonymous locus cl2198contig1_02 genomic sequence	TC179227	Formamidase isoform x2			TC177184	Alpha-expansin 2	TC154942	Late embryogenesis abundant protein	TC180701	Aldehyde Dehydrogenase	TC158949	Pinosylvin Synthase			TC188469	Peptidyl-prolyl cis-trans isomerase							TC186695	40s ribosomal protein s17-like			TC188783	Pinus taeda anonymous locus umn_cl9contig2_03 genomic sequence			TC164119	Actin 2			TC164098
									TC162711	NADP h oxidase	TC186194	Unknown	TC172078	Protein disulfide isomerase	TC184241	Pathogenesis-related protein PR10 protein			TC165002	Upf0483 protein agap003155	TC183409	Unknown	TC159558	Ser/Thr protein phosphatase family protein, expressed	TC166735	IAA-amino acid hydrolase ILR1-like 2 precursor			TC185479	60s ribosomal protein L24							TC172179	40s ribosomal protein s27-2			TC163811	Homolog subfamily b member			TC155599	Glycine-rich protein			TC170650
									TC166967	Cold acclimation protein 1	DR743300	Unknown	TC173536	Class i chitinase	FE523613	EDS1			TC165289	Protein	TC175116	Udp-Arabinose 4-Epimerase 1-Like	TC171021	Heat shock protein	TC196419	Pinosylvin Synthase			BX678520	Probable protein phosphatase 2c 44							CK927913	60S ribosomal protein L35-2			TC185935	Pinus taeda anonymous locus umn_cl9contig2_03 genomic sequence			TC170671	Pinhead-like protein			TC164709
									TC156792	Plastidial w-3 fatty acid desaturase	TC158046	Dicarboxylate/tricarboxylate carrier	CT580909	Cryptochrome 1	TC191713	Universal stress protein a-like protein			TC161914	Unknown	CT576607	Auxin downregulated-like partial	TC183197	Trehalose-6-phosphate synthase	TC172088	Lipoxygenase			TC177328	Receptor-like kinase							TC190065	60s ribosomal protein L26-1			AW043385	60s ribosomal protein L40-2			TC160949	Predicted protein			TC184789
									TC154764	Arginine decarboxylase	BQ695549	Probable aquaporin	TC195428	Myo-inositol-1 phosphate	TC159245	2-nitropropane dioxygenase family			TC162349	P-glycoprotein	CT577951	Ethylene receptor	TC173020	Laccase	TC166530	Neoxanthin synthase			CO162810	Auxin downregulated-like protein							TC185182	40s ribosomal protein s17			TC156802	DnaJ-like protein			TC176555	Pdi-Like 1-1 Isoform 2			TC175633
									TC166686	Probable aquaporin	TC161247	Glycoside hydrolase, family 18	TC198907	Unknown	TC172947	Heat shock 70 kDa mitochondrial-like			TC158533	Tau class glutathione s-transferase	TC190095	60s ribosomal protein L24	TC157240	Sulfite reductase	TC175651	Unknown			AW043385	60s ribosomal protein L40-2							TC190577	60s ribosomal protein L23			TC172384	F-box family protein			TC160932	Pinus taeda anonymous locus 2_9134_01 genomic sequence			TC167544
									TC161984	Beta-amylase 2	TC189850	Aspartic proteinase nepenthesin-1	TC167398	Thaumatin-like protein	TC159357	Phytoalexin-deficient 4-2 protein			TC167859	Glucanase-like protein	TC170082	dormancy auxin associated-like partial	TC193299	Pyridoxal biosynthesis protein PDX2	TC160004	Unknown			TC184003	Ethylene receptor							TC178097	Ribosomal protein L19			TC177299	Heat shock protein 17.0			TC160901	Heterogeneous nuclear ribonucleoprotein q			TC158197
									TC187381	Pinosylvin Synthase	TC169908	10 kDa Chaperonin (small heat shock protein)	TC162493	Leucine Rich Repeat receptor-like protein kinase tdr-like	TC176714	Allene oxide cyclase chloroplastic-like			TC178543	Beta-ketoacyl-coa synthase family protein	CT582170	Myo-inositol-1-phosphate synthase	TC173404	Phospho-2-Dehydro-3-Deoxyheptonate Aldolase 1	TC186246	Thioredoxin H-type			TC199122	L-ascorbate peroxidase chloroplastic-like isoform 1							TC184503	Eukaryotic translation elongation			TC174128	EBP1			TC190768	Actin 2			TC174654
									TC174045	ACC oxidase	TC175684	Unknown	TC185076	60S ribosomal protein l28	TC166548	Unknown			TC158577	Glutathione peroxidase	DR019732	Tau class glutathione s-transferase	TC168543	Probable e3 ubiquitin-protein ligase bah1-like	DR092684	Pinosylvin Synthase			TC161613	Auxin-induced protein 5NG4							AW010545	40s ribosomal protein s27-2-like			TC157959	Xylosyltransferase 2-like			TC196936	auxin-responsive protein IAA9			TC177402
									GT270115	Ser/Thr protein phosphatase family protein, expressed	TC193427	Thiazole biosynthetic enzyme	TC163422	Allene oxide cyclase chloroplastic-like	TC160651	Allene oxide cyclase chloroplastic-like			TC156614	Dtdp-glucose 4-6-	TC194269	Cbl-interacting protein kinase 5 isoform 1	TC188743	Gibberellin 2-oxidase 1	TC165131	Pinus taeda anonymous locus cl1602contig1_03 genomic sequence			TC163317	Alternative oxidase							TC182995	Ribosomal protein S8			TC156257	RNA-binding protein nova-1-like			FN692424	Arf-l1 protein			TC173745
									TC155537	40S ribosomal protein SA	TC190338	UDP-l-rhamnose synthase	CO165586	Flagellin-sensing 2-like protein	TC185653	Unknown			TC164781	Receptor protein kinase	TC199216	Auxin downregulated-like protein	TC156538	Protein kinase family protein	TC196465	Calmodulin			TC194633	Serine threonine-protein kinase ht1							TC155986	Protein			TC185627	Glucose-regulated protein partial			TC185390	Cirhin-like isoform 1			TC160949
									TC159752	Cystathionine gamma-	TC191731	Class i chitinase	TC183662	Class I chitinase	TC185267	Defensin			TC184340	(-)-alpha-pinene synthase	TC185990	Bax inhibitor 1	FR730949	Beta-amylase	TC197070	Adipocyte plasma membrane-associated isoform 4			TC155463	Bax inhibitor 1							TC189451	Ubiquitin fusion protein			TC169187	Carbamoyl-phosphate synthase large chain-like			TC195026	Polyubiquitin			CF400617
									TC160979	Methyltransferase ddb_g0268948 isoform 1	AM983340	Dicarboxylate tricarboxylate carrier	TC181030	4-coumarate--CoA ligase-like 5	TC179878	Bax inhibitor-1 like			TC178235	GDP-mannose 3,5-epimerase 1	TC174470	Pinus taeda anonymous locus 0_5117_01 genomic sequence	TC156492	e3 Ubiquitin-protein ligase rglg2	TC164934	Thaumatin-like protein			TC159523	60s ribosomal protein L24							TC170180	60S ribosomal protein L35a-3			TC155106	Ascorbate peroxidase [Pinus strobus]			TC170120	Mannan endo- -beta-mannosidase 6-like			TC160901
									TC187518	Whitefly-Induced Gp91-Phox	BF609150	6-phosphogluconate dehydrogenase	TC165813	Formamidase isoform x2	TC163714	Oligopeptide transporter-like protein			DR742536	Probable nadh dehydrogenase-like	TC157101	Auxin regulated protein	GW744264	Alcohol dehydrogenase	TC173729	Phospholipid-translocating P-type ATPase, flippase family protein, expressed			BQ695803	GTP-binding nuclear protein							TC178874	40s ribosomal protein s11			TC191737	Pinus taeda anonymous locus umn_cl9contig2_03 genomic sequence			TC157681	Hypothetical protein selmodraft_176660			TC189332
									DR167706	Pinosylvin Synthase	FE523117	40s ribosomal protein s14	TC169963	Protein phosphatase	BQ700476	Malate dehydrogenase			TC169073	Bifunctional 3 -phosphoadenosine 5 -phosphosulfate synthase	TC158547	Hva22-like protein	CT576406	Unnamed protein product	TC156757	Pinosylvin Synthase			TC155521	Leucine Rich Repeat family protein							TC179116	60s ribosomal protein L30			TC179205	Pinus taeda anonymous locus umn_cl9contig2_03 genomic sequence			TC192853	Basic blue			BX251693
									TC160586	Guanine nucleotide-binding protein subunit beta-like protein	TC184232	Cp10-like protein	TC175449	RNA-binding protein precursor	TC171424	SAG101			TC172711	Choline Kinase	TC190783	Auxin response factor 23	TC162145	Malate dehydrogenase	TC192806	Probable WRKY transcription factor 72-like			BX682088	40s ribosomal protein s29							TC174766	40s ribosomal protein s11			TC167206	Enoyl ACP reductase			DR023371	Coronatine insensitive 1			TC156486
									TC156839	Pinosylvin Synthase	TC185225	Anion exchanger family protein	TC182445	Calmodulin-binding receptor-like cytoplasmic kinase	TC175859	Protein kinase			TC187527	Expansin	TC195096	Bax inhibitor-1 like	TC167188	Cytokine-induced anti-apoptosis inhibitor fe-s biogenesis	TC184375	Unknown			DR684897	e3 Ubiquitin-protein ligase sdir1-like							TC172713	40s ribosomal protein s27-2			DR684897	e3 Ubiquitin-protein ligase sdir1-like			TC193329	Actin 2			TC167103
									TC157341	ATP sulfurylase	TC185156	Probable importin subunit beta-4	TC183681	Probable histone H2A.2	TC175169	Hva22-like protein			DR017187	Pleiotropic drug resistance protein 1	TC174992	PDR-like ABC-transporter	CF389088	Flavonoid biosynthesis oxidoreductase protein	TC160171	Anamorsin homolog			CF389549	Alcohol dehydrogenase							FE523136	60s ribosomal protein L15			TC164593	F-box protein skp2b-like			TC168032	Unknown			TC168882
									TC155371	Chaperonin CPN60- mitochondrial	TC164674	Dihydrolipoyllysine-residue acetyltransferase component 2 of pyruvate dehydrogenase complex, mitochondrial precursor	TC179101	Antimicrobial peptide 1	DR162465	Multidrug resistance-associated protein 9			TC163252	Unknown	TC179520	Unknown	TC158669	Heat shock 70 kDa protein	TC174495	Zinc finger protein			TC190111	Leucine-Rich Repeat Protein							TC164819	60s Ribosomal Protein L4-Like			TC197113	GDP-mannose pyrophosphorylase			TC157973	Probable glutathione s-transferase			TC157818
									TC188679	LEDI-5c protein	TC185131	Pre-mRNA-processing-splicing factor	TC166542	Hva22-like protein	TC178158	Antimicrobial peptide 1			TC160843	Tau class glutathione s-transferase	TC158588	Unknown	FG615375	1-aminocyclopropane-1-carboxylate oxidase 2	BG275139	Trehalose-6-phosphate synthase			TC180814	Auxin induced -like protein							TC167733	60s ribosomal protein L6-like			CX645420	Serine carboxypeptidase-like protein			TC162676	Asparaginyl-tRNA cytoplasmic 1-like			TC157681
									TC173365	Glutathione peroxidase	TC187082	Class IV chitinase Chia4-Pa1	TC171936	Carrier protein	TC161170	EDS1			TC188863	Unknown	TC155061	Eukaryotic translation initiation factor 4 gamma	TC188948	Enoyl ACP reductase	TC164415	Upf0483 protein agap003155			BX250823	Rop-family small GTPase							TC180484	60s ribosomal protein L9			TC157416	Acetyl-CoA carboxylase			TC177816	Pyruvate kinase			TC184676
									TC180968	40S ribosomal protein SA	TC191065	Translational elongation factor 1 subunit Bbeta	TC181855	RNA-binding protein	TC167870	L-type lectin-domain containing receptor kinase			TC196582	Inorganic phosphate	TC194337	Hva22-like protein a	TC186712	Serine-threonine protein plant-	TC184599	Alpha-1,6-xylosyltransferase			FE521010	Laccase							TC180742	60S ribosomal protein L35a-3			GT245492	WD-40 repeat protein-like protein			TC187811	Predicted protein			TC195929
									TC185863	Class IV chitinase Chia4-Pa2	TC171955	Probable xyloglucan endotransglucosylase/hydrolase protein 8 precursor	TC164516	Calnexin homolog	TC198794	Myo-inositol-1-phosphate synthase			TC163333	Transferring glycosyl	TC171780	Bax inhibitor-1 like	EC428669	Clavata 1-like protein	TC173103	Pinosylvin Synthase			TC185876	Programmed cell death protein 4							TC166065	40s ribosomal protein s11			TC161305	Ribosome biogenesis protein bop1 homolog			TC157013	Glycine-rich protein			TC164574
									TC195493	Pinosylvin Synthase	CT580072	Dtdp-4-dehydrorhamnose reductase	TC179227	Formamidase isoform x2	TC188888	Disease resistance associated protein			GT255591	Rubber elongation factor	TC191235	dormancy auxin associated-like partial	TC193190	Amino acid binding	DR048421	Nucleolar complex-associated			CD026667	Unknown							TC187457	40s ribosomal protein s11			DR684381	F-box/LRR-repeat protein 5			TC163637	DNA-binding protein			TC155164
									TC167029	IAA-amino acid hydrolase 10	TC194064	Class i chitinase	FE523613	EDS1	TC157495	Hva22-like protein			TC168599	Pollen allergen CJP38	TC157354	Ferritin-3, chloroplast precursor	BQ290421	Malate dehydrogenase	TC166159	Sulfite reductase			AW290044	Unknown							TC192703	60s ribosomal protein L21			TC176304	Pinus taeda anonymous locus umn_cl9contig2_03 genomic sequence			TC166194	Ankyrin repeat domain			TC167692
									TC170220	Ser/Thr protein phosphatase family protein, expressed	TC174052	Unknown	TC191713	Universal stress protein a-like protein	TC165436	Pathogenesis-related protein PR10 protein			TC169130	Unknown	TC175739	dormancy auxin associated-like partial	TC155253	Unknown	TC180340	Unknown			CT578204	Diacylglycerol kinase a isoform 1							TC199235	60s ribosomal protein L23			TC155366	Ubiquitin-conjugating enzyme e2 32-like			TC165432	Mini zinc finger 1			TC177816
									TC164481	Glucanase-like protein	TC167994	Unknown	TC159245	2-nitropropane dioxygenase family	TC166097	Tubby-like protein			TC166313	Phytoalexin-deficient 4-2 protein	TC156092	Auxin efflux facilitator 1	TC183315	Protein hothead-like	BG832530	Respiratory burst oxidase protein 1			CO365436	auxin response factor 6-like							TC169667	60s Ribosomal Protein L4-Like			GW759364	Unknown			TC194495	P-glycoprotein			TC160603
									TC168424	RNA recognition motif family protein, expressed	TC195949	Phosphofructokinase 2	TC172947	Heat shock 70 kDa mitochondrial-like	TC155835	Protein kinase			TC163125	Choline dehydrogenase	TC187343	Neudesin precursor	TC185663	Trehalose-6-phosphate synthase	TC176419	Prephenate dehydratase			TC167803	Histidine-containing phosphotransfer protein 1 isoform 1							TC163403	Unknown			TC172092	PaMip-2 (aquaporin)			TC174222	N-alpha-acetyltransferase auxiliary subunit-like			CX712449
									TC157530	Thaumatin-like protein	TC155675	Cp10-like protein	BQ696511	Abietadienol/abietadienal oxidase cytochrome p450 720b1	TC158331	Response to dessication rd2			TC161467	Ethylene-responsive transcription factor	TC156167	Unknown	TC159840	Spermidine synthase	TC173946	Dihydrofolate reductase			GW759364	Unknown							DR078886	Protein			CF477913	Subtilisin-like protein			TC176951	Hypothetical protein osi_06641			TC165432
									CO362447	Unknown	TC157486	Glucosamine--fructose-6-phosphate aminotransferase	TC159357	Phytoalexin-deficient 4-2 protein	TC183645	Thaumatin-like protein			GT268781	Inositol hexakisphosphate and diphosphoinositol-pentakisphosphate kinase 1-like	TC190897	Cytochrome P450 CYPB	TC171028	Calmodulin	TC161665	Adipocyte plasma membrane-associated isoform 1			TC165662	Unknown							TC166882	40s ribosomal protein s11			TC186900	subtilisin-like protease-like			GW767359	Probable serine incorporator-like			TC159756
									TC172356	Water deficit stress inducible protein LP3-2	TC172681	Calcium binding protein	TC176714	Allene oxide cyclase chloroplastic-like	TC170125	Probable e3 ubiquitin-protein ligase bah1-like 1-like			AW043072	Lipoxygenase	TC173837	Chitinase class I	BF186098	Ubiquitin fusion protein	TC199060	Tobacco nucleolin			TC174924	Leucine-rich repeat protein							BE241170	40S ribosomal protein S8			TC154847	Unknown			TC181974	Ferritin-2, chloroplast precursor			TC190950
									TC165884	Pollen allergen CJP38	TC173536	Class i chitinase	TC166548	Unknown	TC163392	Porin voltage-dependent anion-selective channel protein			TC175318	Upf0483 protein agap003155	TC190693	dormancy auxin associated-like partial	TC174107	Probable serine threonine-protein kinase wnk11-like	TC158858	Nhp2-like protein 1-like			TC163343	Serine threonine-protein kinase							TC169277	40s ribosomal protein s11			AA556209	Ubiquitin fusion protein			TC163583	Peptidyl-prolyl cis-trans isomerase			TC167917
									TC185744	Nascent polypeptide-associated complex subunit alpha-like protein	TC156571	Unknown	TC160651	Allene oxide cyclase chloroplastic-like	GT232521	IAA-amino acid hydrolase ilr1-like 6-like			TC175219	beta-amylase chloroplastic-like	TC185479	60s ribosomal protein L24	TC171846	Subtilisin-like protease	TC196284	40s ribosomal protein s4-like			TC181365	PERK1-like protein kinase							TC188576	40s ribosomal protein s27-2			TC155647	Pyruvate decarboxylase			TC188291	Ascorbate peroxidase			TC158948
									TC169351	Nascent polypeptide-associated complex subunit alpha-like protein	BF609124	Glucose-6-phosphate 1-epimerase	TC185653	Unknown	TC189693	Tubby-like protein			FG616357	(-)-alpha-pinene synthase	BX678520	Probable protein phosphatase 2c 44	TC165523	Unknown	TC169448	Ammonium transporter amt2			TC154847	Unknown							TC176300	60s ribosomal protein L28			TC182741	Thaumatin-like protein			TC183714	Probable glutathione s-transferase			TC182685
									TC163245	ATP binding	TC195428	Myo-inositol-1 phosphate	TC185267	Defensin	TC173716	Abscisic acid-induced protein-like			TC158642	Galactinol synthase	CO162810	Auxin downregulated-like protein	FE520000	Probable pectin methyltransferase qua2-like isoform 1	TC190872	3-hydroxy-3-methylglutaryl- synthase			BF609284	Unnamed protein product							AW010184	40s ribosomal protein s14			TC156655	EBP1			TC165697	Unknown			AW064906
									TC161495	Senescence-associated protein 12	DR077984	Brassinosteroid Biosynthetic Protein Dwarf1	TC179878	Bax inhibitor-1 like	TC182168	Unknown			TC158569	Probable aquaporin	AW043385	60s ribosomal protein L40-2	TC165357	Acetyl- Partial	TC166115	Pinus taeda anonymous locus cl104contig2_02 genomic sequence			TC165487	Auxin induced -like protein							TC171564	40s ribosomal protein			TC189202	F-box family protein			TC190115	ferritin [Pinus taeda]			TC161768
									TC183323	Beta-amylase	TC175530	T-complex protein 1 subunit beta	TC163714	Oligopeptide transporter-like protein	TC155771	Probable e3 ubiquitin-protein ligase bah1-like			TC177956	Type III chlorophyll a /b-binding protein precursor	TC169199	PaMip-2 (aquaporin)	TC164459	Peroxidase-like partial	TC158063	Argininosuccinate chloroplastic-like			DR690698	Probable calcium-binding protein cml21-like							TC183829	Auxin induced protein pcnt115 isoform 3			TC155534	DnaJ-like protein isoform			TC179763	Serine threonine-protein kinase			TC179763
									FG615126	Formate dehydrogenase 2, mitochondrial precursor	TC185076	60S ribosomal protein l28	TC188238	Monocopper oxidase-like protein sku5-like	TC174129	Alcohol dehydrogenase			DR022184	Peroxidase precursor	TC160602	Auxin downregulated-like partial	TC171841	Upf0483 protein agap003155	TC156431	Alcohol dehydrogenase class iii			TC198030	Bax inhibitor 1							DR056148	40S ribosomal protein S6			TC190280	Pinus taeda anonymous locus umn_cl9contig2_03 genomic sequence			TC158798	T-complex protein 1, alpha subunit			TC165132
									TC161177	Pollen allergen CJP38	TC193888	Malate dehydrogenase	TC191548	PDR1	TC159994	Leucine-rich repeat protein			TC176462	Probable protein phosphatase 2c 49-like	TC184003	Ethylene receptor	TC177726	Allene oxide synthase	TC156536	Col domain class transcription factor			TC172228	Phospholipase d delta-like							TC188834	40s ribosomal protein			TC159050	Tau class glutathione s-transferase			TC162339	Protein topless			TC155977
									TC163609	Pollen allergen CJP38	TC159979	10 kDa chaperonin	TC168802	Prephenate dehydratase	TC158771	EDS1-like protein			TC166894	Nucleoside diphosphate kinase	TC161613	Auxin-induced protein 5NG4	TC156005	Arginine decarboxylase	TC184162	Nucleolar complex protein			TC162251	Probable protein phosphatase 2c 10							TC191853	60s ribosomal protein L9			TC166570	Serine carboxypeptidase-like protein			DR049860	RNA recognition motif family protein, expressed			TC160621
									TC162510	Inorganic pyrophosphatase 2	TC163303	Glucan endo-1,3-beta-glucosidase 7	TC195622	Pectate lyase	CO197888	Unknown			TC169601	Protein kinase domain-containing protein	TC165123	dormancy auxin associated-like partial	TC176673	proline dehydrogenase 2	TC196250	Unknown			TC160382	inositol or phosphatidylinositol phosphatase/ phosphoric monoester hydrolase							TC158031	60s ribosomal protein L13e			FN693132	Aspartic protease af266465_1			BM492467	Protein disulfide-isomerase precursor			TC162446
									TC160260	Unknown	TC183662	Class I chitinase	BQ700476	Malate dehydrogenase	TC154805	Unknown			GT260183	Unknown	TC155463	Bax inhibitor 1	TC178301	Subtilisin-like proteinase-like	TC175432	Probable rhamnose biosynthetic enzyme 1-like			TC190920	Protein-tyrosine phosphatase mitochondrial mitochondrial							TC186034	60s ribosomal protein L44			TC166217	Predicted protein			TC163149	Ascorbate peroxidase			TC174264
									TC170208	Ser/Thr protein phosphatase family protein, expressed	TC178697	dolichyl-diphosphooligosaccharide--protein glycosyltransferase subunit stt3-like	TC171424	SAG101	TC189106	Metal-nicotianamine transporter ysl3-like isoform 3			TC168370	Pinosylvin Synthase	TC198565	Unknown	TC184756	Phosphoglycolate phosphatase	TC188472	Galactinol synthase 4			AA556209	Ubiquitin fusion protein							CR392985	60s ribosomal protein L44			TC176633	Ankyrin repeat domain			TC179092	Ascorbate peroxidase			BQ198434
									TC175348	Hyoscyamine 6-dioxygenase	TC173647	Galactinol synthase	TC175859	Protein kinase	TC161801	Alcohol dehydrogenase			TC172965	Unknown	TC159523	60s ribosomal protein L24	TC176568	Cinnamyl alcohol dehydrogenase	TC165153	Nhp2-like protein 1-like			TC155647	Pyruvate decarboxylase							TC165687	Ubiquitin extension protein			CT581903	GDP-mannose pyrophosphorylase			TC184998	Clavata-like receptor			TC170236
									TC184935	101 kDa heat shock protein	TC175512	Auxin induced protein pcnt115 isoform 1	TC175169	Hva22-like protein	TC164688	Hva22-like protein a			TC188216	Chloroplast omega-3 fatty acid desaturase	TC172845	MYB transcription factor	TC193000	Calcium dependent protein kinase 14	TC199051	Type IIB calcium ATPase			TC164779	F-box family protein							TC185163	Elongation factor 1-alpha			TC184203	Heat shock 70 kDa mitochondrial-like			TC162211	Probable glutathione s-transferase			TC169877
									TC174288	40s ribosomal protein s12-like	TC174429	Beta-galactosidase	DR162465	Multidrug resistance-associated protein 9	CF472987	Enhanced disease susceptibility 1 protein			TC158198	40s Ribosomal Protein S23-Like	TC158414	Amino acid binding	DR021180	3-hydroxy-3-methylglutaryl- synthase	TC166057	Dag chloroplastic isoform 1			TC157039	Unknown							TC189343	40s ribosomal protein s18-like			TC191441	DNA helicase, TBP-interacting protein			TC191375	Ubiquitin ribosomal fusion protein			TC157229
									FE520376	MYB transcription factor-like partial	TC168314	Dtdp-4-dehydrorhamnose reductase	TC178158	Antimicrobial peptide 1	TC156887	CLL1B clavata1-like receptor S/T protein kinase protein			TC156328	Prostaglandin e synthase 2	DR684897	e3 Ubiquitin-protein ligase sdir1-like	TC189311	Ubiquitin fusion protein	TC163531	Galactinol synthase			TC173641	Embryonic element binding Factor 7							TC184622	40s ribosomal protein s11			TC159439	Unknown			TC157143	Eukaryotic translation initiation factor 3			TC165122
									TC163271	Pinosylvin Synthase	TC162345	Xyloglucan galactosyltransferase	TC180248	Ribosomal protein L35	TC183409	Unknown			TC166741	Ser/Thr protein phosphatase family protein, expressed	TC164593	F-box protein skp2b-like	TC170827	10 kDa Chaperonin (small heat shock protein)	TC183197	Trehalose-6-phosphate synthase			TC185536	NBS/LRR							TC170316	60s ribosomal protein L7a			TC169399	Mitochondrial-processing peptidase subunit alpha			DR162195	Cellulose synthase			TC161855
									TC160074	Pinosylvin Synthase	DR014430	Sialidase	TC161170	EDS1	TC181838	Translational activator gcn1			TC177603	Bifunctional 3 -phosphoadenosine 5 -phosphosulfate synthase	TC197113	GDP-mannose pyrophosphorylase	TC154975	Pamst-1	TC158976	Benzoyl benzoic acid benzoyltransferase			TC197396	1-phosphatidylinositol- -bisphosphate							TC184984	60s ribosomal protein L13e			TC173444	Serine carboxypeptidase-like 45			TC178642	Elongation factor G, chloroplastic			TC167700
									TC160460	Unknown	TC173952	Cysteine Synthase	TC167870	L-type lectin-domain containing receptor kinase	TC172329	Heat shock 70 kDa protein			TC164455	Ser/Thr protein phosphatase family protein, expressed	TC169048	Ferritin-3, chloroplast precursor	TC168605	60s ribosomal protein L15	TC178542	Ethylene-responsive transcription factor 3			TC162804	Receptor protein kinase-like protein							TC179303	60s ribosomal protein L15			TC184157	Ubiquitin-conjugating enzyme e2 32-like			TC161032	Transcriptional factor B3; Auxin response factor			TC182443
									CX648248	Formate dehydrogenase, mitochondrial precursor	TC175449	RNA-binding protein precursor	TC198794	Myo-inositol-1-phosphate synthase	CT577951	Ethylene receptor			TC155146	Glucan endo-1,3-beta-glucosidase 11-like	TC157416	Acetyl-CoA carboxylase	TC156382	Cytochrome P450 CYPD	TC157240	Sulfite reductase			TC165249	Histidine-containing phosphotransfer protein 1 isoform 1							BX249917	60s ribosomal protein L21			TC155847	Polyubiquitin			TC183657	GTP-binding protein alpha			TC186387
									GW726324	60s ribosomal protein L23A	TC163296	dolichyl-diphosphooligosaccharide--protein glycosyltransferase subunit stt3-like	TC188888	Disease resistance associated protein	TC164249	Class IV chitinase Chia4-Pa1			TC194580	UDP-glucose dehydrogenase	TC182895	Cupredoxin-like protein	TC171609	Glucan endo-1,3-beta-glucosidase 11-like isoform x1	TC176682	RNA recognition motif family protein, expressed			TC170074	Protein kinase							TC161783	60s ribosomal protein L13a			TC173588	T-complex protein 1, alpha subunit			GW771463	Receptor-like kinase			TC186481
									TC161370	Unknown	TC156412	Elongation factor 1-delta	TC157495	Hva22-like protein	TC162136	Thiazole biosynthetic enzyme			TC157960	40s Ribosomal Protein S23-Like	DR684381	F-box/LRR-repeat protein 5	TC180577	Glutathione peroxidase	TC168838	Mitochondrial import receptor subunit tom40			TC166167	Carbonic anhydrase							TC197786	40s ribosomal protein s17-like			TC190293	Water deficit inducible LP3-like protein			BG317596	Basic blue protein			TC183815
									TC167171	Pinus taeda anonymous locus 2_9400_01 genomic sequence	TC156758	Cellulose synthase-like protein d3-like	TC166097	Tubby-like protein	TC179235	Late embryogenesis abundant protein			TC185474	Zinc finger, RING-type	TC173652	Predicted protein	TC162027	Malate dehydrogenase	DR025377	Pinosylvin Synthase			TC179332	Cbl-interacting protein kinase 5 isoform 1							CT574784	40S ribosomal protein SA			TC158007	rRNA-processing protein fcf1 homolog			TC157699	Ribosome biogenesis regulatory protein			TC175564
									TC176233	Heat Shock Transcription Factor Hsfb2a	TC159353	probable sucrose-phosphate synthase 3-like	TC155835	Protein kinase	TC193098	ADP,ATP carrier protein			TC197407	(-)-alpha-pinene synthase	TC185876	Programmed cell death protein 4	TC161611	Magnesium-protoporphyrin ix monomethyl ester oxidative cyclase	TC193299	Pyridoxal biosynthesis protein PDX2			BX249322	Tubulin beta-2 chain							TC195467	60s ribosomal protein L23			TC185105	Pinus taeda anonymous locus umn_cl9contig2_03 genomic sequence			TC160496	Polypyrimidine tract-binding protein homolog 1 isoform 2			TC174648
									TC176895	Embryo-abundant protein	TC165374	Cp12 domain-containing protein 3	TC158331	Response to dessication rd2	CT582170	Myo-inositol-1-phosphate synthase			TC155384	(-)-alpha-pinene synthase	CO365436	auxin response factor 6-like	TC170750	Selenocysteine methyltransferase	TC165129	Snakin-like cysteine rich protein			TC177235	Phytosulfokine peptide							TC163735	60s ribosomal protein L10a-2			TC168277	Fk506-binding protein			TC171002	Clavata-like receptor			TC160698
									TC190884	Transcription factor btf3 homolog	TC170711	Ascorbate peroxidase	TC170125	Probable e3 ubiquitin-protein ligase bah1-like 1-like	TC188386	Thaumatin-like protein			TC167233	Mate efflux family protein	TC167803	Histidine-containing phosphotransfer protein 1 isoform 1	TC176960	Octicosapeptide/Phox/Bem1p	TC177554	Mini zinc finger 1			TC159859	Carbonic anhydrase							TC193841	Elongation factor Tu, mitochondrial precursor			TC180106	coronitine insensitive 1			TC156463	Ankyrin-repeat protein			TC190859
									TC175289	Alternative oxidase	TC171936	Carrier protein	TC163392	Porin voltage-dependent anion-selective channel protein	TC159413	2-aminoethanethiol dioxygenase-like			TC184326	Chaperonin CPN60- mitochondrial-like	TC172092	PaMip-2 (aquaporin)	TC195661	Cbs domain-containing protein cbsx5-like	GW763011	60s ribosomal protein L1			TC176664	Auxin-induced protein 2							TC177308	40s ribosomal protein			TC171559	Ubiquitin fusion degradaton			TC158156	Tubulin beta-1 chain			TC158156
									DR388845	Phospholipid-transporting atpase 1-like	TC181855	RNA-binding protein	GT232521	IAA-amino acid hydrolase ilr1-like 6-like	TC199216	Auxin downregulated-like protein			TC197481	Unknown	TC158141	EIN3-binding F-box protein 2	TC183912	Phenylalanine ammonia lyase-like partial	TC168544	Tyrosine Aminotransferase			TC160466	auxin response factor 6-like							TC154894	40S ribosomal protein SA			TC183772	Subtilisin-like protein			CF394444	Ferritin			TC179938
									AW043333	Respiratory Burst Oxidase 2	TC161764	Cell-wall invertase	TC189693	Tubby-like protein	TC185990	Bax inhibitor 1			TC182469	EDS1-like protein	TC163343	Serine threonine-protein kinase	TC168687	Beta-1,3-glucanase-like protein	TC168543	Probable e3 ubiquitin-protein ligase bah1-like			TC159096	60s ribosomal protein L24							BX249439	60s ribosomal protein L35-like			EC428704	60s ribosomal protein L17			TC179464	Ribonucleoside-diphosphate reductase			TC165397
									TC182382	Unknown	TC157252	Beta-galactosidase	TC182168	Unknown	TC157101	Auxin regulated protein			TC164248	Protein	TC157591	4-coumarate--CoA ligase-like 7	TC159512	IAA-Amino Acid Hydrolase Ilr1-Like 6-Like	TC160525	DNA-binding bromodomain-containing protein			TC157381	Cbl-interacting protein kinase 5 isoform 1							TC167007	Elongation factor 1-delta			TC166287	T-complex protein 1, alpha subunit			TC171158	Phospholipase D lambda			TC190336
									TC189241	Low molecular weight heat-shock protein	TC172947	Heat shock 70 kDa mitochondrial-like	TC155771	Probable e3 ubiquitin-protein ligase bah1-like	TC158547	Hva22-like protein			DR069964	Lipoxygenase	TC198030	Bax inhibitor 1	CO368874	Glutathione peroxidase	TC171029	DNA binding			TC163700	ATP binding protein							BF609783	60s ribosomal protein L44			TC171960	Ubiquitin carrier protein							TC171158
									TC165225	60s ribosomal protein L23A	BQ696511	Abietadienol/abietadienal oxidase cytochrome p450 720b1	TC174129	Alcohol dehydrogenase	TC183448	Auxin downregulated-like protein			TC182032	R2R3-MYB transcription factor MYB12	TC172228	Phospholipase d delta-like	TC185741	Trehalose-6-phosphate synthase	GO448376	Homeodomain-leucine zipper protein 57			TC171527	Histidine-containing phosphotransfer protein 1 isoform 1							TC179062	40s ribosomal protein			CO362210	Ubiquitin-like protein
									TC162903	Probable calcium-binding protein cml49-like	TC165442	Unknown	TC159994	Leucine-rich repeat protein	DR015375	Thiazole biosynthetic enzyme			TC166875	Crt homolog 1-like	TC186860	Serine threonine-protein kinase oxi1-like	BQ696271	UDP-glucose dehydrogenase	TC157731	Pinosylvin Synthase			TC185284	Mitogen-activated protein kinase 9-like							TC175207	Elongation factor 1-gamma			TC155635	Probable importin subunit beta-4
									TC158058	Unknown	TC186162	Ribulose bisphosphate carboxylase small chain	TC158771	EDS1-like protein	TC195096	Bax inhibitor-1 like			TC161180	Inositol hexakisphosphate and diphosphoinositol-pentakisphosphate kinase 1-like	AA556209	Ubiquitin fusion protein	TC185372	Potassium channel	TC188743	Gibberellin 2-oxidase 1			TC188496	alpha-galactosidase 1							AW043129	60S ribosomal protein L35a-3			TC164119	Actin 2
									TC155594	Auxin induced protein 3	TC188238	Monocopper oxidase-like protein sku5-like	CO197888	Unknown	TC174992	PDR-like ABC-transporter			TC188595	Glucan endo-1,3-beta-glucosidase 11-like	TC164779	F-box family protein	TC198207	Aspartate semialdehyde	TC191966	Prephenate dehydratase			TC176747	LRR receptor-like serine threonine-protein kinase							TC173919	Ribosomal protein L19			TC173187	PaMip-2 (aquaporin)
									TC180361	60s ribosomal protein L23A	CV035531	Telomeric repeat-binding protein	TC154805	Unknown	TC158704	Heat shock protein 70A			TC171006	RING-H2 finger protein ATL1D	TC173641	Embryonic element binding Factor 7	TC172297	Unknown	FR730949	Beta-amylase			TC159439	Unknown							TC161217	60s ribosomal protein L28			TC184904	Subtilisin-like protease
									TC154601	Senescence-associated protein	TC169578	Cytosolic ascorbate peroxidase	TC189106	Metal-nicotianamine transporter ysl3-like isoform 3	TC179520	Unknown			TC177567	Purple acid phosphatase 3 isoform 2	TC177796	Unknown	TC188819	Glutathione peroxidase	TC156492	e3 Ubiquitin-protein ligase rglg2			TC181183	Cbl-Interacting Protein Kinase 5-Like							FR730469	60s ribosomal protein L24			TC167810	Signal Peptidase Complex Subunit 3b-Like
									TC168602	10 kDa Chaperonin (small heat shock protein)	TC167745	Dihydrolipoyllysine-residue acetyltransferase component 2 of pyruvate dehydrogenase complex, mitochondrial precursor	TC161801	Alcohol dehydrogenase	TC159111	Heat shock 70 kDa protein			TC161702	EDS1-like protein	TC165249	Histidine-containing phosphotransfer protein 1 isoform 1	TC192263	Plastidial w-3 fatty acid desaturase	GW744264	Alcohol dehydrogenase			TC192066	Arf-l1 protein							TC191812	60s ribosomal protein L44			TC158781	Thaumatin-like protein
									TC175745	Nodulin family protein	TC182496	T-complex protein 1 subunit beta	TC164688	Hva22-like protein a	TC194337	Hva22-like protein a			TC168238	Chaperonin CPN60- mitochondrial	TC159050	Tau class glutathione s-transferase	TC166628	nitrite reductase [Pinus sylvestris]	CT576406	Unnamed protein product			TC163870	Basic blue							TC155120	60s ribosomal protein L12			TC162489	Isocitrate dehydrogenase (NAD+) precursor
									TC154538	Pinosylvin Synthase	TC195622	Pectate lyase	CF472987	Enhanced disease susceptibility 1 protein	TC171780	Bax inhibitor-1 like			TC155419	101 kDa heat shock protein	TC166167	Carbonic anhydrase	TC193911	Glutathione peroxidase	TC165509	PaMip-2 (aquaporin)			TC194236	PIN1-like auxin transport protein							TC199081	Eukaryotic translation initiation factor 3 subunit K			TC176629	Pinus taeda anonymous locus 2_7780_01 genomic sequence
									TC171914	40S ribosomal protein SA	BQ700476	Malate dehydrogenase	TC156887	CLL1B clavata1-like receptor S/T protein kinase protein	TC185110	Predicted protein			GW759404	Protein	TC179332	Cbl-interacting protein kinase 5 isoform 1	TC182229	Spermidine synthase	TC167188	Cytokine-induced anti-apoptosis inhibitor fe-s biogenesis			TC181176	Oxysterol-binding partial							TC158307	40s ribosomal protein s30			TC176123	GDP-mannose pyrophosphorylase
									TC156376	Alternative oxidase	TC166038	Phosphoglycerate Kinase	TC183409	Unknown	CT579959	CC-NBS-LRR resistance-like protein			TC187313	Low quality protein: protein kinase chloroplastic-like	TC156582	Ferritin-3, chloroplast precursor	TC160267	Heat shock cognate 70 kDa protein 4-like	TC172385	Nhp2-like protein 1-like			TC161037	PERK1-like protein kinase							TC175850	40s ribosomal protein			TC160932	Pinus taeda anonymous locus 2_9134_01 genomic sequence
									TC161672	Embryonic abundant protein-like	TC182923	Class II RPD3 type histone deacetylase protein	TC181838	Translational activator gcn1	GT239070	Unknown			TC181612	Unknown	TC156556	Predicted: uncharacterized protein loc100824540	TC195940	Glutathione Peroxidase	BE643997	Unknown			TC168923	Serine threonine-protein kinase afc1							TC172434	60s Ribosomal Protein L38			TC196257	DNA helicase, TBP-interacting protein
									TC158949	Pinosylvin Synthase	TC166729	Casein kinase i isoform delta-like	TC172329	Heat shock 70 kDa protein	TC187343	Neudesin precursor			TC160127	Protein kinase chloroplastic-like	TC159859	Carbonic anhydrase	TC156152	Probable pyridoxal biosynthesis protein PDX1	CF389088	Flavonoid biosynthesis oxidoreductase protein			TC163837	Xyloglucan galactosyltransferase katamari1-like							TC188644	60s ribosomal protein L6			BX251693	Enoyl ACP reductase
									TC169975	Clavata 1-like protein	TC171743	Pyruvate decarboxylase-1	CT577951	Ethylene receptor	TC156167	Unknown			TC166415	Aldose 1-Epimerase Family Protein	TC176664	Auxin-induced protein 2	TC174690	Protein kinase chloroplast	TC161283	Chloroplast bromodomain-containing protein			TC160226	Somatic embryogenesis receptor-like kinase 1							CX649114	40S ribosomal protein S6			DR091272	Subtilisin-like protein
									TC189599	Uncharacterized Protein	TC198794	Myo-inositol-1-phosphate synthase	TC164249	Class IV chitinase Chia4-Pa1	TC163966	Unknown			TC177278	40s ribosomal protein sa	TC160466	auxin response factor 6-like	TC167202	Ketopantoate hydroxymethyltransferase 1	FG615375	1-aminocyclopropane-1-carboxylate oxidase 2			TC164865	Green Ripe-Like 1							TC189340	40s ribosomal protein s4-1			TC171042	Non-specific lipid-transfer protein
									TC166735	IAA-amino acid hydrolase ILR1-like 2 precursor	TC156248	Cation transport regulator-like protein 2 isoform 1	TC162136	Thiazole biosynthetic enzyme	TC173837	Chitinase class I			TC160710	Glutathione peroxidase	TC159096	60s ribosomal protein L24	TC163478	Malate dehydrogenase	TC188948	Enoyl ACP reductase			TC175033	TIR-NBS-LRR protein							FE523117	40s ribosomal protein s14			TC190768	Actin 2
									TC196419	Pinosylvin Synthase	TC184479	Ef1d_pimbr ame: full=elongation factor 1-delta short=ef-1-delta ame: full=elongation factor 1b-beta ame: full=eef-1b beta	TC179235	Late embryogenesis abundant protein	TC191015	dormancy auxin associated-like partial			DR744760	Purple acid phosphatase 3 isoform 1	TC157381	Cbl-interacting protein kinase 5 isoform 1	TC155289	Otu domain-containing protein at3g57810-like	TC178249	Dihydrolipoyllysine-residue acetyltransferase component of pyruvate dehydrogenase complex, mitochondrial			TC185341	Phytosulfokine peptide							BE187019	60s ribosomal protein L21			GW771956	Glucosamine-fructose-6-phosphate isomerizing family expressed
									TC172088	Lipoxygenase	TC188805	Proteasome subunit alpha type-4	TC193098	ADP,ATP carrier protein	TC154956	glycerol-3-phosphate dehydrogenase			DR388555	Purple acid phosphatase 3 isoform 2	CT581903	GDP-mannose pyrophosphorylase	TC157571	Amino acid binding	EC428669	Clavata 1-like protein			TC180106	coronitine insensitive 1							DR016397	40s ribosomal protein s3a-like			TC167103	Carotenoid cleavage dioxygenase 1
									TC163752	Pollen allergen CJP38	DR166101	Cytosolic ascorbate peroxidase	CT582170	Myo-inositol-1-phosphate synthase	AW784108	Unknown			TC178864	Embryonic abundant protein-like	DR051355	Ferritin, chloroplast	TC171454	Type b response regulator	TC186819	Cellulose synthase			TC175633	Rop-family small GTPase							TC196036	Ribosomal protein S3 RPS3			TC176231	Threonyl-tRNA mitochondrial
									TC166530	Neoxanthin synthase	TC183948	Cytosolic ascorbate peroxidase	TC188386	Thaumatin-like protein	TC160398	Heat shock 70 kDa mitochondrial-like			TC166201	Aspartate semialdehyde	TC171527	Histidine-containing phosphotransfer protein 1 isoform 1	TC192335	Ubiquitin fusion protein	CR393686	40s ribosomal protein s3a			TC158197	Phospholipase d delta-like							DR057012	60s ribosomal protein L10a-2			FE518970	60s ribosomal protein L17-2-like isoform 1
									DR160811	ATP-binding cassette	TC155835	Protein kinase	TC159413	2-aminoethanethiol dioxygenase-like	TC181163	CC-NBS-LRR resistance-like protein			TC156019	Formate dehydrogenase, mitochondrial precursor	TC185284	Mitogen-activated protein kinase 9-like	TC170217	Brassinosteroid insensitive 1-associated receptor kinase 1	BQ290421	Malate dehydrogenase			TC166887	Beta-amylase chloroplastic-like							TC163608	40s ribosomal protein s11			TC163569	Thaumatin-like protein
									TC160004	Unknown	BQ198489	UDP-apiose/xylose synthase	TC199216	Auxin downregulated-like protein	TC190447	Probable peptide nitrate transporter at3g54450-like			TC184804	Hypothetical protein selmodraft_134406	TC188496	alpha-galactosidase 1	TC184267	Peroxidase 10 precursor	DR179276	Pinosylvin Synthase			TC174190	Serine threonine-protein phosphatase 5							TC166893	40s ribosomal protein s4-3-like			TC157681	Hypothetical protein selmodraft_176660
									TC186863	Alternative oxidase	TC157865	dolichyl-diphosphooligosaccharide--protein glycosyltransferase subunit stt3-like	TC185990	Bax inhibitor 1	CO162810	Auxin downregulated-like protein			TC162711	NADP h oxidase	TC181183	Cbl-Interacting Protein Kinase 5-Like	GW726061	Ubiquitin fusion protein	TC164898	40s ribosomal protein s14			TC177402	Diacylglycerol kinase 5							TC186423	40s ribosomal protein s3-3			TC183207	F-box/LRR-repeat protein 5
									TC184845	Duf246 domain-containing protein at1g04910-like	TC192414	SEC14 cytosolic factor-like	TC157101	Auxin regulated protein	TC184003	Ethylene receptor			TC198583	Prostaglandin e synthase 2	TC192066	Arf-l1 protein	TC178851	Hypothetical protein selmodraft_89062	TC170140	40s ribosomal protein s14			DR683358	Protein phosphatase							TC199101	Protein			TC166238	Late embryogenesis abundant protein
									DR092684	Pinosylvin Synthase	TC199177	NADP -dependent malic enzyme	TC158547	Hva22-like protein	TC171694	Unknown			TC156792	Plastidial w-3 fatty acid desaturase	TC163870	Basic blue	TC180394	Omega-6 fatty acid desaturase	TC187700	Pinus taeda anonymous locus cl104contig2_02 genomic sequence			TC176629	Pinus taeda anonymous locus 2_7780_01 genomic sequence							TC177615	60s ribosomal protein			DR023371	Coronatine insensitive 1
									TC165131	Pinus taeda anonymous locus cl1602contig1_03 genomic sequence	TC163392	Porin voltage-dependent anion-selective channel protein	TC183448	Auxin downregulated-like protein	TC177299	Heat shock protein 17.0			TC154764	Arginine decarboxylase	TC194236	PIN1-like auxin transport protein	TC179853	Formate dehydrogenase 1, mitochondrial precursor	TC159140	Probable nucleolar protein 5-2-like			TC160949	Predicted protein							TC191065	Translational elongation factor 1 subunit Bbeta			TC193329	Actin 2
									TC196465	Calmodulin	TC194738	Mannan endo-1,4-beta-mannosidase 7	DR015375	Thiazole biosynthetic enzyme	TC155463	Bax inhibitor 1			TC166686	Probable aquaporin	TC160226	Somatic embryogenesis receptor-like kinase 1	TC185810	Pinus taeda anonymous locus cl1602contig1_03 genomic sequence	BM492416	HD2 type Histone deacetylase			TC173851	Probable LRR receptor-like serine threonine-protein kinase at5g48740-like							TC158103	60s ribosomal protein L28			TC185628	Isocitrate dehydrogenase (NAD+) precursor
									BE582385	Malate dehydrogenase	TC177757	Aldose 1-	TC195096	Bax inhibitor-1 like	TC165635	U-box domain-containing protein 13			TC161984	Beta-amylase 2	TC164865	Green Ripe-Like 1	TC179210	Enoyl- mitochondrial	TC185663	Trehalose-6-phosphate synthase			TC189387	Protein phosphatase							TC167994	Unknown			TC186289	ADP,ATP carrier protein
									TC188683	Dehydrin 1	TC159994	Leucine-rich repeat protein	TC174992	PDR-like ABC-transporter	TC170845	Amino acid binding			TC187381	Pinosylvin Synthase	TC155098	Stachyose synthase	TC192306	Ubiquitin fusion protein	TC159840	Spermidine synthase			TC164965	Green Ripe-Like 1							DR052474	Translation elongation factor-1 alpha			TC176154	Cysteine proteinase
									TC164934	Thaumatin-like protein	TC177399	Hypothetical protein sorbidraft_01g015590	TC158704	Heat shock protein 70A	CF389549	Alcohol dehydrogenase			TC174045	ACC oxidase	TC180106	coronitine insensitive 1	TC191686	Hypothetical protein foxb_05225	TC161452	Unknown			TC194387	Chitinase class I							TC197943	40s ribosomal protein			TC193270	Pinus taeda anonymous locus cl573contig1_03 genomic sequence
									TC186739	Glutathione peroxidase	TC159117	Beta-xylosidase alpha-l-arabinofuranosidase 2-like	TC179520	Unknown	TC197113	GDP-mannose pyrophosphorylase			TC162570	Tau class glutathione s-transferase	TC175633	Rop-family small GTPase	TC180597	Probable receptor protein kinase tmk1-like	TC190609	Unknown			TC170848	Protein kinase							TC176911	Elongation factor			TC169157	Subtilisin-like protein
									TC173729	Phospholipid-translocating P-type ATPase, flippase family protein, expressed	TC194600	dolichyl-diphosphooligosaccharide--protein glycosyltransferase	TC159111	Heat shock 70 kDa protein	TC163455	EDS1			GT270115	Ser/Thr protein phosphatase family protein, expressed	TC158197	Phospholipase d delta-like	TC174006	Abietadienol/abietadienal oxidase cytochrome p450 720b1	BF186098	Ubiquitin fusion protein			TC192805	DEAD box ATP-dependent RNA helicase							BQ197728	40s ribosomal protein s3-3-like			TC187655	Nicalin precursor, putative
									BE643805	Thioredoxin H-type	TC164198	Histone deacetylase 2	TC194337	Hva22-like protein a	TC182895	Cupredoxin-like protein			TC155931	Expansin	TC164119	Actin 2	TC193212	Thioredoxin H-type	TC165601	Probable protein arginine n-methyltransferase 3-like			TC196936	auxin-responsive protein IAA9							TC187414	40s ribosomal protein s13			TC155999	Ubiquitin carrier protein
									TC156757	Pinosylvin Synthase	TC164013	Tau class glutathione s-transferase	TC171780	Bax inhibitor-1 like	TC185766	Thiazole biosynthetic enzyme			TC155537	40S ribosomal protein SA	TC178409	Peptide transporter ptr3-a	TC154867	S-receptor kinase -like protein	TC167828	Unknown			FN692424	Arf-l1 protein							TC182853	60s ribosomal protein L13e			TC166194	Ankyrin repeat domain
									TC192806	Probable WRKY transcription factor 72-like	TC171931	Gmp synthetase	TC185110	Predicted protein	TC180814	Auxin induced -like protein			TC190823	Sinapyl alcohol dehydrogenase	TC173187	PaMip-2 (aquaporin)	TC179117	Malate dehydrogenase, mitochondrial precursor	TC165523	Unknown			TC154900	BES1/BZR1 homolog protein 4-like							TC169860	60s acidic ribosomal protein p0			TC176951	Hypothetical protein osi_06641
									TC184375	Unknown	TC171765	Type Iiia Membrane Protein Cp-Wap13	CT579959	CC-NBS-LRR resistance-like protein	TC192643	U-box domain-containing protein 40			TC159752	Cystathionine gamma-	TC177402	Diacylglycerol kinase 5	TC171614	RelA/SpoT-like protein	FE520000	Probable pectin methyltransferase qua2-like isoform 1			TC192853	Basic blue							TC172992	40s ribosomal protein s27-2			TC154863	Thaumatin-like protein
									TC174495	Zinc finger protein	TC161801	Alcohol dehydrogenase	GT239070	Unknown	TC165662	Unknown			TC160979	Methyltransferase ddb_g0268948 isoform 1	TC162489	Isocitrate dehydrogenase (NAD+) precursor	TC155353	Asparagine synthetase	TC165357	Acetyl- Partial			DR023371	Coronatine insensitive 1							DR168863	60s ribosomal protein			TC174060	Gonidia forming protein GlsA
									TC193827	Glutathione peroxidase	TC155741	alpha-xylosidase 1-like	TC187343	Neudesin precursor	TC174924	Leucine-rich repeat protein			DR014477	Ubiquitin carboxyl-terminal hydrolase	DR683358	Protein phosphatase	TC190551	Ethylene receptor	TC189785	Predicted protein			TC176653	Hva22-like protein i-like							TC162239	Elongation factor Tu, mitochondrial precursor			TC163583	Peptidyl-prolyl cis-trans isomerase
									GW757577	Amino acid permease 2 isoform 2	DR059426	Cellulose synthase	TC156167	Unknown	TC170686	Class IV chitinase A			DR167706	Pinosylvin Synthase	TC173745	Vacuolar invertase	TC168077	Receptor-protein kinase-like protein	TC171841	Upf0483 protein agap003155			TC155164	Rop-family small GTPase							TC182227	40s ribosomal protein			TC162426	Adenylate kinase b
									TC164415	Upf0483 protein agap003155	TC163977	Alpha-glucan-protein Synthase	TC163966	Unknown	TC163343	Serine threonine-protein kinase			TC195837	Endo-1,4-beta-D-glucanase precursor	TC160949	Predicted protein	TC167313	ATP binding	TC177726	Allene oxide synthase			TC187655	Nicalin precursor, putative							TC161874	Predicted protein			TC188291	Ascorbate peroxidase
									TC173103	Pinosylvin Synthase	TC190127	Reversibly Glycosylated Polypeptide	TC173837	Chitinase class I	TC181365	PERK1-like protein kinase			TC157526	Acid phosphatase	TC176123	GDP-mannose pyrophosphorylase	TC158922	Cytochrome P450 CYPD	TC156005	Arginine decarboxylase			TC188442	Protein kinase Pti1							TC184032	S28 ribosomal protein			TC167917	Rubisco subunit binding-protein beta
									CF478664	Unknown	BI077026	Cytosolic ascorbate peroxidase	TC174684	Cytochrome p450 90a1	TC179542	Unknown			TC169768	Os04g0412300 Protein	TC176688	Cold regulated 413 plasma membrane	TC185824	Dehydration-responsive protein-related	TC160787	Ribosome biogenesis protein			TC165339	Pinus taeda anonymous locus 0_15033_01 genomic sequence							TC188780	60s ribosomal protein L6			TC175911	Non-specific lipid-transfer protein
									TC179804	DNA-binding protein escarola	TC193754	Cazy family gt47	TC191015	dormancy auxin associated-like partial	TC157591	4-coumarate--CoA ligase-like 7			TC160586	Guanine nucleotide-binding protein subunit beta-like protein	TC189387	Protein phosphatase	DR683720	Predicted protein	TC171701	Senescence-associated protein			CX712449	Rop-family small GTPase							TC199368	60s ribosomal protein L34			TC175553	Chaperone protein
									TC188999	Unknown	TC175116	Udp-Arabinose 4-Epimerase 1-Like	TC154956	glycerol-3-phosphate dehydrogenase	TC165487	Auxin induced -like protein			TC156839	Pinosylvin Synthase	TC169044	Betaine aldehyde dehydrogenase	TC172451	Thiazole biosynthetic enzyme	TC176673	proline dehydrogenase 2			TC165432	Mini zinc finger 1							TC196772	Rubber elongation factor			TC158798	T-complex protein 1, alpha subunit
									TC168951	Unknown	CO166849	Cytosolic ascorbate peroxidase	AW784108	Unknown	TC167930	Glutamate synthase (ferredoxin) [Pinus sylvestris]			TC157341	ATP sulfurylase	TC164965	Green Ripe-Like 1	TC164132	Mitogen activated protein kinase 1	TC154820	Disease resistance associated protein			TC194495	P-glycoprotein							FG614382	60s ribosomal protein L40-2			TC167045	ATP-dependent clp protease proteolytic subunit-related protein chloroplastic-like
									TC193941	Low Molecular Weight Heat-Shock Protein	TC181838	Translational activator gcn1	TC160398	Heat shock 70 kDa mitochondrial-like	TC198030	Bax inhibitor 1			TC155371	Chaperonin CPN60- mitochondrial	TC194387	Chitinase class I	TC168092	Nudix hydrolase mitochondrial	GW753124	Transcription factor btf3 homolog			TC182784	Protein phosphatase 2C							TC185076	60S ribosomal protein l28			TC167742	dolichyl-diphosphooligosaccharide--protein glycosyltransferase subunit 1-like
									GW771587	Inward potassium channel alpha subunit	TC172329	Heat shock 70 kDa protein	TC183077	Unknown	TC155647	Pyruvate decarboxylase			AW755154	GDP-mannose 3,5-epimerase 1	TC190768	Actin 2	TC160502	Integral membrane single c2 domain protein	TC170705	Pentatricopeptide repeat-containing			TC155623	Lsd1-like protein							FR730149	60s ribosomal protein L40-2			GT259760	Probable importin subunit beta-4
									TC166159	Sulfite reductase	CO366299	UDP-d-apiose upd-d-xylose synthetase	TC181163	CC-NBS-LRR resistance-like protein	TC164779	F-box family protein			TC156742	Pinus taeda anonymous locus 2_3883_01 genomic sequence	TC196936	auxin-responsive protein IAA9	TC161774	Amino acid binding	TC181478	Nhp2-like protein 1-like			TC188512	Unknown							TC193991	Heat shock protein			TC192243	Succinyl CoA ligase beta subunit-like protein
									TC180340	Unknown	TC164249	Class IV chitinase Chia4-Pa1	TC190447	Probable peptide nitrate transporter at3g54450-like	TC182741	Thaumatin-like protein			GW750732	Lysine histidine transporter	FN692424	Arf-l1 protein	TC158857	Properoxidase precursor	TC168162	Ethylene-responsive element binding factor 4			TC162426	Adenylate kinase b							TC186524	60s ribosomal protein L9			TC164917	Unknown
									BG832530	Respiratory burst oxidase protein 1	TC158379	Udp-Arabinose 4-Epimerase 1	CO162810	Auxin downregulated-like protein	TC159226	Calmodulin-binding receptor-like cytoplasmic kinase			TC188679	LEDI-5c protein	TC154900	BES1/BZR1 homolog protein 4-like	TC155988	Leucine Rich Repeat receptor-like tyrosine-protein kinase at2g41820-like	TC158161	40s ribosomal protein s14			TC179829	Tpx2 (targeting protein for xklp2) protein family							TC158234	60s ribosomal protein L10			TC190785	Phosphofructokinase family protein
									TC176419	Prephenate dehydratase	TC162136	Thiazole biosynthetic enzyme	TC184003	Ethylene receptor	TC166167	Carbonic anhydrase			TC173365	Glutathione peroxidase	TC192853	Basic blue	TC165705	30S ribosomal protein S31, mitochondrial precursor	TC194788	40s ribosomal protein s2			TC171432	Protein phosphatase							FE521110	60s ribosomal protein L23a-like			TC166064	U5 snrnp-specific factor
									TC173946	Dihydrofolate reductase	TC155806	Beta-amylase	TC161613	Auxin-induced protein 5NG4	TC177445	Unknown			TC180968	40S ribosomal protein SA	BE187391	Unknown	BF610347	Acetyl- carboxylase 1-like	TC169058	Pinus taeda anonymous locus cl104contig2_02 genomic sequence			TC175140	Protein binding							TC175512	Auxin induced protein pcnt115 isoform 1			TC162446	Aspartic proteinase
									TC195024	Cystathionine gamma-	TC165983	Casein kinase	TC171694	Unknown	CF386429	Phosphoenolpyruvate carboxykinase			TC185863	Class IV chitinase Chia4-Pa2	DR023371	Coronatine insensitive 1	TC157737	Homocysteine s-methyltransferase	DR021180	3-hydroxy-3-methylglutaryl- synthase			TC179763	Serine threonine-protein kinase							TC166263	60s ribosomal protein L10			TC174264	Aspartic proteinase
									TC196636	Late embryogenesis abundant protein	CT582170	Myo-inositol-1-phosphate synthase	TC177299	Heat shock protein 17.0	TC159859	Carbonic anhydrase			TC195493	Pinosylvin Synthase	TC193329	Actin 2	TC166890	Prephenate dehydratase	TC189311	Ubiquitin fusion protein			TC195459	Microtubule-associated protein							TC166111	Ribosomal protein S3 RPS3			BM492467	Protein disulfide-isomerase precursor
									TC182917	Low molecular weight heat-shock protein	TC167751	Glucan endo-1,3-beta-glucosidase	TC155463	Bax inhibitor 1	TC176633	Ankyrin repeat domain			TC167029	IAA-amino acid hydrolase 10	TC176653	Hva22-like protein i-like	TC155189	Alpha beta fold family expressed	TC170827	10 kDa Chaperonin (small heat shock protein)			TC155977	EDS1							TC199231	Leucoanthocyanidin dioxygenase			TC163149	Ascorbate peroxidase
									DN609106	Cold acclimation protein 1	CT581740	UDP-arabinose 4-epimerase 1	TC165635	U-box domain-containing protein 13	CT581903	GDP-mannose pyrophosphorylase			TC170220	Ser/Thr protein phosphatase family protein, expressed	TC185628	Isocitrate dehydrogenase (NAD+) precursor	TC173979	Copine i	TC176041	Cbs domain-containing protein cbsx5-like			TC188369	Alcohol dehydrogenase							TC165990	60s ribosomal protein L4			TC179092	Ascorbate peroxidase
									DR050103	Heat shock protein 81-1	DR019732	Tau class glutathione s-transferase	TC170845	Amino acid binding	TC155115	Endo-beta-1,4-glucanase			TC164481	Glucanase-like protein	TC157973	Probable glutathione s-transferase	FR730597	Thioredoxin H-Type	TC159103	No apical meristem (NAM)-like protein			TC154808	Auxin responsive protein iaa8-like							TC173001	Structural constituent of ribosome			TC195089	Cysteine proteinase rd21a-like
									TC169448	Ammonium transporter amt2	TC158245	alpha-galactosidase 1	CF389549	Alcohol dehydrogenase	DR051355	Ferritin, chloroplast			TC165900	Thaumatin-like protein	TC155164	Rop-family small GTPase	TC194727	Microsomal glutathione s-	TC167931	6-Phosphofructokinase 2-Like			TC184998	Clavata-like receptor							TC169391	60s ribosomal protein L8			TC171207	Ubiquitin carrier protein
									TC156017	Malate dehydrogenase	TC188672	Glucan endo-1,3-beta-glucosidase 12-like	TC197113	GDP-mannose pyrophosphorylase	TC184203	Heat shock 70 kDa mitochondrial-like			TC168424	RNA recognition motif family protein, expressed	TC160008	Protein vip1 isoform 1	TC159200	Glutathione peroxidase	TC162027	Malate dehydrogenase			TC167140	Serine carboxypeptidase-like protein							TC169005	Ribosomal protein L3			TC167140	Serine carboxypeptidase-like protein
									TC197519	Chaperone protein dnaj 8	DR015375	Thiazole biosynthetic enzyme	TC163455	EDS1	TC156416	Unknown			TC191098	Phosphoenolpyruvate Carboxykinase	TC169157	Subtilisin-like protein	TC168339	Cryptochrome 1	TC174505	40s ribosomal protein s2-3-like			BQ198434	14-3-3 protein							TC194847	Ribosomal protein, small subunit protein 29			BQ198434	14-3-3 protein
									TC165654	Heat shock protein 81-1	TC158847	Aspartic proteinase nepenthesin-1	TC182895	Cupredoxin-like protein	TC176747	LRR receptor-like serine threonine-protein kinase			TC164540	Transferring glycosyl	TC196415	Low quality protein: g3bp-like	CX712846	Calmodulin	TC178243	Probable cellulose synthase a catalytic subunit 3			TC159594	Protein phosphatase							TC162483	40S ribosomal S4 protein			TC184542	Uncharacterized wd repeat-containing
									TC156431	Alcohol dehydrogenase class iii	TC159111	Heat shock 70 kDa protein	TC185766	Thiazole biosynthetic enzyme	DR022386	Translocon-associated protein beta family protein-like			TC155062	Unknown	CX712449	Rop-family small GTPase	GW756904	Heat-shock protein	TC164434	Ribosomal L1 domain containing 1			TC178948	Cbl-interacting protein kinase 5 isoform 1							TC175523	---NA---			CT578128	Chromosome region maintenance protein
									TC156536	Col domain class transcription factor	TC161885	Aspartate mitochondrial	TC180814	Auxin induced -like protein	TC181176	Oxysterol-binding partial			TC157969	Unknown	TC165432	Mini zinc finger 1	AW010181	Calmodulin	TC161611	Magnesium-protoporphyrin ix monomethyl ester oxidative cyclase			TC169221	Ninja-family protein afp3							TC193734	60s ribosomal protein L3			TC185198	Signal Peptidase Complex Subunit 3b-Like
									DR071651	Late embryogenesis abundant protein	TC156468	Cysteine Synthase	TC192643	U-box domain-containing protein 40	TC161037	PERK1-like protein kinase			BE607248	Pinoresinol-lariciresinol reductase	TC194495	P-glycoprotein	TC195576	Abietadienol/abietadienal oxidase cytochrome p450 720b1	TC170750	Selenocysteine methyltransferase			TC161032	Transcriptional factor B3; Auxin response factor							TC156412	Elongation factor 1-delta			TC188506	Dihydrolipoyllysine-residue acetyltransferase component 1 of pyruvate dehydrogenase mitochondrial-like
									TC196250	Unknown	FM945503	Cytosolic ascorbate peroxidase	TC165662	Unknown	TC160226	Somatic embryogenesis receptor-like kinase 1			TC170490	Short-chain type dehydrogenase reductase	TC182784	Protein phosphatase 2C	TC169441	Late embryogenesis abundant protein	TC182947	Probable nucleolar protein 5-2-like			TC157229	SAG101							TC189767	40s ribosomal protein s3-3-like			CF403082	Subtilisin-like protease-like
									TC188472	Galactinol synthase 4	TC155069	Chaperonin 21 precursor	TC174924	Leucine-rich repeat protein	TC184789	Lipoxygenase			TC165884	Pollen allergen CJP38	TC181974	Ferritin-2, chloroplast precursor	TC155922	Calmodulin	GT244470	Iron sulfur cluster assembly protein mitochondrial			TC183657	GTP-binding protein alpha							TC176923	Eukaryotic translation initiation factor			TC194268	Ribosomal RNA methyltransferase nop2-like
									TC199051	Type IIB calcium ATPase	TC158619	Citrate synthase	TC170686	Class IV chitinase A	TC175033	TIR-NBS-LRR protein			TC156149	Acidic ribosomal protein	TC186784	Probable LRR receptor-like serine threonine-protein kinase at1g53430	TC196914	Calmodulin	TC183912	Phenylalanine ammonia lyase-like partial			GW771463	Receptor-like kinase							TC154943	60s ribosomal protein L12			DR119960	Multidrug resistance protein abc transporter family
									TC163531	Galactinol synthase	TC173837	Chitinase class I	TC163343	Serine threonine-protein kinase	TC165876	Prolyl 4-hydroxylase alpha			TC163245	ATP binding	TC183295	6-phosphogluconate dehydrogenase	TC191272	Unknown	TC189699	GDP-D-mannose-3',5'-epimerase			TC186387	Protein kinase							TC167941	40s ribosomal protein s19-3			TC158877	Zinc finger, C3HC4 type family protein, expressed
									TC159558	Ser/Thr protein phosphatase family protein, expressed	TC174684	Cytochrome p450 90a1	TC181365	PERK1-like protein kinase	TC161561	NBS/LRR			TC183323	Beta-amylase	TC167041	Telomere repeat binding factor 1	TC181231	Zeta-carotene desaturase, chloroplast/chromoplast precursor	TC198132	Cellulose synthase 6f			TC194912	Clavata-like receptor							TC170239	40s ribosomal protein s13			TC161400	F-box family protein
									TC171021	Heat shock protein	TC191015	dormancy auxin associated-like partial	TC179542	Unknown	TC180106	coronitine insensitive 1			FG615126	Formate dehydrogenase 2, mitochondrial precursor	TC155623	Lsd1-like protein	TC189451	Ubiquitin fusion protein	TC177343	Nhp2-like protein 1-like			TC191922	Alcohol dehydrogenase							TC180758	Elongation factor 1-alpha			DR688126	Zinc finger family expressed
									TC178542	Ethylene-responsive transcription factor 3	TC161692	Chaperonin 21 precursor	TC157591	4-coumarate--CoA ligase-like 7	TC195444	Glutamate/malate translocator			TC199221	Cinnamyl alcohol dehydrogenase	TC183714	Probable glutathione s-transferase	TC160285	Acyl-activating enzyme 8	TC174211	Transcription factor as1			BG317596	Basic blue protein							TC182342	Translational elongation factor 1 subunit Bbeta			TC175646	Chaperonin containing t-complex protein gamma
									TC159160	Zinc finger protein gis2-like	TC154956	glycerol-3-phosphate dehydrogenase	TC165487	Auxin induced -like protein	TC159548	Unknown			TC161177	Pollen allergen CJP38	TC179829	Tpx2 (targeting protein for xklp2) protein family	TC165843	Probable rRNA-processing protein EBP2 homolog	TC156567	Unnamed protein product			DR688126	Zinc finger family expressed							BQ701885	Unknown			TC199267	Unknown
									TC157240	Sulfite reductase	TC188452	20 kDa chloroplastic-like	TC167930	Glutamate synthase (ferredoxin) [Pinus sylvestris]	TC178409	Peptide transporter ptr3-a			TC163609	Pollen allergen CJP38	TC171432	Protein phosphatase	TC187017	Receptor protein kinase PERK1-like protein	TC185151	Asparagine Synthetase			TC175564	Bax inhibitor 1							GW765943	60s ribosomal protein L7a			TC197001	HEAT
									TC176682	RNA recognition motif family protein, expressed	TC155764	Reductase-like protein	TC198030	Bax inhibitor 1	TC158781	Thaumatin-like protein			TC162510	Inorganic pyrophosphatase 2	TC190115	ferritin [Pinus taeda]	TC172794	Phenylalanine ammonia lyase	TC185741	Trehalose-6-phosphate synthase			TC199267	Unknown							TC177660	Ribosomal protein s7			TC157699	Ribosome biogenesis regulatory protein
									DR025377	Pinosylvin Synthase	TC160398	Heat shock 70 kDa mitochondrial-like	TC155647	Pyruvate decarboxylase	TC159236	Glucose-6-phosphate phosphate-translocator			TC168373	Trehalose-6-phosphate synthase	TC179763	Serine threonine-protein kinase	TC162982	Cp10-like protein	BQ696271	UDP-glucose dehydrogenase			TC154573	Glucan endo-1,3-beta-glucosidase 14-like							TC170233	60s ribosomal protein L10			TC168409	dnaj Heat shock family protein
									TC169717	Water deficit stress inducible protein LP3-2	TC183077	Unknown	TC164779	F-box family protein	TC173745	Vacuolar invertase			TC160260	Unknown	TC155977	EDS1	TC173351	TIR-NBS-LRR protein	TC185372	Potassium channel			TC168409	dnaj Heat shock family protein							AW010654	60s ribosomal protein L18-2-like			TC196793	F-box lrr-repeat protein 14
									TC156837	Uncharacterized Protein	GW741184	Xyloglucan glycosyltransferase 4	TC182741	Thaumatin-like protein	TC160949	Predicted protein			H75055	3-ketoacyl- synthase	GW765989	Unknown	TC180353	Thiazole biosynthetic enzyme	TC198207	Aspartate semialdehyde			TC171002	Clavata-like receptor							TC160208	Ubiquitin-40s ribosomal protein s27a isoform 1			TC155258	Cellular nucleic acid binding
									TC168543	Probable e3 ubiquitin-protein ligase bah1-like	TC177328	Receptor-like kinase	TC157039	Unknown	TC176123	GDP-mannose pyrophosphorylase			TC170208	Ser/Thr protein phosphatase family protein, expressed	BQ697661	Probable methyltransferase pmt20-like	TC194029	Protein kinase chloroplastic	TC166628	nitrite reductase [Pinus sylvestris]			TC158156	Tubulin beta-1 chain							TC191384	60s ribosomal protein L5b			TC156463	Ankyrin-repeat protein
									TC187638	Low molecular weight heat-shock protein	TC169199	PaMip-2 (aquaporin)	TC159226	Calmodulin-binding receptor-like cytoplasmic kinase	TC194387	Chitinase class I			BI416736	Unknown	TC154808	Auxin responsive protein iaa8-like	TC163403	Unknown	AA556887	Nuclear RNA binding protein											TC172613	60s ribosomal protein L37a			TC158156	Tubulin beta-1 chain
									TC182866	Nascent polypeptide-associated complex subunit alpha-like protein	TC199122	L-ascorbate peroxidase chloroplastic-like isoform 1	TC166167	Carbonic anhydrase	TC195329	Phosphoenolpyruvate carboxykinase			TC175348	Hyoscyamine 6-dioxygenase	TC162211	Probable glutathione s-transferase	TC166454	Malate dehydrogenase, mitochondrial precursor	TC182229	Spermidine synthase											TC162976	40s ribosomal protein s13			TC157900	Predicted protein
									TC168683	Unknown	TC161613	Auxin-induced protein 5NG4	TC177445	Unknown	TC159346	Glutamate/malate translocator			TC184935	101 kDa heat shock protein	BQ198434	14-3-3 protein	TC165388	Unknown	TC190021	Ribosomal L1 domain containing 1											AW011379	60s ribosomal protein L27a-3			TC171267	Unknown
									TC157731	Pinosylvin Synthase	TC157959	Xylosyltransferase 2-like	CF386429	Phosphoenolpyruvate carboxykinase	TC196936	auxin-responsive protein IAA9			TC163271	Pinosylvin Synthase	TC194277	Leucoanthocyanidin dioxygenase	TC172461	Leucine Rich Repeat receptor protein kinase exs	TC156038	Glucose-1-phosphate adenylyltransferase											TC156935	40s ribosomal protein s19-3			TC174062	Protein family-like
									TC191966	Prephenate dehydratase	TC164109	Glucose-1-Phosphate Adenylyltransferase	TC156231	Unknown	TC154665	Phosphoenolpyruvate carboxykinase			TC160074	Pinosylvin Synthase	TC159594	Protein phosphatase	TC182676	Choline dehydrogenase	TC156152	Probable pyridoxal biosynthesis protein PDX1											BI416831	Predicted protein			TC179464	Ribonucleoside-diphosphate reductase
									FR730949	Beta-amylase	TC192163	alpha-galactosidase 1	TC159859	Carbonic anhydrase	TC192254	Zip family metal transporter			TC160460	Unknown	TC178948	Cbl-interacting protein kinase 5 isoform 1	TC176501	Unknown	TC176396	Asparagine Synthetase											TC158726	Eukaryotic translation initiation factor 2 subunit 3			TC166514	Ribosome biogenesis protein bop1 homolog
									TC156492	e3 Ubiquitin-protein ligase rglg2	TC165635	U-box domain-containing protein 13	TC176633	Ankyrin repeat domain	TC157818	glycerol-3-phosphate dehydrogenase			CX648248	Formate dehydrogenase, mitochondrial precursor	TC169221	Ninja-family protein afp3	TC189790	Metallothionein-like protein	TC174690	Protein kinase chloroplast											AW042715	Ubiquitin/ribosomal protein 27a			TC168967	Subtilisin-like protein
									GW744264	Alcohol dehydrogenase	TC167468	Unknown	CT581903	GDP-mannose pyrophosphorylase	TC160090	Universal stress protein a-like protein			TC167171	Pinus taeda anonymous locus 2_9400_01 genomic sequence	TC161032	Transcriptional factor B3; Auxin response factor	TC183829	Auxin induced protein pcnt115 isoform 3	TC158968	Acetolactate small											CX646983	Acidic ribosomal protein			TC173730	Subtilisin-like protease
									TC185708	Ribosomal protein L23	TC197586	Cysteine synthase	TC155115	Endo-beta-1,4-glucanase	CV032868	Pectin methylesterase			TC159686	Phospholipase A2 precursor	TC178990	Unknown	TC192169	Cyclin-dependent kinase g-2, cdkg 2	TC162301	Pinus taeda anonymous locus cl104contig2_02 genomic sequence											TC168212	60s acidic ribosomal protein p0			TC190336	Enoyl ACP reductase
									TC165509	PaMip-2 (aquaporin)	TC163664	Alpha-galactosidase	DR051355	Ferritin, chloroplast	TC163569	Thaumatin-like protein			TC191457	Brassinosteroid-Regulated Protein Bru1	TC157989	Acidic mammalian chitinase-like	TC188143	Calmodulin	TC167163	Type 2 diacylglycerol acyltransferase											TC168512	60s ribosomal protein L10
									TC162145	Malate dehydrogenase	CT582298	probable sucrose-phosphate synthase 2-like	TC184203	Heat shock 70 kDa mitochondrial-like	DR023371	Coronatine insensitive 1			BX682909	60s ribosomal protein L15	TC157229	SAG101	TC194759	Auxin aluminum responsive-like protein	TC167202	Ketopantoate hydroxymethyltransferase 1											TC190351	Predicted protein
									BE643997	Unknown	TC191002	Glucan endo-1,3-beta-glucosidase	TC156416	Unknown	TC155657	Universal stress protein a-like protein			TC167620	Probable peptide nitrate transporter at1g59740-like	TC198244	Unknown	TC160446	Receptor-like kinase	TC163478	Malate dehydrogenase											TC170756	Ribosomal protein L19
									TC162177	nodulin MtN3 family protein	TC196508	Reductase-like protein	TC176747	LRR receptor-like serine threonine-protein kinase	TC157182	Glutamate-cysteine ligase			TC177774	Protein	TC183657	GTP-binding protein alpha	TC161911	Cytokinin oxidase	TC162980	Gata binding protein 1											TC165350	Unknown
									CF389088	Flavonoid biosynthesis oxidoreductase protein	TC169187	Carbamoyl-phosphate synthase large chain-like	TC189141	Spermine synthase	TC176154	Cysteine proteinase			TC182382	Unknown	GW771463	Receptor-like kinase	TC185163	Elongation factor 1-alpha	TC155289	Otu domain-containing protein at3g57810-like											TC198502	60s ribosomal protein L12
									TC158669	Heat shock 70 kDa protein	TC155106	Ascorbate peroxidase [Pinus strobus]	DR022386	Translocon-associated protein beta family protein-like	TC160008	Protein vip1 isoform 1			TC189241	Low molecular weight heat-shock protein	TC158734	Auxin downregulated-like partial	TC177291	Cytosolic ascorbate peroxidase	TC159928	Translational elongation factor Tu											TC173372	60s ribosomal protein
									FG615375	1-aminocyclopropane-1-carboxylate oxidase 2	TC155521	Leucine Rich Repeat family protein	TC181176	Oxysterol-binding partial	TC174204	Cyclin t1			TC168560	60s ribosomal protein L15	BG317596	Basic blue protein	TC175271	Cryptochrome 1a	TC171454	Type b response regulator											GW726071	40s ribosomal protein s23
									TC188948	Enoyl ACP reductase	TC163607	Histone H3	TC161037	PERK1-like protein kinase	TC166194	Ankyrin repeat domain			TC178104	At3g11320	TC157095	Protein vip1 isoform 1	TC175357	T-complex protein 1 subunit beta	TC192335	Ubiquitin fusion protein											TC182976	60s ribosomal protein L13a
									TC156863	PaMip-2 (aquaporin)	TC197113	GDP-mannose pyrophosphorylase	TC160226	Somatic embryogenesis receptor-like kinase 1	TC167317	Amino acid binding			TC158729	Pentatricopeptide repeat-containing	DR688126	Zinc finger family expressed	TC164810	Short-chain type dehydrogenase reductase	TC185312	Unknown											TC175681	60s ribosomal protein L10
									TC186819	Cellulose synthase	TC157416	Acetyl-CoA carboxylase	TC184789	Lipoxygenase	TC159668	Endo-beta-1,4-glucanase			TC167043	Pinus taeda anonymous locus 2_3883_01 genomic sequence	TC156465	Protein phosphatase type-2C	TC165285	Anamorsin homolog	TC155965	60s ribosomal protein L23											FE524194	60s ribosomal protein L15
									DR109871	NtPRp27	TC176926	Probable xyloglucan glycosyltransferase 6-like	TC175033	TIR-NBS-LRR protein	BQ107033	Unknown			TC162903	Probable calcium-binding protein cml49-like	TC175564	Bax inhibitor 1	TC185061	Bifunctional aspartokinase homoserine dehydrogenase 1	TC155013	Glycine-rich protein											TC155810	60s ribosomal protein L7a
									BQ290421	Malate dehydrogenase	TC185766	Thiazole biosynthetic enzyme	TC165876	Prolyl 4-hydroxylase alpha	TC176951	Hypothetical protein osi_06641			TC165195	Protein cobra	TC154573	Glucan endo-1,3-beta-glucosidase 14-like	CO366674	Enhanced disease susceptibility 1 protein	TC174796	40s ribosomal protein s14											TC163225	40s ribosomal protein s3-3-like
									TC180618	DEAD-box ATP-dependent RNA helicase 53	TC173315	Neutral invertase 5	TC161561	NBS/LRR	TC181974	Ferritin-2, chloroplast precursor			TC158058	Unknown	TC172366	Opc-8:0 ligase1	TC187211	Pantoate-beta-alanine ligase	TC177586	NBS/LRR											TC166200	Elongation factor 2
									DR179276	Pinosylvin Synthase	TC192643	U-box domain-containing protein 40	TC180106	coronitine insensitive 1	TC154863	Thaumatin-like protein			TC154601	Senescence-associated protein	TC158156	Tubulin beta-1 chain	TC164665	2-oxoisovalerate dehydrogenase alpha mitochondrial expressed	TC182478	Similarity to RNA binding protein											TC180248	Ribosomal protein L35
									TC188152	Thaumatin-like protein	TC174924	Leucine-rich repeat protein	TC175633	Rop-family small GTPase	TC186784	Probable LRR receptor-like serine threonine-protein kinase at1g53430			TC168602	10 kDa Chaperonin (small heat shock protein)	CF394444	Ferritin	BX682581	Thioredoxin H-type	GW726061	Ubiquitin fusion protein											TC184994	60s ribosomal protein L5a
									BM492416	HD2 type Histone deacetylase	TC173888	Glucan endo-1,3-beta-glucosidase isoform 1	TC195444	Glutamate/malate translocator	TC158506	Prolyl 4-hydroxylase alpha			TC175745	Nodulin family protein			TC170342	Beta-amylase	CF474767	Auxin influx transport protein											TC171875	Rps3
									TC156698	Heat shock protein	TC195778	Leaf senescence related protein-like	TC159548	Unknown	TC155623	Lsd1-like protein			TC176534	Receptor-like protein kinase-like protein			TC154935	Spermine synthase	TC160614	RNA recognition motif family protein, expressed											TC188333	60s ribosomal protein L12
									TC159840	Spermidine synthase	TC170686	Class IV chitinase A	TC178409	Peptide transporter ptr3-a	TC194521	Allene oxide cyclase chloroplastic-like			TC154538	Pinosylvin Synthase			TC187850	Serine threonine-protein kinase	TC179036	40s ribosomal protein s14											GW725757	Unknown
									TC161452	Unknown	GT247683	Ribophorin ii family protein	TC166887	Beta-amylase chloroplastic-like	TC167917	Rubisco subunit binding-protein beta			TC171914	40S ribosomal protein SA			TC188814	Sinapyl alcohol dehydrogenase	TC164031	ATP-dependent RNA helicase											TC183943	Elongation factor 1-gamma partial
									TC166098	Ribosomal protein L23	AW010367	Mitochondrial phosphate transporter	TC158781	Thaumatin-like protein	TC180047	ATP binding			TC190186	Oligopeptide transporter OPT superfamily			TC157777	Beta-amylase	TC185810	Pinus taeda anonymous locus cl1602contig1_03 genomic sequence											TC184479	Ef1d_pimbr ame: full=elongation factor 1-delta short=ef-1-delta ame: full=elongation factor 1b-beta ame: full=eef-1b beta
									TC174197	probable aquaporin	TC163343	Serine threonine-protein kinase	TC159236	Glucose-6-phosphate phosphate-translocator	TC167582	Glycosyl hydrolase family 9 protein			BF169833	Oligopeptide transporter OPT superfamily			TC164286	GTP pyrophosphokinase-like	TC171586	Pinus taeda anonymous locus 2_5173_01 genomic sequence											GT246789	Eukaryotic translation initiation factor 2 subunit alpha
									TC190609	Unknown	TC181365	PERK1-like protein kinase	TC173745	Vacuolar invertase	TC179763	Serine threonine-protein kinase			TC161672	Embryonic abundant protein-like			TC185176	NAD kinase	TC164664	F-box family protein											TC155105	60s ribosomal protein L13a
									BF186098	Ubiquitin fusion protein	BF609284	Unnamed protein product	TC160949	Predicted protein	TC167104	Probable histone H2A.2			TC158949	Pinosylvin Synthase			TC157972	Alcohol Dehydrogenase	TC179210	Enoyl- mitochondrial											TC154562	Ribosomal protein L3
									TC163983	Heat shock protein 81-1	TC173385	CBS1	TC176123	GDP-mannose pyrophosphorylase	TC155977	EDS1			TC169975	Clavata 1-like protein			DR051460	Cinnamoyl- reductase 1-like	TC159720	40s ribosomal protein s3a											GW764379	60s ribosomal protein L8
									AW010978	6-phosphogluconate dehydrogenase	TC172462	Hypothetical protein selmodraft_81583	TC156486	Biotin carboxylase	TC182088	Defensin			TC166735	IAA-amino acid hydrolase ILR1-like 2 precursor			DR089737	Receptor-like kinase	TC192306	Ubiquitin fusion protein											AW010252	Ubiquitin fusion protein
									TC167828	Unknown	TC190920	Protein-tyrosine phosphatase mitochondrial mitochondrial	TC194387	Chitinase class I	TC162735	dolichyl-diphosphooligosaccharide--protein glycosyltransferase subunit stt3			TC196419	Pinosylvin Synthase			TC175164	Alcohol dehydrogenase	TC174006	Abietadienol/abietadienal oxidase cytochrome p450 720b1											TC156743	60s acidic ribosomal protein p0
									TC165523	Unknown	TC155647	Pyruvate decarboxylase	TC195329	Phosphoenolpyruvate carboxykinase	TC188369	Alcohol dehydrogenase			TC172088	Lipoxygenase			TC154539	Alcohol dehydrogenase	TC187716	Nhp2-like protein 1-like											TC199168	60s ribosomal protein L7a
									TC164459	Peroxidase-like partial	TC165042	ATP phosphoribosyltransferase	TC159346	Glutamate/malate translocator	BM492467	Protein disulfide-isomerase precursor			TC163752	Pollen allergen CJP38			TC169908	10 kDa Chaperonin (small heat shock protein)	TC179117	Malate dehydrogenase, mitochondrial precursor											TC174401	Eukaryotic translation initiation factor 2 subunit alpha
									TC177037	Voltage-dependent anion-selective	TC181841	Protein transport protein sec61 subunit alpha-like	TC154665	Phosphoenolpyruvate carboxykinase	TC195089	Cysteine proteinase rd21a-like			TC166530	Neoxanthin synthase			TC157476	Nudix hydrolase mitochondrial	TC171614	RelA/SpoT-like protein											TC197941	60s ribosomal protein L27a-3
									TC171841	Upf0483 protein agap003155	TC157039	Unknown	TC192254	Zip family metal transporter	TC184998	Clavata-like receptor			BQ696255	Glucose-methanol-choline oxidoreductase			TC154569	4-Hydroxyphenylpyruvate Dioxygenase	DR078925	Transcription factor BTF3 homolog											TC175810	40s ribosomal protein s3-3
									TC177726	Allene oxide synthase	TC176831	Glycosyl hydrolase-like partial	TC157818	glycerol-3-phosphate dehydrogenase	TC173269	Ubiquitin-protein pub17			DR160811	ATP-binding cassette			TC193427	Thiazole biosynthetic enzyme	TC175906	Galactinol synthase											TC182723	40s ribosomal protein s30
									TC156005	Arginine decarboxylase	TC185856	Protein	TC160090	Universal stress protein a-like protein	TC169579	Serine hydroxymethyltransferase			TC160004	Unknown			CX714936	Subtilisin-like proteinase-like	TC155353	Asparagine synthetase											TC177190	40s ribosomal protein
									TC190346	Low molecular weight heat-shock protein	CX652486	Cysteine synthase	CV032868	Pectin methylesterase	TC157229	SAG101			DR092684	Pinosylvin Synthase			TC159843	Alcohol Dehydrogenase	TC190551	Ethylene receptor											TC163313	Eukaryotic translation initiation factor 2 subunit alpha
									TC171701	Senescence-associated protein	TC159050	Tau class glutathione s-transferase	TC163569	Thaumatin-like protein	TC191978	Predicted: cyclin-t1-5-like			TC165131	Pinus taeda anonymous locus cl1602contig1_03 genomic sequence			TC166604	Multidrug resistance-associated protein 4	TC174263	Predicted protein											GT238095	Ubiquitin fusion protein
									TC192077	Pinus taeda anonymous locus 2_3682_01 genomic sequence	TC197468	Mitochondrial phosphate transporter	DR023371	Coronatine insensitive 1	TC176192	Histone H2A			TC196465	Calmodulin			TC175059	Bifunctional Epoxide Hydrolase 2-Like	TC197923	Unknown											BX681729	Ubiquitin-40s ribosomal protein s27a isoform 1
									TC194898	Pathogenesis-Related Protein 10	TC165159	Indole-3-acetate o-methyltransferase 1-like	TC155657	Universal stress protein a-like protein	GT265885	Late embryogenesis abundant protein			BE582385	Malate dehydrogenase			TC174932	Unknown	TC194171	40s ribosomal protein s4											AW985297	60s ribosomal protein L15
									TC154820	Disease resistance associated protein	CF386429	Phosphoenolpyruvate carboxykinase	TC157182	Glutamate-cysteine ligase	TC191922	Alcohol dehydrogenase			TC197070	Adipocyte plasma membrane-associated isoform 4			TC184232	Cp10-like protein	TC164224	Phosphatidylinositol:ceramide inositolphosphotransferase											TC167211	40S ribosomal S4 protein
									GW753124	Transcription factor btf3 homolog	BQ634224	Fructokinase	TC176154	Cysteine proteinase	TC157095	Protein vip1 isoform 1			TC179808	Qa-Snare, Sso1/Syntaxin1-Type, Syp12a-Group			TC154778	Calcium-dependent protein kinase	TC185824	Dehydration-responsive protein-related											TC167689	60s ribosomal protein L31
									TC193000	Calcium dependent protein kinase 14	TC178147	Malate dehydrogenase	TC155164	Rop-family small GTPase	TC175564	Bax inhibitor 1			TC180838	Protein tify 6b-like			TC191027	Unknown	DR683720	Predicted protein											TC186082	Eukaryotic translation elongation
									TC189311	Ubiquitin fusion protein	TC176746	Probable fructokinase-4	TC160008	Protein vip1 isoform 1	TC199267	Unknown			FR730400	Protein			CF399306	EDS1	TC172451	Thiazole biosynthetic enzyme											TC186132	40s ribosomal protein s18-like
									TC170827	10 kDa Chaperonin (small heat shock protein)	TC159997	L-ascorbate oxidase homolog	TC174204	Cyclin t1	TC174648	Predicted protein			TC164934	Thaumatin-like protein			TC173201	Unknown	TC164132	Mitogen activated protein kinase 1											TC155148	Eukaryotic translation initiation factor 3 subunit K
									TC176041	Cbs domain-containing protein cbsx5-like	CT581903	GDP-mannose pyrophosphorylase	TC166194	Ankyrin repeat domain	TC187809	Hypothetical protein selmodraft_118425			TC186739	Glutathione peroxidase			TC180031	Ferritin, chloroplast	TC168092	Nudix hydrolase mitochondrial											TC182458	40s ribosomal protein
									TC160524	Glucokinase	TC155115	Endo-beta-1,4-glucanase	TC167317	Amino acid binding	TC168409	dnaj Heat shock family protein			TC193628	Protein			TC164674	Dihydrolipoyllysine-residue acetyltransferase component 2 of pyruvate dehydrogenase complex, mitochondrial precursor	TC165977	At1g04920/F13M7_7											TC154565	60s Ribosomal Protein L17-2-Like
									TC180577	Glutathione peroxidase	FG617140	Probable cyclic nucleotide-gated ion channel 5-like	TC159668	Endo-beta-1,4-glucanase	TC172366	Opc-8:0 ligase1			TC156757	Pinosylvin Synthase			DR016509	4-coumarate--CoA ligase-like 5	TC171235	2-oxoglutarate dehydrogenase E2 subunit											TC175871	Elongation factor 1-alpha
									TC162027	Malate dehydrogenase	TC196609	Class IV chitinase A	CX712449	Rop-family small GTPase	TC171002	Clavata-like receptor			TC174495	Zinc finger protein			TC159584	Ripening-related protein	TC158589	Protein phosphatase											GW725705	Acidic ribosomal protein
									TC160205	Mitochondrial outer membrane protein porin of 36 kda-like	TC184203	Heat shock 70 kDa mitochondrial-like	TC194495	P-glycoprotein	TC156463	Ankyrin-repeat protein			TC193827	Glutathione peroxidase			TC163372	Phage head-tail adaptor family protein, expressed	TC179396	Phd finger family protein											TC174309	Pinus taeda anonymous locus 2_1023_01 genomic sequence
									DR746310	Thaumatin-like protein	TC191441	DNA helicase, TBP-interacting protein	BQ107033	Unknown	TC173196	Argonaute/Zwille-like protein			BG275139	Trehalose-6-phosphate synthase			TC162706	Cystathionine gamma-	TC155321	NAC family protein											TC174208	60s ribosomal protein L10a-2
									TC184055	Chaperone protein htpg family protein	TC166774	Embryonic element binding Factor 7	TC176951	Hypothetical protein osi_06641					GW757577	Amino acid permease 2 isoform 2			TC155175	Serine threonine-protein kinase	TC185354	Topless-related protein 1-like											TC196938	40s Ribosomal Protein S23-Like
									TC168704	Pathogenesis-related protein PR10 protein	TC188496	alpha-galactosidase 1	TC181974	Ferritin-2, chloroplast precursor					TC164415	Upf0483 protein agap003155			TC167994	Unknown	TC164077	Orotidine 5 -phosphate decarboxylase											TC190445	60s ribosomal protein L31
									TC195661	Cbs domain-containing protein cbsx5-like	TC176747	LRR receptor-like serine threonine-protein kinase	TC154863	Thaumatin-like protein					TC164983	Transcription factor gte7-like			TC155435	3-Hydroxy-3-Methylglutaryl-Coa-Synthase	TC155988	Leucine Rich Repeat receptor-like tyrosine-protein kinase at2g41820-like											TC166131	40s ribosomal protein
									TC159350	Class IV chitinase Aa	TC156980	sec14 cytosolic factor family protein phosphoglyceride transfer family protein isoform 2	TC186784	Probable LRR receptor-like serine threonine-protein kinase at1g53430					TC157364	Cinnamyl alcohol dehydrogenase			TC155688	La protein 1	TC174942	60s ribosomal protein L4											DR110205	60s ribosomal protein L17-2
									TC175669	CC-NBS-LRR resistance-like protein	TC189141	Spermine synthase	TC158506	Prolyl 4-hydroxylase alpha					TC184599	Alpha-1,6-xylosyltransferase			TC197972	Squamosa promoter-binding	BF610347	Acetyl- carboxylase 1-like											TC176383	60s ribosomal protein L38-like
									CR394078	Pollen allergen CJP38	TC193018	glycerol-3-phosphate dehydrogenase mitochondrial-like	TC155623	Lsd1-like protein					TC190157	60s ribosomal protein L15			TC155675	Cp10-like protein	TC164946	Homeobox transcription factor KN2											TC167519	60s ribosomal protein L31
									TC174211	Transcription factor as1	TC165220	Histone H3	TC194521	Allene oxide cyclase chloroplastic-like					TC173103	Pinosylvin Synthase			TC178067	Pinus taeda anonymous locus cl2198contig1_02 genomic sequence	TC168948	Galactinol synthase											TC197256	40s ribosomal protein s19-1
									CO368874	Glutathione peroxidase	BM428162	Alpha-galactosidase	TC167917	Rubisco subunit binding-protein beta					CF478664	Unknown			TC176294	Pti1-like tyrosine-protein kinase 3-like	TC158934	Alpha-(1,4)-fucosyltransferase											DR388477	Ribosomal protein l17
									TC188819	Glutathione peroxidase	TC161037	PERK1-like protein kinase	TC165697	Unknown					TC179804	DNA-binding protein escarola			DR052474	Translation elongation factor-1 alpha	TC166047	Patellin-4 isoform 1											TC196174	Ribosomal protein l17
									TC195991	Ribosomal protein L23	TC164098	Mevalonate kinase-like	TC180047	ATP binding					TC169878	Non-cyanogenic beta-glucosidase precursor			TC172078	Protein disulfide isomerase	TC157737	Homocysteine s-methyltransferase											AL749999	40s ribosomal protein s23
									TC157725	RNA binding	TC181995	Brain protein 44-like protein	TC167582	Glycosyl hydrolase family 9 protein					TC168951	Unknown			TC156234	Probable Galactinol--Sucrose Galactosyltransferase 2-Like	TC166890	Prephenate dehydratase											BX253381	---NA---
									TC193911	Glutathione peroxidase	TC173588	T-complex protein 1, alpha subunit	TC179763	Serine threonine-protein kinase					TC165966	2-nitropropane dioxygenase family			TC181824	Cinnamyl alcohol dehydrogenase	TC160588	60s ribosomal protein L23											TC182259	60s ribosomal protein
									TC168953	nodulin MtN3 family protein	TC178223	Laccase	TC167104	Probable histone H2A.2					GW771587	Inward potassium channel alpha subunit			CT580909	Cryptochrome 1	TC163081	Probable adenylate kinase chloroplastic-like											TC195469	Unknown
									TC157065	GTP pyrophosphokinase-like	TC158070	Beta-1,3-glucanase-like protein	TC155977	EDS1					FE523297	Pectate lyase 2			TC156571	Unknown	TC194727	Microsomal glutathione s-											TC197625	Set1 ash2 histone methyltransferase complex subunit ash2-like
									TC160267	Heat shock cognate 70 kDa protein 4-like	TC163837	Xyloglucan galactosyltransferase katamari1-like	TC182088	Defensin					TC166159	Sulfite reductase			TC185508	Amino acid permease	TC155628	Iron sulfur cluster assembly protein mitochondrial											TC170659	Serine threonine-protein kinase afc1
									TC169564	Crt homolog 1-like	BX249651	Probable polygalacturonase-like	TC162735	dolichyl-diphosphooligosaccharide--protein glycosyltransferase subunit stt3					TC180340	Unknown			DR077984	Brassinosteroid Biosynthetic Protein Dwarf1	TC170915	Sucrose-phosphate synthase isoform B											TC181838	Translational activator gcn1
									TC195940	Glutathione Peroxidase	TC155098	Stachyose synthase	TC188369	Alcohol dehydrogenase					BG832530	Respiratory burst oxidase protein 1			TC176757	Pseudo response regulator	TC186789	Pinus taeda anonymous locus 2_5173_01 genomic sequence											TC155656	Eukaryotic translation initiation factor
									TC156152	Probable pyridoxal biosynthesis protein PDX1	TC175633	Rop-family small GTPase	BM492467	Protein disulfide-isomerase precursor					TC176419	Prephenate dehydratase			TC198907	Unknown	TC158960	Galactinol synthase											BE662569	60s ribosomal protein L11
									TC161116	LP3-1	TC165621	Malate dehydrogenase	TC195089	Cysteine proteinase rd21a-like					TC173946	Dihydrofolate reductase			TC159083	Rio kinase	TC181532	H/ACA ribonucleoprotein complex subunit 2-like protein											CT579122	Unknown
									TC163478	Malate dehydrogenase	TC166287	T-complex protein 1, alpha subunit	TC184998	Clavata-like receptor					TC195024	Cystathionine gamma-			TC158511	2OG-Fe(II) oxygenase	TC185182	40s ribosomal protein s17											TC184486	60s ribosomal protein L18a
									CX649469	Heat shock protein	TC155635	Probable importin subunit beta-4	TC173269	Ubiquitin-protein pub17					TC161665	Adipocyte plasma membrane-associated isoform 1			FG614382	60s ribosomal protein L40-2	TC166940	SCARECROW-like protein 1											TC196742	60s ribosomal protein L13a
									TC157571	Amino acid binding	TC164119	Actin 2	TC169579	Serine hydroxymethyltransferase					TC162981	Mitochondrial import receptor subunit tom20			TC162493	Leucine Rich Repeat receptor-like protein kinase tdr-like	TC175628	Abi5-like protein											TC190095	60s ribosomal protein L24
									TC192335	Ubiquitin fusion protein	TC166887	Beta-amylase chloroplastic-like	TC157229	SAG101					DR050103	Heat shock protein 81-1			TC185565	4-Hydroxyphenylpyruvate Dioxygenase	TC155986	Protein											TC172334	60s ribosomal protein L36
									TC185312	Unknown	TC157918	Pfkb-Type Carbohydrate Kinase Family Protein	TC165122	Multicopper oxidase					TC169448	Ammonium transporter amt2			FR730149	60s ribosomal protein L40-2	TC191272	Unknown											DR019633	40s ribosomal protein s16
									TC155013	Glycine-rich protein	TC174654	Predicted protein	TC191978	Predicted: cyclin-t1-5-like					TC190872	3-hydroxy-3-methylglutaryl- synthase			TC193888	Malate dehydrogenase	TC181231	Zeta-carotene desaturase, chloroplast/chromoplast precursor											TC166427	40s ribosomal protein s16
									TC185563	Late embryogenesis abundant protein	TC193056	Cellulose Synthase	TC176192	Histone H2A					TC166115	Pinus taeda anonymous locus cl104contig2_02 genomic sequence			CX650692	Mevalonate disphosphate decarboxylase	TC189451	Ubiquitin fusion protein											TC195376	40s ribosomal protein s3-3-like
									TC170217	Brassinosteroid insensitive 1-associated receptor kinase 1	TC159236	Glucose-6-phosphate phosphate-translocator	GT265885	Late embryogenesis abundant protein					TC156017	Malate dehydrogenase			TC160053	Cytochrome P450 CYPA	TC160285	Acyl-activating enzyme 8											TC166096	Ubiquitin-40s ribosomal protein s27a isoform 1
									TC185677	Heat shock	TC173745	Vacuolar invertase	TC194912	Clavata-like receptor					TC197519	Chaperone protein dnaj 8			TC159979	10 kDa chaperonin	TC167611	Glycine-rich protein											TC189523	Ubiquitin-40s ribosomal protein s27a isoform 1
									TC177586	NBS/LRR	TC160949	Predicted protein	TC191922	Alcohol dehydrogenase					TC198415	Ribosomal protein S27			TC178126	Proline-rich receptor-like protein kinase perk8	TC171050	1-deoxy-D-xylulose 5-phosphate synthase type I											AW754571	60s ribosomal protein L7a
									TC182478	Similarity to RNA binding protein	TC176123	GDP-mannose pyrophosphorylase	TC157095	Protein vip1 isoform 1					TC165654	Heat shock protein 81-1			CO165586	Flagellin-sensing 2-like protein	TC159700	Pinus taeda anonymous locus 2_4856_01 genomic sequence											CO366899	60s ribosomal protein L10
									TC184267	Peroxidase 10 precursor	TC173851	Probable LRR receptor-like serine threonine-protein kinase at5g48740-like	TC175564	Bax inhibitor 1					TC180866	Mate efflux family protein 9-like			TC181030	4-coumarate--CoA ligase-like 5	TC156881	Adenylate kinase 1											TC198567	Translation elongation factor-1 alpha
									GW726061	Ubiquitin fusion protein	BQ634556	Fructokinase	TC199267	Unknown					TC158063	Argininosuccinate chloroplastic-like			TC165813	Formamidase isoform x2	TC168500	Type 2 diacylglycerol acyltransferase											GT246248	DEAD box ATP-dependent RNA helicase 8-like
									TC160614	RNA recognition motif family protein, expressed	CF400617	Chlorophyll synthase, chloroplast precursor	TC174648	Predicted protein					TC156431	Alcohol dehydrogenase class iii			TC175512	Auxin induced protein pcnt115 isoform 1	TC181450	SCARECROW-like protein 1											TC188535	60s ribosomal protein L44
									TC155698	PaMip-2 (aquaporin)	TC196257	DNA helicase, TBP-interacting protein	TC168409	dnaj Heat shock family protein					TC196250	Unknown			TC184186	Similarity to protein-tyrosine phosphatase	TC187017	Receptor protein kinase PERK1-like protein											TC189437	60s ribosomal protein L36
									TC179853	Formate dehydrogenase 1, mitochondrial precursor	TC189332	Malate dehydrogenase	TC172366	Opc-8:0 ligase1					TC175432	Probable rhamnose biosynthetic enzyme 1-like			TC195123	Probable serine threonine-protein kinase wnk11-like	TC172794	Phenylalanine ammonia lyase											TC161745	40s ribosomal protein s23
									TC164031	ATP-dependent RNA helicase	TC179293	6-Phosphogluconate Dehydrogenase, Decarboxylating	TC171002	Clavata-like receptor					TC188472	Galactinol synthase 4			TC155303	70kD Heat shock protein	TC164819	60s Ribosomal Protein L4-Like											TC166771	Unknown
									TC162576	Thaumatin-like protein	TC177454	Predicted protein	TC156463	Ankyrin-repeat protein					TC170405	Mitochondrial import receptor subunit tom20			TC199231	Leucoanthocyanidin dioxygenase	CO160735	Unknown											CO164299	Elongation factor
									TC175474	Probable protein phosphatase 2c 53	TC178598	dolichyl-diphosphooligosaccharide--protein glycosyltransferase subunit 2-like	TC158156	Tubulin beta-1 chain					TC199051	Type IIB calcium ATPase			TC173952	Cysteine Synthase	TC183461	Eukaryotic aspartyl protease family expressed											DR161498	60s ribosomal protein L21
									TC185810	Pinus taeda anonymous locus cl1602contig1_03 genomic sequence	AW010555	CBS1	TC173196	Argonaute/Zwille-like protein					TC166057	Dag chloroplastic isoform 1			TC176140	Receptor protein kinase-like protein At4g34220 precursor	TC162982	Cp10-like protein											TC171239	Eukaryotic translation initiation factor 4B
									AL750771	Nematode resistance hspro2	TC168957	21 kD protein							TC176608	beta- insoluble isoenzyme cwinv1			TC175449	RNA-binding protein precursor	TC180353	Thiazole biosynthetic enzyme											TC173197	60s ribosomal protein L18a
									TC156221	Eukaryotic translation initiation factor 3 subunit m	TC156486	Biotin carboxylase							TC159558	Ser/Thr protein phosphatase family protein, expressed			TC182445	Calmodulin-binding receptor-like cytoplasmic kinase	TC158475	NAC protein 1 splice variant 2											TC172310	Eukaryotic translation initiation factor 3 subunit f
									TC164461	EDS1-like protein	TC166766	Glycoside hydrolase, family 17; X8							TC171021	Heat shock protein			TC188824	Epoxide hydrolase 2-like	TC199235	60s ribosomal protein L23											TC185110	Predicted protein
									TC192306	Ubiquitin fusion protein	TC170295	Pectinesterase precursor							TC183197	Trehalose-6-phosphate synthase			TC161068	Protein kinase-like protein	TC169667	60s Ribosomal Protein L4-Like											TC194144	40s ribosomal protein s27-2
									TC179117	Malate dehydrogenase, mitochondrial precursor	TC165767	Laccase							TC158976	Benzoyl benzoic acid benzoyltransferase			TC196904	Glucose-regulated protein partial	TC163403	Unknown											TC161336	60s ribosomal protein L17-2-like isoform 1
									TC171614	RelA/SpoT-like protein	TC194387	Chitinase class I							TC173020	Laccase			TC187128	Basic helix-loop-helix transcription factor protein	TC166454	Malate dehydrogenase, mitochondrial precursor											TC193870	60s ribosomal protein L34
									DR078925	Transcription factor BTF3 homolog	TC190768	Actin 2							TC159160	Zinc finger protein gis2-like			TC170711	Ascorbate peroxidase	TC176412	Probable beta- -galactosyltransferase 20											TC171619	40s ribosomal protein
									TC175906	Galactinol synthase	TC195329	Phosphoenolpyruvate carboxykinase							TC157240	Sulfite reductase			TC185310	Phytosulfokine receptor	AW010184	40s ribosomal protein s14											TC163966	Unknown
									TC190551	Ethylene receptor	GW771956	Glucosamine-fructose-6-phosphate isomerizing family expressed							TC176682	RNA recognition motif family protein, expressed			TC181855	RNA-binding protein	TC155898	Probable cellulose synthase a catalytic subunit 6											TC173185	Ribosomal protein S3 RPS3
									TC173672	Eukaryotic translation initiation factor 3 subunit m	TC167103	Carotenoid cleavage dioxygenase 1							TC168838	Mitochondrial import receptor subunit tom40			TC185709	Lycopene beta cyclase	TC183829	Auxin induced protein pcnt115 isoform 3											TC160046	60s ribosomal protein L18a
									TC197923	Unknown	TC176910	Probable fructokinase-4							DR025377	Pinosylvin Synthase			TC164516	Calnexin homolog	TC165203	Glycine-rich protein											AA556393	60s ribosomal protein L27a-3
									TC164224	Phosphatidylinositol:ceramide inositolphosphotransferase	TC176231	Threonyl-tRNA mitochondrial							TC193299	Pyridoxal biosynthesis protein PDX2			TC161151	Alcohol dehydrogenase	TC158971	Unknown											DR099201	Woronin body major protein
									TC194293	Probable histone H2A.2	TC154665	Phosphoenolpyruvate carboxykinase							TC165129	Snakin-like cysteine rich protein			TC196258	Phospholipid-transporting atpase 4-like	NP542958	Pinosylvin Synthase											TC167739	40s ribosomal protein s16
									TC172451	Thiazole biosynthetic enzyme	TC192254	Zip family metal transporter							TC157475	glycerophosphodiester phosphodiesterase 2			TC177457	Thioredoxin H-type	TC155022	Glycine-rich protein											TC192464	40s ribosomal protein s21
									TC164132	Mitogen activated protein kinase 1	TC177576	Glycosyl hydrolase-like partial							GW763011	60s ribosomal protein L1			TC179227	Formamidase isoform x2	TC155626	Squamosa promoter-binding											TC195267	Probable 60S ribosomal protein L5
									TC165977	At1g04920/F13M7_7	TC157818	glycerol-3-phosphate dehydrogenase							TC168543	Probable e3 ubiquitin-protein ligase bah1-like			TC178546	Glutamate decarboxylase	TC155511	Mitochondrial import inner membrane translocase subunit tim9											TC189402	60s ribosomal protein L31
									TC171235	2-oxoglutarate dehydrogenase E2 subunit	CV032868	Pectin methylesterase							TC160525	DNA-binding bromodomain-containing protein			CO174704	Heat shock protein 70	TC181264	Patellin-4 isoform 1											TC180604	Unknown
									TC155321	NAC family protein	TC195026	Polyubiquitin							TC194776	Aspartyl protease family protein			TC159245	2-nitropropane dioxygenase family	CX649641	Aldose 1-											TC186985	40S ribosomal protein S6
									TC180716	Heat shock protein HSP101	TC170120	Mannan endo- -beta-mannosidase 6-like							TC157731	Pinosylvin Synthase			TC179963	MAP kinase-like protein	TC160446	Receptor-like kinase											TC169164	Ribosomal protein S3 RPS3
									TC158857	Properoxidase precursor	TC170134	Aspartate mitochondrial							TC188743	Gibberellin 2-oxidase 1			TC186926	Pinus taeda anonymous locus 2_3279_01 genomic sequence	TC198103	Cellulose synthase											TC175708	60s Ribosomal Protein L17-2-Like
									TC164077	Orotidine 5 -phosphate decarboxylase	TC182214	Unknown							TC156538	Protein kinase family protein			TC158596	Formate dehydrogenase 2, mitochondrial precursor	TC164810	Short-chain type dehydrogenase reductase											TC191848	60s ribosomal protein L36
									TC155988	Leucine Rich Repeat receptor-like tyrosine-protein kinase at2g41820-like	TC193329	Actin 2							TC191966	Prephenate dehydratase			TC172947	Heat shock 70 kDa mitochondrial-like	TC165285	Anamorsin homolog											TC170807	Protein
									TC161076	Lysine histidine transporter-like 8	TC183076	glucan endo- -beta-glucosidase 12-like							TC171789	60s ribosomal protein L15			TC187560	Ran-binding protein 1-c	NP542959	Pinosylvin Synthase											AW043385	60s ribosomal protein L40-2
									BF610347	Acetyl- carboxylase 1-like	TC186289	ADP,ATP carrier protein							FR730949	Beta-amylase			TC196513	Act domain-containing partial	TC165952	T-complex protein 1 subunit beta-like											TC190673	40s ribosomal protein s16
									TC168948	Galactinol synthase	BQ634844	Probable fructokinase-4							TC156492	e3 Ubiquitin-protein ligase rglg2			TC192651	Proliferation-associated protein 2g4-like	TC185061	Bifunctional aspartokinase homoserine dehydrogenase 1											TC165488	Elongation factor
									TC157737	Homocysteine s-methyltransferase	TC157973	Probable glutathione s-transferase							GW744264	Alcohol dehydrogenase			BQ696511	Abietadienol/abietadienal oxidase cytochrome p450 720b1	NP542740	sucrose-phosphate partial											TC193109	60s ribosomal protein
									TC166890	Prephenate dehydratase	TC157182	Glutamate-cysteine ligase							TC168020	40s ribosomal protein s17-like			TC159357	Phytoalexin-deficient 4-2 protein	TC172986	F-box family protein											FE519221	Ubiquitin-40s ribosomal protein s27a isoform 1
									TC194727	Microsomal glutathione s-	TC176154	Cysteine proteinase							CT576406	Unnamed protein product			TC166548	Unknown	TC187211	Pantoate-beta-alanine ligase											TC159523	60s ribosomal protein L24
									TC159200	Glutathione peroxidase	TC155164	Rop-family small GTPase							TC165509	PaMip-2 (aquaporin)			TC172136	Abietadienol/abietadienal oxidase cytochrome p450 720b1	TC185375	ATP binding											FG615518	S28 ribosomal protein
									TC168339	Cryptochrome 1	TC184314	CBS1							TC162145	Malate dehydrogenase			TC165442	Unknown	TC197786	40s ribosomal protein s17-like											TC163444	Eukaryotic translation initiation factor 3 subunit h
									GW756904	Heat-shock protein	TC179932	Unknown							GW747946	Mitochondrial import receptor subunit tom20			TC179878	Bax inhibitor-1 like	TC170342	Beta-amylase											TC193478	60s ribosomal protein L13a
									TC170915	Sucrose-phosphate synthase isoform B	TC177816	Pyruvate kinase							BE643997	Unknown			TC155998	Mevalonate Disphosphate Decarboxylase	TC195467	60s ribosomal protein L23											TC193745	40S ribosomal protein SA
									TC190065	60s ribosomal protein L26-1	AM982860	dolichyl-diphosphooligosaccharide--protein glycosyltransferase 48 kDa subunit-like							TC162177	nodulin MtN3 family protein			TC167714	Asparagine synthetase	TC154935	Spermine synthase											TC186606	60s ribosomal protein L37a
									TC162868	Probable protein phosphatase 2c 44	TC181074	Fggy family of carbohydrate kinase							CF389088	Flavonoid biosynthesis oxidoreductase protein			TC186162	Ribulose bisphosphate carboxylase small chain	TC193841	Elongation factor Tu, mitochondrial precursor											TC164505	60s ribosomal protein L37a
									TC158960	Galactinol synthase	TC159668	Endo-beta-1,4-glucanase							TC161283	Chloroplast bromodomain-containing protein			TC195849	Alanine-glyoxylate aminotransferase	TC188814	Sinapyl alcohol dehydrogenase											TC162385	Eukaryotic translation initiation factor 3 subunit
									TC184503	Eukaryotic translation elongation	CX712449	Rop-family small GTPase							FG615375	1-aminocyclopropane-1-carboxylate oxidase 2			TC188238	Monocopper oxidase-like protein sku5-like	TC169649	WRKY transcription factor											TC191715	40S ribosomal protein S15
									TC175628	Abi5-like protein	TC194495	P-glycoprotein							TC188948	Enoyl ACP reductase			DR164437	Spermidine synthase x	TC157777	Beta-amylase											TC157020	Elongation factor 2
									TC191272	Unknown	TC174667	Protein transport protein sec61 subunit alpha-like							TC186712	Serine-threonine protein plant-			DR169182	Acid phosphatase	BX253767	Glycine-rich protein											TC196495	Elongation factor
									TC189451	Ubiquitin fusion protein	TC190588	UDP-apiose/xylose synthase							TC178249	Dihydrolipoyllysine-residue acetyltransferase component of pyruvate dehydrogenase complex, mitochondrial			TC169578	Cytosolic ascorbate peroxidase	TC167007	Elongation factor 1-delta											TC167909	60s ribosomal protein L10
									TC160285	Acyl-activating enzyme 8	TC183295	6-phosphogluconate dehydrogenase							EC428669	Clavata 1-like protein			TC191548	PDR1	TC164286	GTP pyrophosphokinase-like											TC180211	60s ribosomal protein L37a
									TC167611	Glycine-rich protein	TC167041	Telomere repeat binding factor 1							TC156863	PaMip-2 (aquaporin)			TC176234	Vq motif-containing protein	TC170670	Vtc2-like protein											BX682088	40s ribosomal protein s29
									TC187017	Receptor protein kinase PERK1-like protein	TC157191	dolichyl-diphosphooligosaccharide--protein glycosyltransferase 48 kDa subunit							TC186819	Cellulose synthase			TC167745	Dihydrolipoyllysine-residue acetyltransferase component 2 of pyruvate dehydrogenase complex, mitochondrial precursor	TC165100	RNA-binding protein AKIP1-like											TC186339	40s ribosomal protein s27-2
									TC172794	Phenylalanine ammonia lyase	TC170662	Structural maintenance of chromosome 1							BQ290421	Malate dehydrogenase			TC168802	Prephenate dehydratase	TC163354	Glucose-6-phosphate 1-epimerase											TC174607	60s ribosomal protein L10
									TC162982	Cp10-like protein	TC184970	(rap annotation release2) glycosyl transferase							DR179276	Pinosylvin Synthase			BQ700476	Malate dehydrogenase	TC185176	NAD kinase											TC154845	Lysyl-tRNA synthetase
									TC173351	TIR-NBS-LRR protein	TC162426	Adenylate kinase b							TC164898	40s ribosomal protein s14			TC166038	Phosphoglycerate Kinase	TC162217	Glycosyltransferase-like protein											AA739871	Ribosomal protein L37
									TC180353	Thiazole biosynthetic enzyme	TC186270	Laccase							TC170140	40s ribosomal protein s14			TC171424	SAG101	TC186194	Unknown											TC173862	Lysyl-tRNA expressed
									TC158475	NAC protein 1 splice variant 2	TC190950	Cysteine synthase							TC187700	Pinus taeda anonymous locus cl104contig2_02 genomic sequence			TC175859	Protein kinase	TC164870	Lecithine-cholesterol acyltransferase-like 4											TC184455	60s ribosomal protein L15
									TC175882	Alternative oxidase	TC188291	Ascorbate peroxidase							BM492416	HD2 type Histone deacetylase			TC187205	Unknown	TC180283	Allene oxide cyclase chloroplastic-like											AI920134	40S ribosomal protein S9
									TC194029	Protein kinase chloroplastic	TC179829	Tpx2 (targeting protein for xklp2) protein family							TC183315	Protein hothead-like			TC166729	Casein kinase i isoform delta-like	DR743300	Unknown											TC194388	40S ribosomal protein S7-1
									TC163403	Unknown	BF609749	Mitochondrial phosphate transporter							TC185663	Trehalose-6-phosphate synthase			DR019962	ACC oxidase	DR089737	Receptor-like kinase											TC183363	40s ribosomal protein s30
									TC166454	Malate dehydrogenase, mitochondrial precursor	AW064906	Sulfite reductase							TC156698	Heat shock protein			TC167870	L-type lectin-domain containing receptor kinase	TC155600	Iron sulfur cluster assembly protein mitochondrial											DR112676	60S ribosomal protein L35a-3
									TC172461	Leucine Rich Repeat receptor protein kinase exs	TC165874	Protein							TC159840	Spermidine synthase			TC178668	4-hydroxyphenylpyruvate dioxygenase	AA557109	Response to dessication rd2											TC197702	GTP-binding protein homolog
									TC189790	Metallothionein-like protein	TC180045	Predicted: uncharacterized protein loc100254151							TC177180	60s ribosomal protein L39			TC171227	Nucleic acid binding	BQ695549	Probable aquaporin											TC167205	Lysyl-tRNA synthetase
									TC183829	Auxin induced protein pcnt115 isoform 3	TC167582	Glycosyl hydrolase family 9 protein							TC183926	60s ribosomal protein L39			AW010252	Ubiquitin fusion protein	TC189850	Aspartic proteinase nepenthesin-1											TC184674	60s ribosomal protein L36
									TC181553	LP3-1	TC179763	Serine threonine-protein kinase							TC171028	Calmodulin			DR166101	Cytosolic ascorbate peroxidase	TC173085	Glycine-rich protein											TC164837	60s ribosomal protein L44
									NP542958	Pinosylvin Synthase	TC158798	T-complex protein 1, alpha subunit							BF186098	Ubiquitin fusion protein			TC155092	Alcohol Dehydrogenase	TC169908	10 kDa Chaperonin (small heat shock protein)											TC171103	60s ribosomal protein L34
									TC158494	Class i chitinase	TC177725	Transaldolase 2							TC174107	Probable serine threonine-protein kinase wnk11-like			CF393854	Probable inositol transporter 1	TC165184	Probable esterase at1g33990-like											TC168226	60s ribosomal protein L9
									TC155022	Glycine-rich protein	TC167742	dolichyl-diphosphooligosaccharide--protein glycosyltransferase subunit 1-like							TC182827	60s ribosomal protein L39			TC172231	Caffeic acid 3-o-methyltransferase	TC168266	Probable protein arginine n-methyltransferase 3-like											AW064999	60s ribosomal protein L37a
									TC155626	Squamosa promoter-binding	GT259760	Probable importin subunit beta-4							TC165601	Probable protein arginine n-methyltransferase 3-like			TC183948	Cytosolic ascorbate peroxidase	TC175684	Unknown											TC190438	60s ribosomal protein L36
									TC171983	LP3-1	TC192243	Succinyl CoA ligase beta subunit-like protein							TC163983	Heat shock protein 81-1			TC176554	Amino acid binding	TC157476	Nudix hydrolase mitochondrial											TC165383	60s ribosomal protein L34
									TC156322	Pollen allergen CJP38	TC190785	Phosphofructokinase family protein							AW010978	6-phosphogluconate dehydrogenase			TC155835	Protein kinase	TC154569	4-Hydroxyphenylpyruvate Dioxygenase											AA557044	60s ribosomal protein L12
									TC189423	Probable aquaporin	TC162735	dolichyl-diphosphooligosaccharide--protein glycosyltransferase subunit stt3							TC167828	Unknown			TC163337	probable lrr receptor-like serine threonine-protein kinase at4g37250-like	TC175850	40s ribosomal protein											BX678454	40s ribosomal protein
									TC184015	Defensin	BX250646	Unknown							TC165523	Unknown			TC184893	Leucine-Rich Repeat Protein	TC193427	Thiazole biosynthetic enzyme											TC159959	40s ribosomal protein s16
									TC185919	LP3-1	TC188369	Alcohol dehydrogenase							FE520000	Probable pectin methyltransferase qua2-like isoform 1			TC190428	Endoplasmic oxidoreductin-2-like	TC170614	Transcription factor BHLH113-like											AA556209	Ubiquitin fusion protein
									TC174926	Thaumatin-like protein	TC162446	Aspartic proteinase							GT236181	Nodulin-like protein			TC184831	Enoyl- mitochondrial	TC190338	UDP-l-rhamnose synthase											TC159976	60s ribosomal protein L36
									TC160446	Receptor-like kinase	TC160289	Type II peroxiredoxin							TC165357	Acetyl- Partial			TC199177	NADP -dependent malic enzyme	TC189340	40s ribosomal protein s4-1											TC167409	Eukaryotic translation initiation factor 3 subunit l-like
									TC170022	Hva22-like protein	TC158996	Unknown							TC177037	Voltage-dependent anion-selective			DR079059	D12 oleate desaturase	TC174932	Unknown											BX252798	40s ribosomal protein s30
									TC177291	Cytosolic ascorbate peroxidase	TC188634	Protein							TC182946	Acidic ribosomal protein			TC170125	Probable e3 ubiquitin-protein ligase bah1-like 1-like	TC173111	Probable adenylate kinase chloroplastic-like											TC199017	60s ribosomal protein L10
									TC198103	Cellulose synthase	BQ700267	Alpha-galactosidase							TC171841	Upf0483 protein agap003155			GT238095	Ubiquitin fusion protein	TC173504	NAC domain-containing protein 74											AW985283	60s ribosomal protein
									TC175271	Cryptochrome 1a	TC192516	Actin related protein Arp2							TC177726	Allene oxide synthase			GT232521	IAA-amino acid hydrolase ilr1-like 6-like	FE523117	40s ribosomal protein s14											TC169459	40s ribosomal protein s23
									NP542959	Pinosylvin Synthase	TC170438	P-type atpase transporter							TC156005	Arginine decarboxylase			TC182168	Unknown	TC184232	Cp10-like protein											TC168685	40s ribosomal protein s30
									TC162631	Unknown	BM492467	Protein disulfide-isomerase precursor							TC171701	Senescence-associated protein			TC155771	Probable e3 ubiquitin-protein ligase bah1-like	DR016397	40s ribosomal protein s3a-like											TC177445	Unknown
									TC167615	kDa vesicle transport protein	TC163149	Ascorbate peroxidase							TC192077	Pinus taeda anonymous locus 2_3682_01 genomic sequence			TC174129	Alcohol dehydrogenase	TC166893	40s ribosomal protein s4-3-like											TC192057	Eukaryotic translation initiation factor 4B
									TC171166	Amino acid	TC179092	Ascorbate peroxidase							TC154820	Disease resistance associated protein			TC164548	catalase	TC173201	Unknown											TC172135	Eukaryotic translation initiation factor 3 subunit c-like
									CO366674	Enhanced disease susceptibility 1 protein	TC168841	Udp-D-Apiose Udp-D-Xylose Synthase 2-Like							TC184756	Phosphoglycolate phosphatase			TC161083	ATP binding	TC185156	Probable importin subunit beta-4											TC166400	Arginyl-tRNA synthetase-like
									TC187099	Thaumatin-like protein	TC171363	Pyruvate Decarboxylase 1							TC170705	Pentatricopeptide repeat-containing			TC159994	Leucine-rich repeat protein	TC180031	Ferritin, chloroplast											TC157892	60s ribosomal protein
									TC185375	ATP binding	TC195089	Cysteine proteinase rd21a-like							TC176568	Cinnamyl alcohol dehydrogenase			TC158143	Caffeate o-methyltransferase	TC199158	Hypoersensitive response protein											AW755175	40s ribosomal protein
									CO198207	Thaumatin-like protein	TC184998	Clavata-like receptor							TC158161	40s ribosomal protein s14			BM158680	Dehydration-responsive protein-like	TC164674	Dihydrolipoyllysine-residue acetyltransferase component 2 of pyruvate dehydrogenase complex, mitochondrial precursor											TC162421	60s ribosomal protein L44
									TC164665	2-oxoisovalerate dehydrogenase alpha mitochondrial expressed	TC162211	Probable glutathione s-transferase							TC169058	Pinus taeda anonymous locus cl104contig2_02 genomic sequence			TC184084	Para-aminobenzoate synthase-like	TC185131	Pre-mRNA-processing-splicing factor											TC159096	60s ribosomal protein L24
									TC161253	Unnamed protein product	CT578128	Chromosome region maintenance protein							TC193000	Calcium dependent protein kinase 14			TC170923	Dehydration-responsive protein-like	TC191065	Translational elongation factor 1 subunit Bbeta											FE518424	60s ribosomal protein L28
									TC189237	Defensin	TC191375	Ubiquitin ribosomal fusion protein							DR021180	3-hydroxy-3-methylglutaryl- synthase			TC175871	Elongation factor 1-alpha	DR016509	4-coumarate--CoA ligase-like 5											TC157772	40s ribosomal protein s7-like protein
									CT574784	40S ribosomal protein SA	TC170236	ATP-binding cassette transporter, subfamily I, member 15, ABC component protein PpABCI15							TC189311	Ubiquitin fusion protein			FR730873	GTP-binding nuclear protein	CT580072	Dtdp-4-dehydrorhamnose reductase											TC162494	Eukaryotic translation initiation factor 3 subunit h
									TC167940	Late embryogenesis abundant protein	TC157493	Unknown							TC170827	10 kDa Chaperonin (small heat shock protein)			CO197888	Unknown	TC174052	Unknown											TC189193	Unknown
									BX682581	Thioredoxin H-type	TC155054	Transport protein particle subunit							TC154975	Pamst-1			TC164198	Histone deacetylase 2	TC167994	Unknown											TC185504	Eukaryotic peptide chain release factor
									TC170342	Beta-amylase	DR162195	Cellulose synthase							TC176041	Cbs domain-containing protein cbsx5-like			TC154805	Unknown	TC155435	3-Hydroxy-3-Methylglutaryl-Coa-Synthase											TC189364	60s ribosomal protein L34
									TC168755	EDS1	TC197547	Pectin methyl esterase-like							TC167931	6-Phosphofructokinase 2-Like			TC164013	Tau class glutathione s-transferase	TC195949	Phosphofructokinase 2											TC168923	Serine threonine-protein kinase afc1
									CT580291	LP3-1	TC178642	Elongation factor G, chloroplastic							TC165535	Beta-tubulin			TC171931	Gmp synthetase	TC155688	La protein 1											TC178027	40s Ribosomal Protein S26-2-Like
									TC154894	40S ribosomal protein SA	TC188506	Dihydrolipoyllysine-residue acetyltransferase component 1 of pyruvate dehydrogenase mitochondrial-like							TC168605	60s ribosomal protein L15			TC187182	Protein kinase domain containing expressed	TC197972	Squamosa promoter-binding											TC182190	60s ribosomal protein
									TC157777	Beta-amylase	TC187495	Unknown							TC178113	Aluminum-activated malate transporter 12-like			TC161801	Alcohol dehydrogenase	TC167794	Homeobox transcription factor KN1											BX253888	60s ribosomal protein L12
									TC164286	GTP pyrophosphokinase-like	TC157989	Acidic mammalian chitinase-like							TC171609	Glucan endo-1,3-beta-glucosidase 11-like isoform x1			TC159076	Serine threonine-protein kinase ctr1-like	TC155675	Cp10-like protein											GT231081	Eukaryotic translation initiation factor 5-like
									TC170670	Vtc2-like protein	TC189830	Predicted protein							TC180577	Glutathione peroxidase			TC161178	Aspartokinase	TC157486	Glucosamine--fructose-6-phosphate aminotransferase											BF517723	60S ribosomal protein L35a-3
									TC165100	RNA-binding protein AKIP1-like	TC165122	Multicopper oxidase							TC162027	Malate dehydrogenase			TC163931	Probable aquaporin	TC183292	Bahd family clade v											EC428704	60s ribosomal protein L17
									TC168285	Heterogeneous nuclear ribonucleoprotein q-like	TC191978	Predicted: cyclin-t1-5-like							TC178243	Probable cellulose synthase a catalytic subunit 3			BX681799	Methyltransferase pmt8	TC181824	Cinnamyl alcohol dehydrogenase											TC159548	Unknown
									TC185389	Basic endochitinase-like protein	TC161855	Unknown							TC161611	Magnesium-protoporphyrin ix monomethyl ester oxidative cyclase			TC176847	Cytochrome P450 CYPB	TC169860	60s acidic ribosomal protein p0											TC170671	Pinhead-like protein
									TC171842	Class i chitinase	DR092779	Branched-chain alpha-keto acid decarboxylase E1 beta subunit							TC170750	Selenocysteine methyltransferase			BF518116	RelA-SpoT homolog 1	BF609124	Glucose-6-phosphate 1-epimerase											TC160533	60s ribosomal protein L10
									TC186194	Unknown	TC182443	40s ribosomal protein s14							TC176960	Octicosapeptide/Phox/Bem1p			TC156887	CLL1B clavata1-like receptor S/T protein kinase protein	TC185508	Amino acid permease											TC185472	40s ribosomal protein s3-3-like
									TC182636	Heat shock	TC186880	Unknown							TC160205	Mitochondrial outer membrane protein porin of 36 kda-like			TC174161	Protein binding	TC195428	Myo-inositol-1 phosphate											TC174923	60s ribosomal protein L21
									TC180283	Allene oxide cyclase chloroplastic-like	TC160531	Sucrose synthase							TC184055	Chaperone protein htpg family protein			TC158724	General substrate transporter	TC162239	Elongation factor Tu, mitochondrial precursor											TC199075	60s ribosomal protein L37a
									TC188800	Defensin	TC183657	GTP-binding protein alpha							TC188398	40s ribosomal protein s17-like			GO096144	Spermidine synthase	DR077984	Brassinosteroid Biosynthetic Protein Dwarf1											BX255676	60s ribosomal protein L37a
									DR010798	Heat shock protein Hsp20	TC186387	Protein kinase							TC159350	Class IV chitinase Aa			TC183409	Unknown	TC154873	Iron sulfur cluster assembly protein mitochondrial											TC178894	60s ribosomal protein L18a
									DR743300	Unknown	CK909755	Xyloglucan endo-transglycosylase							TC156236	Glucan -beta-glucosidase			BI077026	Cytosolic ascorbate peroxidase	TC158511	2OG-Fe(II) oxygenase											TC168569	60s ribosomal protein L44
									DR089737	Receptor-like kinase	TC194912	Clavata-like receptor							TC184790	Polygalacturonase qrt3-like			TC184665	ADP,ATP carrier protein	FG614382	60s ribosomal protein L40-2											TC190318	60s ribosomal protein L13e
									AA557109	Response to dessication rd2	FE519974	Alpha-1,4-Glucan-Protein Synthase							TC183912	Phenylalanine ammonia lyase-like partial			CO166849	Cytosolic ascorbate peroxidase	TC175530	T-complex protein 1 subunit beta											GT242009	Leucyl-tRNA cytoplasmic-like
									TC175164	Alcohol dehydrogenase	TC165834	Chitinase A							TC189699	GDP-D-mannose-3',5'-epimerase			TC170659	Serine threonine-protein kinase afc1	TC185076	60S ribosomal protein l28											TC189391	60s ribosomal protein L37a
									TC183917	Dirigent-like protein	TC154573	Glucan endo-1,3-beta-glucosidase 14-like							TC198132	Cellulose synthase 6f			TC181838	Translational activator gcn1	DR161597	Rubisco subunit binding-protein beta subunit-like											TC176231	Threonyl-tRNA mitochondrial
									BQ695549	Probable aquaporin	TC159260	Predicted protein							TC168687	Beta-1,3-glucanase-like protein			DR118536	Leucine-rich repeat/extensin	TC185565	4-Hydroxyphenylpyruvate Dioxygenase											TC180938	S28 ribosomal protein
									TC154539	Alcohol dehydrogenase	TC185311	L-ascorbate oxidase-like protein							CR394078	Pollen allergen CJP38			TC157200	Subtilisin-like protein	FR730149	60s ribosomal protein L40-2											TC196884	60s ribosomal protein L37a
									TC169908	10 kDa Chaperonin (small heat shock protein)	TC160374	Predicted protein							TC174211	Transcription factor as1			TC169920	Zeta-carotene desaturase	DR102503	Predicted protein											TC194534	60s ribosomal protein L13e
									TC176635	Amino acid permease 2	DR022648	Predicted protein							CO368874	Glutathione peroxidase			CT577951	Ethylene receptor	CX650692	Mevalonate disphosphate decarboxylase											FE518970	60s ribosomal protein L17-2-like isoform 1
									TC185228	Nascent polypeptide-associated complex subunit alpha-like	TC171002	Clavata-like receptor							TC185741	Trehalose-6-phosphate synthase			TC166496	Carbonic anhydrase	TC159979	10 kDa chaperonin											TC195026	Polyubiquitin
									TC175684	Unknown	TC164060	Adeninephosphoribosyl transferase							BQ696271	UDP-glucose dehydrogenase			TC173271	Water deficit inducible protein LP3	TC154971	Iron sulfur cluster assembly protein mitochondrial											TC194284	60s ribosomal protein
									TC191477	Unknown	TC189136	Elongation factor 1-delta							TC185372	Potassium channel			TC184211	Heat shock protein 70	TC163422	Allene oxide cyclase chloroplastic-like											CT581810	Eukaryotic translation initiation factor 3 subunit k
									TC193427	Thiazole biosynthetic enzyme	TC158156	Tubulin beta-1 chain							TC198207	Aspartate semialdehyde			TC163256	At1g29470	TC181030	4-coumarate--CoA ligase-like 5											TC162676	Asparaginyl-tRNA cytoplasmic 1-like
									TC191731	Class i chitinase	TC179464	Ribonucleoside-diphosphate reductase							TC188819	Glutathione peroxidase			TC187885	Properoxidase precursor	TC169963	Protein phosphatase											TC171907	Ribosomal protein L37
									TC166604	Multidrug resistance-associated protein 4	TC159849	Type II peroxiredoxin							TC166628	nitrite reductase [Pinus sylvestris]			TC184504	peroxidase 10-like	TC178697	dolichyl-diphosphooligosaccharide--protein glycosyltransferase subunit stt3-like											TC165105	40s ribosomal protein s7-like protein
									TC165292	Water deficit inducible protein LP3	AW010768	Mitochondrial phosphate transporter							TC155108	U3 small nucleolar ribonucleoprotein protein imp3-like			TC156813	peroxidase 10-like	TC173647	Galactinol synthase											TC198578	60s ribosomal protein L7-4-like
									TC174932	Unknown	TC179467	Alpha-glucan-protein Synthase							TC191169	Achain human adenovirus penton base 2 12 chimera			TC162136	Thiazole biosynthetic enzyme	TC175512	Auxin induced protein pcnt115 isoform 1											TC194804	40s ribosomal protein s19
									TC184232	Cp10-like protein	TC165397	Variant SH3 domain containing protein, expressed							TC187899	Mitochondrial import receptor subunit tom20			TC165983	Casein kinase	TC166905	Repressor of RNAa polymerase iii transcription maf1 homolog											TC183295	6-phosphogluconate dehydrogenase
									TC172725	Unknown									TC193911	Glutathione peroxidase			TC193098	ADP,ATP carrier protein	TC185199	RNA recognition motif family protein, expressed											TC181460	60s ribosomal protein
									TC191027	Unknown									TC182229	Spermidine synthase			TC198567	Translation elongation factor-1 alpha	GT240197	DRE binding factor 2											TC165329	Ribosomal protein L37
									TC166110	Unknown									TC168953	nodulin MtN3 family protein			GT259680	putative class III peroxidase	GW741513	Unknown											AL750292	40s ribosomal protein
									TC182391	Pinus taeda anonymous locus 2_3128_01 genomic sequence									TC160267	Heat shock cognate 70 kDa protein 4-like			TC188430	catalase	TC166111	Ribosomal protein S3 RPS3											TC199218	Elongation factor
									TC180723	LP3-1									TC169564	Crt homolog 1-like			TC175560	f-box protein fbw2-like	TC199231	Leucoanthocyanidin dioxygenase											AW010327	60s ribosomal protein L36
									TC189641	Pathogenesis-related protein PR10 protein									TC177512	Probable metal-nicotianamine transporter ysl13-like			DR019732	Tau class glutathione s-transferase	TC165990	60s ribosomal protein L4											TC183816	Ribosomal protein L37
									CF399306	EDS1									TC156038	Glucose-1-phosphate adenylyltransferase			TC168778	Branched-chain-amino-acid aminotransferase	TC168314	Dtdp-4-dehydrorhamnose reductase											TC155331	40s ribosomal protein s7-like protein
									TC186423	40s ribosomal protein s3-3									TC156152	Probable pyridoxal biosynthesis protein PDX1			TC159413	2-aminoethanethiol dioxygenase-like	TC162345	Xyloglucan galactosyltransferase											TC188352	40S ribosomal protein S24
									TC185225	Anion exchanger family protein									TC174690	Protein kinase chloroplast			TC167896	Acyl-coenzyme a oxidase peroxisomal	TC173952	Cysteine Synthase											TC178051	Eukaryotic translation initiation factor 3 subunit c-like
									TC199101	Protein									TC173920	Protein			TC161034	Glutamate decarboxylase	TC162483	40S ribosomal S4 protein											TC192516	Actin related protein Arp2
									TC173201	Unknown									TC158968	Acetolactate small			TC194269	Cbl-interacting protein kinase 5 isoform 1	TC175449	RNA-binding protein precursor											TC183991	Ribosomal protein L37
									TC180031	Ferritin, chloroplast									TC190575	Protein			TC199216	Auxin downregulated-like protein	TC182445	Calmodulin-binding receptor-like cytoplasmic kinase											TC174352	ADL290Wp
									TC185131	Pre-mRNA-processing-splicing factor									TC162301	Pinus taeda anonymous locus cl104contig2_02 genomic sequence			TC155272	Protein kinase pti1	TC163296	dolichyl-diphosphooligosaccharide--protein glycosyltransferase subunit stt3-like											TC191375	Ubiquitin ribosomal fusion protein
									TC186757	18.2 kDa class I heat shock protein									TC167163	Type 2 diacylglycerol acyltransferase			TC165133	Pentatricopeptide repeat-containing protein at2g37230-like	TC173783	Auxin downregulated-like partial											AI725277	60s ribosomal protein L28
									TC173602	Dehydrin									TC176110	Galactinol Synthase			TC187856	Unknown	TC156412	Elongation factor 1-delta											TC157143	Eukaryotic translation initiation factor 3
									DR016509	4-coumarate--CoA ligase-like 5									TC167202	Ketopantoate hydroxymethyltransferase 1			TC199009	Suppressor of disruption of tfiis-like	TC156758	Cellulose synthase-like protein d3-like											CF391502	40s ribosomal protein s23
									TC173715	Histidine protein methyltransferase 1 homolog									TC163478	Malate dehydrogenase			TC185990	Bax inhibitor 1	TC159353	probable sucrose-phosphate synthase 3-like											TC195178	Chloroplast 30S ribosomal protein S15
									TC162706	Cystathionine gamma-									TC155289	Otu domain-containing protein at3g57810-like			BG625795	Unknown	TC165374	Cp12 domain-containing protein 3											TC167064	40S ribosomal protein S15
									TC194064	Class i chitinase									TC176024	40s ribosomal protein s27-2			TC174470	Pinus taeda anonymous locus 0_5117_01 genomic sequence	TC171936	Carrier protein											TC178642	Elongation factor G, chloroplastic
									TC167994	Unknown									TC164281	Phospholipase C			TC157101	Auxin regulated protein	TC166681	Unknown											BE209133	Ribosomal protein S8
									TC197972	Squamosa promoter-binding									TC171866	Rab2/RabB-family small GTPase			TC193334	Group II plp	TC161851	MYB family transcription factor											TC178494	60s ribosomal protein L21
									TC155675	Cp10-like protein									TC194266	Isocitrate Lyase			GT269340	Subtilisin-like protein	TC181855	RNA-binding protein											TC173208	60s ribosomal protein L18a
									TC172723	Dirigent-like protein									CX649469	Heat shock protein			TC183448	Auxin downregulated-like protein	TC185709	Lycopene beta cyclase											TC173146	60s ribosomal protein L31
									TC176911	Elongation factor									TC157571	Amino acid binding			DR015375	Thiazole biosynthetic enzyme	TC164516	Calnexin homolog											TC167019	Eukaryotic translation initiation factor 5
									BQ197728	40s ribosomal protein s3-3-like									TC171454	Type b response regulator			TC164499	ATP binding	TC161151	Alcohol dehydrogenase											TC182443	40s ribosomal protein s14
									TC173536	Class i chitinase									TC192335	Ubiquitin fusion protein			TC195096	Bax inhibitor-1 like	TC167136	Acyl carrier protein											TC186387	Protein kinase
									TC169860	60s acidic ribosomal protein p0									TC185312	Unknown			TC174992	PDR-like ABC-transporter	TC156428	Probable ccr4-associated factor 1 homolog 7-like											TC163898	60s ribosomal protein L13e
									CT580909	Cryptochrome 1									TC187870	F6f3.10 Protein			TC158704	Heat shock protein 70A	TC184207	NAC domain-containing protein 74											TC199267	Unknown
									TC156571	Unknown									TC170217	Brassinosteroid insensitive 1-associated receptor kinase 1			TC179520	Unknown	TC195754	BHLH transcription factor PTF1-like											TC174388	30s ribosomal protein
									TC185508	Amino acid permease									TC185677	Heat shock			TC163589	tRNA-dihydrouridine synthase 1-like	AW010654	60s ribosomal protein L18-2-like											TC162564	40S ribosomal protein S15
									TC195428	Myo-inositol-1 phosphate									TC174796	40s ribosomal protein s14			TC162241	Subtilisin-like protein	TC158596	Formate dehydrogenase 2, mitochondrial precursor											TC187077	Ribosomal protein S28
									TC198907	Unknown									TC177586	NBS/LRR			TC171780	Bax inhibitor-1 like	TC172947	Heat shock 70 kDa mitochondrial-like											TC160496	Polypyrimidine tract-binding protein homolog 1 isoform 2
									FG617232	Water deficit inducible protein LP3									TC190064	40s ribosomal protein s27-2-like			TC187890	Cytochrome P450 CYPC	TC159446	Similarity to carboxyl-terminal proteinase											TC189136	Elongation factor 1-delta
									TC167398	Thaumatin-like protein									TC182478	Similarity to RNA binding protein			TC161885	Aspartate mitochondrial	TC192651	Proliferation-associated protein 2g4-like											TC179068	60s ribosomal protein
									FG614382	60s ribosomal protein L40-2									GW726061	Ubiquitin fusion protein			TC181160	U3 small nucleolar rna-interacting protein 2 isoform 1	BQ696511	Abietadienol/abietadienal oxidase cytochrome p450 720b1											TC173196	Argonaute/Zwille-like protein
									TC185076	60S ribosomal protein l28									CF474767	Auxin influx transport protein			TC156468	Cysteine Synthase	TC176714	Allene oxide cyclase chloroplastic-like
									DR161597	Rubisco subunit binding-protein beta subunit-like									TC160614	RNA recognition motif family protein, expressed			FM945503	Cytosolic ascorbate peroxidase	TC191487	Carboxyl-terminal peptidase precursor
									FR730149	60s ribosomal protein L40-2									TC179036	40s ribosomal protein s14			TC157354	Ferritin-3, chloroplast precursor	TC166548	Unknown
									TC176754	Dirigent-like protein									TC155698	PaMip-2 (aquaporin)			TC155069	Chaperonin 21 precursor	TC160651	Allene oxide cyclase chloroplastic-like
									TC193888	Malate dehydrogenase									TC179853	Formate dehydrogenase 1, mitochondrial precursor			TC187343	Neudesin precursor	TC155998	Mevalonate Disphosphate Decarboxylase
									TC193991	Heat shock protein									TC175474	Probable protein phosphatase 2c 53			TC156167	Unknown	TC167714	Asparagine synthetase
									TC159979	10 kDa chaperonin									TC185810	Pinus taeda anonymous locus cl1602contig1_03 genomic sequence			TC190897	Cytochrome P450 CYPB	TC168212	60s acidic ribosomal protein p0
									TC163422	Allene oxide cyclase chloroplastic-like									TC196671	60s Ribosomal Protein L9			TC158619	Citrate synthase	TC186162	Ribulose bisphosphate carboxylase small chain
									CO165586	Flagellin-sensing 2-like protein									TC179210	Enoyl- mitochondrial			TC190248	Unknown	TC188238	Monocopper oxidase-like protein sku5-like
									TC183662	Class I chitinase									TC164461	EDS1-like protein			TC174684	Cytochrome p450 90a1	DR164437	Spermidine synthase x
									TC181030	4-coumarate--CoA ligase-like 5									TC194382	Protein			TC190976	Luminal-binding protein 5 precursor	TC177065	Photosystem II 10 kDa chloroplastic
									TC165813	Formamidase isoform x2									TC192306	Ubiquitin fusion protein			TC191015	dormancy auxin associated-like partial	TC197400	Retinoblastoma-related protein 1-like
									TC169963	Protein phosphatase									TC180597	Probable receptor protein kinase tmk1-like			TC161692	Chaperonin 21 precursor	NP542874	Pinosylvin synthase
									FE521110	60s ribosomal protein L23a-like									TC174006	Abietadienol/abietadienal oxidase cytochrome p450 720b1			TC195548	Epoxide hydrolase 3	DR169182	Acid phosphatase
									TC173647	Galactinol synthase									TC154867	S-receptor kinase -like protein			TC174423	Probable LRR receptor-like serine threonine-protein kinase at3g47570-like	TC191548	PDR1
									TC175512	Auxin induced protein pcnt115 isoform 1									TC179117	Malate dehydrogenase, mitochondrial precursor			TC154956	glycerol-3-phosphate dehydrogenase	DR053821	Nhp2-like protein 1-like
									TC185199	RNA recognition motif family protein, expressed									TC171614	RelA/SpoT-like protein			TC188452	20 kDa chloroplastic-like	TC167745	Dihydrolipoyllysine-residue acetyltransferase component 2 of pyruvate dehydrogenase complex, mitochondrial precursor
									GT240197	DRE binding factor 2									TC176045	F-box protein family, AtFBX13-like protein			TC155764	Reductase-like protein	CX646005	e3 Ubiquitin-protein ligase rglg2-like
									TC155303	70kD Heat shock protein									TC175906	Galactinol synthase			TC183077	Unknown	TC182496	T-complex protein 1 subunit beta
									GW725534	NBS-LRR protein g8029									TC155353	Asparagine synthetase			TC198787	tRNA (cytosine -c )-methyltransferase-like	TC168802	Prephenate dehydratase
									TC172048	Dehydrin 1									TC190551	Ethylene receptor			TC177328	Receptor-like kinase	TC195622	Pectate lyase
									TC199231	Leucoanthocyanidin dioxygenase									TC168077	Receptor-protein kinase-like protein			TC160159	Anamorsin homolog	BQ700476	Malate dehydrogenase
									TC173952	Cysteine Synthase									TC197923	Unknown			TC158654	Serine partial	TC166038	Phosphoglycerate Kinase
									GT263563	Probable e3 ubiquitin-protein ligase bah1-like 1-like									TC173183	Oligopeptide transporter OPT-like			CO162810	Auxin downregulated-like protein	TC182923	Class II RPD3 type histone deacetylase protein
									TC175449	RNA-binding protein precursor									TC164224	Phosphatidylinositol:ceramide inositolphosphotransferase			AW043385	60s ribosomal protein L40-2	TC166729	Casein kinase i isoform delta-like
									TC164220	Alternative oxidase									TC185824	Dehydration-responsive protein-related			TC184003	Ethylene receptor	TC180248	Ribosomal protein L35
									TC182445	Calmodulin-binding receptor-like cytoplasmic kinase									TC194293	Probable histone H2A.2			TC199122	L-ascorbate peroxidase chloroplastic-like isoform 1	TC158882	Ribosome biogenesis protein brx1 homolog
									TC183681	Probable histone H2A.2									DR683720	Predicted protein			TC161613	Auxin-induced protein 5NG4	DR019962	ACC oxidase
									TC156758	Cellulose synthase-like protein d3-like									TC172451	Thiazole biosynthetic enzyme			CF401748	Calcium binding protein	TC167870	L-type lectin-domain containing receptor kinase
									TC182838	Predicted protein									TC164132	Mitogen activated protein kinase 1			TC195619	Protein kinase chloroplast	BI416839	Unknown
									TC196904	Glucose-regulated protein partial									TC168092	Nudix hydrolase mitochondrial			TC194633	Serine threonine-protein kinase ht1	TC171743	Pyruvate decarboxylase-1
									TC159353	probable sucrose-phosphate synthase 3-like									TC165977	At1g04920/F13M7_7			TC166835	Protein kinase chloroplast	TC178668	4-hydroxyphenylpyruvate dioxygenase
									TC189767	40s ribosomal protein s3-3-like									TC171235	2-oxoglutarate dehydrogenase E2 subunit			TC179433	Protein kinase chloroplast	TC155880	Daz-associated protein 1-like
									TC165374	Cp12 domain-containing protein 3									TC158589	Protein phosphatase			TC155463	Bax inhibitor 1	TC198794	Myo-inositol-1-phosphate synthase
									TC179101	Antimicrobial peptide 1									TC160502	Integral membrane single c2 domain protein			TC197586	Cysteine synthase	TC191860	Telomere binding protein
									TC166542	Hva22-like protein									TC176684	Probable inositol transporter 1			TC166991	Glutamate decarboxylase	TC184479	Ef1d_pimbr ame: full=elongation factor 1-delta short=ef-1-delta ame: full=elongation factor 1b-beta ame: full=eef-1b beta
									TC170711	Ascorbate peroxidase									TC179396	Phd finger family protein			TC191864	Mevalonate disphosphate decarboxylase	TC168158	Retinoblastoma-related protein 1-like
									TC171936	Carrier protein									TC155321	NAC family protein			BQ695803	GTP-binding nuclear protein	TC188888	Disease resistance associated protein
									TC185310	Phytosulfokine receptor									TC180716	Heat shock protein HSP101			TC185627	Glucose-regulated protein partial	GT246789	Eukaryotic translation initiation factor 2 subunit alpha
									TC169295	Inward potassium channel alpha subunit									TC158857	Properoxidase precursor			TC158414	Amino acid binding	TC159568	ATP synthase subunit a chloroplastic
									TC161851	MYB family transcription factor									TC155988	Leucine Rich Repeat receptor-like tyrosine-protein kinase at2g41820-like			TC196508	Reductase-like protein	TC164300	3-ketoacyl- synthase 4
									TC181855	RNA-binding protein									TC165705	30S ribosomal protein S31, mitochondrial precursor			TC169187	Carbamoyl-phosphate synthase large chain-like	CO173517	1-deoxy-d-xylulose 5-phosphate synthase type i
									TC176259	Water deficit inducible protein LP3									TC161076	Lysine histidine transporter-like 8			TC176551	Periodic tryptophan protein	TC188805	Proteasome subunit alpha type-4
									TC164516	Calnexin homolog									TC174942	60s ribosomal protein L4			TC155106	Ascorbate peroxidase [Pinus strobus]	TC176620	Glutamate-rich wd repeat-containing protein 1
									TC161151	Alcohol dehydrogenase									BF610347	Acetyl- carboxylase 1-like			TC158444	Probable n -dimethylguanosine tRNA methyltransferase 2	AW010252	Ubiquitin fusion protein
									TC167136	Acyl carrier protein									TC158934	Alpha-(1,4)-fucosyltransferase			TC196495	Elongation factor	TC178427	Serine-Glyoxylate Aminotransferase
									TC179227	Formamidase isoform x2									TC166047	Patellin-4 isoform 1			TC167206	Enoyl ACP reductase	TC175561	Ethylene-responsive transcription factor-like protein at4g13040- partial
									TC184241	Pathogenesis-related protein PR10 protein									TC157737	Homocysteine s-methyltransferase			TC155521	Leucine Rich Repeat family protein	TC172231	Caffeic acid 3-o-methyltransferase
									CO174704	Heat shock protein 70									TC166890	Prephenate dehydratase			TC161277	Quinone-oxidoreductase QR1	TC156743	60s acidic ribosomal protein p0
									FE523613	EDS1									TC155189	Alpha beta fold family expressed			TC177223	2-aminoethanethiol dioxygenase-like	TC166097	Tubby-like protein
									BQ701885	Unknown									TC173979	Copine i			TC189017	Aspartokinase	TC174401	Eukaryotic translation initiation factor 2 subunit alpha
									TC191713	Universal stress protein a-like protein									TC163081	Probable adenylate kinase chloroplastic-like			TC163607	Histone H3	TC155835	Protein kinase
									TC158596	Formate dehydrogenase 2, mitochondrial precursor									TC194727	Microsomal glutathione s-			CF389549	Alcohol dehydrogenase	BQ198489	UDP-apiose/xylose synthase
									TC172947	Heat shock 70 kDa mitochondrial-like									TC194977	Dihydrosphingosine 1-phosphate phosphatase isoform 1			TC160559	Unknown	TC156520	Protein ndr1-like
									TC175975	kDa vesicle transport expressed									TC159200	Glutathione peroxidase			TC166033	Wall-associated kinase 4-like	TC157865	dolichyl-diphosphooligosaccharide--protein glycosyltransferase subunit stt3-like
									TC159357	Phytoalexin-deficient 4-2 protein									TC168339	Cryptochrome 1			TC169048	Ferritin-3, chloroplast precursor	TC192414	SEC14 cytosolic factor-like
									TC176714	Allene oxide cyclase chloroplastic-like									CX712846	Calmodulin			TC161052	Quinone-oxidoreductase-like protein	TC184831	Enoyl- mitochondrial
									TC166548	Unknown									TC186695	40s ribosomal protein s17-like			TC170396	Protein kinase chloroplast	TC158331	Response to dessication rd2
									TC160651	Allene oxide cyclase chloroplastic-like									TC172179	40s ribosomal protein s27-2			TC157416	Acetyl-CoA carboxylase	TC199177	NADP -dependent malic enzyme
									TC185653	Unknown									GW756904	Heat-shock protein			TC155387	Sphingolipid fatty acid alpha hydroxylase	DR079059	D12 oleate desaturase
									TC185267	Defensin									TC170915	Sucrose-phosphate synthase isoform B			TC190111	Leucine-Rich Repeat Protein	TC170125	Probable e3 ubiquitin-protein ligase bah1-like 1-like
									TC155890	LP3-1									AW010181	Calmodulin			TC182895	Cupredoxin-like protein	TC184219	Ctp synthase
									TC165442	Unknown									TC158960	Galactinol synthase			TC185766	Thiazole biosynthetic enzyme	TC197532	Dof domain zinc finger DNA-binding protein
									TC156581	CC-NBS-LRR resistance-like protein									TC177449	Udp-Glucuronate 4-Epimerase 3			TC173315	Neutral invertase 5	TC184835	WRKY transcription
									TC179878	Bax inhibitor-1 like									TC185182	40s ribosomal protein s17			TC198782	Unknown	TC187796	Unknown
									TC168212	60s acidic ribosomal protein p0									TC164706	Pectate lyase			GW762762	peroxidase 10-like	TC163313	Eukaryotic translation initiation factor 2 subunit alpha
									TC186162	Ribulose bisphosphate carboxylase small chain									AW010545	40s ribosomal protein s27-2-like			TC192643	U-box domain-containing protein 40	GT238095	Ubiquitin fusion protein
									TC164421	Water deficit inducible protein LP3									TC169441	Late embryogenesis abundant protein			TC164104	Peroxidase ATPA2	GT232521	IAA-amino acid hydrolase ilr1-like 6-like
									TC186255	Protein phosphatase 2C									TC155922	Calmodulin			TC159853	Unknown	CT582526	WD-40 repeat protein-like protein
									TC168941	18.2 kDa class I heat shock protein									TC196914	Calmodulin			TC154686	LOB domain-containing protein 38	TC189693	Tubby-like protein
									NP542874	Pinosylvin synthase									TC191272	Unknown			FE521010	Laccase	TC177757	Aldose 1-
									TC169578	Cytosolic ascorbate peroxidase									TC181231	Zeta-carotene desaturase, chloroplast/chromoplast precursor			CD026667	Unknown	TC155771	Probable e3 ubiquitin-protein ligase bah1-like
									TC191548	PDR1									TC189451	Ubiquitin fusion protein			AW290044	Unknown	TC158143	Caffeate o-methyltransferase
									TC165350	Unknown									TC160285	Acyl-activating enzyme 8			TC157452	Suppressor of disruption of tfiis-like	TC184084	Para-aminobenzoate synthase-like
									TC163254	Water deficit inducible protein LP3-3									TC171050	1-deoxy-D-xylulose 5-phosphate synthase type I			CT578204	Diacylglycerol kinase a isoform 1	TC167211	40S ribosomal S4 protein
									CX646005	e3 Ubiquitin-protein ligase rglg2-like									TC155158	Hydroxyproline-rich glycoprotein-like protein			TC167803	Histidine-containing phosphotransfer protein 1 isoform 1	TC177399	Hypothetical protein sorbidraft_01g015590
									TC176574	Dehydrin 1									TC156881	Adenylate kinase 1			TC196348	Laccase	TC160639	Ribosome biogenesis protein brx1 homolog
									TC168802	Prephenate dehydratase									TC168500	Type 2 diacylglycerol acyltransferase			TC186887	Group II plp	TC194600	dolichyl-diphosphooligosaccharide--protein glycosyltransferase
									GW726206	Late embryogenesis abundant protein									TC172713	40s ribosomal protein s27-2			TC166385	Amidase family protein	TC164290	Cytochrome P450 family protein, expressed
									BQ700476	Malate dehydrogenase									TC165843	Probable rRNA-processing protein EBP2 homolog			TC174924	Leucine-rich repeat protein	BX252502	Glycine-rich protein
									TC171424	SAG101									FE523136	60s ribosomal protein L15			CF477913	Subtilisin-like protein	TC169636	Zinc finger protein
									TC175859	Protein kinase									TC187017	Receptor protein kinase PERK1-like protein			TC158846	Qa-SNARE, Sso1/Syntaxin1-type, SYP12A-group	BI077107	Dihydrolipoyllysine-residue succinyltransferase component of 2-oxoglutarate dehydrogenase complex
									TC175169	Hva22-like protein									TC172794	Phenylalanine ammonia lyase			TC184873	Unknown	TC163416	Glutamate-rich wd repeat-containing protein 1
									TC163225	40s ribosomal protein s3-3-like									TC164819	60s Ribosomal Protein L4-Like			TC163343	Serine threonine-protein kinase	TC171931	Gmp synthetase
									DR162465	Multidrug resistance-associated protein 9									CF475484	Unknown			TC181365	PERK1-like protein kinase	TC171765	Type Iiia Membrane Protein Cp-Wap13
									TC178158	Antimicrobial peptide 1									TC185393	Beta-galactosidase			TC157591	4-coumarate--CoA ligase-like 7	TC164376	Dihydrodipicolinate synthase 1
									TC166200	Elongation factor 2									TC188341	Mitochondrial import receptor subunit tom20			TC173572	class III peroxidase	TC164583	ATP-dependent proteinase lon2
									DR019962	ACC oxidase									TC162982	Cp10-like protein			TC167930	Glutamate synthase (ferredoxin) [Pinus sylvestris]	TC165256	Wd repeat-containing protein
									TC161170	EDS1									TC173351	TIR-NBS-LRR protein			TC179264	Suppressor of disruption of tfiis-like	TC161178	Aspartokinase
									TC167870	L-type lectin-domain containing receptor kinase									TC180353	Thiazole biosynthetic enzyme			TC198030	Bax inhibitor 1	DR059426	Cellulose synthase
									TC171743	Pyruvate decarboxylase-1									TC158475	NAC protein 1 splice variant 2			TC160382	inositol or phosphatidylinositol phosphatase/ phosphoric monoester hydrolase	TC163977	Alpha-glucan-protein Synthase
									GW725757	Unknown									TC169667	60s Ribosomal Protein L4-Like			TC190920	Protein-tyrosine phosphatase mitochondrial mitochondrial	TC174961	Protein
									TC155880	Daz-associated protein 1-like									TC194029	Protein kinase chloroplastic			DR058375	class III peroxidase	TC197860	Dihydroxy-acid dehydratase
									TC198794	Myo-inositol-1-phosphate synthase									TC163403	Unknown			TC186860	Serine threonine-protein kinase oxi1-like	TC190127	Reversibly Glycosylated Polypeptide
									TC191860	Telomere binding protein									TC166454	Malate dehydrogenase, mitochondrial precursor			AA556209	Ubiquitin fusion protein	TC188201	dof zinc finger protein
									TC188888	Disease resistance associated protein									TC165388	Unknown			TC155647	Pyruvate decarboxylase	TC156887	CLL1B clavata1-like receptor S/T protein kinase protein
									TC164300	3-ketoacyl- synthase 4									TC172461	Leucine Rich Repeat receptor protein kinase exs			TC171715	Ledi-5c protein	TC177574	Ubiquinol--cytochrome-c reductase-like protein
									AM982859	Dehydrin 4									TC176412	Probable beta- -galactosyltransferase 20			TC157039	Unknown	GO096144	Spermidine synthase
									TC180083	LP3-1									TC182676	Choline dehydrogenase			TC155424	Ran-binding protein 1 homolog c	TC197711	26s proteasome regulatory particle non-atpase subunit
									TC188805	Proteasome subunit alpha type-4									TC188576	40s ribosomal protein s27-2			TC159226	Calmodulin-binding receptor-like cytoplasmic kinase	TC193754	Cazy family gt47
									CX645467	Heat-shock protein precursor									AW010184	40s ribosomal protein s14			TC195583	Catalase	TC175116	Udp-Arabinose 4-Epimerase 1-Like
									AW010252	Ubiquitin fusion protein									TC155898	Probable cellulose synthase a catalytic subunit 6			TC162804	Receptor protein kinase-like protein	TC170659	Serine threonine-protein kinase afc1
									TC157495	Hva22-like protein									TC176501	Unknown			TC181556	Catalase	CT576607	Auxin downregulated-like partial
									TC168823	Bax inhibitor-1 motif-containing protein									CT583193	Glutathione s-transferase-like protein			TC165249	Histidine-containing phosphotransfer protein 1 isoform 1	TC181838	Translational activator gcn1
									DR166101	Cytosolic ascorbate peroxidase									TC189790	Metallothionein-like protein			TC156932	Mitochondrial division protein 1-like	TC172329	Heat shock 70 kDa protein
									TC168293	LP3-1									TC183829	Auxin induced protein pcnt115 isoform 3			CX652486	Cysteine synthase	CO366299	UDP-d-apiose upd-d-xylose synthetase
									TC165436	Pathogenesis-related protein PR10 protein									TC158971	Unknown			TC159306	Probable serine threonine-protein kinase abkc-like	TC169920	Zeta-carotene desaturase
									TC178427	Serine-Glyoxylate Aminotransferase									TC192169	Cyclin-dependent kinase g-2, cdkg 2			TC170074	Protein kinase	TC165275	Reticulon-like protein b8 isoform 3
									TC183948	Cytosolic ascorbate peroxidase									TC176037	Clathrin assembly protein at2g25430-like			AW010542	Ankyrin-like protein	CT577951	Ethylene receptor
									TC156743	60s acidic ribosomal protein p0									TC188143	Calmodulin			TC159050	Tau class glutathione s-transferase	TC159527	26s proteasome regulatory particle non-atpase subunit
									TC190223	Ubiquitin carrier protein									TC188834	40s ribosomal protein			TC166167	Carbonic anhydrase	TC164335	3-Isopropylmalate Dehydratase, Small Subunit
									TC157192	Pinus taeda anonymous locus cl4264contig1_01 genomic sequence									NP542958	Pinosylvin Synthase			TC165159	Indole-3-acetate o-methyltransferase 1-like	TC162136	Thiazole biosynthetic enzyme
									TC166097	Tubby-like protein									TC158494	Class i chitinase			TC179332	Cbl-interacting protein kinase 5 isoform 1	TC166926	Unknown
									TC170503	Disease resistance associated protein									TC194759	Auxin aluminum responsive-like protein			TC156582	Ferritin-3, chloroplast precursor	TC155806	Beta-amylase
									TC175100	LP3-1									TC155511	Mitochondrial import inner membrane translocase subunit tim9			BQ634563	Protein kinase chloroplast	TC165983	Casein kinase
									TC155835	Protein kinase									TC156322	Pollen allergen CJP38			TC169969	Carotenoid cleavage dioxygenase 1	CT582170	Myo-inositol-1-phosphate synthase
									TC175810	40s ribosomal protein s3-3									TC181264	Patellin-4 isoform 1			CF386429	Phosphoenolpyruvate carboxykinase	TC157162	Heat stress transcription factor a-4b
									TC157865	dolichyl-diphosphooligosaccharide--protein glycosyltransferase subunit stt3-like									TC189423	Probable aquaporin			TC166400	Arginyl-tRNA synthetase-like	CT581740	UDP-arabinose 4-epimerase 1
									TC167652	Alternative oxidase									TC194227	Predicted protein			TC156556	Predicted: uncharacterized protein loc100824540	TC158216	Transcription regulation protein
									TC182400	Peroxidase									CX649641	Aldose 1-			TC156231	Unknown	TC166851	Probable calcium-binding protein cml21-like
									TC193452	Heat shock protein									TC160446	Receptor-like kinase			TC159859	Carbonic anhydrase	TC190313	Protein
									TC158331	Response to dessication rd2									TC161911	Cytokinin oxidase			BQ634224	Fructokinase	DR061079	Iron sulfur cluster assembly protein mitochondrial
									TC183645	Thaumatin-like protein									TC185163	Elongation factor 1-alpha			TC181010	ATP binding	CX649283	Protein phosphatase
									TC170125	Probable e3 ubiquitin-protein ligase bah1-like 1-like									TC177291	Cytosolic ascorbate peroxidase			TC178147	Malate dehydrogenase	DR015375	Thiazole biosynthetic enzyme
									TC197532	Dof domain zinc finger DNA-binding protein									TC198103	Cellulose synthase			TC176746	Probable fructokinase-4	TC174992	PDR-like ABC-transporter
									CV147414	LP3-1									TC175271	Cryptochrome 1a			TC159997	L-ascorbate oxidase homolog	TC158847	Aspartic proteinase nepenthesin-1
									TC187796	Unknown									TC175357	T-complex protein 1 subunit beta			TC160003	Progesterone 5-Beta-Reductase	TC158704	Heat shock protein 70A
									TC163392	Porin voltage-dependent anion-selective channel protein									TC164810	Short-chain type dehydrogenase reductase			TC157381	Cbl-interacting protein kinase 5 isoform 1	TC159111	Heat shock 70 kDa protein
									GT238095	Ubiquitin fusion protein									NP542959	Pinosylvin Synthase			TC163700	ATP binding protein	TC192535	Glycine-rich protein
									GT232521	IAA-amino acid hydrolase ilr1-like 6-like									TC167615	kDa vesicle transport protein			TC155115	Endo-beta-1,4-glucanase	TC161885	Aspartate mitochondrial
									TC158330	Predicted protein									TC165952	T-complex protein 1 subunit beta-like			TC165964	Predicted: uncharacterized protein loc100242968	TC181160	U3 small nucleolar rna-interacting protein 2 isoform 1
									TC189693	Tubby-like protein									TC185061	Bifunctional aspartokinase homoserine dehydrogenase 1			FG617140	Probable cyclic nucleotide-gated ion channel 5-like	CT579959	CC-NBS-LRR resistance-like protein
									TC173716	Abscisic acid-induced protein-like									NP542740	sucrose-phosphate partial			TC196843	Fatty acid 2-hydroxylase	TC156468	Cysteine Synthase
									TC182168	Unknown									TC179303	60s ribosomal protein L15			DR051355	Ferritin, chloroplast	TC155069	Chaperonin 21 precursor
									TC155771	Probable e3 ubiquitin-protein ligase bah1-like									TC171166	Amino acid			TC191441	DNA helicase, TBP-interacting protein	TC187343	Neudesin precursor
									TC174129	Alcohol dehydrogenase									CO366674	Enhanced disease susceptibility 1 protein			TC171527	Histidine-containing phosphotransfer protein 1 isoform 1	TC178996	U3 small nucleolar rna-associated protein 18 homolog
									TC164548	catalase									TC192184	Peptidyl-prolyl cis-trans isomerase			TC185284	Mitogen-activated protein kinase 9-like	TC190897	Cytochrome P450 CYPB
									TC159994	Leucine-rich repeat protein									TC187211	Pantoate-beta-alanine ligase			TC176747	LRR receptor-like serine threonine-protein kinase	TC180794	Unknown
									TC186082	Eukaryotic translation elongation									TC185375	ATP binding			TC189141	Spermine synthase	TC174684	Cytochrome p450 90a1
									TC186653	Glutamate receptor -like									TC161783	60s ribosomal protein L13a			TC193018	glycerol-3-phosphate dehydrogenase mitochondrial-like	TC164811	Diaminopimelate decarboxylase chloroplastic isoform 2
									TC158771	EDS1-like protein									TC164435	Beta-galactosidase			TC181176	Oxysterol-binding partial	TC175029	Probable WRKY transcription factor 12-like
									TC187846	Late embryogenesis abundant protein									TC197786	40s ribosomal protein s17-like			TC165220	Histone H3	TC191015	dormancy auxin associated-like partial
									BX252502	Glycine-rich protein									TC164665	2-oxoisovalerate dehydrogenase alpha mitochondrial expressed			TC161037	PERK1-like protein kinase	TC161692	Chaperonin 21 precursor
									TC169636	Zinc finger protein									CT574784	40S ribosomal protein SA			TC159872	Unknown	TC174498	Group xv phospholipase a2
									TC174309	Pinus taeda anonymous locus 2_1023_01 genomic sequence									BX682581	Thioredoxin H-type			TC170650	Homogentisate phytyltransferase VTE2-1	TC196326	Ethylene-responsive transcription factor-like protein at4g13040- partial
									BI077107	Dihydrolipoyllysine-residue succinyltransferase component of 2-oxoglutarate dehydrogenase complex									TC170342	Beta-amylase			TC161746	Peroxidase 10 precursor	TC173335	xenotropic and polytropic murine leukemia virus receptor
									CO197888	Unknown									TC154935	Spermine synthase			TC168923	Serine threonine-protein kinase afc1	TC188452	20 kDa chloroplastic-like
									TC154805	Unknown									TC168755	EDS1			TC178223	Laccase	DR181821	RuBisCO large subunit-binding protein subunit alpha, chloroplast precursor
									TC160656	Predicted protein									TC187850	Serine threonine-protein kinase			TC160226	Somatic embryogenesis receptor-like kinase 1	TC197174	ATP synthase epsilon subunit
									TC161801	Alcohol dehydrogenase									TC188814	Sinapyl alcohol dehydrogenase			TC184789	Lipoxygenase	TC173594	Dihydrodipicolinate synthase, chloroplast precursor
									TC164583	ATP-dependent proteinase lon2									TC154894	40S ribosomal protein SA			TC175033	TIR-NBS-LRR protein	TC163300	Nodulation signaling pathway 1
									TC164688	Hva22-like protein a									TC157777	Beta-amylase			TC165876	Prolyl 4-hydroxylase alpha	TC167426	Uncharacterized Protein At4g24220.2
									CF472987	Enhanced disease susceptibility 1 protein									TC167007	Elongation factor 1-delta			TC169362	Unknown	TC160398	Heat shock 70 kDa mitochondrial-like
									BF518116	RelA-SpoT homolog 1									TC164286	GTP pyrophosphokinase-like			TC156004	Glutamate dehydrogenase 1	TC192165	Peptide transporter PTR2
									TC179855	EDGP precursor									TC170670	Vtc2-like protein			TC179789	Sugar transporter	TC183077	Unknown
									TC156887	CLL1B clavata1-like receptor S/T protein kinase protein									DR692205	Lysine histidine transporter-like 8			TC183772	Subtilisin-like protein	GW741184	Xyloglucan glycosyltransferase 4
									TC154942	Late embryogenesis abundant protein									TC165100	RNA-binding protein AKIP1-like			TC156962	Hydroxymethylglutaryl- lyase	BX253057	Unknown
									TC183409	Unknown									TC163354	Glucose-6-phosphate 1-epimerase			TC164924	Precursor Monofunctional Aspartokinase	TC181163	CC-NBS-LRR resistance-like protein
									TC197711	26s proteasome regulatory particle non-atpase subunit									DR745102	Probable aquaporin			TC195444	Glutamate/malate translocator	TC167154	Dihydroxy-acid dehydratase-like
									BI077026	Cytosolic ascorbate peroxidase									TC179062	40s ribosomal protein			TC180926	Caffeoyl o-methyltransferase	TC160159	Anamorsin homolog
									TC184665	ADP,ATP carrier protein									TC185176	NAD kinase			TC165621	Malate dehydrogenase	AW043385	60s ribosomal protein L40-2
									TC175116	Udp-Arabinose 4-Epimerase 1-Like									TC168285	Heterogeneous nuclear ribonucleoprotein q-like			TC172603	Hydroxymethylglutaryl- lyase	TC169199	PaMip-2 (aquaporin)
									CO166849	Cytosolic ascorbate peroxidase									CT577127	Unknown			TC193793	Hypothetical protein selmodraft_421085	TC160602	Auxin downregulated-like partial
									TC181838	Translational activator gcn1									TC162217	Glycosyltransferase-like protein			TC166887	Beta-amylase chloroplastic-like	TC184003	Ethylene receptor
									TC173857	Heat shock protein DnaJ									TC185389	Basic endochitinase-like protein			TC157918	Pfkb-Type Carbohydrate Kinase Family Protein	TC161613	Auxin-induced protein 5NG4
									TC172329	Heat shock 70 kDa protein									TC171842	Class i chitinase			TC174654	Predicted protein	TC171694	Unknown
									TC165275	Reticulon-like protein b8 isoform 3									TC186194	Unknown			TC184904	Subtilisin-like protease	TC174128	EBP1
									TC177020	Heat shock protein									TC182636	Heat shock			TC177402	Diacylglycerol kinase 5	TC157959	Xylosyltransferase 2-like
									CT577951	Ethylene receptor									TC164870	Lecithine-cholesterol acyltransferase-like 4			TC162489	Isocitrate dehydrogenase (NAD+) precursor	TC156071	Probable esterase at1g33990-like
									TC157339	Dehydrin 1									TC180283	Allene oxide cyclase chloroplastic-like			TC160949	Predicted protein	TC164109	Glucose-1-Phosphate Adenylyltransferase
									TC165232	Probable e3 ubiquitin-protein ligase bah1-like 1-like									DR743300	Unknown			TC173851	Probable LRR receptor-like serine threonine-protein kinase at5g48740-like	TC170103	Unknown
									TC159527	26s proteasome regulatory particle non-atpase subunit									DR051460	Cinnamoyl- reductase 1-like			TC176555	Pdi-Like 1-1 Isoform 2	TC164736	Rbr-like partial
									TC173271	Water deficit inducible protein LP3									DR089737	Receptor-like kinase			BQ634556	Fructokinase	TC165635	U-box domain-containing protein 13
									TC184211	Heat shock protein 70									TC158046	Dicarboxylate/tricarboxylate carrier			BX251651	Heat shock protein	TC167468	Unknown
									TC187885	Properoxidase precursor									AA557109	Response to dessication rd2			TC181302	Cytochrome P450 76C2	TC197586	Cysteine synthase
									TC164249	Class IV chitinase Chia4-Pa1									TC175164	Alcohol dehydrogenase			TC196257	DNA helicase, TBP-interacting protein	TC156911	Isopentenyl Pyrophosphate Isomerase
									BX677751	Dehydrin-like protein									BQ695549	Probable aquaporin			TC166275	Pumilio homolog 24-like isoform 1	TC193109	60s ribosomal protein
									TC184504	peroxidase 10-like									TC161247	Glycoside hydrolase, family 18			TC189332	Malate dehydrogenase	TC191864	Mevalonate disphosphate decarboxylase
									BX250897	Dehydrin-like protein									TC189850	Aspartic proteinase nepenthesin-1			TC169044	Betaine aldehyde dehydrogenase	TC170228	Hypersensitive-induced response protein 1
									TC156813	peroxidase 10-like									TC169908	10 kDa Chaperonin (small heat shock protein)			BX251693	Enoyl ACP reductase	TC198647	Chalcone synthase
									TC162136	Thiazole biosynthetic enzyme									TC176635	Amino acid permease 2			DR091272	Subtilisin-like protein	TC159209	LIM domain protein WLIM-1
									TC178484	Predicted protein									TC165184	Probable esterase at1g33990-like			TC168957	21 kD protein	TC169187	Carbamoyl-phosphate synthase large chain-like
									AI725086	Water deficit inducible LP3-like protein									TC168266	Probable protein arginine n-methyltransferase 3-like			TC156486	Biotin carboxylase	TC171775	Unknown
									TC195376	40s ribosomal protein s3-3-like									TC175684	Unknown			TC165978	L-type lectin-domain containing receptor kinase	TC176551	Periodic tryptophan protein
									TC179235	Late embryogenesis abundant protein									TC157476	Nudix hydrolase mitochondrial			TC170295	Pectinesterase precursor	TC170073	DNA-damage-inducible protein
									TC155806	Beta-amylase									TC154569	4-Hydroxyphenylpyruvate Dioxygenase			TC165767	Laccase	TC158251	LIM domain protein 1 [Pinus taeda]
									TC170084	Dehydrin 4									GW756294	UDP-galactose transporter 1-like			TC160556	Flavonol synthase flavanone 3-	TC167206	Enoyl ACP reductase
									TC193098	ADP,ATP carrier protein									TC191477	Unknown			TC195329	Phosphoenolpyruvate carboxykinase	TC155521	Leucine Rich Repeat family protein
									TC168677	Chaperone protein htpg family protein									TC172434	60s Ribosomal Protein L38			TC159346	Glutamate/malate translocator	DR684897	e3 Ubiquitin-protein ligase sdir1-like
									CT582170	Myo-inositol-1-phosphate synthase									TC193427	Thiazole biosynthetic enzyme			TC170848	Protein kinase	TC154845	Lysyl-tRNA synthetase
									TC188386	Thaumatin-like protein									TC157388	Probable rRNA-processing protein EBP2 homolog			TC168488	Unknown	TC189017	Aspartokinase
									TC157162	Heat stress transcription factor a-4b									TC190338	UDP-l-rhamnose synthase			TC176910	Probable fructokinase-4	TC163607	Histone H3
									GT259680	putative class III peroxidase									TC191731	Class i chitinase			TC176231	Threonyl-tRNA mitochondrial	TC164593	F-box protein skp2b-like
									TC158216	Transcription regulation protein									AM983340	Dicarboxylate tricarboxylate carrier			TC154665	Phosphoenolpyruvate carboxykinase	TC197113	GDP-mannose pyrophosphorylase
									TC188430	catalase									TC166604	Multidrug resistance-associated protein 4			TC192254	Zip family metal transporter	TC197140	EIN3-like protein
									GW725697	Membrane protein									BF609150	6-phosphogluconate dehydrogenase			TC173492	L-type lectin-domain containing receptor kinase	TC156992	G/HBF-1 protein
									TC162902	Prohibitin-2 isoform 2									TC174932	Unknown			TC168882	Acyl-coenzyme a oxidase peroxisomal	TC155933	Reticulon-like protein b8 isoform 3
									TC166771	Unknown									TC173111	Probable adenylate kinase chloroplastic-like			TC157818	glycerol-3-phosphate dehydrogenase	TC173862	Lysyl-tRNA expressed
									TC159413	2-aminoethanethiol dioxygenase-like									FE523117	40s ribosomal protein s14			TC186139	Ethylene-forming enzyme	TC170396	Protein kinase chloroplast
									TC177788	Dehydrin									TC184232	Cp10-like protein			TC194089	Laccase	TC161354	RNA binding abscisic acid binding protein
									CO164299	Elongation factor									TC154778	Calcium-dependent protein kinase			TC193998	Reticulon-4-interacting protein mitochondrial	TC157416	Acetyl-CoA carboxylase
									TC199216	Auxin downregulated-like protein									TC191027	Unknown			CV032868	Pectin methylesterase	TC176926	Probable xyloglucan glycosyltransferase 6-like
									TC185990	Bax inhibitor 1									CF399306	EDS1			TC195026	Polyubiquitin	TC155387	Sphingolipid fatty acid alpha hydroxylase
									TC176703	Dehydrin									TC185225	Anion exchanger family protein			TC159095	Amine oxidase	GT245492	WD-40 repeat protein-like protein
									AW010567	Unknown									TC173201	Unknown			TC157681	Hypothetical protein selmodraft_176660	DR684381	F-box/LRR-repeat protein 5
									TC157101	Auxin regulated protein									TC185156	Probable importin subunit beta-4			TC170134	Aspartate mitochondrial	TC185766	Thiazole biosynthetic enzyme
									TC174250	QUAKING isoform 5-like									TC180031	Ferritin, chloroplast			TC184676	Formate dehydrogenase	TC156184	Unknown
									TC158547	Hva22-like protein									TC164674	Dihydrolipoyllysine-residue acetyltransferase component 2 of pyruvate dehydrogenase complex, mitochondrial precursor			TC171094	Cytochrome p450	TC173652	Predicted protein
									TC155601	Late embryogenesis abundant protein									TC168998	Phosphatidylinositol-specific phospholipase C 1			TC178049	Carbonate dehydratase protein	TC180814	Auxin induced -like protein
									TC183448	Auxin downregulated-like protein									TC185131	Pre-mRNA-processing-splicing factor			TC185628	Isocitrate dehydrogenase (NAD+) precursor	TC197443	ORF108
									DR015375	Thiazole biosynthetic enzyme									TC186757	18.2 kDa class I heat shock protein			BQ634844	Probable fructokinase-4	TC160667	Mitochondrial import inner membrane translocase subunit tim50-like
									TC195096	Bax inhibitor-1 like									TC187082	Class IV chitinase Chia4-Pa1			TC157973	Probable glutathione s-transferase	DR746251	Retinoblastoma-like protein
									TC174992	PDR-like ABC-transporter									TC191065	Translational elongation factor 1 subunit Bbeta			TC176154	Cysteine proteinase	TC192643	U-box domain-containing protein 40
									TC158704	Heat shock protein 70A									DR016509	4-coumarate--CoA ligase-like 5			TC162676	Asparaginyl-tRNA cytoplasmic 1-like	TC154686	LOB domain-containing protein 38
									TC179520	Unknown									TC171955	Probable xyloglucan endotransglucosylase/hydrolase protein 8 precursor			TC177816	Pyruvate kinase	TC167205	Lysyl-tRNA synthetase
									TC158588	Unknown									TC163372	Phage head-tail adaptor family protein, expressed			TC174204	Cyclin t1	TC173512	Unknown
									TC159111	Heat shock 70 kDa protein									TC162706	Cystathionine gamma-			TC154575	Unknown	TC155366	Ubiquitin-conjugating enzyme e2 32-like
									TC155061	Eukaryotic translation initiation factor 4 gamma									TC155175	Serine threonine-protein kinase			TC169157	Subtilisin-like protein	TC166385	Amidase family protein
									TC185558	LP3-1									CT580072	Dtdp-4-dehydrorhamnose reductase			TC154700	Tom1-like protein 2	TC165662	Unknown
									TC194337	Hva22-like protein a									TC194064	Class i chitinase			TC188442	Protein kinase Pti1	TC195778	Leaf senescence related protein-like
									TC171780	Bax inhibitor-1 like									TC174052	Unknown			TC156251	L-type lectin-domain containing receptor kinase	GT247683	Ribophorin ii family protein
									TC185110	Predicted protein									TC167994	Unknown			TC198984	Carbonic anhydrase 2	TC158846	Qa-SNARE, Sso1/Syntaxin1-type, SYP12A-group
									CT579959	CC-NBS-LRR resistance-like protein									TC155435	3-Hydroxy-3-Methylglutaryl-Coa-Synthase			TC159668	Endo-beta-1,4-glucanase	TC191284	Pinus taeda anonymous locus 2_5882_01 genomic sequence
									TC156468	Cysteine Synthase									TC195949	Phosphofructokinase 2			AL749915	Phenylpropenal double-bond reductase	TC163343	Serine threonine-protein kinase
									FM945503	Cytosolic ascorbate peroxidase									TC155688	La protein 1			TC181974	Ferritin-2, chloroplast precursor	TC157591	4-coumarate--CoA ligase-like 7
									TC157354	Ferritin-3, chloroplast precursor									TC155675	Cp10-like protein			TC160313	Pyruvate Dehydrogenase (acetyl-transferring) Mitochondrial-Like	TC165487	Auxin induced -like protein
									TC155069	Chaperonin 21 precursor									TC178067	Pinus taeda anonymous locus cl2198contig1_02 genomic sequence			TC186784	Probable LRR receptor-like serine threonine-protein kinase at1g53430	DR690698	Probable calcium-binding protein cml21-like
									GT239070	Unknown									TC193242	Unknown			TC183913	Lipase-Like Protein	TC167930	Glutamate synthase (ferredoxin) [Pinus sylvestris]
									TC187343	Neudesin precursor									TC176294	Pti1-like tyrosine-protein kinase 3-like			TC178772	Salicylate hydroxylase	AA556209	Ubiquitin fusion protein
									TC156167	Unknown									DR052474	Translation elongation factor-1 alpha			TC158506	Prolyl 4-hydroxylase alpha	TC155647	Pyruvate decarboxylase
									TC163966	Unknown									TC197943	40s ribosomal protein			TC155623	Lsd1-like protein	TC165042	ATP phosphoribosyltransferase
									TC173837	Chitinase class I									TC157486	Glucosamine--fructose-6-phosphate aminotransferase			TC184970	(rap annotation release2) glycosyl transferase	TC181841	Protein transport protein sec61 subunit alpha-like
									TC180794	Unknown									TC183292	Bahd family clade v			TC186270	Laccase	TC171715	Ledi-5c protein
									TC190976	Luminal-binding protein 5 precursor									TC172681	Calcium binding protein			TC190950	Cysteine synthase	TC157039	Unknown
									TC191015	dormancy auxin associated-like partial									TC173536	Class i chitinase			TC188291	Ascorbate peroxidase	TC173641	Embryonic element binding Factor 7
									TC161692	Chaperonin 21 precursor									TC187414	40s ribosomal protein s13			TC183714	Probable glutathione s-transferase	TC156655	EBP1
									TC154564	Histone H1 WH1B.1									TC159041	Ribosomal rna			TC196700	Glutamate decarboxylase	TC177796	Unknown
									TC157998	Interferon-related developmental regulator 1									TC181824	Cinnamyl alcohol dehydrogenase			TC157783	Predicted protein	TC159226	Calmodulin-binding receptor-like cytoplasmic kinase
									TC154956	glycerol-3-phosphate dehydrogenase									TC169860	60s acidic ribosomal protein p0			TC179829	Tpx2 (targeting protein for xklp2) protein family	TC190343	Ap2 erf-domain protein
									TC168322	Histone H1 linker									CT580909	Cryptochrome 1			AW064906	Sulfite reductase	TC185856	Protein
									TC180604	Unknown									TC156571	Unknown			TC180538	Unknown	TC179602	Bel1 homeotic
									TC188452	20 kDa chloroplastic-like									TC172992	40s ribosomal protein s27-2			TC180047	ATP binding	CX652486	Cysteine synthase
									TC181698	Small heat-shock protein									BF609124	Glucose-6-phosphate 1-epimerase			TC157556	Tryptophan synthase beta subunit	TC187587	Repressor of RNA polymerase iii transcription maf1
									TC155764	Reductase-like protein									TC185508	Amino acid permease			TC190115	ferritin [Pinus taeda]	TC169370	Zinc finger protein
									TC160398	Heat shock 70 kDa mitochondrial-like									TC154751	Unknown			TC161768	LEDI-5c protein	FE523044	LIM domain protein WLIM-1
									BX678520	Probable protein phosphatase 2c 44									TC195428	Myo-inositol-1 phosphate			TC167582	Glycosyl hydrolase family 9 protein	TC165631	LIM domain protein WLIM1
									TC165949	Interferon-related developmental regulator domain-containing protein									DR077984	Brassinosteroid Biosynthetic Protein Dwarf1			TC179763	Serine threonine-protein kinase	TC170074	Protein kinase
									TC163669	F-box protein skp2a-like									TC176757	Pseudo response regulator			TC166156	Germin-like protein subfamily 3 member 2 precursor	TC190600	Glycosyltransferase
									TC181163	CC-NBS-LRR resistance-like protein									BE187464	Expansin 2			TC165132	MPBQ/MSBQ methyltransferase 2	TC166167	Carbonic anhydrase
									TC163811	Homolog subfamily b member									TC198907	Unknown			TC174359	Protein	TC155290	Glycine-rich protein
									CO162810	Auxin downregulated-like protein									TC159083	Rio kinase			TC170528	Primary amine oxidase	TC172851	Small zinc finger-like protein
									AW043385	60s ribosomal protein L40-2									TC158511	2OG-Fe(II) oxygenase			TC192243	Succinyl CoA ligase beta subunit-like protein	CF386429	Phosphoenolpyruvate carboxykinase
									TC169199	PaMip-2 (aquaporin)									FG614382	60s ribosomal protein L40-2			TC190785	Phosphofructokinase family protein	TC154636	Glycine-rich protein
									TC184003	Ethylene receptor									TC175530	T-complex protein 1 subunit beta			TC155977	EDS1	TC166400	Arginyl-tRNA synthetase-like
									TC199122	L-ascorbate peroxidase chloroplastic-like isoform 1									TC171308	Acyl-Coenzyme A Oxidase Peroxisomal-Like			TC162610	Pumilio homolog 24-like	TC159859	Carbonic anhydrase
									TC161613	Auxin-induced protein 5NG4									TC162493	Leucine Rich Repeat receptor-like protein kinase tdr-like			TC188369	Alcohol dehydrogenase	TC169317	Probable WRKY transcription factor 12-like
									TC171694	Unknown									TC185076	60S ribosomal protein l28			BM492467	Protein disulfide-isomerase precursor	TC176664	Auxin-induced protein 2
									TC177299	Heat shock protein 17.0									DR161597	Rubisco subunit binding-protein beta subunit-like			BQ697661	Probable methyltransferase pmt20-like	TC160981	MurA transferase2
									TC163317	Alternative oxidase									TC185565	4-Hydroxyphenylpyruvate Dioxygenase			TC163149	Ascorbate peroxidase	TC159997	L-ascorbate oxidase homolog
									TC170103	Unknown									FR730149	60s ribosomal protein L40-2			TC179092	Ascorbate peroxidase	TC160003	Progesterone 5-Beta-Reductase
									TC155463	Bax inhibitor 1									DR102503	Predicted protein			TC195089	Cysteine proteinase rd21a-like	CT581903	GDP-mannose pyrophosphorylase
									TC184494	Late embryogenesis abundant protein									TC193888	Malate dehydrogenase			TC184998	Clavata-like receptor	TC192115	Isopentenyl Pyrophosphate
									TC171685	Dehydrin-like protein									CX650692	Mevalonate disphosphate decarboxylase			TC162211	Probable glutathione s-transferase	TC155143	Glycine-rich protein
									TC165488	Elongation factor									TC193991	Heat shock protein			TC187119	Copper zinc superoxide dismutase copper chaperone precursor	FG617140	Probable cyclic nucleotide-gated ion channel 5-like
									TC165635	U-box domain-containing protein 13									TC159979	10 kDa chaperonin			TC155622	Unknown	TC196843	Fatty acid 2-hydroxylase
									TC197586	Cysteine synthase									TC163303	Glucan endo-1,3-beta-glucosidase 7			TC194277	Leucoanthocyanidin dioxygenase	TC169966	Zinc finger c-x8-c-x5-c-x3-h type family protein
									BI398014	Dehydrin									TC163422	Allene oxide cyclase chloroplastic-like			TC177489	Ran-binding protein 1 homolog c	DR120450	Unknown
									TC185627	Glucose-regulated protein partial									TC178126	Proline-rich receptor-like protein kinase perk8			TC178948	Cbl-interacting protein kinase 5 isoform 1	TC184203	Heat shock 70 kDa mitochondrial-like
									TC170845	Amino acid binding									CO165586	Flagellin-sensing 2-like protein			TC185237	Unknown	TC191441	DNA helicase, TBP-interacting protein
									CT581660	Phospholipase D alpha 1									TC158234	60s ribosomal protein L10			TC178642	Elongation factor G, chloroplastic	TC166774	Embryonic element binding Factor 7
									TC172845	MYB transcription factor									TC183662	Class I chitinase			TC188506	Dihydrolipoyllysine-residue acetyltransferase component 1 of pyruvate dehydrogenase mitochondrial-like	TC175209	Glycine-rich protein
									TC193745	40S ribosomal protein SA									TC181030	4-coumarate--CoA ligase-like 5			CF403082	Subtilisin-like protease-like	TC155624	Glycine-rich protein
									TC196508	Reductase-like protein									TC165813	Formamidase isoform x2			TC169579	Serine hydroxymethyltransferase	TC176747	LRR receptor-like serine threonine-protein kinase
									TC169187	Carbamoyl-phosphate synthase large chain-like									TC169963	Protein phosphatase			TC157229	SAG101	GW755337	Unknown
									TC155106	Ascorbate peroxidase [Pinus strobus]									TC173647	Galactinol synthase			TC184416	Udp-D-Apiose Udp-D-Xylose Synthase 2-Like	TC156980	sec14 cytosolic factor family protein phosphoglyceride transfer family protein isoform 2
									TC157020	Elongation factor 2									TC175512	Auxin induced protein pcnt115 isoform 1			TC165122	Multicopper oxidase	TC159439	Unknown
									TC183116	CC-NBS-LRR resistance-like protein									TC166263	60s ribosomal protein L10			TC191978	Predicted: cyclin-t1-5-like	TC158004	Transcription factor BHLH69-like
									TC167206	Enoyl ACP reductase									TC184186	Similarity to protein-tyrosine phosphatase			TC194268	Ribosomal RNA methyltransferase nop2-like	TC192066	Arf-l1 protein
									DR684897	e3 Ubiquitin-protein ligase sdir1-like									TC185199	RNA recognition motif family protein, expressed			TC161855	Unknown	TC189141	Spermine synthase
									TC163607	Histone H3									GW741513	Unknown			TC167700	Mitochondrial Fad Carrier	TC184157	Ubiquitin-conjugating enzyme e2 32-like
									CF389549	Alcohol dehydrogenase									TC195123	Probable serine threonine-protein kinase wnk11-like			DR092779	Branched-chain alpha-keto acid decarboxylase E1 beta subunit	TC193018	glycerol-3-phosphate dehydrogenase mitochondrial-like
									TC164593	F-box protein skp2b-like									TC155303	70kD Heat shock protein			TC176168	Ser/Thr protein phosphatase family protein, expressed	TC181176	Oxysterol-binding partial
									TC197113	GDP-mannose pyrophosphorylase									TC174429	Beta-galactosidase			TC156774	Serine threonine kinase-like protein	TC165220	Histone H3
									TC169048	Ferritin-3, chloroplast precursor									TC199231	Leucoanthocyanidin dioxygenase			TC173787	Receptor-like kinase	TC156834	Hydroxyacylglutathione hydrolase
									TC163455	EDS1									TC165990	60s ribosomal protein L4			TC183657	GTP-binding protein alpha	TC160768	Esterase ydii
									TC155933	Reticulon-like protein b8 isoform 3									TC168314	Dtdp-4-dehydrorhamnose reductase			GW771463	Receptor-like kinase	TC159872	Unknown
									TC173862	Lysyl-tRNA expressed									TC162345	Xyloglucan galactosyltransferase			TC186387	Protein kinase	TC164098	Mevalonate kinase-like
									TC157416	Acetyl-CoA carboxylase									TC173952	Cysteine Synthase			TC160670	Putative Sinapyl Alcohol Dehydrogenase	TC170650	Homogentisate phytyltransferase VTE2-1
									TC182895	Cupredoxin-like protein									GT263563	Probable e3 ubiquitin-protein ligase bah1-like 1-like			CT577447	Probable s-acyltransferase at3g09320-like	TC173588	T-complex protein 1, alpha subunit
									DR684381	F-box/LRR-repeat protein 5									TC176140	Receptor protein kinase-like protein At4g34220 precursor			TC191922	Alcohol dehydrogenase	TC168923	Serine threonine-protein kinase afc1
									TC185766	Thiazole biosynthetic enzyme									TC175449	RNA-binding protein precursor			TC175564	Bax inhibitor 1	TC163704	Histone deacetylase hdt2
									TC173652	Predicted protein									TC173002	Mpp10 expressed			TC199267	Unknown	TC163837	Xyloglucan galactosyltransferase katamari1-like
									TC180814	Auxin induced -like protein									TC182445	Calmodulin-binding receptor-like cytoplasmic kinase			TC175437	Early response to dehydration 15-like protein	TC157102	Unknown
									GW762762	peroxidase 10-like									TC173783	Auxin downregulated-like partial			TC157699	Ribosome biogenesis regulatory protein	TC179261	RNA-binding protein precursor
									TC192643	U-box domain-containing protein 40									TC161068	Protein kinase-like protein			TC187809	Hypothetical protein selmodraft_118425	TC184789	Lipoxygenase
									TC164104	Peroxidase ATPA2									TC183681	Probable histone H2A.2			TC162413	Cytochrome p450	TC155098	Stachyose synthase
									TC178129	Water deficit inducible protein LP3									TC156412	Elongation factor 1-delta			TC182210	rrp12-like protein	TC169362	Unknown
									TC167137	U2 small nuclear ribonucleoprotein									TC156758	Cellulose synthase-like protein d3-like			TC160766	Catalase isozyme 2	TC166994	RNA polymerase i-specific transcription initiation factor rrn3-like
									TC197702	GTP-binding protein homolog									TC196904	Glucose-regulated protein partial			TC185311	L-ascorbate oxidase-like protein	TC168277	Fk506-binding protein
									TC179209	Late embryogenesis abundant protein									TC159353	probable sucrose-phosphate synthase 3-like			TC160496	Polypyrimidine tract-binding protein homolog 1 isoform 2	TC195572	Chromatin assembly factor 1
									TC173512	Unknown									TC165374	Cp12 domain-containing protein 3			TC172366	Opc-8:0 ligase1	TC156670	Small heat-shock
									TC155366	Ubiquitin-conjugating enzyme e2 32-like									TC182101	Glucose transporter			TC171002	Clavata-like receptor	TC175633	Rop-family small GTPase
									GW759364	Unknown									TC162288	Unknown			TC198382	Pinoresinol-lariciresinol reductase TH2	TC164924	Precursor Monofunctional Aspartokinase
									TC166385	Amidase family protein									TC170711	Ascorbate peroxidase			TC158156	Tubulin beta-1 chain	TC165738	FCA-like protein
									TC165662	Unknown									TC171936	Carrier protein			TC187931	Glutamate dehydrogenase	TC180926	Caffeoyl o-methyltransferase
									TC172092	PaMip-2 (aquaporin)									TC185310	Phytosulfokine receptor			CF394444	Ferritin	TC166287	T-complex protein 1, alpha subunit
									TC174924	Leucine-rich repeat protein									CF665869	Pinus taeda anonymous locus 0_1583_01 genomic sequence			TC179464	Ribonucleoside-diphosphate reductase	TC155635	Probable importin subunit beta-4
									TC170686	Class IV chitinase A									TC169295	Inward potassium channel alpha subunit			TC176156	Probable serine threonine-protein kinase at1g54610	TC167544	Unknown
									GT247683	Ribophorin ii family protein									TC166681	Unknown			TC168967	Subtilisin-like protein	TC164119	Actin 2
									AW010367	Mitochondrial phosphate transporter									TC161851	MYB family transcription factor			TC173730	Subtilisin-like protease	TC155599	Glycine-rich protein
									TC184873	Unknown									TC181855	RNA-binding protein			TC190336	Enoyl ACP reductase	TC166887	Beta-amylase chloroplastic-like
									TC163343	Serine threonine-protein kinase									TC185709	Lycopene beta cyclase			TC171158	Phospholipase D lambda	TC157918	Pfkb-Type Carbohydrate Kinase Family Protein
									TC181365	PERK1-like protein kinase									TC164516	Calnexin homolog					TC174654	Predicted protein
									TC154847	Unknown									TC161151	Alcohol dehydrogenase					TC174190	Serine threonine-protein phosphatase 5
									BF609284	Unnamed protein product									TC170239	40s ribosomal protein s13					TC161038	Diaminopimelate epimerase, chloroplast precursor
									TC157591	4-coumarate--CoA ligase-like 7									TC167136	Acyl carrier protein					TC193056	Cellulose Synthase
									TC165487	Auxin induced -like protein									TC179227	Formamidase isoform x2					TC173745	Vacuolar invertase
									TC173572	class III peroxidase									TC178546	Glutamate decarboxylase					TC197537	Acetolactate synthase 1
									TC167930	Glutamate synthase (ferredoxin) [Pinus sylvestris]									TC161764	Cell-wall invertase					TC172480	Senescence-associated protein 5-like protein
									TC173385	CBS1									FE523613	EDS1					TC176629	Pinus taeda anonymous locus 2_7780_01 genomic sequence
									TC198030	Bax inhibitor 1									TC157252	Beta-galactosidase					TC176074	Unknown
									TC172228	Phospholipase d delta-like									TC159245	2-nitropropane dioxygenase family					TC160949	Predicted protein
									DR058375	class III peroxidase									TC170233	60s ribosomal protein L10					TC176123	GDP-mannose pyrophosphorylase
									AA556209	Ubiquitin fusion protein									TC179963	MAP kinase-like protein					TC169349	Protein sensitive to proton rhizotoxicity 1
									TC155647	Pyruvate decarboxylase									TC158596	Formate dehydrogenase 2, mitochondrial precursor					TC173851	Probable LRR receptor-like serine threonine-protein kinase at5g48740-like
									TC181841	Protein transport protein sec61 subunit alpha-like									TC172947	Heat shock 70 kDa mitochondrial-like					TC182137	Pinus taeda anonymous locus cl3800contig1_03 genomic sequence
									TC182741	Thaumatin-like protein									TC159446	Similarity to carboxyl-terminal proteinase					CF400617	Chlorophyll synthase, chloroplast precursor
									TC157039	Unknown									TC162976	40s ribosomal protein s13					TC196257	DNA helicase, TBP-interacting protein
									TC185536	NBS/LRR									TC175975	kDa vesicle transport expressed					TC172612	Salt tolerance protein 1
									TC159226	Calmodulin-binding receptor-like cytoplasmic kinase									TC192651	Proliferation-associated protein 2g4-like					TC189332	Malate dehydrogenase
									TC155315	Unknown									BQ696511	Abietadienol/abietadienal oxidase cytochrome p450 720b1					TC169044	Betaine aldehyde dehydrogenase
									TC195583	Catalase									TC159357	Phytoalexin-deficient 4-2 protein					BX251693	Enoyl ACP reductase
									TC181556	Catalase									TC176714	Allene oxide cyclase chloroplastic-like					TC182594	Unknown
									CX652486	Cysteine synthase									TC191487	Carboxyl-terminal peptidase precursor					TC178598	dolichyl-diphosphooligosaccharide--protein glycosyltransferase subunit 2-like
									GW726055	Late embryogenesis abundant protein									TC166548	Unknown					TC156486	Biotin carboxylase
									FE522175	NBS/LRR									TC160651	Allene oxide cyclase chloroplastic-like					TC165978	L-type lectin-domain containing receptor kinase
									TC166167	Carbonic anhydrase									TC185653	Unknown					GT242009	Leucyl-tRNA cytoplasmic-like
									TC197468	Mitochondrial phosphate transporter									BI416831	Predicted protein					TC155559	Small zinc finger-like protein
									TC172554	Ankyrin repeat-containing protein									TC165442	Unknown					TC190768	Actin 2
									TC179332	Cbl-interacting protein kinase 5 isoform 1									CX646983	Acidic ribosomal protein					TC160556	Flavonol synthase flavanone 3-
									TC156582	Ferritin-3, chloroplast precursor									TC179878	Bax inhibitor-1 like					TC195329	Phosphoenolpyruvate carboxykinase
									TC155290	Glycine-rich protein									TC155998	Mevalonate Disphosphate Decarboxylase					TC195223	Esterase ydii
									TC177445	Unknown									TC167714	Asparagine synthetase					GW771956	Glucosamine-fructose-6-phosphate isomerizing family expressed
									CF386429	Phosphoenolpyruvate carboxykinase									TC168212	60s acidic ribosomal protein p0					TC192805	DEAD box ATP-dependent RNA helicase
									TC154636	Glycine-rich protein									TC186162	Ribulose bisphosphate carboxylase small chain					TC167103	Carotenoid cleavage dioxygenase 1
									BX249322	Tubulin beta-2 chain									TC168512	60s ribosomal protein L10					TC176231	Threonyl-tRNA mitochondrial
									TC173838	Dehydrin 1									TC195849	Alanine-glyoxylate aminotransferase					TC154665	Phosphoenolpyruvate carboxykinase
									TC156556	Predicted: uncharacterized protein loc100824540									TC188238	Monocopper oxidase-like protein sku5-like					FN692424	Arf-l1 protein
									TC159859	Carbonic anhydrase									TC186255	Protein phosphatase 2C					TC192254	Zip family metal transporter
									TC174030	Histone H1 WH1B.1									DR164437	Spermidine synthase x					TC173492	L-type lectin-domain containing receptor kinase
									CT581929	LP3-1									TC177065	Photosystem II 10 kDa chloroplastic					TC186139	Ethylene-forming enzyme
									TC187417	Histone H1									TC197400	Retinoblastoma-related protein 1-like					TC195026	Polyubiquitin
									TC178147	Malate dehydrogenase									TC168941	18.2 kDa class I heat shock protein					TC157681	Hypothetical protein selmodraft_176660
									TC197115	Dehydrin 4									NP542874	Pinosylvin synthase					TC170134	Aspartate mitochondrial
									TC157381	Cbl-interacting protein kinase 5 isoform 1									DR169182	Acid phosphatase					TC154900	BES1/BZR1 homolog protein 4-like
									TC176633	Ankyrin repeat domain									TC169578	Cytosolic ascorbate peroxidase					TC184676	Formate dehydrogenase
									CT581903	GDP-mannose pyrophosphorylase									TC191548	PDR1					TC193329	Actin 2
									TC155143	Glycine-rich protein									TC176234	Vq motif-containing protein					TC194284	60s ribosomal protein
									TC179519	Heat shock-like protein									TC167745	Dihydrolipoyllysine-residue acetyltransferase component 2 of pyruvate dehydrogenase complex, mitochondrial precursor					TC181337	Hypersensitive-induced response protein 1
									DR051355	Ferritin, chloroplast									CX646005	e3 Ubiquitin-protein ligase rglg2-like					TC165450	Unknown
									DR120450	Unknown									TC182496	T-complex protein 1 subunit beta					DR388275	ATP synthase subunit beta
									TC184203	Heat shock 70 kDa mitochondrial-like									TC168802	Prephenate dehydratase					TC195929	Phytoene synthase 2
									TC191441	DNA helicase, TBP-interacting protein									TC160622	Hexose Transporter					TC186289	ADP,ATP carrier protein
									TC185284	Mitogen-activated protein kinase 9-like									TC195622	Pectate lyase					TC157182	Glutamate-cysteine ligase
									TC175209	Glycine-rich protein									BQ700476	Malate dehydrogenase					TC155164	Rop-family small GTPase
									TC155624	Glycine-rich protein									TC166038	Phosphoglycerate Kinase					TC179932	Unknown
									TC176747	LRR receptor-like serine threonine-protein kinase									TC182923	Class II RPD3 type histone deacetylase protein					TC167692	e3 Ubiquitin-protein ligase rnf5
									DR022386	Translocon-associated protein beta family protein-like									TC182976	60s ribosomal protein L13a					TC177816	Pyruvate kinase
									TC169399	Mitochondrial-processing peptidase subunit alpha									TC171424	SAG101					TC160008	Protein vip1 isoform 1
									TC163870	Basic blue									TC175859	Protein kinase					TC169297	Ras-gtpase-activating protein-binding
									TC184157	Ubiquitin-conjugating enzyme e2 32-like									TC175681	60s ribosomal protein L10					TC174204	Cyclin t1
									TC183916	Dehydrin-like protein									BX682458	Sulfate transporter sultr3 4					TC187655	Nicalin precursor, putative
									TC181176	Oxysterol-binding partial									FE524194	60s ribosomal protein L15					TC157013	Glycine-rich protein
									TC165220	Histone H3									TC187205	Unknown					TC163637	DNA-binding protein
									TC161037	PERK1-like protein kinase									TC182760	Sugar Transport Protein 13					TC156251	L-type lectin-domain containing receptor kinase
									FR730274	Late embryogenesis abundant protein									TC166729	Casein kinase i isoform delta-like					AM982860	dolichyl-diphosphooligosaccharide--protein glycosyltransferase 48 kDa subunit-like
									TC170650	Homogentisate phytyltransferase VTE2-1									DR162465	Multidrug resistance-associated protein 9					TC172394	Unknown
									TC181995	Brain protein 44-like protein									TC195846	Expansin 2					TC179527	Unknown
									TC161746	Peroxidase 10 precursor									TC180248	Ribosomal protein L35					TC160603	Plastidic phosphate translocator-like protein2
									TC168923	Serine threonine-protein kinase afc1									TC184330	Zinc finger and scan domain-containing protein 10-like					CX712449	Rop-family small GTPase
									TC163704	Histone deacetylase hdt2									TC158882	Ribosome biogenesis protein brx1 homolog					TC165432	Mini zinc finger 1
									TC179486	Dehydrin									DR019962	ACC oxidase					TC194495	P-glycoprotein
									TC190293	Water deficit inducible LP3-like protein									TC161170	EDS1					TC174520	Transcription factor bZIP38
									TC160226	Somatic embryogenesis receptor-like kinase 1									TC171875	Rps3					BQ107033	Unknown
									TC184789	Lipoxygenase									TC167870	L-type lectin-domain containing receptor kinase					TC174667	Protein transport protein sec61 subunit alpha-like
									TC175033	TIR-NBS-LRR protein									GW725757	Unknown					TC190588	UDP-apiose/xylose synthase
									TC158739	Dehydrin 1									TC178668	4-hydroxyphenylpyruvate dioxygenase					TC183413	LIM domain protein WLIM-1
									TC165876	Prolyl 4-hydroxylase alpha									TC155880	Daz-associated protein 1-like					TC181974	Ferritin-2, chloroplast precursor
									TC155098	Stachyose synthase									TC198794	Myo-inositol-1-phosphate synthase					TC159756	Protein plant cadmium resistance 10-like isoform 1
									TC169362	Unknown									TC191860	Telomere binding protein					TC167041	Telomere repeat binding factor 1
									TC156004	Glutamate dehydrogenase 1									TC184479	Ef1d_pimbr ame: full=elongation factor 1-delta short=ef-1-delta ame: full=elongation factor 1b-beta ame: full=eef-1b beta					TC155623	Lsd1-like protein
									TC161561	NBS/LRR									TC168158	Retinoblastoma-related protein 1-like					TC176224	GRAS16
									TC168277	Fk506-binding protein									TC188888	Disease resistance associated protein					TC157191	dolichyl-diphosphooligosaccharide--protein glycosyltransferase 48 kDa subunit
									TC180106	coronitine insensitive 1									TC164300	3-ketoacyl- synthase 4					TC170662	Structural maintenance of chromosome 1
									TC156670	Small heat-shock									TC155105	60s ribosomal protein L13a					TC175165	Zinc finger, C2H2 type family protein, expressed
									TC180926	Caffeoyl o-methyltransferase									CO173517	1-deoxy-d-xylulose 5-phosphate synthase type i					TC184970	(rap annotation release2) glycosyl transferase
									TC165621	Malate dehydrogenase									TC188805	Proteasome subunit alpha type-4					TC194521	Allene oxide cyclase chloroplastic-like
									TC158197	Phospholipase d delta-like									TC176620	Glutamate-rich wd repeat-containing protein 1					TC181460	60s ribosomal protein
									TC164119	Actin 2									CX645467	Heat-shock protein precursor					TC173128	Acetohydroxyacid synthase
									TC155599	Glycine-rich protein									AW010252	Ubiquitin fusion protein					TC162426	Adenylate kinase b
									TC159548	Unknown									TC168823	Bax inhibitor-1 motif-containing protein					TC178805	Leucine-rich-repeat protein-like
									TC178409	Peptide transporter ptr3-a									DR166101	Cytosolic ascorbate peroxidase					TC190950	Cysteine synthase
									TC166887	Beta-amylase chloroplastic-like									TC178427	Serine-Glyoxylate Aminotransferase					TC167917	Rubisco subunit binding-protein beta
									TC195785	Os05g0557700 protein									CF393854	Probable inositol transporter 1					TC179829	Tpx2 (targeting protein for xklp2) protein family
									TC173187	PaMip-2 (aquaporin)									TC172231	Caffeic acid 3-o-methyltransferase					TC158948	Mitochondrial import inner membrane translocase subunit tim23-like
									TC166126	Unknown									TC183948	Cytosolic ascorbate peroxidase					TC182685	Annexin p35
									TC158781	Thaumatin-like protein									TC156743	60s acidic ribosomal protein p0					TC165697	Unknown
									TC162489	Isocitrate dehydrogenase (NAD+) precursor									TC190223	Ubiquitin carrier protein					TC166981	Lupus la
									DR683358	Protein phosphatase									TC157192	Pinus taeda anonymous locus cl4264contig1_01 genomic sequence					AW064906	Sulfite reductase
									TC185472	40s ribosomal protein s3-3-like									TC166097	Tubby-like protein					TC165874	Protein
									TC173745	Vacuolar invertase									TC155151	Umarylacetoacetase-Like [Glycine Max]					TC157556	Tryptophan synthase beta subunit
									TC197537	Acetolactate synthase 1									TC155835	Protein kinase					TC190115	ferritin [Pinus taeda]
									TC176629	Pinus taeda anonymous locus 2_7780_01 genomic sequence									FN695995	Unknown					TC173978	Retinoblastoma-related protein 1
									TC160949	Predicted protein									BQ198489	UDP-apiose/xylose synthase					TC161768	LEDI-5c protein
									TC176123	GDP-mannose pyrophosphorylase									TC184893	Leucine-Rich Repeat Protein					TC165173	Histone deacetylase HDT3
									TC176555	Pdi-Like 1-1 Isoform 2									TC157865	dolichyl-diphosphooligosaccharide--protein glycosyltransferase subunit stt3-like					TC179763	Serine threonine-protein kinase
									BX251651	Heat shock protein									TC192414	SEC14 cytosolic factor-like					TC190471	Zinc finger ccch domain-containing protein 37
									TC176688	Cold regulated 413 plasma membrane									TC182400	Peroxidase					TC158798	T-complex protein 1, alpha subunit
									TC189387	Protein phosphatase									TC184074	Probable inositol transporter 1					TC173566	U3 small nucleolar rna (u3 snorna) associated
									TC160901	Heterogeneous nuclear ribonucleoprotein q									TC190428	Endoplasmic oxidoreductin-2-like					TC177725	Transaldolase 2
									TC169044	Betaine aldehyde dehydrogenase									TC193452	Heat shock protein					TC162339	Protein topless
									BX251693	Enoyl ACP reductase									TC184831	Enoyl- mitochondrial					TC165132	MPBQ/MSBQ methyltransferase 2
									TC178598	dolichyl-diphosphooligosaccharide--protein glycosyltransferase subunit 2-like									TC158331	Response to dessication rd2					TC167742	dolichyl-diphosphooligosaccharide--protein glycosyltransferase subunit 1-like
									AW010555	CBS1									TC199177	NADP -dependent malic enzyme					GT259760	Probable importin subunit beta-4
									TC156486	Biotin carboxylase									DR079059	D12 oleate desaturase					TC192243	Succinyl CoA ligase beta subunit-like protein
									TC156777	Dehydrin 4									TC170125	Probable e3 ubiquitin-protein ligase bah1-like 1-like					TC190785	Phosphofructokinase family protein
									TC165767	Laccase									TC187796	Unknown					TC160621	Unknown
									TC180226	Histone H1									TC177190	40s ribosomal protein					TC162735	dolichyl-diphosphooligosaccharide--protein glycosyltransferase subunit stt3
									TC194387	Chitinase class I									TC163392	Porin voltage-dependent anion-selective channel protein					TC166064	U5 snrnp-specific factor
									TC190768	Actin 2									GT238095	Ubiquitin fusion protein					BX250646	Unknown
									TC195329	Phosphoenolpyruvate carboxykinase									GT232521	IAA-amino acid hydrolase ilr1-like 6-like					TC160289	Type II peroxiredoxin
									TC163724	Leucine-rich repeat protein SHOC-2									CT582526	WD-40 repeat protein-like protein					TC158996	Unknown
									TC167103	Carotenoid cleavage dioxygenase 1									TC189693	Tubby-like protein					TC188634	Protein
									TC196936	auxin-responsive protein IAA9									TC185025	Probable inositol transporter 1					TC176394	Low quality protein: udp-glycosyltransferase 85a3-like
									TC154665	Phosphoenolpyruvate carboxykinase									TC177757	Aldose 1-					TC192516	Actin related protein Arp2
									TC192254	Zip family metal transporter									TC182168	Unknown					TC158091	BHLH transcription factor PTF1-like protein
									TC157818	glycerol-3-phosphate dehydrogenase									TC155771	Probable e3 ubiquitin-protein ligase bah1-like					TC170438	P-type atpase transporter
									TC160090	Universal stress protein a-like protein									TC174129	Alcohol dehydrogenase					DR049860	RNA recognition motif family protein, expressed
									TC163569	Thaumatin-like protein									TC164548	catalase					BM492467	Protein disulfide-isomerase precursor
									TC154900	BES1/BZR1 homolog protein 4-like									TC161083	ATP binding					TC163149	Ascorbate peroxidase
									TC159454	Inward-rectifying K+ channel									TC159994	Leucine-rich repeat protein					TC168841	Udp-D-Apiose Udp-D-Xylose Synthase 2-Like
									TC160615	Water deficit inducible LP3-like protein									TC158143	Caffeate o-methyltransferase					TC171363	Pyruvate Decarboxylase 1
									TC164428	Nucleosome assembly protein family									TC184084	Para-aminobenzoate synthase-like					TC158503	Fas-associated factor 1-like protein
									TC184676	Formate dehydrogenase									AW985297	60s ribosomal protein L15					TC154808	Auxin responsive protein iaa8-like
									TC192853	Basic blue									TC177399	Hypothetical protein sorbidraft_01g015590					TC182297	Unknown
									BE187391	Unknown									TC159117	Beta-xylosidase alpha-l-arabinofuranosidase 2-like					TC184998	Clavata-like receptor
									TC183207	F-box/LRR-repeat protein 5									TC186653	Glutamate receptor -like					BQ198434	14-3-3 protein
									TC166238	Late embryogenesis abundant protein									TC158771	EDS1-like protein					TC184542	Uncharacterized wd repeat-containing
									TC182214	Unknown									TC182458	40s ribosomal protein					CT578128	Chromosome region maintenance protein
									TC166870	Unknown									TC154565	60s Ribosomal Protein L17-2-Like					TC174194	DNA mismatch repair protein msh6-1-like
									DR023371	Coronatine insensitive 1									TC160639	Ribosome biogenesis protein brx1 homolog					TC191375	Ubiquitin ribosomal fusion protein
									TC193329	Actin 2									TC175871	Elongation factor 1-alpha					TC170236	ATP-binding cassette transporter, subfamily I, member 15, ABC component protein PpABCI15
									TC155657	Universal stress protein a-like protein									GW725705	Acidic ribosomal protein					TC194277	Leucoanthocyanidin dioxygenase
									TC185628	Isocitrate dehydrogenase (NAD+) precursor									TC164290	Cytochrome P450 family protein, expressed					TC157493	Unknown
									DR388275	ATP synthase subunit beta									TC169677	Mitochondrial inner membrane protein oxa1-like					TC198788	Nucleolar protein 14-like
									TC186289	ADP,ATP carrier protein									BX252502	Glycine-rich protein					TC155054	Transport protein particle subunit
									TC157182	Glutamate-cysteine ligase									TC174309	Pinus taeda anonymous locus 2_1023_01 genomic sequence					TC195178	Chloroplast 30S ribosomal protein S15
									TC176154	Cysteine proteinase									BI077107	Dihydrolipoyllysine-residue succinyltransferase component of 2-oxoglutarate dehydrogenase complex					DR162195	Cellulose synthase
									TC184314	CBS1									TC196938	40s Ribosomal Protein S23-Like					TC169221	Ninja-family protein afp3
									TC160008	Protein vip1 isoform 1									CO197888	Unknown					TC197547	Pectin methyl esterase-like
									TC157013	Glycine-rich protein									TC164198	Histone deacetylase 2					TC178642	Elongation factor G, chloroplastic
									TC163637	DNA-binding protein									TC163416	Glutamate-rich wd repeat-containing protein 1					TC188506	Dihydrolipoyllysine-residue acetyltransferase component 1 of pyruvate dehydrogenase mitochondrial-like
									TC166194	Ankyrin repeat domain									TC189106	Metal-nicotianamine transporter ysl3-like isoform 3					TC161032	Transcriptional factor B3; Auxin response factor
									TC167317	Amino acid binding									TC164013	Tau class glutathione s-transferase					TC178990	Unknown
									TC194495	P-glycoprotein									TC171931	Gmp synthetase					TC169579	Serine hydroxymethyltransferase
									TC174520	Transcription factor bZIP38									TC171765	Type Iiia Membrane Protein Cp-Wap13					BE209133	Ribosomal protein S8
									BQ107033	Unknown									TC166131	40s ribosomal protein					BF220506	UDP-glycosyltransferase 1
									TC174667	Protein transport protein sec61 subunit alpha-like									TC168474	Expansin 2					TC165122	Multicopper oxidase
									TC182784	Protein phosphatase 2C									TC187182	Protein kinase domain containing expressed					TC191978	Predicted: cyclin-t1-5-like
									TC176951	Hypothetical protein osi_06641									TC161801	Alcohol dehydrogenase					DR092779	Branched-chain alpha-keto acid decarboxylase E1 beta subunit
									TC181974	Ferritin-2, chloroplast precursor									TC164376	Dihydrodipicolinate synthase 1					AM983209	Pinus taeda anonymous locus 0_2690_02 genomic sequence
									TC194216	Dehydrin 4									TC159076	Serine threonine-protein kinase ctr1-like					TC182443	40s ribosomal protein s14
									TC154863	Thaumatin-like protein									TC178626	Auxin efflux carrier-like partial					BI416878	Unknown
									TC183295	6-phosphogluconate dehydrogenase									TC164583	ATP-dependent proteinase lon2					TC186880	Unknown
									TC158506	Prolyl 4-hydroxylase alpha									TC161178	Aspartokinase					TC160531	Sucrose synthase
									TC167041	Telomere repeat binding factor 1									TC155741	alpha-xylosidase 1-like					TC183657	GTP-binding protein alpha
									TC155623	Lsd1-like protein									DR059426	Cellulose synthase					TC186387	Protein kinase
									TC190945	Dehydrin 1									TC161288	Erythronate-4-phosphate dehydrogenase-like protein					TC157203	Heat shock factor protein HSF24
									TC170662	Structural maintenance of chromosome 1									BX681799	Methyltransferase pmt8					TC158734	Auxin downregulated-like partial
									TC175165	Zinc finger, C2H2 type family protein, expressed									TC163977	Alpha-glucan-protein Synthase					TC194912	Clavata-like receptor
									TC194521	Allene oxide cyclase chloroplastic-like									AW043375	Probable metal-nicotianamine transporter ysl13-like					FE519974	Alpha-1,4-Glucan-Protein Synthase
									TC173128	Acetohydroxyacid synthase									TC174961	Protein					TC157095	Protein vip1 isoform 1
									TC162426	Adenylate kinase b									TC197860	Dihydroxy-acid dehydratase					TC183815	Digalactosyldiacylglycerol synthase chloroplastic-like
									TC190950	Cysteine synthase									TC190127	Reversibly Glycosylated Polypeptide					DR688126	Zinc finger family expressed
									TC188291	Ascorbate peroxidase									CF472987	Enhanced disease susceptibility 1 protein					TC199267	Unknown
									TC167917	Rubisco subunit binding-protein beta									BF518116	RelA-SpoT homolog 1					TC174388	30s ribosomal protein
									BF609749	Mitochondrial phosphate transporter									TC156887	CLL1B clavata1-like receptor S/T protein kinase protein					TC162413	Cytochrome p450
									TC182685	Annexin p35									TC174161	Protein binding					DR022648	Predicted protein
									TC171432	Protein phosphatase									TC188110	125 kDa kinesin-related					TC160698	Unknown
									AW064906	Sulfite reductase									TC177574	Ubiquinol--cytochrome-c reductase-like protein					TC172366	Opc-8:0 ligase1
									TC180047	ATP binding									TC158724	General substrate transporter					TC171002	Clavata-like receptor
									TC157556	Tryptophan synthase beta subunit									GO096144	Spermidine synthase					TC164060	Adeninephosphoribosyl transferase
									TC190115	ferritin [Pinus taeda]									TC183409	Unknown					TC198382	Pinoresinol-lariciresinol reductase TH2
									TC161768	LEDI-5c protein									TC197711	26s proteasome regulatory particle non-atpase subunit					TC189136	Elongation factor 1-delta
									TC165173	Histone deacetylase HDT3									BI077026	Cytosolic ascorbate peroxidase					TC158156	Tubulin beta-1 chain
									TC179763	Serine threonine-protein kinase									TC193754	Cazy family gt47					TC187931	Glutamate dehydrogenase
									TC167104	Probable histone H2A.2									TC184665	ADP,ATP carrier protein					CF394444	Ferritin
									TC175553	Chaperone protein									TC175116	Udp-Arabinose 4-Epimerase 1-Like					TC182775	Homeodomain-leucine zipper protein hd3
									TC199218	Elongation factor									CO166849	Cytosolic ascorbate peroxidase					TC170715	UBX domain-containing
									TC157926	unknown									TC197616	Actin bundling protein ABP135					TC179464	Ribonucleoside-diphosphate reductase
									TC192243	Succinyl CoA ligase beta subunit-like protein									TC170659	Serine threonine-protein kinase afc1					TC159849	Type II peroxiredoxin
									TC155977	EDS1									CT576607	Auxin downregulated-like partial					TC179938	U-box domain-containing protein 43-like
									TC182088	Defensin									TC181838	Translational activator gcn1					TC179068	60s ribosomal protein
									TC162735	dolichyl-diphosphooligosaccharide--protein glycosyltransferase subunit stt3									TC173857	Heat shock protein DnaJ					TC179467	Alpha-glucan-protein Synthase
									TC188369	Alcohol dehydrogenase									TC172329	Heat shock 70 kDa protein					TC165397	Variant SH3 domain containing protein, expressed
									TC162446	Aspartic proteinase									CO366299	UDP-d-apiose upd-d-xylose synthetase					TC156159	Unknown
									TC160289	Type II peroxiredoxin									DR118536	Leucine-rich repeat/extensin					TC190336	Enoyl ACP reductase
									TC166524	Dehydrin 1									TC169920	Zeta-carotene desaturase					TC173196	Argonaute/Zwille-like protein
									TC156222	Disease resistance associated protein									TC177020	Heat shock protein
									TC170438	P-type atpase transporter									CT577951	Ethylene receptor
									DR049860	RNA recognition motif family protein, expressed									TC166496	Carbonic anhydrase
									BM492467	Protein disulfide-isomerase precursor									TC165232	Probable e3 ubiquitin-protein ligase bah1-like 1-like
									BQ697661	Probable methyltransferase pmt20-like									TC159527	26s proteasome regulatory particle non-atpase subunit
									TC163149	Ascorbate peroxidase									TC163256	At1g29470
									TC179092	Ascorbate peroxidase									TC187885	Properoxidase precursor
									TC195089	Cysteine proteinase rd21a-like									TC164249	Class IV chitinase Chia4-Pa1
									TC184998	Clavata-like receptor									TC158379	Udp-Arabinose 4-Epimerase 1
									TC187119	Copper zinc superoxide dismutase copper chaperone precursor									TC162136	Thiazole biosynthetic enzyme
									BQ198434	14-3-3 protein									TC194321	U3 small nucleolar rna-associated protein 15 homolog
									TC173269	Ubiquitin-protein pub17									TC155806	Beta-amylase
									TC155319	Dehydrin 1									TC165983	Casein kinase
									TC176033	Unknown									TC193098	ADP,ATP carrier protein
									TC174194	DNA mismatch repair protein msh6-1-like									TC168677	Chaperone protein htpg family protein
									TC170236	ATP-binding cassette transporter, subfamily I, member 15, ABC component protein PpABCI15									CT582170	Myo-inositol-1-phosphate synthase
									TC194277	Leucoanthocyanidin dioxygenase									TC191850	Ubiquitin-like protein
									TC159594	Protein phosphatase									TC167751	Glucan endo-1,3-beta-glucosidase
									TC178948	Cbl-interacting protein kinase 5 isoform 1									CO366899	60s ribosomal protein L10
									TC187495	Unknown									TC198567	Translation elongation factor-1 alpha
									TC178990	Unknown									CT581740	UDP-arabinose 4-epimerase 1
									TC157989	Acidic mammalian chitinase-like									GT246248	DEAD box ATP-dependent RNA helicase 8-like
									TC169579	Serine hydroxymethyltransferase									TC188430	catalase
									TC157229	SAG101									GW725697	Membrane protein
									TC176192	Histone H2A									TC175560	f-box protein fbw2-like
									TC194268	Ribosomal RNA methyltransferase nop2-like									TC162583	Fumarylacetoacetase
									TC161855	Unknown									DR019732	Tau class glutathione s-transferase
									DR092779	Branched-chain alpha-keto acid decarboxylase E1 beta subunit									TC169844	Fimbrin-like protein 2
									GT265885	Late embryogenesis abundant protein									TC172866	Probable mitochondrial 2-oxoglutarate malate carrier
									BI416878	Unknown									TC168778	Branched-chain-amino-acid aminotransferase
									TC161486	Dehydrin 1									TC159413	2-aminoethanethiol dioxygenase-like
									TC183657	GTP-binding protein alpha									TC166851	Probable calcium-binding protein cml21-like
									TC186387	Protein kinase									TC167896	Acyl-coenzyme a oxidase peroxisomal
									TC195142	LP3-1									TC161034	Glutamate decarboxylase
									TC157203	Heat shock factor protein HSF24									TC194269	Cbl-interacting protein kinase 5 isoform 1
									TC191922	Alcohol dehydrogenase									TC158245	alpha-galactosidase 1
									BG317596	Basic blue protein									TC199216	Auxin downregulated-like protein
									TC157095	Protein vip1 isoform 1									TC155272	Protein kinase pti1
									TC183815	Digalactosyldiacylglycerol synthase chloroplastic-like									TC188672	Glucan endo-1,3-beta-glucosidase 12-like
									DR688126	Zinc finger family expressed									TC187856	Unknown
									TC175564	Bax inhibitor 1									TC162951	Sulfate transporter
									TC199267	Unknown									TC185990	Bax inhibitor 1
									TC175437	Early response to dehydration 15-like protein									BG625795	Unknown
									TC154573	Glucan endo-1,3-beta-glucosidase 14-like									CX649283	Protein phosphatase
									TC187809	Hypothetical protein selmodraft_118425									TC174470	Pinus taeda anonymous locus 0_5117_01 genomic sequence
									TC168409	dnaj Heat shock family protein									TC157101	Auxin regulated protein
									TC155258	Cellular nucleic acid binding									TC193334	Group II plp
									TC160766	Catalase isozyme 2									TC183448	Auxin downregulated-like protein
									TC159183	Dehydrin 1									DR015375	Thiazole biosynthetic enzyme
									DR022648	Predicted protein									TC195096	Bax inhibitor-1 like
									TC172366	Opc-8:0 ligase1									TC174992	PDR-like ABC-transporter
									TC171002	Clavata-like receptor									TC158847	Aspartic proteinase nepenthesin-1
									TC164060	Adeninephosphoribosyl transferase									TC158704	Heat shock protein 70A
									TC190784	Dirigent-like protein									TC180128	Actin depolymerizing factor
									TC156463	Ankyrin-repeat protein									TC189802	Probable mitochondrial 2-oxoglutarate malate carrier protein
									TC158156	Tubulin beta-1 chain									TC179520	Unknown
									TC157900	Predicted protein									TC168388	Beta-expansin 3
									TC187931	Glutamate dehydrogenase									TC158588	Unknown
									TC174062	Protein family-like									TC159111	Heat shock 70 kDa protein
									CF394444	Ferritin									TC173197	60s ribosomal protein L18a
									TC159849	Type II peroxiredoxin									TC171780	Bax inhibitor-1 like
									AW010768	Mitochondrial phosphate transporter									TC194144	40s ribosomal protein s27-2
									FG615354	Late embryogenesis abundant protein									TC161885	Aspartate mitochondrial
									TC190336	Enoyl ACP reductase									TC181160	U3 small nucleolar rna-interacting protein 2 isoform 1
									BQ701413	Dirigent-like protein									CT579959	CC-NBS-LRR resistance-like protein
									TC173196	Argonaute/Zwille-like protein									TC156468	Cysteine Synthase
									TC171158	Phospholipase D lambda									FM945503	Cytosolic ascorbate peroxidase
																			TC157354	Ferritin-3, chloroplast precursor
																			TC168922	Probable inositol transporter 1
																			TC155069	Chaperonin 21 precursor
																			TC183981	Beta-expansin 3
																			TC156092	Auxin efflux facilitator 1
																			TC187343	Neudesin precursor
																			TC156167	Unknown
																			TC190897	Cytochrome P450 CYPB
																			TC158619	Citrate synthase
																			TC163966	Unknown
																			TC173837	Chitinase class I
																			TC190248	Unknown
																			TC180794	Unknown
																			TC174684	Cytochrome p450 90a1
																			TC190976	Luminal-binding protein 5 precursor
																			TC164811	Diaminopimelate decarboxylase chloroplastic isoform 2
																			TC161692	Chaperonin 21 precursor
																			TC192464	40s ribosomal protein s21
																			TC195378	Oligopeptide transporter OPT superfamily
																			TC174498	Group xv phospholipase a2
																			TC174423	Probable LRR receptor-like serine threonine-protein kinase at3g47570-like
																			TC154956	glycerol-3-phosphate dehydrogenase
																			TC188469	Peptidyl-prolyl cis-trans isomerase
																			AW784108	Unknown
																			TC173335	xenotropic and polytropic murine leukemia virus receptor
																			TC188452	20 kDa chloroplastic-like
																			TC188173	Nucleobase-ascorbate transporter 2-like
																			DR181821	RuBisCO large subunit-binding protein subunit alpha, chloroplast precursor
																			TC197174	ATP synthase epsilon subunit
																			TC173594	Dihydrodipicolinate synthase, chloroplast precursor
																			TC155764	Reductase-like protein
																			TC167426	Uncharacterized Protein At4g24220.2
																			TC160398	Heat shock 70 kDa mitochondrial-like
																			TC175708	60s Ribosomal Protein L17-2-Like
																			TC183077	Unknown
																			BX678520	Probable protein phosphatase 2c 44
																			GW741184	Xyloglucan glycosyltransferase 4
																			BX253057	Unknown
																			TC170807	Protein
																			TC163669	F-box protein skp2a-like
																			TC177328	Receptor-like kinase
																			TC167154	Dihydroxy-acid dehydratase-like
																			TC158654	Serine partial
																			TC163811	Homolog subfamily b member
																			CO162810	Auxin downregulated-like protein
																			AW043385	60s ribosomal protein L40-2
																			TC169199	PaMip-2 (aquaporin)
																			TC156802	DnaJ-like protein
																			TC160602	Auxin downregulated-like partial
																			TC184003	Ethylene receptor
																			TC172384	F-box family protein
																			TC199122	L-ascorbate peroxidase chloroplastic-like isoform 1
																			TC161613	Auxin-induced protein 5NG4
																			CF401748	Calcium binding protein
																			TC177299	Heat shock protein 17.0
																			TC195619	Protein kinase chloroplast
																			TC157959	Xylosyltransferase 2-like
																			TC156071	Probable esterase at1g33990-like
																			TC164109	Glucose-1-Phosphate Adenylyltransferase
																			TC194633	Serine threonine-protein kinase ht1
																			TC166835	Protein kinase chloroplast
																			TC179433	Protein kinase chloroplast
																			TC170103	Unknown
																			TC155463	Bax inhibitor 1
																			TC192163	alpha-galactosidase 1
																			TC164736	Rbr-like partial
																			TC165635	U-box domain-containing protein 13
																			TC197586	Cysteine synthase
																			CF471686	Fumarylacetoacetate Hydrolase
																			TC156911	Isopentenyl Pyrophosphate Isomerase
																			TC163664	Alpha-galactosidase
																			TC166991	Glutamate decarboxylase
																			TC193109	60s ribosomal protein
																			TC191864	Mevalonate disphosphate decarboxylase
																			TC170228	Hypersensitive-induced response protein 1
																			CT582298	probable sucrose-phosphate synthase 2-like
																			TC156257	RNA-binding protein nova-1-like
																			TC191002	Glucan endo-1,3-beta-glucosidase
																			TC185627	Glucose-regulated protein partial
																			CT581660	Phospholipase D alpha 1
																			TC193478	60s ribosomal protein L13a
																			TC159209	LIM domain protein WLIM-1
																			TC193745	40S ribosomal protein SA
																			TC163884	Beta-expansin 3
																			TC164670	Fumarylacetoacetase-Like
																			TC196508	Reductase-like protein
																			TC169187	Carbamoyl-phosphate synthase large chain-like
																			TC171775	Unknown
																			TC176551	Periodic tryptophan protein
																			TC170073	DNA-damage-inducible protein
																			TC155106	Ascorbate peroxidase [Pinus strobus]
																			TC196495	Elongation factor
																			TC167909	60s ribosomal protein L10
																			TC157248	Unknown
																			TC158251	LIM domain protein 1 [Pinus taeda]
																			TC167206	Enoyl ACP reductase
																			TC155521	Leucine Rich Repeat family protein
																			TC186339	40s ribosomal protein s27-2
																			DR684897	e3 Ubiquitin-protein ligase sdir1-like
																			TC174607	60s ribosomal protein L10
																			TC154845	Lysyl-tRNA synthetase
																			TC177223	2-aminoethanethiol dioxygenase-like
																			TC189017	Aspartokinase
																			TC163607	Histone H3
																			CF389549	Alcohol dehydrogenase
																			TC164593	F-box protein skp2b-like
																			TC197113	GDP-mannose pyrophosphorylase
																			TC160559	Unknown
																			TC166033	Wall-associated kinase 4-like
																			TC163160	Auxin efflux carrier-like partial
																			TC169048	Ferritin-3, chloroplast precursor
																			TC193802	Unknown
																			TC189858	Solute carrier family 35 member e3
																			TC163455	EDS1
																			TC173862	Lysyl-tRNA expressed
																			TC170396	Protein kinase chloroplast
																			TC184455	60s ribosomal protein L15
																			TC157416	Acetyl-CoA carboxylase
																			TC176926	Probable xyloglucan glycosyltransferase 6-like
																			TC155387	Sphingolipid fatty acid alpha hydroxylase
																			TC190111	Leucine-Rich Repeat Protein
																			GT245492	WD-40 repeat protein-like protein
																			TC182895	Cupredoxin-like protein
																			DR684381	F-box/LRR-repeat protein 5
																			TC185766	Thiazole biosynthetic enzyme
																			TC173315	Neutral invertase 5
																			TC194484	Expansin 2
																			TC198782	Unknown
																			TC197443	ORF108
																			BX250823	Rop-family small GTPase
																			TC160667	Mitochondrial import inner membrane translocase subunit tim50-like
																			DR746251	Retinoblastoma-like protein
																			TC192643	U-box domain-containing protein 40
																			TC179549	Mitochondrial import receptor subunit tom20
																			TC159853	Unknown
																			FE521010	Laccase
																			TC167205	Lysyl-tRNA synthetase
																			CD026667	Unknown
																			AW290044	Unknown
																			CT578204	Diacylglycerol kinase a isoform 1
																			TC173512	Unknown
																			TC167803	Histidine-containing phosphotransfer protein 1 isoform 1
																			TC196348	Laccase
																			TC186887	Group II plp
																			TC155366	Ubiquitin-conjugating enzyme e2 32-like
																			GW759364	Unknown
																			TC166385	Amidase family protein
																			TC188160	Probable inositol transporter 2
																			TC172092	PaMip-2 (aquaporin)
																			TC174924	Leucine-rich repeat protein
																			TC173888	Glucan endo-1,3-beta-glucosidase isoform 1
																			TC195778	Leaf senescence related protein-like
																			TC170686	Class IV chitinase A
																			GT247683	Ribophorin ii family protein
																			TC188753	Extensin-like protein
																			TC158846	Qa-SNARE, Sso1/Syntaxin1-type, SYP12A-group
																			TC163343	Serine threonine-protein kinase
																			TC181365	PERK1-like protein kinase
																			TC154847	Unknown
																			TC179542	Unknown
																			TC157591	4-coumarate--CoA ligase-like 7
																			DR690698	Probable calcium-binding protein cml21-like
																			TC167930	Glutamate synthase (ferredoxin) [Pinus sylvestris]
																			TC173385	CBS1
																			TC198030	Bax inhibitor 1
																			TC172228	Phospholipase d delta-like
																			TC160382	inositol or phosphatidylinositol phosphatase/ phosphoric monoester hydrolase
																			TC172462	Hypothetical protein selmodraft_81583
																			TC171882	General substrate transporter
																			TC190920	Protein-tyrosine phosphatase mitochondrial mitochondrial
																			TC172110	Cyclin-dependent protein
																			TC168690	Cyclic nucleotide-gated ion
																			TC156059	Unknown
																			TC186860	Serine threonine-protein kinase oxi1-like
																			AA556209	Ubiquitin fusion protein
																			TC155647	Pyruvate decarboxylase
																			TC165042	ATP phosphoribosyltransferase
																			TC181841	Protein transport protein sec61 subunit alpha-like
																			TC164779	F-box family protein
																			TC189109	Expansin 2
																			TC171715	Ledi-5c protein
																			TC157039	Unknown
																			TC189202	F-box family protein
																			TC176831	Glycosyl hydrolase-like partial
																			TC159226	Calmodulin-binding receptor-like cytoplasmic kinase
																			TC155315	Unknown
																			TC190343	Ap2 erf-domain protein
																			TC185856	Protein
																			TC155534	DnaJ-like protein isoform
																			TC195583	Catalase
																			TC197396	1-phosphatidylinositol- -bisphosphate
																			TC162804	Receptor protein kinase-like protein
																			TC184065	Permease 1
																			TC181556	Catalase
																			TC195901	Histone H2B
																			TC186092	Vacuolar cation/proton exchanger 3
																			TC165249	Histidine-containing phosphotransfer protein 1 isoform 1
																			TC156932	Mitochondrial division protein 1-like
																			CX652486	Cysteine synthase
																			CO166566	Pinus taeda anonymous locus 0_2885_01 genomic sequence
																			FE523044	LIM domain protein WLIM-1
																			TC159306	Probable serine threonine-protein kinase abkc-like
																			TC165631	LIM domain protein WLIM1
																			TC170074	Protein kinase
																			AA556704	Extensin-like protein
																			TC159050	Tau class glutathione s-transferase
																			TC166167	Carbonic anhydrase
																			TC199017	60s ribosomal protein L10
																			TC165159	Indole-3-acetate o-methyltransferase 1-like
																			TC172554	Ankyrin repeat-containing protein
																			TC179332	Cbl-interacting protein kinase 5 isoform 1
																			TC156582	Ferritin-3, chloroplast precursor
																			BQ634563	Protein kinase chloroplast
																			TC177445	Unknown
																			TC172851	Small zinc finger-like protein
																			CF386429	Phosphoenolpyruvate carboxykinase
																			BX249322	Tubulin beta-2 chain
																			TC166400	Arginyl-tRNA synthetase-like
																			TC156556	Predicted: uncharacterized protein loc100824540
																			TC159859	Carbonic anhydrase
																			TC195341	tpa: phospholipase d family partial
																			BQ633738	Extensin-like protein
																			BQ634224	Fructokinase
																			TC178147	Malate dehydrogenase
																			TC158158	Pinus taeda anonymous locus 0_16419_01 genomic sequence
																			TC160981	MurA transferase2
																			TC176746	Probable fructokinase-4
																			TC159997	L-ascorbate oxidase homolog
																			TC160003	Progesterone 5-Beta-Reductase
																			TC160645	Fumarylacetoacetase (ec 3.7.1.2) (fumarylacetoacetate Hydrolase) (beta-diketonase) (faa).
																			TC157381	Cbl-interacting protein kinase 5 isoform 1
																			TC176633	Ankyrin repeat domain
																			TC163700	ATP binding protein
																			CT581903	GDP-mannose pyrophosphorylase
																			TC160582	Auxin efflux carrier-like partial
																			TC155115	Endo-beta-1,4-glucanase
																			TC192115	Isopentenyl Pyrophosphate
																			FG617140	Probable cyclic nucleotide-gated ion channel 5-like
																			TC196609	Class IV chitinase A
																			TC196843	Fatty acid 2-hydroxylase
																			TC170860	Unknown
																			TC185785	Calcium-binding mitochondrial carrier protein s -1-like
																			DR051355	Ferritin, chloroplast
																			DR120450	Unknown
																			TC184203	Heat shock 70 kDa mitochondrial-like
																			TC191441	DNA helicase, TBP-interacting protein
																			TC166774	Embryonic element binding Factor 7
																			TC171527	Histidine-containing phosphotransfer protein 1 isoform 1
																			TC185284	Mitogen-activated protein kinase 9-like
																			TC188496	alpha-galactosidase 1
																			TC156416	Unknown
																			TC176747	LRR receptor-like serine threonine-protein kinase
																			GW755337	Unknown
																			TC156980	sec14 cytosolic factor family protein phosphoglyceride transfer family protein isoform 2
																			TC159439	Unknown
																			TC189141	Spermine synthase
																			DR022386	Translocon-associated protein beta family protein-like
																			TC184157	Ubiquitin-conjugating enzyme e2 32-like
																			TC194236	PIN1-like auxin transport protein
																			TC193018	glycerol-3-phosphate dehydrogenase mitochondrial-like
																			TC172134	DEAD box ATP-dependent RNA
																			TC181176	Oxysterol-binding partial
																			TC165220	Histone H3
																			TC156834	Hydroxyacylglutathione hydrolase
																			TC161037	PERK1-like protein kinase
																			TC160768	Esterase ydii
																			TC155847	Polyubiquitin
																			TC159872	Unknown
																			TC164098	Mevalonate kinase-like
																			TC170650	Homogentisate phytyltransferase VTE2-1
																			TC173588	T-complex protein 1, alpha subunit
																			TC168923	Serine threonine-protein kinase afc1
																			TC178027	40s Ribosomal Protein S26-2-Like
																			TC178223	Laccase
																			TC163704	Histone deacetylase hdt2
																			TC158070	Beta-1,3-glucanase-like protein
																			TC163837	Xyloglucan galactosyltransferase katamari1-like
																			TC190293	Water deficit inducible LP3-like protein
																			TC160226	Somatic embryogenesis receptor-like kinase 1
																			TC185402	F-box domain containing protein, expressed
																			TC164709	Unknown
																			TC179261	RNA-binding protein precursor
																			BQ699713	Extensin-like protein
																			CO366531	Fumarylacetoacetase-Like Protein
																			TC184789	Lipoxygenase
																			TC175033	TIR-NBS-LRR protein
																			BX249651	Probable polygalacturonase-like
																			TC165876	Prolyl 4-hydroxylase alpha
																			TC155098	Stachyose synthase
																			TC169362	Unknown
																			TC156004	Glutamate dehydrogenase 1
																			TC168277	Fk506-binding protein
																			TC180106	coronitine insensitive 1
																			TC195572	Chromatin assembly factor 1
																			TC179789	Sugar transporter
																			TC156670	Small heat-shock
																			TC175633	Rop-family small GTPase
																			TC171559	Ubiquitin fusion degradaton
																			TC156962	Hydroxymethylglutaryl- lyase
																			TC164924	Precursor Monofunctional Aspartokinase
																			TC195444	Glutamate/malate translocator
																			TC180926	Caffeoyl o-methyltransferase
																			TC165621	Malate dehydrogenase
																			TC166287	T-complex protein 1, alpha subunit
																			TC171960	Ubiquitin carrier protein
																			CO362210	Ubiquitin-like protein
																			TC155635	Probable importin subunit beta-4
																			TC167544	Unknown
																			TC172603	Hydroxymethylglutaryl- lyase
																			TC158197	Phospholipase d delta-like
																			TC164119	Actin 2
																			TC193793	Hypothetical protein selmodraft_421085
																			TC159548	Unknown
																			TC166887	Beta-amylase chloroplastic-like
																			TC157918	Pfkb-Type Carbohydrate Kinase Family Protein
																			TC173187	PaMip-2 (aquaporin)
																			TC174654	Predicted protein
																			TC174190	Serine threonine-protein phosphatase 5
																			TC177402	Diacylglycerol kinase 5
																			TC167810	Signal Peptidase Complex Subunit 3b-Like
																			TC162489	Isocitrate dehydrogenase (NAD+) precursor
																			CO164351	Mitochondrial carnitine/acylcarnitine carrier-like protein
																			TC161038	Diaminopimelate epimerase, chloroplast precursor
																			TC160533	60s ribosomal protein L10
																			TC193056	Cellulose Synthase
																			TC159236	Glucose-6-phosphate phosphate-translocator
																			TC173745	Vacuolar invertase
																			TC197537	Acetolactate synthase 1
																			TC172480	Senescence-associated protein 5-like protein
[truncated: 290 more rows]
[truncated: 13 more columns]
