# Supplementary material for: A transcriptomic view to wounding response in young Scots pine stems
Source: Sci Rep. 2021 Feb 12;11:3778. doi: 10.1038/s41598-021-82848-3 (PMC7881122; doi:10.1038/s41598-021-82848-3)
Supplement: Supplementary file 7 — Supplementary Table 6. [file 41598_2021_82848_MOESM7_ESM.xlsx]

## Sheet: Table S6
A transcriptomic view to wounding response in young Scots pine stems
Kean-Jin Lim, Tanja Paasela, Anni Harju, Martti Venäläinen, Lars Paulin, Petri Auvinen, Katri Kärkkäinen and Teemu H. Teeri
Table S6	The list of transcripts for each cluster
														Raw counts																	Counts per million (CPM
Cluster 1
DiffExpr	cluster	RefTag	log2FC_03H	log2FC_24H	log2FC_96H	FC_03H	FC_24H	FC_96H	p-value	FDR	RefTag	Annotation	RefTag	T413.00H	T426.00H	T395.00H	T547.00H	T413.03H	T426.03H	T395.03H	T547.03H	T413.24H	T426.24H	T395.24H	T547.24H	T413.96H	T426.96H	T395.96H	T547.96H	RefTag	T413.00H	T426.00H	T395.00H	T547.00H	T413.03H	T426.03H	T395.03H	T547.03H	T413.24H	T426.24H	T395.24H	T547.24H	T413.96H	T426.96H	T395.96H	T547.96H	RefTag	Annotation in Pine Gene Index version 9	RefTag
DE	1	TC159793	7.49236	2.71507	2.17566	180.064	6.56623	4.51793	7.79e-75	1.37e-70	TC159793	WRKY transcription factor 1	TC159793	1	0	3	0	252	135	269	99	19	0	18	4	15	2	14	0	TC159793	0.0942724	0	0.528151	0	25.9004	45.5214	39.5407	38.0482	1.56895	0	1.93825	1.2307	0.963642	0.564406	1.46216	0	TC159793	Chromosome chr19 scaffold_4, whole genome shotgun sequence	TC159793
DE	1	TC179373	6.41577	1.37269	0.747861	85.3765	2.58953	1.6793	3.92e-58	3.45e-54	TC179373	Probable WRKY transcription factor 47	TC179373	2	0	4	1	173	141	175	78	11	4	11	0	5	2	11	0	TC179373	0.188545	0	0.704202	0.315213	17.7808	47.5445	25.7235	29.9774	0.90834	1.28727	1.18449	0	0.321214	0.564406	1.14884	0	TC179373	Probable WRKY transcription factor 47	TC179373
DE	1	TC182913	5.03121	1.36408	-0.783703	32.6997	2.57411	1.72154	1.49e-55	6.56e-52	TC182913	Xyloglucan endotransglycosylase 1	TC182913	5	1	16	1	406	126	179	103	41	9	28	8	14	0	9	0	TC182913	0.471362	0.349653	2.81681	0.315213	41.7284	42.4866	26.3115	39.5855	3.38563	2.89635	3.01506	2.46141	0.8994	0	0.939958	0	TC182913	Pollen major allergen No.121 isoform 1	TC182913
DE	1	TC162503	5.58981	1.26737	0.180223	48.1616	2.40722	1.13306	4.65e-53	1.63e-49	TC162503	Serine protease family s54	TC162503	3	0	9	1	159	110	250	91	21	4	18	3	9	0	9	4	TC162503	0.282817	0	1.58445	0.315213	16.3419	37.0915	36.7479	34.9736	1.7341	1.28727	1.93825	0.923028	0.578185	0	0.939958	1.63527	TC162503		TC162503
DE	1	TC183690	4.3572	1.65558	-0.200326	20.495	3.15049	1.14896	3.9e-52	1.14e-48	TC183690	Inactive poly	TC183690	32	5	23	5	485	191	297	208	153	25	63	31	51	10	22	3	TC183690	3.01672	1.74826	4.04916	1.57607	49.8479	64.4043	43.6565	79.9396	12.6342	8.04543	6.78388	9.53796	3.27638	2.82203	2.29767	1.22645	TC183690	Predicted protein	TC183690
DE	1	TC193495	4.2213	0.786491	-0.791958	18.6526	1.72487	1.73142	4.89e-51	1.23e-47	TC193495	Xyloglucan endotransglycosylase/hydrolase	TC193495	25	6	37	5	688	221	333	172	102	11	54	20	36	6	25	2	TC193495	2.35681	2.09792	6.51387	1.57607	70.7121	74.5201	48.9482	66.1039	8.42279	3.53999	5.81476	6.15352	2.31274	1.69322	2.61099	0.817635	TC193495	Pollen major allergen No.121 isoform 1	TC193495
DE	1	TC185251	4.13166	0.410376	-0.830155	17.5288	1.32903	1.77788	2.65e-48	5.82e-45	TC185251	Xyloglucan endotransglycosylase/hydrolase	TC185251	17	5	28	2	436	139	215	136	48	16	20	8	29	4	13	2	TC185251	1.60263	1.74826	4.92941	0.630426	44.8117	46.8701	31.6032	52.2682	3.96367	5.14907	2.15361	2.46141	1.86304	1.12881	1.35772	0.817635	TC185251	Pollen major allergen No.121 isoform 1	TC185251
DE	1	TC156857	5.35578	2.2841	0.442147	40.9496	4.87061	1.35862	3.71e-48	7.25e-45	TC156857	---NA---	TC156857	8	1	5	2	229	118	201	77	82	5	28	7	13	2	10	5	TC156857	0.754179	0.349653	0.880252	0.630426	23.5364	39.789	29.5453	29.593	6.77127	1.60909	3.01506	2.15373	0.835157	0.564406	1.0444	2.04409	TC156857	SJCHGC01974 protein	TC156857
DE	1	TC182395	4.06605	0.527354	-0.69246	16.7495	1.44128	1.61604	2.15e-47	3.51e-44	TC182395	Unknown	TC182395	27	6	39	3	529	203	288	184	87	16	41	11	35	6	27	4	TC182395	2.54536	2.09792	6.86597	0.945639	54.3702	68.4506	42.3336	70.7158	7.18415	5.14907	4.41491	3.38444	2.2485	1.69322	2.81987	1.63527	TC182395	Chromosome chr11 scaffold_56, whole genome shotgun sequence	TC182395
DE	1	CF395713	4.33061	1.77493	-0.349827	20.1208	3.42222	1.27441	2.19e-47	3.51e-44	CF395713	Predicted protein	CF395713	26	3	13	2	319	126	185	129	110	20	45	18	28	2	17	3	CF395713	2.45108	1.04896	2.28866	0.630426	32.7866	42.4866	27.1935	49.5779	9.0834	6.43634	4.84563	5.53817	1.7988	0.564406	1.77548	1.22645	CF395713	Predicted protein	CF395713
DE	1	TC177266	4.2106	0.621699	-0.873066	18.5147	1.53869	1.83155	4.48e-46	6.56e-43	TC177266	Xyloglucan endotransglycosylase/hydrolase	TC177266	39	12	58	5	1132	331	586	229	165	21	73	16	51	9	33	6	TC177266	3.67662	4.19584	10.2109	1.57607	116.346	111.612	86.1371	88.0104	13.6251	6.75816	7.86069	4.92282	3.27638	2.53983	3.44651	2.45291	TC177266	Pollen major allergen No.121 isoform 1	TC177266
DE	1	DR117692	5.57895	0.857083	-0.525574	47.8002	1.81137	1.43951	1.12e-45	1.41e-42	DR117692	By genscan and genefinder	DR117692	2	0	6	2	316	54	136	69	19	1	10	0	4	0	3	3	DR117692	0.188545	0	1.0563	0.630426	32.4782	18.2085	19.9909	26.5184	1.56895	0.321817	1.07681	0	0.256971	0	0.313319	1.22645	DR117692		DR117692
DE	1	CT582071	4.06875	0.23332	-1.06232	16.7809	1.17554	2.08829	1.56e-44	1.83e-41	CT582071	Unknown	CT582071	15	2	25	8	474	160	211	84	62	5	22	6	23	7	9	0	CT582071	1.41409	0.699306	4.40126	2.5217	48.7173	53.9512	31.0152	32.2833	5.11974	1.60909	2.36898	1.84606	1.47759	1.97542	0.939958	0	CT582071	Chromosome chr11 scaffold_56, whole genome shotgun sequence	CT582071
DE	1	TC166797	3.71132	0.397779	-0.951653	13.0984	1.31748	1.93409	4.37e-44	4.52e-41	TC166797	Xyloglucan endotransglycosylase/hydrolase	TC166797	31	9	28	4	522	150	252	87	97	9	34	7	32	6	18	2	TC166797	2.92244	3.14688	4.92941	1.26085	53.6507	50.5793	37.0419	33.4363	8.00991	2.89635	3.66114	2.15373	2.05577	1.69322	1.87992	0.817635	TC166797	Pollen major allergen No.121 isoform 1	TC166797
DE	1	TC164980	5.70627	2.5285	1.29432	52.2106	5.76972	2.45261	6.91e-44	6.7e-41	TC164980	ATAF1-like protein	TC164980	15	1	15	0	605	166	556	218	144	12	86	20	76	2	44	6	TC164980	1.41409	0.349653	2.64076	0	62.1814	55.9744	81.7273	83.7829	11.891	3.86181	9.26054	6.15352	4.88246	0.564406	4.59535	2.45291	TC164980	ATAF1-like protein	TC164980
DE	1	BQ699488	4.51437	0.640443	-0.953046	22.8539	1.55881	1.93596	7.24e-44	6.7e-41	BQ699488	Pollen major allergen isoform 1	BQ699488	5	1	15	2	265	95	128	73	30	4	17	4	12	0	7	1	BQ699488	0.471362	0.349653	2.64076	0.630426	27.2365	32.0335	18.8149	28.0557	2.47729	1.28727	1.83057	1.2307	0.770914	0	0.731078	0.408818	BQ699488	Chromosome chr11 scaffold_56, whole genome shotgun sequence	BQ699488
DE	1	TC186644	4.88476	2.31914	0.50695	29.5433	4.99035	1.42104	2.62e-43	2.3e-40	TC186644	Expansin-like protein	TC186644	11	2	19	0	440	145	197	145	132	16	63	24	28	6	31	4	TC186644	1.037	0.699306	3.34496	0	45.2228	48.8933	28.9574	55.7271	10.9001	5.14907	6.78388	7.38423	1.7988	1.69322	3.23763	1.63527	TC186644	Expansin-like protein	TC186644
DE	1	TC159274	4.14298	1.42886	0.682	17.667	2.69234	1.60436	3.22e-42	2.57e-39	TC159274	Probable polyamine oxidase 2	TC159274	31	10	20	5	401	157	300	202	130	16	98	19	85	21	50	7	TC159274	2.92244	3.49653	3.52101	1.57607	41.2145	52.9396	44.0975	77.6337	10.7349	5.14907	10.5527	5.84585	5.46064	5.92626	5.22199	2.86172	TC159274	Chromosome chr12 scaffold_18, whole genome shotgun sequence	TC159274
DE	1	TC184879	4.32327	0.779001	-0.942421	20.0186	1.71594	1.92175	6.47e-41	4.38e-38	TC184879	Xyloglucan endotransglycosylase/hydrolase	TC184879	8	0	18	2	280	88	200	53	38	9	12	7	11	2	10	0	TC184879	0.754179	0	3.16891	0.630426	28.7782	29.6732	29.3983	20.3692	3.1379	2.89635	1.29217	2.15373	0.706671	0.564406	1.0444	0	TC184879	Pollen major allergen No.121 isoform 1	TC184879
DE	1	TC168714	6.32007	2.95911	0.513408	79.8969	7.77645	1.42742	2.31e-40	1.51e-37	TC168714	Unknown	TC168714	1	0	4	1	300	55	203	51	60	8	8	3	3	1	8	1	TC168714	0.0942724	0	0.704202	0.315213	30.8338	18.5457	29.8393	19.6006	4.95458	2.57454	0.861446	0.923028	0.192728	0.282203	0.835518	0.408818	TC168714		TC168714
DE	1	TC182339	5.67808	3.30674	0.208317	51.2004	9.89529	1.15534	5.76e-40	3.62e-37	TC182339	Drought-induced protein like	TC182339	4	4	5	0	263	114	68	156	98	14	57	25	15	2	9	0	TC182339	0.37709	1.39861	0.880252	0	27.0309	38.4403	9.99543	59.9547	8.09249	4.50544	6.1378	7.6919	0.963642	0.564406	0.939958	0	TC182339	Drought-induced protein like	TC182339
DE	1	TC182203	4.02844	0.455839	-1.05955	16.3185	1.37158	2.08428	7.42e-40	4.5e-37	TC182203	Xyloglucan endotransglycosylase/hydrolase	TC182203	26	6	55	6	817	242	373	195	107	21	33	20	43	4	28	3	TC182203	2.45108	2.09792	9.68278	1.89128	83.9706	81.6012	54.8279	74.9434	8.83568	6.75816	3.55346	6.15352	2.76244	1.12881	2.92431	1.22645	TC182203	Pollen major allergen No.121 isoform 1	TC182203
DE	1	TC185551	4.09443	1.19705	-0.329772	17.0823	2.2927	1.25681	9.94e-40	5.83e-37	TC185551	Unknown	TC185551	21	3	10	4	357	51	246	61	62	17	24	8	26	3	9	5	TC185551	1.97972	1.04896	1.7605	1.26085	36.6922	17.197	36.1599	23.4438	5.11974	5.47089	2.58434	2.46141	1.67031	0.846609	0.939958	2.04409	TC185551	Os06g0220000 protein	TC185551
DE	1	TC197898	4.29947	0.728945	-0.720747	19.6911	1.65743	1.64803	7.26e-39	3.99e-36	TC197898	Xyloglucan endotransglycosylase/hydrolase	TC197898	10	7	51	6	847	271	414	189	115	20	51	16	41	6	24	7	TC197898	0.942724	2.44757	8.97857	1.89128	87.054	91.3799	60.8545	72.6374	9.49629	6.43634	5.49172	4.92282	2.63396	1.69322	2.50655	2.86172	TC197898	Pollen major allergen No.121 isoform 1	TC197898
DE	1	TC166382	5.2117	1.58361	-0.544819	37.0578	2.99719	1.45884	2e-37	9.26e-35	TC166382	Unknown	TC166382	3	1	10	0	293	79	187	52	49	1	23	2	5	0	9	1	TC166382	0.282817	0.349653	1.7605	0	30.1143	26.6384	27.4874	19.9849	4.04624	0.321817	2.47666	0.615352	0.321214	0	0.939958	0.408818	TC166382		TC166382
DE	1	TC194666	4.47408	1.56626	-0.131485	22.2245	2.96136	1.09542	2.38e-37	1.07e-34	TC194666	Unknown	TC194666	22	2	10	1	495	55	245	59	64	23	20	10	21	2	16	4	TC194666	2.07399	0.699306	1.7605	0.315213	50.8757	18.5457	36.0129	22.6752	5.28489	7.40179	2.15361	3.07676	1.3491	0.564406	1.67104	1.63527	TC194666	T3H13.3 protein	TC194666
DE	1	TC179063	4.57768	2.34446	-0.308648	23.8791	5.07869	1.23855	9.88e-37	4.24e-34	TC179063	Hydrophobic protein LTI6B	TC179063	43	1	13	0	389	190	431	85	193	18	75	43	29	1	26	3	TC179063	4.05371	0.349653	2.28866	0	39.9811	64.0671	63.3534	32.6676	15.9372	5.79271	8.07605	13.2301	1.86304	0.282203	2.71543	1.22645	TC179063	Hydrophobic protein LTI6B	TC179063
DE	1	TC186024	3.82185	1.10119	-0.0692751	14.1414	2.14531	1.04919	6.15e-36	2.57e-33	TC186024	Unknown	TC186024	29	4	31	6	526	154	274	92	123	27	36	17	51	9	43	3	TC186024	2.7339	1.39861	5.45756	1.89128	54.0619	51.9281	40.2757	35.3579	10.1569	8.68906	3.87651	5.23049	3.27638	2.53983	4.49091	1.22645	TC186024	Chromosome chr11 scaffold_56, whole genome shotgun sequence	TC186024
DE	1	TC185164	5.64415	3.39228	1.01781	50.0102	10.4997	2.02484	2.4e-35	9.19e-33	TC185164	Potassium transporter 5-like	TC185164	7	3	20	0	507	200	429	304	304	27	150	45	80	6	34	2	TC185164	0.659907	1.04896	3.52101	0	52.1091	67.439	63.0594	116.835	25.1032	8.68906	16.1521	13.8454	5.13943	1.69322	3.55095	0.817635	TC185164	Potassium transporter	TC185164
DE	1	TC196176	4.09967	0.943751	0.206416	17.1445	1.92352	1.15382	1.8e-34	6.6e-32	TC196176	Pinus taeda anonymous locus umn_4898_01 genomic sequence	TC196176	13	3	20	3	306	90	203	97	60	5	44	8	41	4	33	1	TC196176	1.22554	1.04896	3.52101	0.945639	31.4504	30.3476	29.8393	37.2795	4.95458	1.60909	4.73795	2.46141	2.63396	1.12881	3.44651	0.408818	TC196176	Os04g0533900 protein	TC196176
DE	1	TC197705	6.80549	2.24455	0.199124	111.855	4.73888	1.148	6.15e-34	2.21e-31	TC197705	Unknown	TC197705	0	0	3	0	269	30	152	36	17	0	10	0	4	0	2	0	TC197705	0	0	0.528151	0	27.6476	10.1159	22.3427	13.8357	1.4038	0	1.07681	0	0.256971	0	0.208879	0	TC197705		TC197705
DE	1	TC169738	4.2911	1.5948	0.11495	19.5772	3.02054	1.08294	1.53e-33	5.18e-31	TC169738	Expansin-like protein	TC169738	22	8	44	2	699	229	336	239	186	36	86	30	61	8	55	10	TC169738	2.07399	2.79722	7.74622	0.630426	71.8427	77.2177	49.3892	91.8537	15.3592	11.5854	9.26054	9.23028	3.91881	2.25762	5.74419	4.08818	TC169738	Expansin-like protein	TC169738
DE	1	TC163809	5.12341	1.60684	-0.9967	34.8578	3.04584	1.99543	3.66e-33	1.19e-30	TC163809	Unknown	TC163809	1	1	20	2	511	136	326	95	106	6	27	6	5	0	13	2	TC163809	0.0942724	0.349653	3.52101	0.630426	52.5202	45.8585	47.9193	36.5109	8.7531	1.9309	2.90738	1.84606	0.321214	0	1.35772	0.817635	TC163809		TC163809
DE	1	TC187993	3.97326	0.494034	-0.817998	15.7061	1.40838	1.76296	4.78e-33	1.5e-30	TC187993	Xyloglucan endotransglycosylase 1	TC187993	8	1	27	4	346	114	163	77	48	7	28	6	23	0	12	4	TC187993	0.754179	0.349653	4.75336	1.26085	35.5616	38.4403	23.9596	29.593	3.96367	2.25272	3.01506	1.84606	1.47759	0	1.25328	1.63527	TC187993	Pollen major allergen No.121 isoform 1	TC187993
DE	1	TC191532	4.24117	0.850537	-0.499362	18.9113	1.80317	1.41359	1.14e-32	3.38e-30	TC191532	Xyloglucan endotransglycosylase 1	TC191532	7	3	13	1	232	64	107	75	36	5	16	7	18	0	9	2	TC191532	0.659907	1.04896	2.28866	0.315213	23.8448	21.5805	15.7281	28.8244	2.97275	1.60909	1.72289	2.15373	1.15637	0	0.939958	0.817635	TC191532	Pollen major allergen No.121 isoform 1	TC191532
DE	1	TC184045	4.64885	1.98904	-0.69733	25.0868	3.96973	1.6215	2.07e-32	6.07e-30	TC184045	Unknown	TC184045	15	0	6	1	327	47	173	39	47	23	11	9	9	2	7	0	TC184045	1.41409	0	1.0563	0.315213	33.6088	15.8482	25.4296	14.9887	3.88109	7.40179	1.18449	2.76908	0.578185	0.564406	0.731078	0	TC184045	T3H13.3 protein	TC184045
DE	1	TC178279	3.77353	0.410355	-1.33975	13.6755	1.32901	2.53107	3.53e-32	1e-29	TC178279	Xyloglucan endotransglycosylase 1	TC178279	9	4	31	2	329	103	156	97	36	18	18	8	19	2	10	1	TC178279	0.848452	1.39861	5.45756	0.630426	33.8144	34.7311	22.9307	37.2795	2.97275	5.79271	1.93825	2.46141	1.22061	0.564406	1.0444	0.408818	TC178279	Pollen major allergen No.121 isoform 1	TC178279
DE	1	TC198016	4.64887	2.17704	0.649936	25.087	4.52225	1.5691	1.17e-31	3.22e-29	TC198016	Predicted protein	TC198016	5	4	23	0	547	102	166	133	95	32	46	26	45	10	28	4	TC198016	0.471362	1.39861	4.04916	0	56.2202	34.3939	24.4006	51.1152	7.84476	10.2981	4.95331	7.99958	2.89093	2.82203	2.92431	1.63527	TC198016	Chromosome chr15 scaffold_37, whole genome shotgun sequence	TC198016
DE	1	TC187826	3.82552	0.82678	-0.883785	14.1774	1.77372	1.84521	4.76e-31	1.25e-28	TC187826	Xyloglucan endotransglycosylase hydrolase 1	TC187826	13	3	43	2	511	147	209	102	87	18	41	14	26	5	22	2	TC187826	1.22554	1.04896	7.57017	0.630426	52.5202	49.5677	30.7213	39.2012	7.18415	5.79271	4.41491	4.30746	1.67031	1.41102	2.29767	0.817635	TC187826	Pollen major allergen No.121 isoform 1	TC187826
DE	1	TC184570	3.97996	1.6151	-0.808649	15.7793	3.06333	1.75157	3.97e-29	8.32e-27	TC184570	Cis-zeatin o-glucosyltransferase	TC184570	6	5	15	4	247	45	167	91	97	6	54	10	16	1	13	1	TC184570	0.565634	1.74826	2.64076	1.26085	25.3865	15.1738	24.5476	34.9736	8.00991	1.9309	5.81476	3.07676	1.02789	0.282203	1.35772	0.408818	TC184570	Chromosome chr2 scaffold_97, whole genome shotgun sequence	TC184570
DE	1	TC181677	3.88874	1.2583	-0.176435	14.8125	2.39213	1.13009	1.43e-28	2.83e-26	TC181677	Flavonoid 3 -hydroxylase	TC181677	10	4	31	1	374	99	176	102	86	17	45	16	28	5	32	3	TC181677	0.942724	1.39861	5.45756	0.315213	38.4394	33.3823	25.8705	39.2012	7.10157	5.47089	4.84563	4.92282	1.7988	1.41102	3.34207	1.22645	TC181677	Flavonoid 3',5'-hydroxylase	TC181677
DE	1	BX678068	6.85211	3.00572	1.28978	115.529	8.03176	2.44491	2.29e-28	4.32e-26	BX678068	---NA---	BX678068	1	0	1	1	140	41	193	46	17	0	18	5	1	0	11	0	BX678068	0.0942724	0	0.17605	0.315213	14.3891	13.825	28.3694	17.679	1.4038	0	1.93825	1.53838	0.0642428	0	1.14884	0	BX678068		BX678068
DE	1	TC178162	4.09806	0.948832	0.576258	17.1253	1.93031	1.49098	3.01e-28	5.57e-26	TC178162	Calmodulin-binding protein	TC178162	34	9	47	2	638	207	418	247	139	28	69	17	73	28	104	5	TC178162	3.20526	3.14688	8.27437	0.630426	65.5731	69.7994	61.4425	94.9283	11.4781	9.01088	7.42997	5.23049	4.68973	7.90169	10.8617	2.04409	TC178162	Predicted protein	TC178162
DE	1	TC160156	3.32929	-0.38981	-0.743934	10.0511	1.31022	1.67474	4.33e-28	7.93e-26	TC160156	Pinus taeda anonymous locus umn_4898_01 genomic sequence	TC160156	28	9	25	1	384	65	197	64	35	1	21	10	38	2	26	0	TC160156	2.63963	3.14688	4.40126	0.315213	39.4672	21.9177	28.9574	24.5968	2.89017	0.321817	2.26129	3.07676	2.44123	0.564406	2.71543	0	TC160156	At5g23760	TC160156
DE	1	TC191418	4.40568	1.65657	0.0788233	21.1954	3.15266	1.05616	9.33e-28	1.64e-25	TC191418	CC-NBS-LRR resistance-like protein	TC191418	6	5	12	4	213	121	120	110	90	19	16	10	32	5	5	6	TC191418	0.565634	1.74826	2.11261	1.26085	21.892	40.8006	17.639	42.2758	7.43188	6.11453	1.72289	3.07676	2.05577	1.41102	0.522199	2.45291	TC191418	CC-NBS-LRR resistance-like protein	TC191418
DE	1	CF478076	4.94125	1.60272	-1.87779	30.7231	3.03716	3.67512	3.19e-27	5.35e-25	CF478076	Unknown	CF478076	6	2	5	0	270	52	85	44	55	1	7	4	3	0	2	0	CF478076	0.565634	0.699306	0.880252	0	27.7504	17.5342	12.4943	16.9103	4.5417	0.321817	0.753765	1.2307	0.192728	0	0.208879	0	CF478076		CF478076
DE	1	TC187710	3.63335	-0.228847	-1.37343	12.4093	1.1719	2.59085	4.01e-27	6.52e-25	TC187710	Unknown	TC187710	19	0	28	4	342	116	134	56	48	0	16	5	17	6	6	0	TC187710	1.79118	0	4.92941	1.26085	35.1505	39.1146	19.6969	21.5222	3.96367	0	1.72289	1.53838	1.09213	1.69322	0.626638	0	TC187710	Chromosome chr11 scaffold_56, whole genome shotgun sequence	TC187710
DE	1	TC197438	3.72782	0.552717	-0.965787	13.2491	1.46685	1.95313	4.92e-27	7.94e-25	TC197438	NBS/LRR	TC197438	14	3	17	2	127	63	117	100	42	8	16	7	11	2	12	2	TC197438	1.31981	1.04896	2.99286	0.630426	13.053	21.2433	17.198	38.4325	3.46821	2.57454	1.72289	2.15373	0.706671	0.564406	1.25328	0.817635	TC197438	NBS/LRR	TC197438
DE	1	TC182057	4.02043	0.610918	-1.41603	16.2282	1.52723	2.66851	7.35e-27	1.16e-24	TC182057	Xyloglucan endotransglycosylase/hydrolase	TC182057	3	1	17	3	251	68	87	55	23	6	14	9	10	0	5	1	TC182057	0.282817	0.349653	2.99286	0.945639	25.7976	22.9293	12.7883	21.1379	1.89926	1.9309	1.50753	2.76908	0.642428	0	0.522199	0.408818	TC182057	Pollen major allergen No.121 isoform 1	TC182057
DE	1	TC188148	3.44337	-0.073814	-0.834824	10.8782	1.0525	1.78364	1.71e-26	2.62e-24	TC188148	Xyloglucan endotransglycosylase/hydrolase	TC188148	27	4	30	4	396	125	156	59	64	1	25	7	32	12	10	0	TC188148	2.54536	1.39861	5.28151	1.26085	40.7006	42.1494	22.9307	22.6752	5.28489	0.321817	2.69202	2.15373	2.05577	3.38644	1.0444	0	TC188148	Pollen major allergen No.121 isoform 1	TC188148
DE	1	TC196058	3.55339	0.506368	-1.19075	11.7402	1.42047	2.28272	2.4e-25	3.17e-23	TC196058	Unknown	TC196058	11	4	31	0	288	91	153	63	57	13	12	10	17	2	12	2	TC196058	1.037	1.39861	5.45756	0	29.6004	30.6848	22.4897	24.2125	4.70685	4.18362	1.29217	3.07676	1.09213	0.564406	1.25328	0.817635	TC196058	Chromosome chr11 scaffold_56, whole genome shotgun sequence	TC196058
DE	1	TC195291	5.03404	2.18493	0.331168	32.7639	4.54705	1.25803	4.49e-25	5.72e-23	TC195291	Pinus taeda anonymous locus cl128contig1_04 genomic sequence	TC195291	10	0	1	1	198	31	128	37	33	10	13	6	10	0	8	2	TC195291	0.942724	0	0.17605	0.315213	20.3503	10.4531	18.8149	14.22	2.72502	3.21817	1.39985	1.84606	0.642428	0	0.835518	0.817635	TC195291	Os06g0220000 protein	TC195291
DE	1	TC173322	4.4035	1.8418	0.000122453	21.1634	3.58457	1.00008	6.8e-25	8.55e-23	TC173322	Unknown	TC173322	12	2	4	1	230	34	117	44	44	15	13	8	10	2	8	4	TC173322	1.13127	0.699306	0.704202	0.315213	23.6392	11.4646	17.198	16.9103	3.63336	4.82726	1.39985	2.46141	0.642428	0.564406	0.835518	1.63527	TC173322	Os06g0220000 protein	TC173322
DE	1	TC193245	3.78147	0.555028	-1.27702	13.751	1.4692	2.42337	4.28e-23	4.43e-21	TC193245	Xyloglucan endotransglycosylase 1	TC193245	9	1	21	1	206	67	109	65	29	15	12	3	10	2	9	0	TC193245	0.848452	0.349653	3.69706	0.315213	21.1725	22.5921	16.0221	24.9811	2.39472	4.82726	1.29217	0.923028	0.642428	0.564406	0.939958	0	TC193245	Pollen major allergen No.121 isoform 1	TC193245
DE	1	TC199176	3.62089	0.223251	0.0117933	12.3026	1.16736	1.00821	1.42e-21	1.23e-19	TC199176	Pinus taeda anonymous locus umn_4898_01 genomic sequence	TC199176	15	4	14	1	203	48	131	53	32	0	21	6	24	6	24	0	TC199176	1.41409	1.39861	2.46471	0.315213	20.8642	16.1854	19.2559	20.3692	2.64244	0	2.26129	1.84606	1.54183	1.69322	2.50655	0	TC199176	At5g23760	TC199176
DE	1	TC184166	4.13046	1.77949	-1.09925	17.5143	3.43304	2.14243	1.64e-21	1.39e-19	TC184166	Pollen major allergen isoform 1	TC184166	24	0	28	0	381	139	326	49	176	28	41	6	10	2	20	1	TC184166	2.26254	0	4.92941	0	39.1589	46.8701	47.9193	18.8319	14.5334	9.01088	4.41491	1.84606	0.642428	0.564406	2.08879	0.408818	TC184166	Chromosome chr11 scaffold_56, whole genome shotgun sequence	TC184166
DE	1	TC177791	4.41337	0.880752	-0.543662	21.3086	1.84133	1.45767	6.89e-21	5.36e-19	TC177791	CC-NBS-LRR resistance-like protein	TC177791	2	2	7	4	134	58	76	71	34	0	11	6	11	0	6	2	TC177791	0.188545	0.699306	1.23235	1.26085	13.7724	19.5573	11.1714	27.2871	2.8076	0	1.18449	1.84606	0.706671	0	0.626638	0.817635	TC177791	CC-NBS-LRR resistance-like protein	TC177791
DE	1	TC156662	3.74809	0.765233	-0.956502	13.4366	1.69965	1.9406	2.04e-19	1.36e-17	TC156662	NBS/LRR	TC156662	12	2	10	2	95	46	89	67	37	8	9	5	9	2	9	0	TC156662	1.13127	0.699306	1.7605	0.630426	9.76402	15.511	13.0823	25.7498	3.05533	2.57454	0.969126	1.53838	0.578185	0.564406	0.939958	0	TC156662	NBS/LRR	TC156662
DE	1	TC192894	3.83704	0.805121	-0.461088	14.2911	1.74729	1.37658	2.22e-18	1.27e-16	TC192894	Syringolide-induced protein 19-1-5	TC192894	7	1	16	0	158	60	94	41	38	3	17	6	15	4	5	2	TC192894	0.659907	0.349653	2.81681	0	16.2391	20.2317	13.8172	15.7573	3.1379	0.965451	1.83057	1.84606	0.963642	1.12881	0.522199	0.817635	TC192894	Syringolide-induced protein 19-1-5	TC192894
DE	1	CF475364	3.64679	1.07658	-0.49893	12.5254	2.10903	1.41316	2.59e-18	1.46e-16	CF475364	Expansin-like protein	CF475364	9	4	13	0	159	51	77	48	46	5	26	7	16	1	11	2	CF475364	0.848452	1.39861	2.28866	0	16.3419	17.197	11.3184	18.4476	3.79851	1.60909	2.7997	2.15373	1.02789	0.282203	1.14884	0.817635	CF475364	Expansin-like protein	CF475364
DE	1	TC166929	3.68703	0.732079	0.0210748	12.8797	1.66103	1.01472	1.54e-15	6.01e-14	TC166929	Pinus taeda anonymous locus umn_4898_01 genomic sequence	TC166929	3	0	27	3	190	61	152	71	47	5	43	3	34	3	26	2	TC166929	0.282817	0	4.75336	0.945639	19.528	20.5689	22.3427	27.2871	3.88109	1.60909	4.63027	0.923028	2.18426	0.846609	2.71543	0.817635	TC166929	Os04g0533900 protein	TC166929
DE	1	DR022184	5.66066	2.53422	2.5348	50.5859	5.79262	5.79496	1.37e-12	3.65e-11	DR022184	Peroxidase precursor	DR022184	0	0	6	0	107	38	99	74	56	0	15	3	52	10	12	0	DR022184	0	0	1.0563	0	10.9974	12.8134	14.5522	28.4401	4.62428	0	1.61521	0.923028	3.34063	2.82203	1.25328	0	DR022184	Peroxidase precursor	DR022184
DE	1	TC175680	3.3171	0.616292	-0.545109	9.96657	1.53293	1.45913	1.16e-11	2.65e-10	TC175680	Unknown	TC175680	9	4	16	0	155	28	103	41	53	0	21	5	11	7	9	1	TC175680	0.848452	1.39861	2.81681	0	15.9308	9.44147	15.1401	15.7573	4.37655	0	2.26129	1.53838	0.706671	1.97542	0.939958	0.408818	TC175680	Expressed protein	TC175680
Cluster 2
DiffExpr	cluster	RefTag	log2FC_03H	log2FC_24H	log2FC_96H	FC_03H	FC_24H	FC_96H	p-value	FDR	RefTag	Annotation	RefTag	T413.00H	T426.00H	T395.00H	T547.00H	T413.03H	T426.03H	T395.03H	T547.03H	T413.24H	T426.24H	T395.24H	T547.24H	T413.96H	T426.96H	T395.96H	T547.96H	RefTag	T413.00H	T426.00H	T395.00H	T547.00H	T413.03H	T426.03H	T395.03H	T547.03H	T413.24H	T426.24H	T395.24H	T547.24H	T413.96H	T426.96H	T395.96H	T547.96H	RefTag	Pine Gene Index version 9 annotation	RefTag
DE	2	TC155135	5.95172	4.51694	0.810474	61.8936	22.8947	1.75379	3.99e-56	2.34e-52	TC155135	LOB domain-containing protein 1-like	TC155135	16	0	17	0	742	274	553	280	539	100	322	74	53	7	25	4	TC155135	1.50836	0	2.99286	0	76.2622	92.3915	81.2864	107.611	44.5087	32.1817	34.6732	22.768	3.40487	1.97542	2.61099	1.63527	TC155135	LOB domain-containing protein 12	TC155135
DE	2	TC194996	5.5453	4.17776	0.999889	46.6983	18.098	1.99985	1.02e-45	1.38e-42	TC194996	Aquaporin	TC194996	29	0	25	1	881	326	697	325	687	114	409	101	94	12	53	7	TC194996	2.7339	0	4.40126	0.315213	90.5485	109.926	102.453	124.906	56.73	36.6872	44.0414	31.0753	6.03883	3.38644	5.53531	2.86172	TC194996	Aquaporin	TC194996
DE	2	TC177086	4.29114	2.29255	0.0224465	19.5777	4.8992	1.01568	2.59e-41	1.83e-38	TC177086	Hydrophobic protein LTI6B	TC177086	40	9	25	4	531	237	444	183	271	25	184	58	48	6	44	12	TC177086	3.7709	3.14688	4.40126	1.26085	54.5758	79.9153	65.2643	70.3315	22.3782	8.04543	19.8132	17.8452	3.08366	1.69322	4.59535	4.90581	TC177086	Hydrophobic protein LTI6B	TC177086
DE	2	TC169283	3.32929	0.979267	-0.482745	10.0511	1.97146	1.3974	2.61e-41	1.83e-38	TC169283	Multicopper oxidase, type 1	TC169283	42	20	26	7	449	119	282	142	124	30	74	28	63	8	37	5	TC169283	3.95944	6.99306	4.57731	2.20649	46.1479	40.1262	41.4516	54.5742	10.2395	9.65451	7.96837	8.61493	4.0473	2.25762	3.86427	2.04409	TC169283	Multicopper oxidase, type 1	TC169283
DE	2	TC193263	4.00939	2.09187	-0.786378	16.1045	4.26302	1.72474	4.44e-39	2.52e-36	TC193263	Cis-zeatin o-glucosyltransferase	TC193263	15	8	24	7	373	143	339	110	244	21	73	42	26	5	24	0	TC193263	1.41409	2.79722	4.22521	2.20649	38.3366	48.2189	49.8302	42.2758	20.1486	6.75816	7.86069	12.9224	1.67031	1.41102	2.50655	0	TC193263	Chromosome chr2 scaffold_97, whole genome shotgun sequence	TC193263
DE	2	TC172669	4.59781	3.14355	0.929051	24.2147	8.83693	1.90402	4.29e-38	2.16e-35	TC172669	---NA---	TC172669	6	2	11	2	247	62	153	81	120	33	69	31	30	7	16	7	TC172669	0.565634	0.699306	1.93656	0.630426	25.3865	20.9061	22.4897	31.1303	9.90917	10.62	7.42997	9.53796	1.92728	1.97542	1.67104	2.86172	TC172669		TC172669
DE	2	FN695393	2.78637	0.0868745	-0.73828	6.89894	1.06207	1.66819	4.66e-38	2.27e-35	FN695393	Conserved hypothetical protein	FN695393	76	18	40	14	441	130	270	138	89	30	51	21	72	20	35	4	FN695393	7.1647	6.29375	7.04202	4.41298	45.3256	43.8354	39.6877	53.0369	7.3493	9.65451	5.49172	6.4612	4.62548	5.64406	3.65539	1.63527	FN695393	Expressed protein	FN695393
DE	2	TC183944	5.39389	3.63571	0.771444	42.0458	12.4296	1.70698	7.72e-38	3.67e-35	TC183944	ASR protein	TC183944	2	1	7	0	199	78	181	29	97	13	66	18	14	2	11	1	TC183944	0.188545	0.349653	1.23235	0	20.4531	26.3012	26.6055	11.1454	8.00991	4.18362	7.10693	5.53817	0.8994	0.564406	1.14884	0.408818	TC183944	ASR protein	TC183944
DE	2	TC188979	4.76115	3.15346	1.12579	27.1174	8.89786	2.18221	2.43e-37	1.07e-34	TC188979	---NA---	TC188979	4	2	10	2	262	53	158	77	106	29	64	26	29	7	15	8	TC188979	0.37709	0.699306	1.7605	0.630426	26.9282	17.8713	23.2247	29.593	8.7531	9.3327	6.89156	7.99958	1.86304	1.97542	1.5666	3.27054	TC188979		TC188979
DE	2	TC161002	2.97512	0.431201	-1.29363	7.86321	1.34836	2.45144	7.55e-36	3.09e-33	TC161002	L-ascorbate oxidase-like protein	TC161002	81	48	38	18	715	233	386	214	139	38	125	45	41	15	26	18	TC161002	7.63607	16.7833	6.68992	5.67384	73.4871	78.5665	56.7388	82.2456	11.4781	12.2291	13.4601	13.8454	2.63396	4.23305	2.71543	7.35872	TC161002	Chromosome chr12 scaffold_36, whole genome shotgun sequence	TC161002
DE	2	TC161468	3.57281	1.7293	0.843392	11.8994	3.31566	1.79426	1.07e-34	4.01e-32	TC161468	Protein phosphatase 2C	TC161468	42	7	25	11	391	143	271	143	177	33	117	45	77	27	78	20	TC161468	3.95944	2.44757	4.40126	3.46734	40.1867	48.2189	39.8347	54.9585	14.616	10.62	12.5986	13.8454	4.9467	7.61948	8.1463	8.17635	TC161468	Protein phosphatase 2C	TC161468
DE	2	TC157034	4.03786	1.74612	0.757167	16.4255	3.35455	1.69017	6.99e-34	2.46e-31	TC157034	Protein	TC157034	19	2	11	6	220	97	174	87	65	11	77	19	43	13	38	2	TC157034	1.79118	0.699306	1.93656	1.89128	22.6114	32.7079	25.5765	33.4363	5.36747	3.53999	8.29141	5.84585	2.76244	3.66864	3.96871	0.817635	TC157034	Chromosome chr12 scaffold_18, whole genome shotgun sequence	TC157034
DE	2	TC163078	4.9573	3.39208	0.688905	31.0668	10.4983	1.61206	9.04e-34	3.12e-31	TC163078	Predicted protein	TC163078	4	3	9	1	188	99	191	71	130	15	70	46	7	7	20	4	TC163078	0.37709	1.04896	1.58445	0.315213	19.3225	33.3823	28.0754	27.2871	10.7349	4.82726	7.53765	14.1531	0.4497	1.97542	2.08879	1.63527	TC163078	Chromosome chr15 scaffold_37, whole genome shotgun sequence	TC163078
DE	2	TC180304	4.01015	2.43596	0.163632	16.1129	5.41126	1.1201	4.05e-33	1.3e-30	TC180304	---NA---	TC180304	10	4	17	3	251	81	134	94	127	33	79	24	34	9	11	5	TC180304	0.942724	1.39861	2.99286	0.945639	25.7976	27.3128	19.6969	36.1266	10.4872	10.62	8.50678	7.38423	2.18426	2.53983	1.14884	2.04409	TC180304		TC180304
DE	2	TC163926	4.13815	1.84881	0.9326	17.6079	3.60203	1.90871	6.75e-33	2.06e-30	TC163926	Probable polyamine oxidase 2-like	TC163926	21	3	8	2	252	71	163	77	87	10	51	16	61	10	29	1	TC163926	1.97972	1.04896	1.4084	0.630426	25.9004	23.9409	23.9596	29.593	7.18415	3.21817	5.49172	4.92282	3.91881	2.82203	3.02875	0.408818	TC163926	Chromosome chr12 scaffold_18, whole genome shotgun sequence	TC163926
DE	2	TC165228	4.34374	2.7368	-0.141598	20.3047	6.66588	1.10313	6.81e-33	2.06e-30	TC165228	Flavonol synthase flavanone 3-hydroxylase-like	TC165228	9	3	23	3	293	128	319	93	199	21	106	57	10	9	25	4	TC165228	0.848452	1.04896	4.04916	0.945639	30.1143	43.161	46.8903	35.7422	16.4327	6.75816	11.4142	17.5375	0.642428	2.53983	2.61099	1.63527	TC165228	Chromosome chr2 scaffold_105, whole genome shotgun sequence	TC165228
DE	2	TC198350	4.71168	2.44717	0.283732	26.2033	5.45347	1.21734	7.56e-32	2.11e-29	TC198350	Potassium transporter 5	TC198350	13	6	34	2	442	241	434	262	266	36	105	55	69	5	50	4	TC198350	1.22554	2.09792	5.98572	0.630426	45.4284	81.264	63.7944	100.693	21.9653	11.5854	11.3065	16.9222	4.43276	1.41102	5.22199	1.63527	TC198350	Chromosome chr7 scaffold_31, whole genome shotgun sequence	TC198350
DE	2	TC167695	3.82811	1.52176	-0.00440978	14.2028	2.87141	1.00306	1.57e-31	4.25e-29	TC167695	Unknown	TC167695	52	25	63	28	1177	392	347	494	436	86	190	57	166	25	82	22	TC167695	4.90217	8.74132	11.0912	8.82597	120.971	132.181	51.0061	189.857	36.0033	27.6763	20.4593	17.5375	10.6643	7.05508	8.56406	8.99399	TC167695		TC167695
DE	2	GT231151	4.18076	2.45088	1.63736	18.1357	5.46748	3.11097	2.78e-31	7.41e-29	GT231151	GTP cyclohydrolase	GT231151	38	4	23	4	449	198	258	166	197	59	151	46	120	31	121	20	GT231151	3.58235	1.39861	4.04916	1.26085	46.1479	66.7647	37.9238	63.798	16.2676	18.9872	16.2598	14.1531	7.70914	8.7483	12.6372	8.17635	GT231151	Chromosome undetermined scaffold_55, whole genome shotgun sequence	GT231151
DE	2	TC164027	3.95306	2.24003	1.53751	15.4878	4.72406	2.90292	9.14e-31	2.33e-28	TC164027	Riboflavin biosynthesis protein	TC164027	31	6	18	3	309	133	207	136	171	44	111	28	99	27	87	18	TC164027	2.92244	2.09792	3.16891	0.945639	31.7588	44.847	30.4273	52.2682	14.1206	14.16	11.9526	8.61493	6.36004	7.61948	9.08626	7.35872	TC164027	Riboflavin biosynthesis protein ribBA, chloroplast precursor [Includes: 3,4-dihydroxy-2-butanone 4-phosphate synthase (EC 4.1.99.12) (DHBP synthase)	TC164027
DE	2	TC168057	3.79369	2.36063	0.0934654	13.868	5.13593	1.06693	2.66e-30	6.35e-28	TC168057	Apoptosis-inducing factor homolog a-like	TC168057	28	2	27	7	260	138	196	155	260	43	122	38	48	11	40	4	TC168057	2.63963	0.699306	4.75336	2.20649	26.7226	46.5329	28.8104	59.5704	21.4699	13.8381	13.137	11.6917	3.08366	3.10423	4.17759	1.63527	TC168057	Chromosome undetermined scaffold_100, whole genome shotgun sequence	TC168057
DE	2	TC158438	4.68382	2.45631	0.540936	25.7022	5.48812	1.45492	6.61e-30	1.53e-27	TC158438	Late embryogenesis abundant protein	TC158438	15	2	26	0	434	102	542	118	165	22	155	20	35	9	47	4	TC158438	1.41409	0.699306	4.57731	0	44.6062	34.3939	79.6695	45.3504	13.6251	7.07998	16.6905	6.15352	2.2485	2.53983	4.90867	1.63527	TC158438	Late embryogenesis abundant protein	TC158438
DE	2	TC162632	3.86629	2.53628	0.331393	14.5837	5.8009	1.25823	2.23e-29	4.72e-27	TC162632	Pyridine nucleotide-disulfide oxidoreductase family protein	TC162632	87	11	66	14	804	353	648	389	867	135	328	98	167	36	110	16	TC162632	8.2017	3.84618	11.6193	4.41298	82.6345	119.03	95.2506	149.502	71.5937	43.4453	35.3193	30.1523	10.7286	10.1593	11.4884	6.54108	TC162632	Chromosome chr6 scaffold_15, whole genome shotgun sequence	TC162632
DE	2	TC158053	4.56336	2.96741	0.259274	23.6433	7.8213	1.19688	4.52e-29	9.24e-27	TC158053	ASR protein	TC158053	4	2	10	0	202	65	153	26	110	17	53	15	19	3	9	1	TC158053	0.37709	0.699306	1.7605	0	20.7614	21.9177	22.4897	9.99245	9.0834	5.47089	5.70708	4.61514	1.22061	0.846609	0.939958	0.408818	TC158053	ASR protein	TC158053
DE	2	TC184607	5.13035	2.89969	1.04536	35.0259	7.46264	2.06388	6.33e-29	1.28e-26	TC184607	Late embryogenesis abundant protein	TC184607	5	2	10	0	228	56	328	68	112	8	87	10	19	3	29	4	TC184607	0.471362	0.699306	1.7605	0	23.4337	18.8829	48.2133	26.1341	9.24856	2.57454	9.36822	3.07676	1.22061	0.846609	3.02875	1.63527	TC184607	Late embryogenesis abundant protein	TC184607
DE	2	DN613379	4.78415	3.15086	1.97238	27.5532	8.88183	3.92416	7.97e-29	1.59e-26	DN613379	WRKY transcription	DN613379	9	2	19	2	354	130	229	154	157	60	84	53	131	22	73	4	DN613379	0.848452	0.699306	3.34496	0.630426	36.3838	43.8354	33.6611	59.1861	12.9645	19.309	9.04518	16.3068	8.41581	6.20847	7.6241	1.63527	DN613379	WRKY6	DN613379
DE	2	TC182094	5.11807	3.60526	0.154588	34.729	12.17	1.1131	2.21e-28	4.23e-26	TC182094	ASR protein	TC182094	2	0	18	0	404	79	272	90	233	22	119	38	21	0	22	0	TC182094	0.188545	0	3.16891	0	41.5228	26.6384	39.9817	34.5893	19.2403	7.07998	12.814	11.6917	1.3491	0	2.29767	0	TC182094	ASR protein	TC182094
DE	2	TC167068	4.16427	1.98886	-0.423514	17.9295	3.96923	1.34119	2.97e-28	5.55e-26	TC167068	Cis-zeatin o-glucosyltransferase	TC167068	36	4	41	4	588	99	532	249	319	16	136	46	45	6	38	6	TC167068	3.39381	1.39861	7.21807	1.26085	60.4342	33.3823	78.1995	95.6969	26.3419	5.14907	14.6446	14.1531	2.89093	1.69322	3.96871	2.45291	TC167068	Chromosome chr2 scaffold_97, whole genome shotgun sequence	TC167068
DE	2	TC154887	3.57761	1.06571	0.354375	11.939	2.0932	1.27843	6.79e-28	1.21e-25	TC154887	Vacuolar protein 8-like	TC154887	27	8	32	4	535	94	173	123	91	34	62	11	62	21	37	10	TC154887	2.54536	2.79722	5.63362	1.26085	54.9869	31.6964	25.4296	47.272	7.51445	10.9418	6.6762	3.38444	3.98306	5.92626	3.86427	4.08818	TC154887	Chromosome chr15 scaffold_37, whole genome shotgun sequence	TC154887
DE	2	TC174356	4.09306	1.93386	-0.504214	17.0661	3.82075	1.41835	1.8e-27	3.1e-25	TC174356	Cis-zeatin o-glucosyltransferase	TC174356	29	7	56	8	707	141	688	284	405	22	182	49	62	8	48	5	TC174356	2.7339	2.44757	9.85883	2.5217	72.6649	47.5445	101.13	109.148	33.4434	7.07998	19.5979	15.0761	3.98306	2.25762	5.01311	2.04409	TC174356	Chromosome chr2 scaffold_97, whole genome shotgun sequence	TC174356
DE	2	TC162373	3.59879	2.3159	0.203577	12.1156	4.97914	1.15155	1.98e-27	3.38e-25	TC162373	Pyridine nucleotide-disulfide oxidoreductase family protein	TC162373	53	6	33	5	348	151	320	166	415	51	167	42	78	19	44	10	TC162373	4.99644	2.09792	5.80967	1.57607	35.7672	50.9165	47.0373	63.798	34.2692	16.4127	17.9827	12.9224	5.01094	5.36186	4.59535	4.08818	TC162373	Uncharacterized protein At5g22140.2	TC162373
DE	2	TC162364	3.98156	1.23082	1.05912	15.7968	2.34701	2.08366	6.57e-27	1.05e-24	TC162364	Amp dependent	TC162364	19	7	18	12	284	98	353	169	119	15	59	18	90	19	104	2	TC162364	1.79118	2.44757	3.16891	3.78256	29.1893	33.0451	51.888	64.9509	9.82659	4.82726	6.35316	5.53817	5.78185	5.36186	10.8617	0.817635	TC162364	Chromosome chr2 scaffold_105, whole genome shotgun sequence	TC162364
DE	2	TC155389	3.62152	1.87176	1.2691	12.3079	3.65979	2.41011	1.14e-26	1.78e-24	TC155389	Riboflavin biosynthesis protein	TC155389	36	8	26	3	312	133	219	135	179	41	109	27	107	26	93	20	TC155389	3.39381	2.79722	4.57731	0.945639	32.0671	44.847	32.1912	51.8839	14.7812	13.1945	11.7372	8.30725	6.87398	7.33728	9.71289	8.17635	TC155389	Chromosome undetermined scaffold_55, whole genome shotgun sequence	TC155389
DE	2	TC167559	4.33795	2.82365	1.27144	20.2233	7.07952	2.41402	1.29e-26	1.98e-24	TC167559	ATAF1-like protein	TC167559	7	0	14	2	221	71	159	51	119	13	98	21	37	7	34	7	TC167559	0.659907	0	2.46471	0.630426	22.7142	23.9409	23.3717	19.6006	9.82659	4.18362	10.5527	6.4612	2.37698	1.97542	3.55095	2.86172	TC167559	ATAF1-like protein	TC167559
DE	2	TC186750	4.37337	3.01754	0.322821	20.7261	8.09788	1.25077	2.6e-26	3.77e-24	TC186750	Hyoscyamine 6-dioxygenase	TC186750	10	2	41	5	476	192	436	179	310	55	215	105	44	9	65	6	TC186750	0.942724	0.699306	7.21807	1.57607	48.9229	64.7415	64.0883	68.7942	25.5987	17.6999	23.1514	32.306	2.82668	2.53983	6.78858	2.45291	TC186750	Chromosome chr2 scaffold_105, whole genome shotgun sequence	TC186750
DE	2	TC179010	3.95939	2.06017	0.0623378	15.5559	4.17036	1.04416	2.84e-26	4.09e-24	TC179010	Low temprature induced-like protein	TC179010	18	6	10	3	207	76	203	78	136	3	91	19	20	6	27	3	TC179010	1.6969	2.09792	1.7605	0.945639	21.2753	25.6268	29.8393	29.9774	11.2304	0.965451	9.79894	5.84585	1.28486	1.69322	2.81987	1.22645	TC179010	Clt1	TC179010
DE	2	TC174826	3.3942	1.40987	0.0611775	10.5137	2.65714	1.04332	5.32e-26	7.48e-24	TC174826	Lipase family protein	TC174826	42	22	45	15	656	231	199	236	270	54	137	44	129	16	76	13	TC174826	3.95944	7.69236	7.92227	4.7282	67.4232	77.8921	29.2513	90.7007	22.2956	17.3781	14.7523	13.5377	8.28733	4.51525	7.93742	5.31463	TC174826	Lipase family protein	TC174826
DE	2	TC188343	4.74915	2.43841	0.657912	26.8928	5.42044	1.5778	6.55e-26	9.14e-24	TC188343	Zinc finger protein YER130C	TC188343	51	6	44	5	1388	257	291	544	589	54	108	72	124	12	95	18	TC188343	4.80789	2.09792	7.74622	1.57607	142.658	86.6592	42.7746	209.073	48.6375	17.3781	11.6295	22.1527	7.96611	3.38644	9.92177	7.35872	TC188343	Zinc finger protein YER130C	TC188343
DE	2	CO170274	4.50545	2.35655	0.434016	22.7131	5.12145	1.35099	6.98e-26	9.66e-24	CO170274	Unknown	CO170274	15	2	20	5	467	109	92	215	215	31	46	29	41	4	36	8	CO170274	1.41409	0.699306	3.52101	1.57607	47.9979	36.7543	13.5232	82.6299	17.7539	9.97633	4.95331	8.92261	2.63396	1.12881	3.75983	3.27054	CO170274		CO170274
DE	2	TC197678	3.46078	1.51623	0.483618	11.0103	2.86043	1.39825	1.34e-25	1.8e-23	TC197678	Unknown	TC197678	83	37	93	18	872	394	742	437	459	77	325	113	171	66	195	38	TC197678	7.82461	12.9372	16.3727	5.67384	89.6235	132.855	109.068	167.95	37.9026	24.7799	34.9962	34.7674	10.9855	18.6254	20.3657	15.5351	TC197678	Chromosome undetermined scaffold_69, whole genome shotgun sequence	TC197678
DE	2	GT242011	5.05464	3.00411	0.865475	33.2352	8.02283	1.82194	3.71e-25	4.8e-23	GT242011	Potassium transporter 5	GT242011	9	2	41	0	530	270	436	351	345	57	158	69	92	14	61	6	GT242011	0.848452	0.699306	7.21807	0	54.473	91.0427	64.0883	134.898	28.4889	18.3436	17.0136	21.2296	5.91034	3.95084	6.37082	2.45291	GT242011	HAK5	GT242011
DE	2	TC155765	4.45949	2.97457	1.55056	22.0008	7.86023	2.9293	6.07e-25	7.68e-23	TC155765	ATAF1-like protein	TC155765	7	3	19	0	332	89	253	66	177	31	128	23	102	11	45	4	TC155765	0.659907	1.04896	3.34496	0	34.1227	30.0104	37.1889	25.3655	14.616	9.97633	13.7831	7.07655	6.55277	3.10423	4.69979	1.63527	TC155765	ATAF1-like protein	TC155765
DE	2	TC173642	5.42861	3.40954	0.887328	43.07	10.6261	1.84975	7.45e-25	9.23e-23	TC173642	Pinus taeda anonymous locus 0_14804_01 genomic sequence	TC173642	4	0	4	0	194	58	96	28	24	14	47	16	6	2	12	1	TC173642	0.37709	0	0.704202	0	19.9392	19.5573	14.1112	10.7611	1.98183	4.50544	5.06099	4.92282	0.385457	0.564406	1.25328	0.408818	TC173642	F9L1.33 protein	TC173642
DE	2	TC168702	4.25329	1.78288	1.51581	19.0707	3.44113	2.8596	1.28e-24	1.58e-22	TC168702	Acyl-activating enzyme 8	TC168702	13	6	6	5	156	65	243	99	79	21	37	10	61	13	72	2	TC168702	1.22554	2.09792	1.0563	1.57607	16.0336	21.9177	35.719	38.0482	6.52354	6.75816	3.98419	3.07676	3.91881	3.66864	7.51966	0.817635	TC168702	Chromosome chr2 scaffold_105, whole genome shotgun sequence	TC168702
DE	2	TC173797	5.487	3.52524	0.987429	44.8488	11.5134	1.98265	2.17e-24	2.6e-22	TC173797	Pinus taeda anonymous locus 0_14804_01 genomic sequence	TC173797	4	0	3	0	173	54	84	26	25	14	43	14	8	2	9	1	TC173797	0.37709	0	0.528151	0	17.7808	18.2085	12.3473	9.99245	2.06441	4.50544	4.63027	4.30746	0.513943	0.564406	0.939958	0.408818	TC173797	Chromosome chr9 scaffold_104, whole genome shotgun sequence	TC173797
DE	2	TC185659	3.28266	1.19005	0.58769	9.73149	2.2816	1.50284	5.48e-24	6.34e-22	TC185659	Cellulose synthase-like protein d3-like	TC185659	20	8	37	7	296	101	227	112	109	17	82	33	64	27	44	17	TC185659	1.88545	2.79722	6.51387	2.20649	30.4226	34.0567	33.3671	43.0444	9.00083	5.47089	8.82982	10.1533	4.11154	7.61948	4.59535	6.9499	TC185659	Chromosome chr16 scaffold_10, whole genome shotgun sequence	TC185659
DE	2	TC196433	3.58285	1.86911	1.22489	11.9824	3.65306	2.33738	7.6e-24	8.67e-22	TC196433	GTP cyclohydrolase II/3,4-dihydroxy-2-butanone-4-phosphate synthase	TC196433	23	5	13	2	196	75	146	66	112	19	71	15	66	16	58	7	TC196433	2.16827	1.74826	2.28866	0.630426	20.1447	25.2896	21.4608	25.3655	9.24856	6.11453	7.64533	4.61514	4.24003	4.51525	6.0575	2.86172	TC196433	GTP cyclohydrolase II/3,4-dihydroxy-2-butanone-4-phosphate synthase	TC196433
DE	2	TC159067	3.06538	0.778825	0.226448	8.37086	1.71573	1.16995	1.43e-23	1.59e-21	TC159067	Potassium channel tetramerization domain-containing	TC159067	26	2	22	9	190	70	117	81	58	12	48	16	48	11	40	5	TC159067	2.45108	0.699306	3.87311	2.83692	19.528	23.6037	17.198	31.1303	4.78943	3.86181	5.16867	4.92282	3.08366	3.10423	4.17759	2.04409	TC159067	Predicted protein	TC159067
DE	2	BG485751	3.34141	1.44352	0.447241	10.136	2.71984	1.36343	1.48e-23	1.64e-21	BG485751	Unknown	BG485751	32	9	39	5	276	129	258	139	164	20	119	36	53	22	68	15	BG485751	3.01672	3.14688	6.86597	1.57607	28.3671	43.4982	37.9238	53.4212	13.5425	6.43634	12.814	11.0763	3.40487	6.20847	7.1019	6.13227	BG485751	Chromosome undetermined scaffold_69, whole genome shotgun sequence	BG485751
DE	2	TC157809	2.49092	0.16289	-0.919993	5.62138	1.11953	1.89211	2.13e-23	2.3e-21	TC157809	Calcium-binding protein	TC157809	43	9	20	19	310	59	176	45	61	6	57	19	45	11	22	0	TC157809	4.05371	3.14688	3.52101	5.98905	31.8616	19.8945	25.8705	17.2946	5.03716	1.9309	6.1378	5.84585	2.89093	3.10423	2.29767	0	TC157809	Calcium-binding protein	TC157809
DE	2	TC195112	3.76754	2.12065	1.30731	13.6189	4.34891	2.4748	5.02e-23	5.13e-21	TC195112	Potassium channel tetramerization domain-containing	TC195112	23	2	9	5	173	73	136	80	118	19	67	21	72	11	62	4	TC195112	2.16827	0.699306	1.58445	1.57607	17.7808	24.6153	19.9909	30.746	9.74402	6.11453	7.21461	6.4612	4.62548	3.10423	6.47526	1.63527	TC195112		TC195112
DE	2	TC186563	3.3406	1.5945	0.656812	10.1303	3.0199	1.57659	5.63e-23	5.68e-21	TC186563	Autophagy-related protein	TC186563	34	6	9	6	192	77	102	94	87	23	58	28	66	9	41	9	TC186563	3.20526	2.09792	1.58445	1.89128	19.7336	25.964	14.9931	36.1266	7.18415	7.40179	6.24548	8.61493	4.24003	2.53983	4.28203	3.67936	TC186563	Predicted protein	TC186563
DE	2	TC197859	3.27181	1.35855	0.247567	9.6586	2.56428	1.1872	1.15e-22	1.12e-20	TC197859	Probable ccr4-associated factor 1 homolog 7-like	TC197859	47	12	53	11	392	152	331	218	238	39	172	29	100	18	96	15	TC197859	4.4308	4.19584	9.33067	3.46734	40.2894	51.2537	48.6542	83.7829	19.6532	12.5509	18.5211	8.92261	6.42428	5.07966	10.0262	6.13227	TC197859	Chromosome undetermined scaffold_69, whole genome shotgun sequence	TC197859
DE	2	TC169265	3.3012	1.35051	0.783285	9.85737	2.55002	1.72105	1.27e-22	1.21e-20	TC169265	Glutamyl-Trna Reductase	TC169265	72	27	53	13	478	230	385	321	270	57	210	56	182	53	117	41	TC169265	6.78761	9.44063	9.33067	4.09777	49.1285	77.5549	56.5918	123.368	22.2956	18.3436	22.6129	17.2299	11.6922	14.9568	12.2194	16.7615	TC169265	Glutamyl-tRNA reductase	TC169265
DE	2	TC179978	2.7613	0.508392	-0.281924	6.78009	1.42246	1.21582	1.95e-22	1.82e-20	TC179978	Pinus taeda anonymous locus 0_6683_01 genomic sequence	TC179978	72	38	108	27	707	231	459	320	291	62	149	41	164	36	100	28	TC179978	6.78761	13.2868	19.0135	8.51075	72.6649	77.8921	67.4692	122.984	24.0297	19.9527	16.0444	12.6147	10.5358	10.1593	10.444	11.4469	TC179978	Chromosome chr6 scaffold_3, whole genome shotgun sequence	TC179978
DE	2	TC172415	4.48281	2.64539	1.81068	22.3594	6.25663	3.50808	2.26e-22	2.07e-20	TC172415	WRKY transcription factor	TC172415	32	19	82	8	1346	505	823	573	613	166	324	154	459	113	259	40	TC172415	3.01672	6.64341	14.4361	2.5217	138.341	170.284	120.974	220.218	50.6193	53.4216	34.8885	47.3821	29.4875	31.8889	27.0499	16.3527	TC172415	Chromosome undetermined scaffold_142, whole genome shotgun sequence	TC172415
DE	2	TC197095	3.70375	1.392	-1.03182	13.0299	2.62443	2.0446	2.54e-22	2.31e-20	TC197095	Cis-zeatin o-glucosyltransferase	TC197095	24	4	24	3	301	69	241	101	163	4	81	5	13	2	20	3	TC197095	2.26254	1.39861	4.22521	0.945639	30.9365	23.2665	35.425	38.8168	13.46	1.28727	8.72214	1.53838	0.835157	0.564406	2.08879	1.22645	TC197095	Chromosome chr5 scaffold_67, whole genome shotgun sequence	TC197095
DE	2	TC182855	3.68333	1.61954	0.156793	12.8468	3.07278	1.11481	3.49e-22	3.13e-20	TC182855	Low temprature induced-like protein	TC182855	13	6	12	2	140	82	113	63	83	4	52	18	20	7	27	2	TC182855	1.22554	2.09792	2.11261	0.630426	14.3891	27.65	16.6101	24.2125	6.85384	1.28727	5.5994	5.53817	1.28486	1.97542	2.81987	0.817635	TC182855	Low temperature and salt responsive protein	TC182855
DE	2	TC197002	2.87107	0.555782	-0.0731079	7.31607	1.46997	1.05198	7.85e-22	6.87e-20	TC197002	Zinc finger ccch domain-containing protein 30	TC197002	81	17	100	31	693	210	393	314	272	49	140	39	145	36	102	32	TC197002	7.63607	5.9441	17.605	9.77161	71.226	70.811	57.7677	120.678	22.4608	15.769	15.0753	11.9994	9.31521	10.1593	10.6529	13.0822	TC197002	Chromosome chr8 scaffold_34, whole genome shotgun sequence	TC197002
DE	2	DR102496	4.85876	3.04689	0.367424	29.0157	8.26429	1.29005	1.64e-21	1.39e-19	DR102496	ASR protein	DR102496	5	1	5	0	167	49	135	16	89	8	33	11	14	2	7	0	DR102496	0.471362	0.349653	0.880252	0	17.1641	16.5226	19.8439	6.1492	7.3493	2.57454	3.55346	3.38444	0.8994	0.564406	0.731078	0	DR102496	ASR protein	DR102496
DE	2	TC197671	4.67918	2.98211	0.174363	25.6197	7.90142	1.12847	1.84e-21	1.55e-19	TC197671	ASR protein	TC197671	2	0	11	0	197	32	120	48	89	10	50	16	14	0	11	1	TC197671	0.188545	0	1.93656	0	20.2475	10.7902	17.639	18.4476	7.3493	3.21817	5.38404	4.92282	0.8994	0	1.14884	0.408818	TC197671	ASR protein	TC197671
DE	2	TC175131	3.67282	1.81135	-0.530693	12.7535	3.50971	1.44462	4.21e-21	3.43e-19	TC175131	Unknown	TC175131	31	3	23	10	510	67	105	162	186	6	132	36	42	2	28	4	TC175131	2.92244	1.04896	4.04916	3.15213	52.4174	22.5921	15.4341	62.2607	15.3592	1.9309	14.2139	11.0763	2.6982	0.564406	2.92431	1.63527	TC175131		TC175131
DE	2	TC178402	3.23097	1.58475	0.643662	9.38897	2.99956	1.56229	4.52e-21	3.65e-19	TC178402	Lipoxygenase choloroplastic-like	TC178402	45	23	58	11	502	199	331	236	335	62	182	53	156	43	125	21	TC178402	4.24226	8.04202	10.2109	3.46734	51.5952	67.1018	48.6542	90.7007	27.6631	19.9527	19.5979	16.3068	10.0219	12.1347	13.055	8.58517	TC178402	13-lipoxygenase	TC178402
DE	2	TC162134	3.0498	1.25524	-0.438458	8.28098	2.38707	1.35515	4.55e-21	3.66e-19	TC162134	Unknown	TC162134	10	8	26	7	222	65	135	67	103	22	62	12	24	5	29	5	TC162134	0.942724	2.79722	4.57731	2.20649	22.817	21.9177	19.8439	25.7498	8.50537	7.07998	6.6762	3.69211	1.54183	1.41102	3.02875	2.04409	TC162134	Predicted protein	TC162134
DE	2	TC183420	3.90803	1.84451	0.221839	15.0118	3.59131	1.16622	7.05e-21	5.46e-19	TC183420	Unknown	TC183420	16	1	19	3	331	49	106	104	133	12	52	16	45	1	27	4	TC183420	1.50836	0.349653	3.34496	0.945639	34.0199	16.5226	15.5811	39.9698	10.9827	3.86181	5.5994	4.92282	2.89093	0.282203	2.81987	1.63527	TC183420	Chromosome chr17 scaffold_12, whole genome shotgun sequence	TC183420
DE	2	TC189310	3.93127	1.66453	1.07524	15.2556	3.1701	2.10708	1.32e-20	1e-18	TC189310	Unknown	TC189310	9	4	21	0	224	57	190	84	81	15	47	16	56	3	44	13	TC189310	0.848452	1.39861	3.69706	0	23.0225	19.2201	27.9284	32.2833	6.68869	4.82726	5.06099	4.92282	3.5976	0.846609	4.59535	5.31463	TC189310	VQ	TC189310
DE	2	TC168193	3.30333	1.7222	0.931785	9.87189	3.2994	1.90763	2.48e-20	1.85e-18	TC168193	Calmodulin	TC168193	48	22	36	13	419	236	272	180	291	59	210	39	208	30	149	17	TC168193	4.52508	7.69236	6.33782	4.09777	43.0645	79.5781	39.9817	69.1785	24.0297	18.9872	22.6129	11.9994	13.3625	8.46609	15.5615	6.9499	TC168193	Predicted protein	TC168193
DE	2	DN630590	3.66536	1.49061	-0.771552	12.6877	2.81008	1.7071	3.08e-20	2.24e-18	DN630590	Glycosyltransferase ugt95a1	DN630590	8	1	10	5	110	40	128	43	43	11	33	9	13	1	10	0	DN630590	0.754179	0.349653	1.7605	1.57607	11.3057	13.4878	18.8149	16.526	3.55079	3.53999	3.55346	2.76908	0.835157	0.282203	1.0444	0	DN630590	Chromosome chr2 scaffold_97, whole genome shotgun sequence	DN630590
DE	2	TC167259	3.27914	1.02125	0.515188	9.70779	2.02967	1.42918	3.94e-20	2.85e-18	TC167259	Potassium channel tetramerization domain-containing	TC167259	34	4	29	2	293	71	195	85	90	8	88	13	71	14	55	6	TC167259	3.20526	1.39861	5.10546	0.630426	30.1143	23.9409	28.6634	32.6676	7.43188	2.57454	9.4759	3.99979	4.56124	3.95084	5.74419	2.45291	TC167259	Predicted protein	TC167259
DE	2	TC157226	2.55185	0.400926	-0.879825	5.86384	1.32036	1.84015	1.03e-19	7.08e-18	TC157226	Dehydration-responsive element binding protein 2	TC157226	24	4	33	10	149	59	173	52	64	12	48	12	30	2	21	7	TC157226	2.26254	1.39861	5.80967	3.15213	15.3141	19.8945	25.4296	19.9849	5.28489	3.86181	5.16867	3.69211	1.92728	0.564406	2.19323	2.86172	TC157226	Ethylene-responsive transcription factor RELATED TO APETALA2 10	TC157226
DE	2	TC190203	3.15359	1.39835	0.65533	8.8987	2.63599	1.57498	1.23e-19	8.38e-18	TC190203	Protein phosphatase	TC190203	17	3	17	11	161	63	122	75	92	13	59	22	44	11	47	11	TC190203	1.60263	1.04896	2.99286	3.46734	16.5475	21.2433	17.933	28.8244	7.59703	4.18362	6.35316	6.76887	2.82668	3.10423	4.90867	4.49699	TC190203	Phosphoprotein phosphatase	TC190203
DE	2	TC157489	4.97568	3.28643	2.63022	31.4651	9.75696	6.19119	2.32e-19	1.52e-17	TC157489	Unknown	TC157489	10	3	11	0	404	67	251	102	255	22	115	9	136	7	108	13	TC157489	0.942724	1.04896	1.93656	0	41.5228	22.5921	36.8949	39.2012	21.057	7.07998	12.3833	2.76908	8.73703	1.97542	11.2795	5.31463	TC157489		TC157489
DE	2	TC189374	2.64219	-0.0599934	-0.252962	6.24281	1.04246	1.19165	2.66e-19	1.72e-17	TC189374	Predicted: uncharacterized protein loc100254761 isoform 1	TC189374	49	7	28	4	248	64	104	78	63	5	41	7	35	16	35	6	TC189374	4.61935	2.44757	4.92941	1.26085	25.4892	21.5805	15.2871	29.9774	5.20231	1.60909	4.41491	2.15373	2.2485	4.51525	3.65539	2.45291	TC189374	Chromosome chr8 scaffold_41, whole genome shotgun sequence	TC189374
DE	2	TC157317	4.1989	2.65137	0.863273	18.3651	6.28265	1.81916	6.25e-19	3.83e-17	TC157317	Ethylene-responsive element-binding protein	TC157317	8	0	13	2	278	42	174	28	128	15	74	12	32	3	36	1	TC157317	0.754179	0	2.28866	0.630426	28.5726	14.1622	25.5765	10.7611	10.5698	4.82726	7.96837	3.69211	2.05577	0.846609	3.75983	0.408818	TC157317	Ethylene-responsive element-binding protein	TC157317
DE	2	BE458113	4.67362	3.0047	1.47553	25.5212	8.02611	2.78087	8.11e-19	4.95e-17	BE458113	NAC domain-containing protein 68	BE458113	4	1	7	0	136	39	100	46	85	14	42	8	33	3	18	3	BE458113	0.37709	0.349653	1.23235	0	13.978	13.1506	14.6992	17.679	7.01899	4.50544	4.52259	2.46141	2.12001	0.846609	1.87992	1.22645	BE458113	NAC domain-containing protein 68	BE458113
DE	2	TC164544	3.10495	0.992506	-0.0522045	8.60366	1.98964	1.03685	8.95e-19	5.43e-17	TC164544	NADH-ubiquinone oxidoreductase chain 2	TC164544	16	2	24	8	226	57	170	42	91	11	56	5	29	8	27	7	TC164544	1.50836	0.699306	4.22521	2.5217	23.2281	19.2201	24.9886	16.1417	7.51445	3.53999	6.03012	1.53838	1.86304	2.25762	2.81987	2.86172	TC164544	NADH-ubiquinone oxidoreductase chain 2	TC164544
DE	2	TC156146	3.55705	1.59233	0.566868	11.77	3.01535	1.4813	1.06e-18	6.39e-17	TC156146	Unknown	TC156146	159	53	167	30	1553	688	1347	826	831	146	614	182	326	112	370	65	TC156146	14.9893	18.5316	29.4004	9.45639	159.616	231.99	197.998	317.452	68.621	46.9853	66.116	55.997	20.9432	31.6067	38.6427	26.5731	TC156146	Chromosome undetermined scaffold_69, whole genome shotgun sequence	TC156146
DE	2	TC167856	3.27038	1.36423	0.444902	9.64901	2.57439	1.36122	1.29e-18	7.68e-17	TC167856	Unknown	TC167856	15	8	10	3	174	37	102	57	54	15	50	11	34	8	31	4	TC167856	1.41409	2.79722	1.7605	0.945639	17.8836	12.4762	14.9931	21.9065	4.45913	4.82726	5.38404	3.38444	2.18426	2.25762	3.23763	1.63527	TC167856		TC167856
DE	2	TC158261	4.71002	3.18888	1.78295	26.1732	9.11905	3.44128	2.6e-18	1.46e-16	TC158261	BES1/BZR1 homolog protein 4	TC158261	10	0	7	0	197	46	139	52	123	9	73	18	50	0	47	2	TC158261	0.942724	0	1.23235	0	20.2475	15.511	20.4318	19.9849	10.1569	2.89635	7.86069	5.53817	3.21214	0	4.90867	0.817635	TC158261	BES1/BZR1 homolog protein 4	TC158261
DE	2	TC175359	3.20266	1.18619	0.314009	9.20656	2.27551	1.24316	9.18e-18	4.89e-16	TC175359	Protein phosphatase	TC175359	18	2	12	8	139	57	102	54	64	5	48	15	26	9	24	8	TC175359	1.6969	0.699306	2.11261	2.5217	14.2863	19.2201	14.9931	20.7536	5.28489	1.60909	5.16867	4.61514	1.67031	2.53983	2.50655	3.27054	TC175359	Phosphoprotein phosphatase	TC175359
DE	2	TC181143	2.76822	0.850096	0.119489	6.81269	1.80262	1.08635	2.65e-17	1.34e-15	TC181143	Hypothetical protein osj_01581	TC181143	54	8	36	10	180	81	276	111	129	22	115	11	79	27	37	12	TC181143	5.09071	2.79722	6.33782	3.15213	18.5003	27.3128	40.5697	42.6601	10.6524	7.07998	12.3833	3.38444	5.07518	7.61948	3.86427	4.90581	TC181143	Chromosome chr5 scaffold_64, whole genome shotgun sequence	TC181143
DE	2	TC167708	4.29473	2.81127	1.0961	19.6265	7.01901	2.13777	2.07e-16	9.25e-15	TC167708	ATAF1-like protein	TC167708	8	0	21	0	300	72	217	54	193	13	139	10	48	7	45	4	TC167708	0.754179	0	3.69706	0	30.8338	24.2781	31.8972	20.7536	15.9372	4.18362	14.9676	3.07676	3.08366	1.97542	4.69979	1.63527	TC167708	ATAF1-like protein	TC167708
DE	2	TC177871	4.79118	3.13628	2.45025	27.6878	8.79252	5.46511	3.05e-16	1.33e-14	TC177871	Unknown	TC177871	9	2	11	0	320	47	200	89	200	17	100	9	111	5	101	6	TC177871	0.848452	0.699306	1.93656	0	32.8893	15.8482	29.3983	34.2049	16.5153	5.47089	10.7681	2.76908	7.13095	1.41102	10.5484	2.45291	TC177871	Os07g0153000 protein	TC177871
DE	2	DR013591	3.13771	0.864906	0.420941	8.80125	1.82122	1.3388	3.24e-16	1.4e-14	DR013591	Potassium channel tetramerization domain-containing	DR013591	14	2	15	8	145	55	77	59	49	8	37	10	35	9	32	5	DR013591	1.31981	0.699306	2.64076	2.5217	14.903	18.5457	11.3184	22.6752	4.04624	2.57454	3.98419	3.07676	2.2485	2.53983	3.34207	2.04409	DR013591	Isoform 3 of Q8R2K1	DR013591
DE	2	TC160515	2.91459	1.08414	-0.161077	7.54014	2.12012	1.11812	3.49e-16	1.5e-14	TC160515	Hydrolyzing o-glycosyl	TC160515	51	9	10	10	355	80	81	66	152	23	57	6	63	7	25	8	TC160515	4.80789	3.14688	1.7605	3.15213	36.4866	26.9756	11.9063	25.3655	12.5516	7.40179	6.1378	1.84606	4.0473	1.97542	2.61099	3.27054	TC160515	Imbibition protein homolog	TC160515
DE	2	TC155103	3.16426	1.30856	-0.0613754	8.96473	2.47695	1.04346	7.28e-16	2.97e-14	TC155103	Aspartic proteinase nepenthesin-1	TC155103	25	2	25	0	203	63	86	66	84	10	66	15	46	7	24	1	TC155103	2.35681	0.699306	4.40126	0	20.8642	21.2433	12.6413	25.3655	6.93642	3.21817	7.10693	4.61514	2.95517	1.97542	2.50655	0.408818	TC155103	Expressed protein	TC155103
DE	2	TC187514	5.4915	3.84242	3.10939	44.9891	14.3444	8.63016	1.37e-15	5.4e-14	TC187514	ATAF1-like protein	TC187514	0	0	6	0	133	55	90	33	80	13	56	4	51	13	30	2	TC187514	0	0	1.0563	0	13.6696	18.5457	13.2292	12.6827	6.60611	4.18362	6.03012	1.2307	3.27638	3.66864	3.13319	0.817635	TC187514	ATAF1-like protein	TC187514
DE	2	TC180725	3.41681	1.46591	-1.09706	10.6798	2.76237	2.13919	1.68e-15	6.49e-14	TC180725	Unknown	TC180725	32	6	8	0	292	34	180	21	127	5	52	5	22	0	9	1	TC180725	3.01672	2.09792	1.4084	0	30.0115	11.4646	26.4585	8.07083	10.4872	1.60909	5.5994	1.53838	1.41334	0	0.939958	0.408818	TC180725	Chromosome chr13 scaffold_45, whole genome shotgun sequence	TC180725
DE	2	TC175273	3.05096	1.53628	0.506144	8.28762	2.90046	1.42025	2.7e-15	1.02e-13	TC175273	---NA---	TC175273	28	5	12	5	115	58	86	77	64	35	42	18	54	13	33	4	TC175273	2.63963	1.74826	2.11261	1.57607	11.8196	19.5573	12.6413	29.593	5.28489	11.2636	4.52259	5.53817	3.46911	3.66864	3.44651	1.63527	TC175273		TC175273
DE	2	TC157715	5.25314	2.81648	2.13323	38.1377	7.04444	4.387	2.89e-15	1.09e-13	TC157715	Peroxidase precursor	TC157715	0	0	12	0	198	49	138	108	100	19	20	6	83	12	21	0	TC157715	0	0	2.11261	0	20.3503	16.5226	20.2848	41.5071	8.25764	6.11453	2.15361	1.84606	5.33216	3.38644	2.19323	0	TC157715	Peroxidase precursor	TC157715
DE	2	TC181846	2.75438	-0.204423	-0.65282	6.74761	1.15223	1.57224	1.49e-14	5.15e-13	TC181846	Ankyrin-like protein	TC181846	15	2	20	10	129	50	70	60	26	9	12	7	20	5	10	7	TC181846	1.41409	0.699306	3.52101	3.15213	13.2585	16.8598	10.2894	23.0595	2.14699	2.89635	1.29217	2.15373	1.28486	1.41102	1.0444	2.86172	TC181846	IGN1	TC181846
DE	2	DR092091	2.92544	0.607777	0.127707	7.59708	1.52391	1.09256	1.7e-14	5.82e-13	DR092091	---NA---	DR092091	21	2	17	5	134	46	88	51	35	12	31	8	27	6	32	5	DR092091	1.97972	0.699306	2.99286	1.57607	13.7724	15.511	12.9353	19.6006	2.89017	3.86181	3.3381	2.46141	1.73456	1.69322	3.34207	2.04409	DR092091		DR092091
DE	2	TC172502	3.96484	2.74234	1.04011	15.6148	6.69156	2.05638	7.35e-14	2.32e-12	TC172502	Unknown	TC172502	23	0	28	5	323	178	357	29	379	44	50	56	79	28	65	2	TC172502	2.16827	0	4.92941	1.57607	33.1977	60.0207	52.476	11.1454	31.2965	14.16	5.38404	17.2299	5.07518	7.90169	6.78858	0.817635	TC172502		TC172502
DE	2	TC167727	4.53679	2.98051	0.275207	23.2119	7.89267	1.21017	1.15e-13	3.52e-12	TC167727	LP3-1	TC167727	2	1	8	0	157	30	134	17	98	1	52	12	15	3	6	0	TC167727	0.188545	0.349653	1.4084	0	16.1363	10.1159	19.6969	6.53353	8.09249	0.321817	5.5994	3.69211	0.963642	0.846609	0.626638	0	TC167727	LP3-1	TC167727
DE	2	TC188863	2.74219	1.03292	-0.572857	6.69085	2.04616	1.48747	3.69e-13	1.06e-11	TC188863	Unknown	TC188863	11	6	23	5	155	48	119	33	86	7	57	10	16	4	24	4	TC188863	1.037	2.09792	4.04916	1.57607	15.9308	16.1854	17.492	12.6827	7.10157	2.25272	6.1378	3.07676	1.02789	1.12881	2.50655	1.63527	TC188863	Predicted protein	TC188863
DE	2	BG485719	2.4193	-0.0885133	-0.967437	5.34913	1.06327	1.95536	4.29e-13	1.21e-11	BG485719	Predicted protein	BG485719	28	5	21	4	134	30	98	43	28	9	15	11	26	8	8	1	BG485719	2.63963	1.74826	3.69706	1.26085	13.7724	10.1159	14.4052	16.526	2.31214	2.89635	1.61521	3.38444	1.67031	2.25762	0.835518	0.408818	BG485719	Chromosome chr8 scaffold_41, whole genome shotgun sequence	BG485719
DE	2	TC166313	2.92997	1.34819	0.235504	7.62095	2.54592	1.17732	6.04e-13	1.67e-11	TC166313	Phytoalexin-deficient 4-2 protein	TC166313	19	1	15	8	180	31	67	56	87	14	44	12	37	9	19	7	TC166313	1.79118	0.349653	2.64076	2.5217	18.5003	10.4531	9.84844	21.5222	7.18415	4.50544	4.73795	3.69211	2.37698	2.53983	1.98435	2.86172	TC166313	Phytoalexin-deficient 4-2 protein	TC166313
DE	2	TC181033	3.11504	0.862597	0.233474	8.66401	1.81831	1.17566	2.69e-12	6.81e-11	TC181033	Unknown	TC181033	12	5	12	4	156	36	62	50	30	4	30	17	32	5	11	9	TC181033	1.13127	1.74826	2.11261	1.26085	16.0336	12.139	9.11348	19.2163	2.47729	1.28727	3.23042	5.23049	2.05577	1.41102	1.14884	3.67936	TC181033	Chromosome chr16 scaffold_10, whole genome shotgun sequence	TC181033
DE	2	TC184281	4.06748	2.25561	-0.203171	16.7662	4.77537	1.15123	5.13e-12	1.24e-10	TC184281	-oxoglutarate 3-dioxygenase	TC184281	1	2	7	1	84	39	85	18	34	16	16	8	2	2	8	2	TC184281	0.0942724	0.699306	1.23235	0.315213	8.63345	13.1506	12.4943	6.91785	2.8076	5.14907	1.72289	2.46141	0.128486	0.564406	0.835518	0.817635	TC184281	Chromosome chr2 scaffold_105, whole genome shotgun sequence	TC184281
DE	2	TC181612	3.30371	0.914451	0.654089	9.87451	1.88485	1.57362	9.55e-12	2.23e-10	TC181612	Unknown	TC181612	22	2	20	2	224	37	90	77	74	1	35	15	45	3	60	5	TC181612	2.07399	0.699306	3.52101	0.630426	23.0225	12.4762	13.2292	29.593	6.11065	0.321817	3.76882	4.61514	2.89093	0.846609	6.26638	2.04409	TC181612		TC181612
DE	2	TC184804	2.72845	0.992165	-0.553423	6.62743	1.98917	1.46756	1.36e-11	3.07e-10	TC184804	Hypothetical protein selmodraft_134406	TC184804	11	6	16	5	123	29	107	35	60	5	47	12	14	4	22	2	TC184804	1.037	2.09792	2.81681	1.57607	12.6418	9.77866	15.7281	13.4514	4.95458	1.60909	5.06099	3.69211	0.8994	1.12881	2.29767	0.817635	TC184804	Predicted protein	TC184804
DE	2	TC195975	3.29175	0.749207	-0.234469	9.79296	1.68087	1.17647	1.75e-11	3.93e-10	TC195975	Pinus taeda anonymous locus umn_4898_01 genomic sequence	TC195975	12	1	21	1	155	47	92	47	37	9	33	4	20	0	30	1	TC195975	1.13127	0.349653	3.69706	0.315213	15.9308	15.8482	13.5232	18.0633	3.05533	2.89635	3.55346	1.2307	1.28486	0	3.13319	0.408818	TC195975	At5g23760	TC195975
DE	2	TC162496	2.63135	0.413695	-0.145405	6.19605	1.33209	1.10604	8.64e-11	1.74e-09	TC162496	RAP2-like protein	TC162496	22	6	14	9	134	44	88	50	49	4	51	5	65	3	20	2	TC162496	2.07399	2.09792	2.46471	2.83692	13.7724	14.8366	12.9353	19.2163	4.04624	1.28727	5.49172	1.53838	4.17578	0.846609	2.08879	0.817635	TC162496	RAP2-like protein	TC162496
DE	2	TC162510	4.20562	2.7822	1.21032	18.4509	6.87899	2.31388	1.19e-10	2.35e-09	TC162510	Inorganic pyrophosphatase 2	TC162510	1	0	9	2	132	30	97	25	97	9	37	9	25	0	16	7	TC162510	0.0942724	0	1.58445	0.630426	13.5669	10.1159	14.2582	9.60813	8.00991	2.89635	3.98419	2.76908	1.60607	0	1.67104	2.86172	TC162510	Chromosome chr9 scaffold_7, whole genome shotgun sequence	TC162510
DE	2	TC172088	2.54385	-0.633244	-0.22008	5.83143	1.55105	1.1648	5e-10	8.83e-09	TC172088	Lipoxygenase	TC172088	16	6	28	4	181	32	74	57	29	0	11	11	39	1	27	9	TC172088	1.50836	2.09792	4.92941	1.26085	18.603	10.7902	10.8774	21.9065	2.39472	0	1.18449	3.38444	2.50547	0.282203	2.81987	3.67936	TC172088	Lipoxygenase	TC172088
DE	2	TC170857	3.67402	2.11848	1.05426	12.7641	4.34235	2.07666	5.57e-10	9.78e-09	TC170857	Pectate lyase 1	TC170857	7	1	13	1	185	28	89	31	108	9	47	3	51	4	20	5	TC170857	0.659907	0.349653	2.28866	0.315213	19.0142	9.44147	13.0823	11.9141	8.91825	2.89635	5.06099	0.923028	3.27638	1.12881	2.08879	2.04409	TC170857	Pectate lyase 1	TC170857
DE	2	TC193548	3.76366	2.52103	0.78976	13.5823	5.73991	1.72879	1.89e-09	3.09e-08	TC193548	Unknown	TC193548	6	0	14	2	135	56	159	6	160	13	33	12	37	7	25	0	TC193548	0.565634	0	2.46471	0.630426	13.8752	18.8829	23.3717	2.30595	13.2122	4.18362	3.55346	3.69211	2.37698	1.97542	2.61099	0	TC193548		TC193548
DE	2	TC157475	4.09534	2.56082	1.49795	17.093	5.90043	2.8244	8.15e-09	1.22e-07	TC157475	glycerophosphodiester phosphodiesterase 2	TC157475	3	0	8	1	68	28	89	30	63	14	27	5	35	0	16	7	TC157475	0.282817	0	1.4084	0.315213	6.98899	9.44147	13.0823	11.5298	5.20231	4.50544	2.90738	1.53838	2.2485	0	1.67104	2.86172	TC157475	Chromosome chr14 scaffold_9, whole genome shotgun sequence	TC157475
DE	2	TC175989	3.07472	0.844768	0.554577	8.42526	1.79598	1.46874	5.13e-08	6.72e-07	TC175989	Unknown	TC175989	5	4	17	2	104	39	79	39	43	9	27	4	38	0	26	9	TC175989	0.471362	1.39861	2.99286	0.630426	10.689	13.1506	11.6123	14.9887	3.55079	2.89635	2.90738	1.2307	2.44123	0	2.71543	3.67936	TC175989	Predicted protein	TC175989
DE	2	CO366674	2.6584	0.938967	-0.20452	6.31334	1.91716	1.1523	5.92e-06	5.31e-05	CO366674	Enhanced disease susceptibility 1 protein	CO366674	5	3	28	3	79	47	97	38	41	1	68	16	15	2	29	7	CO366674	0.471362	1.04896	4.92941	0.945639	8.11956	15.8482	14.2582	14.6044	3.38563	0.321817	7.32229	4.92282	0.963642	0.564406	3.02875	2.86172	CO366674	Enhanced disease susceptibility 1 protein	CO366674
Cluster 3
DiffExpr	cluster	RefTag	log2FC_03H	log2FC_24H	log2FC_96H	FC_03H	FC_24H	FC_96H	p-value	FDR	RefTag	Annotation	RefTag	T413.00H	T426.00H	T395.00H	T547.00H	T413.03H	T426.03H	T395.03H	T547.03H	T413.24H	T426.24H	T395.24H	T547.24H	T413.96H	T426.96H	T395.96H	T547.96H	RefTag	T413.00H	T426.00H	T395.00H	T547.00H	T413.03H	T426.03H	T395.03H	T547.03H	T413.24H	T426.24H	T395.24H	T547.24H	T413.96H	T426.96H	T395.96H	T547.96H	RefTag	Pine Gene Index version 9 annotation	RefTag
DE	3	TC194485	7.10711	6.1608	4.09778	137.864	71.5462	17.1219	1.46e-35	5.72e-33	TC194485	Pectin methylesterase 4	TC194485	1	0	2	0	228	63	180	40	227	38	66	24	30	15	34	3	TC194485	0.0942724	0	0.352101	0	23.4337	21.2433	26.4585	15.373	18.7448	12.2291	7.10693	7.38423	1.92728	4.23305	3.55095	1.22645	TC194485	Pectin methylesterase 4	TC194485
DE	3	TC175346	4.95728	3.62547	2.54048	31.0663	12.3417	5.81782	1.44e-29	3.13e-27	TC175346	Upf0496 Protein 4	TC175346	14	2	14	5	466	120	298	190	370	66	121	60	220	42	81	10	TC175346	1.31981	0.699306	2.46471	1.57607	47.8951	40.4634	43.8035	73.0218	30.5533	21.2399	13.0294	18.4606	14.1334	11.8525	8.45962	4.08818	TC175346	UPF0496 protein 4	TC175346
DE	3	TC165811	5.09209	3.99672	2.58852	34.1091	15.9637	6.01482	1.11e-25	1.52e-23	TC165811	Unknown	TC165811	6	1	14	0	346	93	226	100	309	42	183	20	127	18	75	7	TC165811	0.565634	0.349653	2.46471	0	35.5616	31.3592	33.2201	38.4325	25.5161	13.5163	19.7056	6.15352	8.15884	5.07966	7.83298	2.86172	TC165811		TC165811
DE	3	TC188685	4.94547	4.71505	3.70831	30.813	26.2647	13.0711	5.67e-23	5.7e-21	TC188685	Gibberellin 2-beta-dioxygenase 2-like	TC188685	4	0	7	0	97	56	88	63	160	40	115	60	126	28	77	8	TC188685	0.37709	0	1.23235	0	9.96958	18.8829	12.9353	24.2125	13.2122	12.8727	12.3833	18.4606	8.0946	7.90169	8.04186	3.27054	TC188685	Chromosome undetermined scaffold_627, whole genome shotgun sequence	TC188685
DE	3	TC198869	3.24443	1.61312	0.978405	9.477	3.05913	1.97029	8.72e-23	8.62e-21	TC198869	Riboflavin biosynthesis protein chloroplastic-like	TC198869	50	11	39	12	390	158	273	162	234	52	148	38	123	31	133	27	TC198869	4.71362	3.84618	6.86597	3.78256	40.0839	53.2768	40.1287	62.2607	19.3229	16.7345	15.9367	11.6917	7.90187	8.7483	13.8905	11.0381	TC198869	Chromosome undetermined scaffold_55, whole genome shotgun sequence	TC198869
DE	3	DR111377	3.88989	2.54303	2.7865	14.8243	5.82811	6.89952	7.56e-22	6.65e-20	DR111377	Probable beta- -galactosyltransferase 20	DR111377	29	3	19	4	249	107	179	144	152	37	167	47	244	84	153	32	DR111377	2.7339	1.04896	3.34496	1.26085	25.592	36.0799	26.3115	55.3428	12.5516	11.9072	17.9827	14.4608	15.6753	23.7051	15.9793	13.0822	DR111377	Chromosome chr10 scaffold_43, whole genome shotgun sequence	DR111377
DE	3	TC165842	1.94007	-0.14384	-0.594146	3.83725	1.10484	1.50958	9.15e-22	7.97e-20	TC165842	Cholinephosphate cytidylyltransferase	TC165842	91	15	52	22	323	97	219	62	93	26	64	21	99	16	55	10	TC165842	8.57879	5.24479	9.15462	6.93469	33.1977	32.7079	32.1912	23.8282	7.67961	8.36725	6.89156	6.4612	6.36004	4.51525	5.74419	4.08818	TC165842	Cholinephosphate cytidylyltransferase	TC165842
DE	3	TC156363	4.37252	4.12325	3.1446	20.7137	17.427	8.84339	1.21e-21	1.05e-19	TC156363	Gibberellin 2-oxidase	TC156363	11	2	25	2	283	135	269	125	442	103	325	111	290	53	248	25	TC156363	1.037	0.699306	4.40126	0.630426	29.0865	45.5214	39.5407	48.0406	36.4988	33.1472	34.9962	34.152	18.6304	14.9568	25.9011	10.2204	TC156363	Chromosome undetermined scaffold_230, whole genome shotgun sequence	TC156363
DE	3	TC161130	3.6388	3.2765	2.00378	12.4563	9.69004	4.01051	1.93e-21	1.62e-19	TC161130	Pleiotropic Drug Resistance Protein Tur2	TC161130	71	10	34	10	527	196	376	223	685	141	426	196	442	89	221	21	TC161130	6.69334	3.49653	5.98572	3.15213	54.1646	66.0903	55.2689	85.7045	56.5648	45.3762	45.872	60.3045	28.3953	25.1161	23.0812	8.58517	TC161130	Pleiotropic drug resistance protein TUR2	TC161130
DE	3	TC165644	2.74733	1.92347	-0.155062	6.71474	3.79333	1.11347	5.92e-21	4.67e-19	TC165644	Upf0481 protein at3g02645-like	TC165644	39	14	49	16	315	169	174	115	331	77	146	76	68	19	47	19	TC165644	3.67662	4.89514	8.62647	5.04341	32.3754	56.986	25.5765	44.1974	27.3328	24.7799	15.7214	23.3834	4.36851	5.36186	4.90867	7.76754	TC165644	Chromosome chr13 scaffold_17, whole genome shotgun sequence	TC165644
DE	3	TC174556	2.9829	2.16017	0.286516	7.90575	4.46968	1.21969	9.11e-21	7e-19	TC174556	Unknown	TC174556	89	21	44	11	467	146	387	186	413	108	342	78	190	28	103	8	TC174556	8.39025	7.34271	7.74622	3.46734	47.9979	49.2305	56.8858	71.4845	34.1041	34.7563	36.8268	23.9987	12.2061	7.90169	10.7573	3.27054	TC174556		TC174556
DE	3	TC173219	2.17159	-0.15325	-0.287192	4.5052	1.11207	1.22026	9.18e-21	7.02e-19	TC173219	Predicted: uncharacterized protein loc100251719	TC173219	126	32	32	47	447	178	295	125	139	36	75	29	201	24	75	20	TC173219	11.8783	11.1889	5.63362	14.815	45.9423	60.0207	43.3625	48.0406	11.4781	11.5854	8.07605	8.92261	12.9128	6.77287	7.83298	8.17635	TC173219	Chromosome chr12 scaffold_36, whole genome shotgun sequence	TC173219
DE	3	TC167494	2.28152	0.388213	-0.29177	4.86189	1.30877	1.22414	2.23e-20	1.67e-18	TC167494	Protein translation factor SUI1 homolog	TC167494	126	27	35	34	361	199	257	128	134	41	129	46	152	36	72	11	TC167494	11.8783	9.44063	6.16177	10.7172	37.1033	67.1018	37.7768	49.1936	11.0652	13.1945	13.8908	14.1531	9.76491	10.1593	7.51966	4.49699	TC167494	Protein translation factor SUI1 homolog	TC167494
DE	3	TC162664	2.30706	0.417279	-0.207733	4.94873	1.33541	1.15487	2.66e-20	1.95e-18	TC162664	Protein translation factor SUI1 homolog	TC162664	122	27	36	31	363	196	260	124	138	38	128	47	159	38	72	11	TC162664	11.5012	9.44063	6.33782	9.77161	37.3089	66.0903	38.2178	47.6563	11.3955	12.2291	13.7831	14.4608	10.2146	10.7237	7.51966	4.49699	TC162664	Protein translation factor SUI1 homolog	TC162664
DE	3	TC185447	2.87897	1.91444	-0.0772933	7.35625	3.76967	1.05504	4.31e-20	3.11e-18	TC185447	EDS1	TC185447	68	25	50	7	383	157	288	181	260	106	242	82	104	25	90	7	TC185447	6.41052	8.74132	8.80252	2.20649	39.3644	52.9396	42.3336	69.5628	21.4699	34.1126	26.0587	25.2294	6.68125	7.05508	9.39958	2.86172	TC185447	EDS1	TC185447
DE	3	TC192705	2.17905	0.374968	-0.224589	4.52855	1.29681	1.16844	1.21e-19	8.29e-18	TC192705	Protein translation factor SUI1 homolog	TC192705	84	19	28	22	224	130	182	81	93	32	87	29	108	26	51	9	TC192705	7.91888	6.64341	4.92941	6.93469	23.0225	43.8354	26.7525	31.1303	7.67961	10.2981	9.36822	8.92261	6.93823	7.33728	5.32643	3.67936	TC192705	Protein translation factor SUI1 homolog	TC192705
DE	3	TC173120	3.43213	2.68566	1.4513	10.7938	6.43375	2.73454	1.85e-19	1.25e-17	TC173120	Abc transporter-like partial	TC173120	43	9	43	5	367	162	330	144	388	71	234	129	197	61	125	19	TC173120	4.05371	3.14688	7.57017	1.57607	37.72	54.6256	48.5072	55.3428	32.0396	22.849	25.1973	39.6902	12.6558	17.2144	13.055	7.76754	TC173120	Os06g0554800 protein	TC173120
DE	3	TC167814	2.98303	1.58274	0.782825	7.90645	2.99538	1.7205	1.97e-19	1.32e-17	TC167814	Predicted protein	TC167814	116	27	95	29	727	268	600	350	468	134	287	123	329	69	176	69	TC167814	10.9356	9.44063	16.7248	9.14118	74.7205	90.3683	88.195	134.514	38.6458	43.1235	30.9044	37.8442	21.1359	19.472	18.3814	28.2084	TC167814	Predicted protein	TC167814
DE	3	TC180233	2.91013	2.00655	0.121612	7.51684	4.01821	1.08795	3.1e-19	1.98e-17	TC180233	Furcatin hydrolase	TC180233	92	26	101	42	591	280	462	423	839	118	469	173	212	44	144	40	TC180233	8.67306	9.09098	17.7811	13.239	60.7425	94.4147	67.9101	162.569	69.2816	37.9744	50.5022	53.228	13.6195	12.4169	15.0393	16.3527	TC180233	Furcatin hydrolase	TC180233
DE	3	BG318551	4.65	3.7073	1.16139	25.1066	13.062	2.23673	3.33e-19	2.12e-17	BG318551	Protein	BG318551	2	2	3	3	83	50	103	35	73	16	49	41	11	6	14	3	BG318551	0.188545	0.699306	0.528151	0.945639	8.53067	16.8598	15.1401	13.4514	6.02808	5.14907	5.27635	12.6147	0.706671	1.69322	1.46216	1.22645	BG318551	Chromosome chr2 scaffold_105, whole genome shotgun sequence	BG318551
DE	3	TC160832	3.17906	2.28649	0.15809	9.05718	4.87867	1.11581	4.78e-19	2.99e-17	TC160832	Unknown	TC160832	223	55	87	12	1277	402	751	478	797	242	756	275	287	92	152	27	TC160832	21.0227	19.2309	15.3164	3.78256	131.249	135.552	110.391	183.707	65.8134	77.8797	81.4066	84.6109	18.4377	25.9627	15.8748	11.0381	TC160832		TC160832
DE	3	TC171200	2.36201	1.16958	0.0353607	5.14086	2.24946	1.02481	5.43e-19	3.36e-17	TC171200	Alpha beta-hydrolase domain-containing protein	TC171200	120	26	61	29	570	184	338	121	346	67	198	82	190	34	121	22	TC171200	11.3127	9.09098	10.7391	9.14118	58.5841	62.0439	49.6832	46.5033	28.5714	21.5617	21.3208	25.2294	12.2061	9.5949	12.6372	8.99399	TC171200	Chromosome undetermined scaffold_504, whole genome shotgun sequence	TC171200
DE	3	TC182612	3.01556	1.91058	1.08896	8.08674	3.75961	2.1272	5.59e-19	3.45e-17	TC182612	Arginine decarboxylase	TC182612	42	9	27	4	285	81	214	75	213	33	114	48	149	23	92	11	TC182612	3.95944	3.14688	4.75336	1.26085	29.2921	27.3128	31.4562	28.8244	17.5888	10.62	12.2756	14.7685	9.57218	6.49067	9.60846	4.49699	TC182612	Isoform 3 of Q8R2K1	TC182612
DE	3	FG615188	3.0291	2.08084	0.170053	8.16302	4.23055	1.1251	1.03e-18	6.23e-17	FG615188	Beta-glucosidase	FG615188	36	7	37	14	248	99	143	174	358	44	163	50	82	12	52	16	FG615188	3.39381	2.44757	6.51387	4.41298	25.4892	33.3823	21.0198	66.8726	29.5624	14.16	17.552	15.3838	5.26791	3.38644	5.43087	6.54108	FG615188	Beta-glucosidase	FG615188
DE	3	TC170768	3.55031	2.71275	2.43161	11.7152	6.5557	5.39494	1.67e-18	9.7e-17	TC170768	Clavata-like receptor	TC170768	34	2	16	1	208	110	168	50	139	57	134	46	207	46	123	20	TC170768	3.20526	0.699306	2.81681	0.315213	21.3781	37.0915	24.6946	19.2163	11.4781	18.3436	14.4292	14.1531	13.2983	12.9813	12.8461	8.17635	TC170768	Clavata-like receptor	TC170768
DE	3	CO164013	2.32355	0.582309	-0.257807	5.00564	1.49724	1.19566	2.18e-18	1.25e-16	CO164013	probable s-acyltransferase at2g14255-like	CO164013	62	19	17	11	229	86	168	52	75	17	66	37	89	11	37	7	CO164013	5.84489	6.64341	2.99286	3.46734	23.5364	28.9988	24.6946	19.9849	6.19323	5.47089	7.10693	11.384	5.71761	3.10423	3.86427	2.86172	CO164013	Arabidopsis thaliana genomic DNA, chromosome 3, P1 clone: MOB24	CO164013
DE	3	TC190954	2.64173	1.05655	0.0689383	6.24081	2.07995	1.04894	2.33e-18	1.32e-16	TC190954	TRAP dicarboxylate transporter, DctM subunit precursor	TC190954	41	5	19	13	138	74	157	66	99	13	88	22	61	10	35	11	TC190954	3.86517	1.74826	3.34496	4.09777	14.1835	24.9524	23.0777	25.3655	8.17506	4.18362	9.4759	6.76887	3.91881	2.82203	3.65539	4.49699	TC190954	TRAP dicarboxylate transporter, DctM subunit precursor	TC190954
DE	3	TC173244	2.29274	0.670228	-0.0801415	4.89986	1.59132	1.05712	2.66e-18	1.49e-16	TC173244	UDP-glucose 6- expressed	TC173244	217	40	82	50	648	265	566	232	373	67	258	92	305	76	124	26	TC173244	20.4571	13.9861	14.4361	15.7607	66.6009	89.3567	83.1973	89.1634	30.801	21.5617	27.7816	28.3062	19.5941	21.4474	12.9505	10.6293	TC173244	Predicted protein	TC173244
DE	3	TC182899	3.12519	2.24788	0.993615	8.72523	4.74983	1.99117	4.27e-18	2.36e-16	TC182899	Hexokinase 4a	TC182899	33	4	12	6	169	51	119	80	174	45	69	31	74	20	45	10	TC182899	3.11099	1.39861	2.11261	1.89128	17.3697	17.197	17.492	30.746	14.3683	14.4818	7.42997	9.53796	4.75397	5.64406	4.69979	4.08818	TC182899	Hexokinase 4a	TC182899
DE	3	TC169728	3.02646	1.91287	1.08408	8.14808	3.76559	2.12002	5.04e-18	2.77e-16	TC169728	Arginine decarboxylase	TC169728	67	14	44	8	429	132	328	138	341	70	191	58	214	41	158	19	TC169728	6.31625	4.89514	7.74622	2.5217	44.0923	44.5098	48.2133	53.0369	28.1586	22.5272	20.567	17.8452	13.748	11.5703	16.5015	7.76754	TC169728	Arginine decarboxylase	TC169728
DE	3	TC177670	3.37026	2.50804	0.983553	10.3407	5.68847	1.97733	5.11e-18	2.8e-16	TC177670	Lipoxygenase	TC177670	28	5	22	2	265	74	117	91	226	26	172	39	56	11	72	15	TC177670	2.63963	1.74826	3.87311	0.630426	27.2365	24.9524	17.198	34.9736	18.6623	8.36725	18.5211	11.9994	3.5976	3.10423	7.51966	6.13227	TC177670	Lipoxygenase	TC177670
DE	3	TC188500	3.57885	3.31205	2.21246	11.9493	9.93178	4.63466	6.04e-18	3.3e-16	TC188500	Clavata-like receptor	TC188500	11	2	20	5	156	70	113	89	196	75	128	74	153	38	82	15	TC188500	1.037	0.699306	3.52101	1.57607	16.0336	23.6037	16.6101	34.2049	16.185	24.1363	13.7831	22.768	9.82915	10.7237	8.56406	6.13227	TC188500	Clavata-like receptor	TC188500
DE	3	GW740723	2.51806	1.40823	0.195864	5.72813	2.65412	1.14541	6.37e-18	3.47e-16	GW740723	Unknown	GW740723	79	19	41	13	270	109	265	133	241	71	174	35	134	24	83	17	GW740723	7.44752	6.64341	7.21807	4.09777	27.7504	36.7543	38.9528	51.1152	19.9009	22.849	18.7364	10.7687	8.60854	6.77287	8.6685	6.9499	GW740723	Chromosome chr14 scaffold_21, whole genome shotgun sequence	GW740723
DE	3	TC170763	3.2734	2.37178	2.43782	9.66923	5.17578	5.41823	6.42e-18	3.48e-16	TC170763	Galactosyltransferase Family Protein Isoform 1	TC170763	83	12	53	17	585	198	363	255	483	110	390	112	592	171	372	87	TC170763	7.82461	4.19584	9.33067	5.35862	60.1258	66.7647	53.358	98.0029	39.8844	35.3999	41.9955	34.4597	38.0318	48.2567	38.8516	35.5671	TC170763	Chromosome chr1 scaffold_46, whole genome shotgun sequence	TC170763
DE	3	GT230507	3.10456	1.47173	0.865948	8.60135	2.77354	1.82254	7.92e-18	4.26e-16	GT230507	Calmodulin	GT230507	39	17	38	7	331	168	208	125	225	36	154	24	166	27	116	12	GT230507	3.67662	5.9441	6.68992	2.20649	34.0199	56.6488	30.5743	48.0406	18.5797	11.5854	16.5828	7.38423	10.6643	7.61948	12.115	4.90581	GT230507	Predicted protein	GT230507
DE	3	TC157333	2.59445	1.51157	0.380881	6.03959	2.85121	1.30214	8.52e-18	4.57e-16	TC157333	Unknown	TC157333	153	44	82	31	583	266	558	282	537	146	375	102	310	55	199	45	TC157333	14.4237	15.3847	14.4361	9.77161	59.9203	89.6939	82.0213	108.38	44.3435	46.9853	40.3803	31.383	19.9153	15.5212	20.7835	18.3968	TC157333	Chromosome chr14 scaffold_21, whole genome shotgun sequence	TC157333
DE	3	TC170395	2.29114	0.984206	0.0449569	4.89444	1.97822	1.03165	1.13e-17	5.91e-16	TC170395	UDP-glucose dehydrogenase	TC170395	90	20	31	30	320	138	264	89	188	38	124	72	139	44	59	13	TC170395	8.48452	6.99306	5.45756	9.45639	32.8893	46.5329	38.8058	34.2049	15.5244	12.2291	13.3524	22.1527	8.92975	12.4169	6.16194	5.31463	TC170395	UDP-glucose dehydrogenase	TC170395
DE	3	TC165723	3.61545	2.15959	1.49556	12.2563	4.46787	2.81974	1.28e-17	6.64e-16	TC165723	Protein binding	TC165723	29	2	26	4	329	78	213	102	188	13	150	39	144	16	102	13	TC165723	2.7339	0.699306	4.57731	1.26085	33.8144	26.3012	31.3092	39.2012	15.5244	4.18362	16.1521	11.9994	9.25097	4.51525	10.6529	5.31463	TC165723	Predicted protein	TC165723
DE	3	TC154592	2.64977	1.31986	0.514809	6.27566	2.49642	1.4288	1.76e-17	8.92e-16	TC154592	Anamorsin homolog	TC154592	108	18	46	12	373	162	294	145	271	54	192	54	206	37	114	20	TC154592	10.1814	6.29375	8.09832	3.78256	38.3366	54.6256	43.2155	55.7271	22.3782	17.3781	20.6747	16.6145	13.234	10.4415	11.9061	8.17635	TC154592	Chromosome chr1 scaffold_22, whole genome shotgun sequence	TC154592
DE	3	TC194792	2.73669	2.0818	0.86143	6.66539	4.23334	1.81684	2.71e-17	1.36e-15	TC194792	Endoplasmic oxidoreductin-2-like	TC194792	65	13	18	9	232	96	200	86	315	44	190	48	93	26	101	23	TC194792	6.12771	4.54549	3.16891	2.83692	23.8448	32.3707	29.3983	33.052	26.0116	14.16	20.4593	14.7685	5.97458	7.33728	10.5484	9.40281	TC194792	Os03g0733800 protein	TC194792
DE	3	TC187934	3.41075	3.04556	2.0249	10.635	8.25664	4.06963	2.73e-17	1.37e-15	TC187934	Pleiotropic Drug Resistance Protein 1	TC187934	44	3	38	6	291	148	244	136	448	119	282	86	248	68	180	28	TC187934	4.14799	1.04896	6.68992	1.89128	29.9087	49.9049	35.866	52.2682	36.9942	38.2962	30.366	26.4601	15.9322	19.1898	18.7992	11.4469	TC187934	Pleiotropic drug resistance protein 1	TC187934
DE	3	TC196347	2.37375	1.20091	0.0880894	5.18286	2.29884	1.06296	2.96e-17	1.47e-15	TC196347	Alpha beta-hydrolase domain-containing protein	TC196347	126	24	61	36	651	186	286	148	387	80	223	69	221	35	133	22	TC196347	11.8783	8.39167	10.7391	11.3477	66.9093	62.7183	42.0396	56.8801	31.9571	25.7454	24.0128	21.2296	14.1977	9.87711	13.8905	8.99399	TC196347	F26F24.20	TC196347
DE	3	TC183477	4.4961	3.66573	2.86244	22.5664	12.6909	7.27242	5.29e-17	2.55e-15	TC183477	---NA---	TC183477	5	6	2	2	83	66	104	65	81	36	65	52	87	14	42	24	TC183477	0.471362	2.09792	0.352101	0.630426	8.53067	22.2549	15.2871	24.9811	6.68869	11.5854	6.99925	15.9992	5.58913	3.95084	4.38647	9.81162	TC183477		TC183477
DE	3	TC162856	4.03618	3.76721	2.68681	16.4064	13.6158	6.43888	5.99e-17	2.86e-15	TC162856	Proline iminopeptidase	TC162856	4	1	12	2	127	52	73	58	125	54	84	57	94	35	52	10	TC162856	0.37709	0.349653	2.11261	0.630426	13.053	17.5342	10.7304	22.2909	10.3221	17.3781	9.04518	17.5375	6.03883	9.87711	5.43087	4.08818	TC162856	Proline iminopeptidase	TC162856
DE	3	TC160448	2.92241	1.36524	0.472739	7.5811	2.57619	1.38774	7.66e-17	3.63e-15	TC160448	Glutamyl-tRNA reductase	TC160448	36	16	24	2	199	72	164	109	133	32	93	21	75	13	44	20	TC160448	3.39381	5.59445	4.22521	0.630426	20.4531	24.2781	24.1066	41.8914	10.9827	10.2981	10.0143	6.4612	4.81821	3.66864	4.59535	8.17635	TC160448	Glutamyl-tRNA reductase	TC160448
DE	3	TC168885	2.64072	1.79251	-0.00398973	6.23643	3.46417	1.00277	1.06e-16	4.95e-15	TC168885	Unknown	TC168885	28	13	40	12	195	92	142	122	269	38	133	58	61	14	48	17	TC168885	2.63963	4.54549	7.04202	3.78256	20.0419	31.022	20.8728	46.8877	22.2131	12.2291	14.3215	17.8452	3.91881	3.95084	5.01311	6.9499	TC168885	Chromosome chr13 scaffold_149, whole genome shotgun sequence	TC168885
DE	3	TC167723	3.2974	2.53217	1.6284	9.8314	5.7844	3.0917	1.1e-16	5.11e-15	TC167723	Abc transporter-like partial	TC167723	58	13	45	7	332	199	311	181	402	71	272	146	244	91	160	29	TC167723	5.4678	4.54549	7.92227	2.20649	34.1227	67.1018	45.7144	69.5628	33.1957	22.849	29.2892	44.9207	15.6753	25.6805	16.7104	11.8557	TC167723	Chromosome chr4 scaffold_6, whole genome shotgun sequence	TC167723
DE	3	EC428696	3.53079	2.9617	2.01398	11.5578	7.7904	4.03894	1.11e-16	5.16e-15	EC428696	Helix-turn-helix Fis-type protein	EC428696	12	3	18	2	183	56	111	62	222	31	147	26	112	21	86	12	EC428696	1.13127	1.04896	3.16891	0.630426	18.8086	18.8829	16.3161	23.8282	18.332	9.97633	15.8291	7.99958	7.1952	5.92626	8.98182	4.90581	EC428696	Helix-turn-helix Fis-type protein	EC428696
DE	3	TC157196	2.06473	-0.146411	-0.454688	4.18355	1.10681	1.37049	1.13e-16	5.23e-15	TC157196	Predicted: uncharacterized protein loc100265673	TC157196	98	3	58	26	351	83	247	76	88	22	80	17	106	20	58	10	TC157196	9.2387	1.04896	10.2109	8.19554	36.0755	27.9872	36.3069	29.2087	7.26672	7.07998	8.61446	5.23049	6.80974	5.64406	6.0575	4.08818	TC157196	Chromosome chr6 scaffold_3, whole genome shotgun sequence	TC157196
DE	3	TC188904	2.48825	1.0863	-0.0744728	5.61098	2.12329	1.05298	1.52e-16	6.9e-15	TC188904	Unknown	TC188904	50	27	35	14	267	97	203	134	217	21	165	35	110	24	63	8	TC188904	4.71362	9.44063	6.16177	4.41298	27.442	32.7079	29.8393	51.4996	17.9191	6.75816	17.7673	10.7687	7.06671	6.77287	6.5797	3.27054	TC188904		TC188904
DE	3	TC181059	4.18609	3.16031	1.80366	18.2028	8.94021	3.49104	1.85e-16	8.31e-15	TC181059	Unknown	TC181059	8	2	20	0	291	62	193	70	272	31	138	16	91	11	78	7	TC181059	0.754179	0.699306	3.52101	0	29.9087	20.9061	28.3694	26.9028	22.4608	9.97633	14.8599	4.92282	5.8461	3.10423	8.1463	2.86172	TC181059		TC181059
DE	3	TC161865	2.38639	1.36549	0.192257	5.22846	2.57664	1.14255	2.54e-16	1.13e-14	TC161865	Unknown	TC161865	167	49	93	40	555	255	531	299	534	146	375	121	314	56	192	46	TC161865	15.7435	17.133	16.3727	12.6085	57.0425	85.9848	78.0526	114.913	44.0958	46.9853	40.3803	37.2288	20.1722	15.8034	20.0524	18.8056	TC161865	T30E16.31	TC161865
DE	3	TC163037	2.54981	0.992708	-0.122023	5.85559	1.98992	1.08826	2.58e-16	1.14e-14	TC163037	Unknown	TC163037	40	12	39	11	215	75	201	97	185	10	99	30	68	18	48	9	TC163037	3.7709	4.19584	6.86597	3.46734	22.0975	25.2896	29.5453	37.2795	15.2766	3.21817	10.6604	9.23028	4.36851	5.07966	5.01311	3.67936	TC163037		TC163037
DE	3	TC179662	2.14968	0.652113	-0.14007	4.43728	1.57147	1.10196	2.86e-16	1.26e-14	TC179662	Ethylene-responsive transcription factor 3	TC179662	53	17	33	19	181	83	164	88	104	28	73	41	93	25	45	9	TC179662	4.99644	5.9441	5.80967	5.98905	18.603	27.9872	24.1066	33.8206	8.58795	9.01088	7.86069	12.6147	5.97458	7.05508	4.69979	3.67936	TC179662	Ethylene-responsive transcription factor 3	TC179662
DE	3	TC157110	2.71479	1.17796	0.510302	6.56499	2.26256	1.42435	3e-16	1.31e-14	TC157110	Ef-hand calcium binding	TC157110	34	7	20	8	157	68	109	73	120	15	62	22	72	19	50	6	TC157110	3.20526	2.44757	3.52101	2.5217	16.1363	22.9293	16.0221	28.0557	9.90917	4.82726	6.6762	6.76887	4.62548	5.36186	5.22199	2.45291	TC157110	Chromosome undetermined scaffold_87, whole genome shotgun sequence	TC157110
DE	3	TC175118	3.03553	1.82793	0.191482	8.19947	3.55028	1.14194	3.04e-16	1.33e-14	TC175118	Beta-glucosidase	TC175118	21	4	26	12	141	77	111	120	162	26	120	32	35	11	37	15	TC175118	1.97972	1.39861	4.57731	3.78256	14.4919	25.964	16.3161	46.119	13.3774	8.36725	12.9217	9.84563	2.2485	3.10423	3.86427	6.13227	TC175118	Beta-glucosidase	TC175118
DE	3	TC158003	2.53931	0.862531	-0.0055661	5.81311	1.81823	1.00387	3.33e-16	1.43e-14	TC158003	Choline/Ethanolamine Kinase-Like	TC158003	83	10	64	26	390	157	215	175	244	37	156	37	150	29	102	10	TC158003	7.82461	3.49653	11.2672	8.19554	40.0839	52.9396	31.6032	67.2569	20.1486	11.9072	16.7982	11.384	9.63642	8.18389	10.6529	4.08818	TC158003	At1g74320/F1O17_1	TC158003
DE	3	TC167265	2.01749	0.218038	-0.173185	4.04879	1.16315	1.12755	3.78e-16	1.62e-14	TC167265	Diacylglycerol acyltransferase	TC167265	75	14	50	21	342	81	211	61	150	16	72	27	105	27	52	17	TC167265	7.07043	4.89514	8.80252	6.61948	35.1505	27.3128	31.0152	23.4438	12.3865	5.14907	7.75301	8.30725	6.7455	7.61948	5.43087	6.9499	TC167265	Diacylglycerol acyltransferase	TC167265
DE	3	TC170557	2.36145	0.747716	-0.111568	5.13885	1.67913	1.0804	4.9e-16	2.06e-14	TC170557	Transcription factor	TC170557	45	13	32	16	224	95	104	90	106	25	64	37	100	20	42	4	TC170557	4.24226	4.54549	5.63362	5.04341	23.0225	32.0335	15.2871	34.5893	8.7531	8.04543	6.89156	11.384	6.42428	5.64406	4.38647	1.63527	TC170557	Chromosome chr3 scaffold_8, whole genome shotgun sequence	TC170557
DE	3	TC169645	3.04375	2.34908	0.701026	8.24631	5.09499	1.62566	5.06e-16	2.13e-14	TC169645	Lipoxygenase 3	TC169645	18	6	20	4	189	51	92	68	175	26	137	31	44	7	46	15	TC169645	1.6969	2.09792	3.52101	1.26085	19.4253	17.197	13.5232	26.1341	14.4509	8.36725	14.7523	9.53796	2.82668	1.97542	4.80423	6.13227	TC169645	Lipoxygenase 3	TC169645
DE	3	TC155183	2.50945	0.969486	-0.159178	5.69401	1.95814	1.11665	5.23e-16	2.18e-14	TC155183	NADH-ubiquinone oxidoreductase chain 2	TC155183	40	12	39	11	207	75	196	93	183	10	95	30	66	18	48	8	TC155183	3.7709	4.19584	6.86597	3.46734	21.2753	25.2896	28.8104	35.7422	15.1115	3.21817	10.2297	9.23028	4.24003	5.07966	5.01311	3.27054	TC155183	NADH-ubiquinone oxidoreductase chain 2	TC155183
DE	3	TC164478	3.2695	2.81021	2.30651	9.64309	7.01385	4.94686	5.67e-16	2.35e-14	TC164478	Hypothetical Protein	TC164478	14	2	17	4	188	44	107	45	164	40	127	31	133	36	104	13	TC164478	1.31981	0.699306	2.99286	1.26085	19.3225	14.8366	15.7281	17.2946	13.5425	12.8727	13.6754	9.53796	8.5443	10.1593	10.8617	5.31463	TC164478	Chromosome chr9 scaffold_7, whole genome shotgun sequence	TC164478
DE	3	TC161211	1.90552	0.246512	-0.300343	3.74644	1.18634	1.23144	6.91e-16	2.83e-14	TC161211	Erd7 protein	TC161211	98	17	67	22	281	118	233	88	166	33	90	31	138	26	67	16	TC161211	9.2387	5.9441	11.7954	6.93469	28.881	39.789	34.249	33.8206	13.7077	10.62	9.69126	9.53796	8.86551	7.33728	6.99746	6.54108	TC161211	Chromosome chr4 scaffold_83, whole genome shotgun sequence	TC161211
DE	3	TC175090	2.44928	0.683153	0.0917764	5.46143	1.60565	1.06568	7.87e-16	3.2e-14	TC175090	Choline kinase, N-terminal; Protein kinase-like	TC175090	43	6	32	16	206	83	125	81	131	11	76	18	74	18	44	13	TC175090	4.05371	2.09792	5.63362	5.04341	21.1725	27.9872	18.374	31.1303	10.8175	3.53999	8.18373	5.53817	4.75397	5.07966	4.59535	5.31463	TC175090	Choline kinase, N-terminal	TC175090
DE	3	TC160299	2.13914	0.720546	-0.444826	4.405	1.64781	1.36115	8.54e-16	3.45e-14	TC160299	Elicitor-responsive protein 3	TC160299	104	27	66	21	445	105	275	135	285	24	164	54	143	19	78	15	TC160299	9.80433	9.44063	11.6193	6.61948	45.7367	35.4055	40.4227	51.8839	23.5343	7.72361	17.6596	16.6145	9.18673	5.36186	8.1463	6.13227	TC160299	Chromosome chr2 scaffold_112, whole genome shotgun sequence	TC160299
DE	3	BQ290506	2.67985	1.17061	0.0613395	6.40788	2.25107	1.04343	8.7e-16	3.51e-14	BQ290506	Unknown	BQ290506	25	5	25	10	161	56	143	61	133	8	69	21	46	16	30	7	BQ290506	2.35681	1.74826	4.40126	3.15213	16.5475	18.8829	21.0198	23.4438	10.9827	2.57454	7.42997	6.4612	2.95517	4.51525	3.13319	2.86172	BQ290506		BQ290506
DE	3	GO096100	2.88908	2.18593	0.561908	7.40796	4.55019	1.47622	1.1e-15	4.41e-14	GO096100	Dehydrin 1	GO096100	33	5	38	10	277	84	188	91	129	59	278	48	131	23	57	6	GO096100	3.11099	1.74826	6.68992	3.15213	28.4698	28.3244	27.6344	34.9736	10.6524	18.9872	29.9352	14.7685	8.41581	6.49067	5.95306	2.45291	GO096100	Dehydrin 1	GO096100
DE	3	TC169926	3.30989	2.55801	1.63231	9.91688	5.88893	3.10009	1.24e-15	4.91e-14	TC169926	ATP-binding cassette	TC169926	49	8	45	6	336	166	291	149	394	61	256	116	225	80	161	17	TC169926	4.61935	2.79722	7.92227	1.89128	34.5338	55.9744	42.7746	57.2644	32.5351	19.6308	27.5663	35.6904	14.4546	22.5762	16.8148	6.9499	TC169926	Chromosome chr4 scaffold_6, whole genome shotgun sequence	TC169926
DE	3	TC185897	5.20924	4.49367	3.14534	36.9945	22.5284	8.84791	1.25e-15	4.95e-14	TC185897	ATAF1-like protein	TC185897	49	2	74	3	1507	663	1284	651	1777	373	996	441	835	234	511	70	TC185897	4.61935	0.699306	13.0277	0.945639	154.888	223.56	188.737	250.196	146.738	120.038	107.25	135.685	53.6428	66.0355	53.3687	28.6172	TC185897	ATAF1-like protein	TC185897
DE	3	TC166625	1.93263	0.135363	-0.165379	3.81751	1.09837	1.12146	1.48e-15	5.81e-14	TC166625	Cholinephosphate cytidylyltransferase	TC166625	176	30	105	35	594	194	356	132	212	53	157	51	213	54	128	31	TC166625	16.5919	10.4896	18.4853	11.0325	61.0508	65.4159	52.329	50.7309	17.5062	17.0563	16.9059	15.6915	13.6837	15.239	13.3683	12.6733	TC166625	Cholinephosphate cytidylyltransferase	TC166625
DE	3	TC173792	2.19157	0.710641	-0.536347	4.56804	1.63653	1.4503	1.63e-15	6.31e-14	TC173792	Elicitor-responsive protein 3	TC173792	83	16	58	18	368	88	218	112	238	15	136	39	117	12	52	12	TC173792	7.82461	5.59445	10.2109	5.67384	37.8227	29.6732	32.0442	43.0444	19.6532	4.82726	14.6446	11.9994	7.51641	3.38644	5.43087	4.90581	TC173792	Elicitor-responsive protein 3	TC173792
DE	3	TC191714	1.77849	0.0458616	-0.521536	3.43067	1.0323	1.43548	1.77e-15	6.81e-14	TC191714	Protein translation factor SUI1 homolog	TC191714	152	17	49	23	287	123	197	86	132	21	99	39	115	30	67	10	TC191714	14.3294	5.9441	8.62647	7.2499	29.4976	41.475	28.9574	33.052	10.9001	6.75816	10.6604	11.9994	7.38793	8.46609	6.99746	4.08818	TC191714	Protein translation factor SUI1 homolog	TC191714
DE	3	TC163375	3.68763	3.03511	1.61812	12.8851	8.1971	3.06975	1.81e-15	6.96e-14	TC163375	Ring zinc finger	TC163375	14	0	16	0	125	69	130	35	116	33	142	27	34	12	58	13	TC163375	1.31981	0	2.81681	0	12.8474	23.2665	19.1089	13.4514	9.57886	10.62	15.2907	8.30725	2.18426	3.38644	6.0575	5.31463	TC163375		TC163375
DE	3	TC178006	2.52932	1.06046	-0.0256246	5.77299	2.08559	1.01792	2.04e-15	7.82e-14	TC178006	Mevalonate kinase	TC178006	34	12	32	11	179	60	160	99	152	10	98	31	63	17	43	10	TC178006	3.20526	4.19584	5.63362	3.46734	18.3975	20.2317	23.5187	38.0482	12.5516	3.21817	10.5527	9.53796	4.0473	4.79745	4.49091	4.08818	TC178006	Mevalonate kinase	TC178006
DE	3	TC161861	2.51388	1.11285	0.243759	5.71155	2.16273	1.18407	2.07e-15	7.92e-14	TC161861	Beta- expressed	TC161861	75	24	44	25	258	108	337	183	255	51	203	33	169	34	103	17	TC161861	7.07043	8.39167	7.74622	7.88033	26.517	36.4171	49.5362	70.3315	21.057	16.4127	21.8592	10.1533	10.857	9.5949	10.7573	6.9499	TC161861	Chromosome chr5 scaffold_64, whole genome shotgun sequence	TC161861
DE	3	TC196113	2.65402	1.59979	0.473065	6.29417	3.03099	1.38806	3.38e-15	1.26e-13	TC196113	Phaseolin G-box binding protein PG1	TC196113	147	46	135	61	834	464	586	398	740	236	451	163	348	99	281	72	TC196113	13.858	16.084	23.7668	19.228	85.7179	156.459	86.1371	152.961	61.1065	75.9488	48.564	50.1512	22.3565	27.9381	29.3476	29.4349	TC196113	Phaseolin G-box binding protein PG1	TC196113
DE	3	TC174185	1.69846	-0.024004	-0.626705	3.24554	1.01678	1.54403	3.42e-15	1.27e-13	TC174185	NAC domain containing protein 28	TC174185	203	57	166	65	721	201	507	222	325	53	209	88	259	55	155	32	TC174185	19.1373	19.9302	29.2244	20.4889	74.1038	67.7762	74.5248	85.3202	26.8373	17.0563	22.5053	27.0755	16.6389	15.5212	16.1882	13.0822	TC174185	Chromosome undetermined scaffold_30, whole genome shotgun sequence	TC174185
DE	3	TC168521	3.00952	2.50269	1.51474	8.05298	5.6674	2.85747	3.42e-15	1.27e-13	TC168521	Probable glycerophosphoryl diester phosphodiesterase 3-like	TC168521	36	23	39	7	397	131	229	137	365	105	251	105	292	34	164	39	TC168521	3.39381	8.04202	6.86597	2.20649	40.8033	44.1726	33.6611	52.6525	30.1404	33.7908	27.0279	32.306	18.7589	9.5949	17.1281	15.9439	TC168521	Chromosome chr19 scaffold_4, whole genome shotgun sequence	TC168521
DE	3	TC164135	1.58293	0.350971	-1.07458	2.99579	1.27542	2.10611	4.2e-15	1.54e-13	TC164135	Sugar transporter erd6-like 6	TC164135	180	51	119	41	618	134	370	134	322	59	276	56	145	36	80	17	TC164135	16.969	17.8323	20.95	12.9237	63.5175	45.1842	54.3869	51.4996	26.5896	18.9872	29.7199	17.2299	9.31521	10.1593	8.35518	6.9499	TC164135	Chromosome chr4 scaffold_32, whole genome shotgun sequence	TC164135
DE	3	TC163203	2.50703	0.547884	0.583568	5.68449	1.46194	1.49855	4.9e-15	1.79e-13	TC163203	Probable Protein Phosphatase 2c 10-Like	TC163203	87	22	99	25	495	236	320	195	253	37	165	48	238	66	158	44	TC163203	8.2017	7.69236	17.429	7.88033	50.8757	79.5781	47.0373	74.9434	20.8918	11.9072	17.7673	14.7685	15.2898	18.6254	16.5015	17.988	TC163203	Chromosome undetermined scaffold_550, whole genome shotgun sequence	TC163203
DE	3	TC195407	2.52265	1.1148	0.471997	5.74637	2.16565	1.38703	5.35e-15	1.95e-13	TC195407	Probable protein phosphatase 2c 49-like	TC195407	65	10	24	9	310	68	172	60	129	28	81	38	119	22	82	4	TC195407	6.12771	3.49653	4.22521	2.83692	31.8616	22.9293	25.2826	23.0595	10.6524	9.01088	8.72214	11.6917	7.6449	6.20847	8.56406	1.63527	TC195407	Chromosome chr18 scaffold_137, whole genome shotgun sequence	TC195407
DE	3	TC179615	2.5084	0.814555	-0.0202181	5.68991	1.75876	1.01411	5.78e-15	2.09e-13	TC179615	Choline/Ethanolamine Kinase	TC179615	91	11	76	24	420	175	230	180	268	37	164	39	168	32	109	10	TC179615	8.57879	3.84618	13.3798	7.56511	43.1673	59.0092	33.8081	69.1785	22.1305	11.9072	17.6596	11.9994	10.7928	9.0305	11.3839	4.08818	TC179615	At1g74320/F1O17_1	TC179615
DE	3	TC162956	2.45313	0.947131	0.171588	5.47604	1.92803	1.1263	7.43e-15	2.67e-13	TC162956	Protein phosphatase	TC162956	82	9	27	14	368	92	207	47	152	22	83	45	134	20	70	4	TC162956	7.73034	3.14688	4.75336	4.41298	37.8227	31.022	30.4273	18.0633	12.5516	7.07998	8.9375	13.8454	8.60854	5.64406	7.31078	1.63527	TC162956	Chromosome chr18 scaffold_137, whole genome shotgun sequence	TC162956
DE	3	CF395134	2.9567	1.45733	1.35196	7.76348	2.746	2.55259	7.69e-15	2.76e-13	CF395134	---NA---	CF395134	24	10	38	9	205	120	152	114	158	32	97	38	135	51	89	27	CF395134	2.26254	3.49653	6.68992	2.83692	21.0697	40.4634	22.3427	43.8131	13.0471	10.2981	10.445	11.6917	8.67278	14.3924	9.29514	11.0381	CF395134		CF395134
DE	3	TC157405	2.21099	0.801428	-0.307669	4.62992	1.74282	1.23771	9.24e-15	3.29e-13	TC157405	Elicitor-responsive protein 3	TC157405	77	25	64	14	369	84	262	131	245	23	149	50	136	14	74	16	TC157405	7.25898	8.74132	11.2672	4.41298	37.9255	28.3244	38.5118	50.3466	20.2312	7.40179	16.0444	15.3838	8.73703	3.95084	7.72854	6.54108	TC157405	Elicitor-responsive protein 3	TC157405
DE	3	BQ696662	3.59608	2.9672	1.95219	12.0928	7.82016	3.8696	1.1e-14	3.88e-13	BQ696662	Atp-Binding Cassette Transporter	BQ696662	41	0	58	10	427	176	339	218	562	129	299	118	285	77	209	39	BQ696662	3.86517	0	10.2109	3.15213	43.8867	59.3464	49.8302	83.7829	46.4079	41.5144	32.1965	36.3058	18.3092	21.7296	21.8279	15.9439	BQ696662	Chromosome chr9 scaffold_7, whole genome shotgun sequence	BQ696662
DE	3	TC165858	2.87776	1.98691	1.09186	7.35007	3.96387	2.13149	1.17e-14	4.11e-13	TC165858	Aspartyl protease family protein	TC165858	17	20	27	9	231	101	179	89	160	32	182	71	109	33	92	23	TC165858	1.60263	6.99306	4.75336	2.83692	23.742	34.0567	26.3115	34.2049	13.2122	10.2981	19.5979	21.845	7.00247	9.3127	9.60846	9.40281	TC165858	Aspartic proteinase nepenthesin II-like	TC165858
DE	3	TC158204	1.85496	-0.0194041	0.0154056	3.61741	1.01354	1.01074	1.38e-14	4.82e-13	TC158204	Early-responsive to dehydration stress protein	TC158204	118	26	67	24	297	131	251	105	163	28	86	32	185	34	77	35	TC158204	11.1241	9.09098	11.7954	7.56511	30.5254	44.1726	36.8949	40.3541	13.46	9.01088	9.26054	9.84563	11.8849	9.5949	8.04186	14.3086	TC158204	Early-responsive to dehydration stress protein	TC158204
DE	3	TC191743	2.45774	1.30273	0.119368	5.49354	2.46694	1.08626	1.63e-14	5.61e-13	TC191743	Rubber elongation factor	TC191743	143	26	59	20	616	167	493	91	471	65	252	52	247	41	96	19	TC191743	13.481	9.09098	10.387	6.30426	63.312	56.3116	72.4669	34.9736	38.8935	20.9181	27.1355	15.9992	15.868	11.5703	10.0262	7.76754	TC191743	Chromosome chr7 scaffold_42, whole genome shotgun sequence	TC191743
DE	3	TC157456	2.30644	0.588166	-0.408587	4.94662	1.50333	1.32739	1.65e-14	5.66e-13	TC157456	Probable xyloglucan glycosyltransferase 5	TC157456	43	23	22	7	303	46	91	79	105	24	47	22	71	9	29	9	TC157456	4.05371	8.04202	3.87311	2.20649	31.1421	15.511	13.3762	30.3617	8.67052	7.72361	5.06099	6.76887	4.56124	2.53983	3.02875	3.67936	TC157456	Chromosome chr14 scaffold_21, whole genome shotgun sequence	TC157456
DE	3	TC158217	2.69778	1.30045	0.93674	6.48805	2.46305	1.9142	1.66e-14	5.68e-13	TC158217	Aminophospholipid atpase	TC158217	75	26	73	25	445	208	324	231	356	59	205	88	280	90	176	36	TC158217	7.07043	9.09098	12.8517	7.88033	45.7367	70.1366	47.6253	88.7791	29.3972	18.9872	22.0745	27.0755	17.988	25.3983	18.3814	14.7174	TC158217	Chromosome chr17 scaffold_16, whole genome shotgun sequence	TC158217
DE	3	TC180087	2.32831	0.868383	-0.323451	5.02218	1.82562	1.25132	2.33e-14	7.82e-13	TC180087	Unknown	TC180087	34	5	35	7	155	63	96	62	75	21	68	24	59	11	30	3	TC180087	3.20526	1.74826	6.16177	2.20649	15.9308	21.2433	14.1112	23.8282	6.19323	6.75816	7.32229	7.38423	3.79033	3.10423	3.13319	1.22645	TC180087	Chromosome chr3 scaffold_8, whole genome shotgun sequence	TC180087
DE	3	TC170703	3.43334	2.69264	0.843539	10.8029	6.46495	1.79445	2.53e-14	8.46e-13	TC170703	Unknown	TC170703	9	4	12	0	106	46	71	41	127	22	85	14	33	7	22	6	TC170703	0.848452	1.39861	2.11261	0	10.8946	15.511	10.4364	15.7573	10.4872	7.07998	9.15286	4.30746	2.12001	1.97542	2.29767	2.45291	TC170703		TC170703
DE	3	CV034027	2.42371	1.10858	0.0268805	5.36548	2.15634	1.01881	2.62e-14	8.73e-13	CV034027	Unknown	CV034027	25	8	21	10	138	45	107	57	109	11	71	20	56	9	31	8	CV034027	2.35681	2.79722	3.69706	3.15213	14.1835	15.1738	15.7281	21.9065	9.00083	3.53999	7.64533	6.15352	3.5976	2.53983	3.23763	3.27054	CV034027		CV034027
DE	3	TC171034	3.39832	2.79148	1.35195	10.5438	6.9234	2.55257	2.93e-14	9.73e-13	TC171034	Zinc finger, RING-type	TC171034	10	3	25	8	219	89	117	82	330	51	148	22	117	11	57	20	TC171034	0.942724	1.04896	4.40126	2.5217	22.5086	30.0104	17.198	31.5147	27.2502	16.4127	15.9367	6.76887	7.51641	3.10423	5.95306	8.17635	TC171034	Zinc finger, RING-type	TC171034
DE	3	TC183794	4.14969	3.01486	2.02755	17.7493	8.08284	4.07712	4.06e-14	1.33e-12	TC183794	Nematode resistance hspro2 isoform 1	TC183794	3	0	16	0	148	39	117	58	132	29	59	15	49	11	30	18	TC183794	0.282817	0	2.81681	0	15.2113	13.1506	17.198	22.2909	10.9001	9.3327	6.35316	4.61514	3.1479	3.10423	3.13319	7.35872	TC183794	Chromosome chr13 scaffold_48, whole genome shotgun sequence	TC183794
DE	3	TC189279	3.12691	2.68125	1.55414	8.7356	6.41409	2.93659	5.67e-14	1.82e-12	TC189279	Formate dehydrogenase 2, mitochondrial precursor	TC189279	20	10	35	4	223	122	219	66	277	89	236	42	90	57	95	27	TC189279	1.88545	3.49653	6.16177	1.26085	22.9198	41.1378	32.1912	25.3655	22.8737	28.6417	25.4126	12.9224	5.78185	16.0856	9.92177	11.0381	TC189279	Formate dehydrogenase 2, mitochondrial precursor	TC189279
DE	3	DR111992	1.66985	-0.469203	-0.726233	3.18181	1.38434	1.65431	5.9e-14	1.89e-12	DR111992	Hypothetical protein selmodraft_77081	DR111992	79	23	39	25	135	79	138	102	54	17	55	24	72	18	27	19	DR111992	7.44752	8.04202	6.86597	7.88033	13.8752	26.6384	20.2848	39.2012	4.45913	5.47089	5.92244	7.38423	4.62548	5.07966	2.81987	7.76754	DR111992	Predicted protein	DR111992
DE	3	TC180374	3.03648	2.69968	1.79489	8.20488	6.49658	3.4699	6.21e-14	1.98e-12	TC180374	Pleiotropic Drug Resistance Protein 1	TC180374	94	12	81	14	481	249	427	234	800	151	486	209	495	144	325	43	TC180374	8.86161	4.19584	14.2601	4.41298	49.4368	83.9616	62.7654	89.9321	66.0611	48.5944	52.3328	64.3043	31.8002	40.6372	33.9429	17.5792	TC180374	Pleiotropic drug resistance protein 1	TC180374
DE	3	TC191231	3.02898	1.11216	1.08356	8.16233	2.1617	2.11926	6.69e-14	2.12e-12	TC191231	6-phosphofructokinase 3-like	TC191231	20	5	12	11	136	66	178	36	88	12	38	16	84	20	72	1	TC191231	1.88545	1.74826	2.11261	3.46734	13.978	22.2549	26.1645	13.8357	7.26672	3.86181	4.09187	4.92282	5.3964	5.64406	7.51966	0.408818	TC191231	Chromosome chr4 scaffold_6, whole genome shotgun sequence	TC191231
DE	3	TC182150	2.3833	1.65493	1.12895	5.21728	3.14907	2.187	7.11e-14	2.25e-12	TC182150	MybSt1	TC182150	65	9	33	18	261	112	167	71	260	50	161	51	172	45	111	37	TC182150	6.12771	3.14688	5.80967	5.67384	26.8254	37.7659	24.5476	27.2871	21.4699	16.0909	17.3366	15.6915	11.0498	12.6991	11.5928	15.1263	TC182150	MybSt1	TC182150
DE	3	TC186655	2.4094	0.871778	-0.1975	5.31254	1.82992	1.14671	7.49e-14	2.36e-12	TC186655	Unknown	TC186655	33	11	36	9	172	51	160	86	148	9	75	26	57	13	43	8	TC186655	3.11099	3.84618	6.33782	2.83692	17.678	17.197	23.5187	33.052	12.2213	2.89635	8.07605	7.99958	3.66184	3.66864	4.49091	3.27054	TC186655	Predicted protein	TC186655
DE	3	TC185381	2.39265	2.1054	0.482078	5.2512	4.30316	1.39675	8.37e-14	2.62e-12	TC185381	Late embryogenesis abundant protein	TC185381	26	19	47	10	179	95	193	90	304	79	212	67	124	36	71	12	TC185381	2.45108	6.64341	8.27437	3.15213	18.3975	32.0335	28.3694	34.5893	25.1032	25.4236	22.8283	20.6143	7.96611	10.1593	7.41522	4.90581	TC185381	Lea protein	TC185381
DE	3	TC181728	2.36897	1.98666	0.890835	5.16572	3.9632	1.85425	8.55e-14	2.68e-12	TC181728	MYB transcription factor MYB52	TC181728	157	32	98	38	579	273	484	205	659	191	496	217	432	100	308	54	TC181728	14.8008	11.1889	17.2529	11.9781	59.5092	92.0543	71.1439	78.7866	54.4178	61.4671	53.4096	66.7657	27.7529	28.2203	32.1674	22.0762	TC181728	MYB transcription factor MYB52	TC181728
DE	3	TC190934	2.96243	2.31424	1.30897	7.79434	4.97344	2.47765	8.79e-14	2.74e-12	TC190934	Pleiotropic drug resistance protein 1	TC190934	103	14	97	18	540	248	432	300	654	167	460	162	365	131	237	47	TC190934	9.71006	4.89514	17.0769	5.67384	55.5008	83.6244	63.5004	115.298	54.005	53.7435	49.5331	49.8435	23.4486	36.9686	24.7522	19.2144	TC190934	Pleiotropic drug resistance protein 1	TC190934
DE	3	TC181103	3.08506	2.69911	1.62761	8.48585	6.49401	3.09001	8.92e-14	2.78e-12	TC181103	Formate dehydrogenase, mitochondrial precursor	TC181103	56	37	85	11	699	321	606	163	736	239	583	186	298	148	295	81	TC181103	5.27926	12.9372	14.9643	3.46734	71.8427	108.24	89.0769	62.645	60.7762	76.9143	62.7778	57.2277	19.1444	41.7661	30.8097	33.1142	TC181103	Formate dehydrogenase, mitochondrial precursor	TC181103
DE	3	TC194992	2.7201	1.84664	0.391499	6.58917	3.59662	1.31176	9.19e-14	2.86e-12	TC194992	Hypothetical protein selmodraft_102485	TC194992	23	1	30	7	164	67	127	44	154	36	84	26	64	21	24	7	TC194992	2.16827	0.349653	5.28151	2.20649	16.8558	22.5921	18.6679	16.9103	12.7168	11.5854	9.04518	7.99958	4.11154	5.92626	2.50655	2.86172	TC194992	Chromosome chr4 scaffold_6, whole genome shotgun sequence	TC194992
DE	3	TC165002	2.80787	1.91405	1.44668	7.0025	3.76866	2.7258	1.05e-13	3.23e-12	TC165002	Upf0483 protein agap003155	TC165002	41	12	40	9	217	103	251	108	235	65	176	47	224	45	174	18	TC165002	3.86517	4.19584	7.04202	2.83692	22.3031	34.7311	36.8949	41.5071	19.4055	20.9181	18.9518	14.4608	14.3904	12.6991	18.1725	7.35872	TC165002	Chromosome chr18 scaffold_1, whole genome shotgun sequence	TC165002
DE	3	TC160983	3.67644	2.82123	1.16132	12.7856	7.06764	2.23662	1.13e-13	3.48e-12	TC160983	Unknown	TC160983	9	2	16	0	168	46	88	52	195	13	97	17	71	6	31	3	TC160983	0.848452	0.699306	2.81681	0	17.2669	15.511	12.9353	19.9849	16.1024	4.18362	10.445	5.23049	4.56124	1.69322	3.23763	1.22645	TC160983	Carbohydrate kinase, YjeF related protein	TC160983
DE	3	TC162349	3.94137	3.30734	0.951808	15.3628	9.89942	1.9343	1.16e-13	3.54e-12	TC162349	P-glycoprotein	TC162349	5	6	29	0	239	91	245	106	394	96	168	14	47	8	39	20	TC162349	0.471362	2.09792	5.10546	0	24.5642	30.6848	36.0129	40.7385	32.5351	30.8944	18.0904	4.30746	3.01941	2.25762	4.07315	8.17635	TC162349	P-glycoprotein	TC162349
DE	3	TC165453	3.19177	2.33263	2.14766	9.13732	5.03722	4.43109	1.24e-13	3.79e-12	TC165453	Taurine Catabolism Dioxygenase Taud, Tfda Family	TC165453	25	8	13	7	246	69	140	56	190	63	65	27	168	20	151	30	TC165453	2.35681	2.79722	2.28866	2.20649	25.2837	23.2665	20.5788	21.5222	15.6895	20.2745	6.99925	8.30725	10.7928	5.64406	15.7704	12.2645	TC165453	Taurine catabolism dioxygenase TauD, TfdA family	TC165453
DE	3	TC167598	2.628	1.74836	0.691654	6.18169	3.35977	1.61513	1.32e-13	3.99e-12	TC167598	Chloroplast nucleoid DNA-binding protein-like protein	TC167598	73	44	85	29	630	291	369	213	372	125	497	132	239	66	160	74	TC167598	6.88189	15.3847	14.9643	9.14118	64.7509	98.1238	54.2399	81.8612	30.7184	40.2271	53.5173	40.6132	15.354	18.6254	16.7104	30.2525	TC167598	Chloroplast nucleoid DNA-binding protein-like protein	TC167598
DE	3	TC178543	2.03961	1.1514	-0.336791	4.11134	2.22129	1.26294	1.44e-13	4.37e-12	TC178543	Beta-ketoacyl-coa synthase family protein	TC178543	261	46	61	35	498	198	374	239	404	115	272	154	267	41	93	33	TC178543	24.6051	16.084	10.7391	11.0325	51.184	66.7647	54.9749	91.8537	33.3609	37.009	29.2892	47.3821	17.1528	11.5703	9.71289	13.491	TC178543	Chromosome chr4 scaffold_6, whole genome shotgun sequence	TC178543
DE	3	TC192542	2.36733	1.02622	0.777629	5.15985	2.03668	1.71431	2.01e-13	6.01e-12	TC192542	B2 Protein	TC192542	118	29	60	28	385	148	364	197	258	56	246	71	266	71	214	36	TC192542	11.1241	10.1399	10.563	8.82597	39.57	49.9049	53.505	75.712	21.3047	18.0218	26.4895	21.845	17.0886	20.0364	22.3501	14.7174	TC192542	GDA2 protein	TC192542
DE	3	TC172711	2.57263	1.04036	0.222044	5.94895	2.05674	1.16639	2.09e-13	6.19e-12	TC172711	Choline Kinase	TC172711	57	5	56	9	308	101	178	105	184	25	131	27	125	21	82	7	TC172711	5.37353	1.74826	9.85883	2.83692	31.656	34.0567	26.1645	40.3541	15.1941	8.04543	14.1062	8.30725	8.03035	5.92626	8.56406	2.86172	TC172711	Choline kinase	TC172711
DE	3	TC178276	1.86637	0.062109	0.103196	3.64614	1.04399	1.07415	2.17e-13	6.42e-12	TC178276	Early-responsive to dehydration stress protein	TC178276	124	25	67	22	311	125	245	109	169	34	92	29	197	34	81	38	TC178276	11.6898	8.74132	11.7954	6.93469	31.9643	42.1494	36.0129	41.8914	13.9554	10.9418	9.90662	8.92261	12.6558	9.5949	8.45962	15.5351	TC178276	Early-responsive to dehydration stress protein	TC178276
DE	3	FE520245	2.87376	2.22285	0.81173	7.32975	4.66813	1.75532	2.21e-13	6.53e-12	FE520245	Dehydrin 1	FE520245	30	5	27	8	230	70	145	68	93	49	233	41	134	22	53	4	FE520245	2.82817	1.74826	4.75336	2.5217	23.6392	23.6037	21.3138	26.1341	7.67961	15.769	25.0896	12.6147	8.60854	6.20847	5.53531	1.63527	FE520245	Dehydrin 1	FE520245
DE	3	TC159620	2.17722	0.716254	-0.254698	4.52281	1.64291	1.19309	2.24e-13	6.59e-12	TC159620	Unknown	TC159620	108	41	97	23	557	168	265	208	265	89	183	52	205	21	114	31	TC159620	10.1814	14.3358	17.0769	7.2499	57.248	56.6488	38.9528	79.9396	21.8827	28.6417	19.7056	15.9992	13.1698	5.92626	11.9061	12.6733	TC159620	Chromosome chr2 scaffold_105, whole genome shotgun sequence	TC159620
DE	3	TC198136	2.9523	1.92186	1.74399	7.73979	3.78912	3.34959	2.36e-13	6.94e-12	TC198136	Scarecrow-like 1 transcription partial	TC198136	24	2	15	5	131	41	108	53	85	25	73	29	73	35	62	20	TC198136	2.26254	0.699306	2.64076	1.57607	13.4641	13.825	15.8751	20.3692	7.01899	8.04543	7.86069	8.92261	4.68973	9.87711	6.47526	8.17635	TC198136	Blue copper-binding protein-like	TC198136
DE	3	DR017187	3.37037	2.48629	1.57844	10.3415	5.60334	2.98648	3.03e-13	8.81e-12	DR017187	Pleiotropic drug resistance protein 1	DR017187	15	3	25	1	182	83	132	53	180	17	118	46	92	28	85	5	DR017187	1.41409	1.04896	4.40126	0.315213	18.7058	27.9872	19.4029	20.3692	14.8638	5.47089	12.7063	14.1531	5.91034	7.90169	8.87738	2.04409	DR017187	Pleiotropic drug resistance protein 1	DR017187
DE	3	TC163252	3.1547	0.85156	1.26373	8.90551	1.80445	2.40115	3.15e-13	9.11e-12	TC163252	Unknown	TC163252	16	7	19	2	127	52	191	45	84	5	30	10	83	11	80	8	TC163252	1.50836	2.44757	3.34496	0.630426	13.053	17.5342	28.0754	17.2946	6.93642	1.60909	3.23042	3.07676	5.33216	3.10423	8.35518	3.27054	TC163252	Pyrophosphate-fructose-6-phosphate 1-phosphotransferase-like protein	TC163252
DE	3	TC178764	2.69457	1.52522	0.612848	6.47359	2.87831	1.52927	3.2e-13	9.25e-12	TC178764	Myc2 bHLH protein	TC178764	74	17	81	8	496	196	255	149	338	88	163	72	218	41	108	35	TC178764	6.97616	5.9441	14.2601	2.5217	50.9785	66.0903	37.4829	57.2644	27.9108	28.3199	17.552	22.1527	14.0049	11.5703	11.2795	14.3086	TC178764	Myc2 bHLH protein	TC178764
DE	3	TC163333	2.81901	2.02664	2.36112	7.0568	4.07454	5.13768	4.02e-13	1.15e-11	TC163333	Transferring glycosyl	TC163333	35	4	20	7	164	73	120	61	179	20	147	32	180	65	130	46	TC163333	3.29953	1.39861	3.52101	2.20649	16.8558	24.6153	17.639	23.4438	14.7812	6.43634	15.8291	9.84563	11.5637	18.3432	13.5772	18.8056	TC163333	Chromosome chr1 scaffold_46, whole genome shotgun sequence	TC163333
DE	3	GT255591	1.98529	0.802007	-0.0970841	3.95943	1.74352	1.06961	4.42e-13	1.24e-11	GT255591	Rubber elongation factor	GT255591	54	21	35	10	233	65	175	45	133	34	97	24	89	26	38	12	GT255591	5.09071	7.34271	6.16177	3.15213	23.9476	21.9177	25.7235	17.2946	10.9827	10.9418	10.445	7.38423	5.71761	7.33728	3.96871	4.90581	GT255591		GT255591
DE	3	TC165402	4.1573	2.61098	2.87037	17.8432	6.10919	7.31253	5.92e-13	1.64e-11	TC165402	Pinus taeda anonymous locus 0_8771_01 genomic sequence	TC165402	6	2	8	0	122	56	100	23	91	12	51	4	102	20	63	9	TC165402	0.565634	0.699306	1.4084	0	12.5391	18.8829	14.6992	8.83948	7.51445	3.86181	5.49172	1.2307	6.55277	5.64406	6.5797	3.67936	TC165402	Chromosome chr15 scaffold_19, whole genome shotgun sequence	TC165402
DE	3	TC175107	2.83806	1.99395	0.711154	7.15058	3.98325	1.63711	6.15e-13	1.69e-11	TC175107	Unknown	TC175107	34	12	64	16	330	173	172	172	345	101	234	56	145	52	105	20	TC175107	3.20526	4.19584	11.2672	5.04341	33.9171	58.3348	25.2826	66.1039	28.4889	32.5035	25.1973	17.2299	9.31521	14.6746	10.9662	8.17635	TC175107	Thylakoid lumenal 17.9 kDa protein, chloroplast precursor	TC175107
DE	3	TC168010	2.80935	2.07744	0.553002	7.0097	4.22059	1.46714	6.23e-13	1.71e-11	TC168010	Dehydrin 1	TC168010	72	24	105	23	721	183	533	243	312	150	769	102	349	56	180	20	TC168010	6.78761	8.39167	18.4853	7.2499	74.1038	61.7067	78.3465	93.391	25.7638	48.2726	82.8065	31.383	22.4207	15.8034	18.7992	8.17635	TC168010	Dehydrin 1	TC168010
DE	3	GT230597	2.22207	1.38336	-0.30391	4.66562	2.60876	1.23449	6.9e-13	1.89e-11	GT230597	Upf0481 protein at3g02645-like	GT230597	43	14	67	13	294	119	112	103	258	52	121	68	69	28	44	15	GT230597	4.05371	4.89514	11.7954	4.09777	30.2171	40.1262	16.4631	39.5855	21.3047	16.7345	13.0294	20.922	4.43276	7.90169	4.59535	6.13227	GT230597	Chromosome chr13 scaffold_17, whole genome shotgun sequence	GT230597
DE	3	TC191800	1.71247	-0.032957	-0.472108	3.27721	1.02311	1.38713	7.89e-13	2.16e-11	TC191800	Unknown	TC191800	319	96	197	138	948	383	691	390	412	91	274	176	421	103	204	76	TC191800	30.0729	33.5667	34.6819	43.4994	97.4347	129.146	101.571	149.887	34.0215	29.2854	29.5045	54.151	27.0462	29.0669	21.3057	31.0701	TC191800	Predicted protein	TC191800
DE	3	TC158340	2.31484	0.989563	0.703924	4.9755	1.98558	1.62893	1.05e-12	2.85e-11	TC158340	Phytochrome A-Like Partial	TC158340	69	29	48	18	335	105	247	135	163	59	160	48	222	49	158	18	TC158340	6.5048	10.1399	8.45042	5.67384	34.431	35.4055	36.3069	51.8839	13.46	18.9872	17.2289	14.7685	14.2619	13.828	16.5015	7.35872	TC158340	Chromosome chr19 scaffold_4, whole genome shotgun sequence	TC158340
DE	3	TC175318	2.91502	2.04595	1.70431	7.54237	4.12945	3.25873	1.11e-12	3e-11	TC175318	Upf0483 protein agap003155	TC175318	26	5	23	4	131	63	130	70	151	43	101	23	130	27	113	17	TC175318	2.45108	1.74826	4.04916	1.26085	13.4641	21.2433	19.1089	26.9028	12.469	13.8381	10.8758	7.07655	8.35157	7.61948	11.8017	6.9499	TC175318	Chromosome chr18 scaffold_1, whole genome shotgun sequence	TC175318
DE	3	TC175219	1.79653	0.898292	-0.278579	3.47383	1.86386	1.213	1.16e-12	3.15e-11	TC175219	beta-amylase chloroplastic-like	TC175219	232	60	136	46	702	207	426	236	473	124	365	143	274	73	168	40	TC175219	21.8712	20.9792	23.9429	14.4998	72.151	69.7994	62.6184	90.7007	39.0586	39.9053	39.3035	43.9977	17.6025	20.6008	17.5459	16.3527	TC175219	Chromosome chr5 scaffold_2, whole genome shotgun sequence	TC175219
DE	3	TC172034	2.42053	1.66019	0.82113	5.35366	3.16057	1.76679	1.17e-12	3.17e-11	TC172034	Whitefly-Induced Gp91-Phox	TC172034	84	41	95	37	545	219	401	244	579	102	419	144	335	85	243	61	TC172034	7.91888	14.3358	16.7248	11.6629	56.0147	73.8458	58.9436	93.7753	47.8117	32.8253	45.1182	44.3054	21.5213	23.9873	25.3789	24.9379	TC172034	Whitefly-induced gp91-phox	TC172034
DE	3	GW754477	2.66448	1.90221	0.393333	6.33999	3.73784	1.31342	1.28e-12	3.43e-11	GW754477	Dehydrin 1	GW754477	59	20	84	22	508	152	376	191	198	119	513	96	254	47	123	15	GW754477	5.56207	6.99306	14.7882	6.93469	52.2118	51.2537	55.2689	73.4061	16.3501	38.2962	55.2402	29.5369	16.3177	13.2635	12.8461	6.13227	GW754477	Dehydrin 1	GW754477
DE	3	TC184648	3.98726	2.2221	2.17229	15.8593	4.66572	4.50737	1.29e-12	3.46e-11	TC184648	Transcription factor BHLH113-like	TC184648	5	2	20	0	230	71	173	36	117	9	80	13	99	11	104	10	TC184648	0.471362	0.699306	3.52101	0	23.6392	23.9409	25.4296	13.8357	9.66144	2.89635	8.61446	3.99979	6.36004	3.10423	10.8617	4.08818	TC184648	Chromosome chr3 scaffold_199, whole genome shotgun sequence	TC184648
DE	3	TC191236	2.33419	0.858802	-0.365253	5.04267	1.81353	1.28811	1.4e-12	3.71e-11	TC191236	Elicitor-responsive protein 3	TC191236	45	14	51	9	275	65	186	94	187	11	110	33	105	6	43	10	TC191236	4.24226	4.89514	8.97857	2.83692	28.2643	21.9177	27.3404	36.1266	15.4418	3.53999	11.8449	10.1533	6.7455	1.69322	4.49091	4.08818	TC191236	Chromosome chr2 scaffold_112, whole genome shotgun sequence	TC191236
DE	3	TC176462	2.34197	0.877808	0.445654	5.06993	1.83758	1.36193	1.4e-12	3.71e-11	TC176462	Probable protein phosphatase 2c 49-like	TC176462	60	14	21	4	244	52	138	55	117	20	53	31	95	24	65	7	TC176462	5.65634	4.89514	3.69706	1.26085	25.0781	17.5342	20.2848	21.1379	9.66144	6.43634	5.70708	9.53796	6.10307	6.77287	6.78858	2.86172	TC176462	Chromosome chr18 scaffold_137, whole genome shotgun sequence	TC176462
DE	3	TC172648	2.84756	2.07116	0.664287	7.19781	4.20226	1.58478	1.42e-12	3.76e-11	TC172648	Dehydrin 1	TC172648	59	18	84	21	576	173	385	215	193	131	589	101	281	64	139	17	TC172648	5.56207	6.29375	14.7882	6.61948	59.2008	58.3348	56.5918	82.6299	15.9372	42.158	63.4239	31.0753	18.0522	18.061	14.5171	6.9499	TC172648	Dehydrin 1	TC172648
DE	3	TC169601	1.96668	0.625871	-0.415894	3.90867	1.54314	1.33413	1.44e-12	3.81e-11	TC169601	Protein kinase domain-containing protein	TC169601	46	6	38	20	179	63	100	70	121	20	62	30	69	15	37	7	TC169601	4.33653	2.09792	6.68992	6.30426	18.3975	21.2433	14.6992	26.9028	9.99174	6.43634	6.6762	9.23028	4.43276	4.23305	3.86427	2.86172	TC169601	At1g74320/F1O17_1	TC169601
DE	3	TC166526	2.98129	2.35366	0.653562	7.89691	5.1112	1.57305	1.45e-12	3.84e-11	TC166526	Dehydrin 1	TC166526	53	11	66	11	464	146	325	161	225	113	556	67	248	30	126	8	TC166526	4.99644	3.84618	11.6193	3.46734	47.6896	49.2305	47.7723	61.8763	18.5797	36.3653	59.8705	20.6143	15.9322	8.46609	13.1594	3.27054	TC166526	Dehydrin 1	TC166526
DE	3	TC182268	2.55265	0.987251	0.0241291	5.8671	1.9824	1.01687	1.52e-12	3.98e-11	TC182268	Glucose-inhibited division protein A	TC182268	20	12	13	8	128	51	97	49	89	7	61	15	37	13	34	3	TC182268	1.88545	4.19584	2.28866	2.5217	13.1557	17.197	14.2582	18.8319	7.3493	2.25272	6.56852	4.61514	2.37698	3.66864	3.55095	1.22645	TC182268	Glucose-inhibited division protein A	TC182268
DE	3	GW768359	2.56505	1.05416	1.02798	5.91776	2.07651	2.03916	1.64e-12	4.28e-11	GW768359	Aminophospholipid atpase	GW768359	48	13	39	25	255	116	151	153	175	46	84	46	147	69	124	25	GW768359	4.52508	4.54549	6.86597	7.88033	26.2087	39.1146	22.1957	58.8017	14.4509	14.8036	9.04518	14.1531	9.4437	19.472	12.9505	10.2204	GW768359	Chromosome chr14 scaffold_21, whole genome shotgun sequence	GW768359
DE	3	TC188216	3.04822	2.29274	1.14395	8.27188	4.89987	2.20985	1.7e-12	4.43e-11	TC188216	Chloroplast omega-3 fatty acid desaturase	TC188216	44	30	121	19	746	226	625	337	883	137	568	158	452	83	316	41	TC188216	4.14799	10.4896	21.3021	5.98905	76.6733	76.2061	91.8698	129.518	72.915	44.0889	61.1626	48.6128	29.0378	23.4229	33.003	16.7615	TC188216	Chloroplast omega-3 fatty acid desaturase	TC188216
DE	3	TC158267	2.21762	0.728456	0.6042	4.65126	1.65687	1.52014	2.16e-12	5.57e-11	TC158267	B2 Protein	TC158267	218	62	99	57	655	285	584	318	430	72	380	114	419	130	365	56	TC158267	20.5514	21.6785	17.429	17.9671	67.3204	96.1006	85.8431	122.215	35.5079	23.1708	40.9187	35.0751	26.9177	36.6864	38.1205	22.8938	TC158267	GDA2 protein	TC158267
DE	3	TC155146	2.78489	1.96667	0.917984	6.89186	3.90866	1.88947	2.39e-12	6.09e-11	TC155146	Glucan endo-1,3-beta-glucosidase 11-like	TC155146	37	8	39	8	254	63	321	59	307	40	164	37	197	23	75	12	TC155146	3.48808	2.79722	6.86597	2.5217	26.1059	21.2433	47.1843	22.6752	25.351	12.8727	17.6596	11.384	12.6558	6.49067	7.83298	4.90581	TC155146	glycosyl hydrolase family 17 protein	TC155146
DE	3	TC194580	2.24938	0.78669	0.0976811	4.75478	1.72511	1.07005	2.46e-12	6.25e-11	TC194580	UDP-glucose dehydrogenase	TC194580	95	21	32	18	264	119	248	86	208	27	109	40	167	44	62	2	TC194580	8.95588	7.34271	5.63362	5.67384	27.1337	40.1262	36.4539	33.052	17.1759	8.68906	11.7372	12.307	10.7286	12.4169	6.47526	0.817635	TC194580	UDP-glucose dehydrogenase	TC194580
DE	3	TC185474	4.41032	3.55883	2.11607	21.2637	11.7846	4.33513	2.58e-12	6.55e-11	TC185474	Zinc finger, RING-type	TC185474	5	1	5	2	77	55	56	52	116	41	42	10	39	9	12	14	TC185474	0.471362	0.349653	0.880252	0.630426	7.914	18.5457	8.23153	19.9849	9.57886	13.1945	4.52259	3.07676	2.50547	2.53983	1.25328	5.72345	TC185474	Zinc finger, RING-type	TC185474
DE	3	TC154966	1.99747	0.396603	-0.0927624	3.99299	1.3164	1.06641	3.12e-12	7.81e-11	TC154966	R2R3-MYB transcription factor MYB9	TC154966	46	11	29	8	142	47	138	44	77	17	57	14	69	12	51	5	TC154966	4.33653	3.84618	5.10546	2.5217	14.5946	15.8482	20.2848	16.9103	6.35838	5.47089	6.1378	4.30746	4.43276	3.38644	5.32643	2.04409	TC154966	R2R3-MYB transcription factor MYB9	TC154966
DE	3	GT239748	2.44693	1.72713	0.873336	5.45256	3.31069	1.83189	3.26e-12	8.13e-11	GT239748	---NA---	GT239748	58	14	40	17	204	108	159	133	237	70	199	56	152	29	105	41	GT239748	5.4678	4.89514	7.04202	5.35862	20.967	36.4171	23.3717	51.1152	19.5706	22.5272	21.4285	17.2299	9.76491	8.18389	10.9662	16.7615	GT239748		GT239748
DE	3	CO369278	1.81716	0.105192	-0.273892	3.52387	1.07564	1.20907	3.33e-12	8.28e-11	CO369278	Unknown	CO369278	127	31	68	62	382	157	264	169	153	45	90	83	174	44	90	36	CO369278	11.9726	10.8392	11.9714	19.5432	39.2617	52.9396	38.8058	64.9509	12.6342	14.4818	9.69126	25.5371	11.1783	12.4169	9.39958	14.7174	CO369278		CO369278
DE	3	TC182469	2.17319	0.366231	-0.637122	4.51018	1.28898	1.55522	3.72e-12	9.2e-11	TC182469	EDS1-like protein	TC182469	47	16	105	14	281	155	357	80	147	28	140	36	63	16	102	10	TC182469	4.4308	5.59445	18.4853	4.41298	28.881	52.2653	52.476	30.746	12.1387	9.01088	15.0753	11.0763	4.0473	4.51525	10.6529	4.08818	TC182469	EDS1-like protein	TC182469
DE	3	TC170737	2.44306	1.94477	1.03968	5.43793	3.84977	2.05577	3.8e-12	9.36e-11	TC170737	dof zinc finger protein Dof13	TC170737	130	41	125	32	725	267	500	262	828	173	524	210	457	149	296	73	TC170737	12.2554	14.3358	22.0063	10.0868	74.5149	90.0311	73.4958	100.693	68.3733	55.6744	56.4247	64.612	29.359	42.0483	30.9142	29.8437	TC170737	Dof13	TC170737
DE	3	DR069964	3.26419	2.54793	1.17905	9.60772	5.84795	2.26428	4.06e-12	9.95e-11	DR069964	Lipoxygenase	DR069964	17	6	7	0	123	33	59	50	129	15	74	26	35	8	33	12	DR069964	1.60263	2.09792	1.23235	0	12.6418	11.1274	8.67251	19.2163	10.6524	4.82726	7.96837	7.99958	2.2485	2.25762	3.44651	4.90581	DR069964	Lipoxygenase	DR069964
DE	3	TC169797	2.45079	1.08622	0.132867	5.46714	2.12317	1.09647	4.15e-12	1.01e-10	TC169797	Mevalonate kinase	TC169797	24	8	21	10	140	45	105	59	120	6	77	17	53	13	33	8	TC169797	2.26254	2.79722	3.69706	3.15213	14.3891	15.1738	15.4341	22.6752	9.90917	1.9309	8.29141	5.23049	3.40487	3.66864	3.44651	3.27054	TC169797	Mevalonate kinase	TC169797
DE	3	TC170579	2.21615	0.819244	0.601319	4.64651	1.76448	1.5171	4.66e-12	1.13e-10	TC170579	Gda2 Protein	TC170579	234	57	132	56	774	308	657	316	501	95	432	119	495	137	392	56	TC170579	22.0597	19.9302	23.2387	17.6519	79.5511	103.856	96.5735	121.447	41.3708	30.5726	46.5181	36.6135	31.8002	38.6618	40.9404	22.8938	TC170579	GDA2 protein	TC170579
DE	3	TC174321	1.79929	0.533188	-0.520546	3.48048	1.44712	1.4345	5.34e-12	1.29e-10	TC174321	Elicitor-responsive protein 3	TC174321	108	23	69	23	368	83	228	101	249	25	156	40	165	13	68	14	TC174321	10.1814	8.04202	12.1475	7.2499	37.8227	27.9872	33.5141	38.8168	20.5615	8.04543	16.7982	12.307	10.6001	3.66864	7.1019	5.72345	TC174321	Chromosome chr2 scaffold_112, whole genome shotgun sequence	TC174321
DE	3	GW753559	2.48305	1.15949	0.262712	5.59078	2.23378	1.19973	5.35e-12	1.29e-10	GW753559	Unknown	GW753559	31	10	10	8	123	63	88	38	76	26	58	12	64	13	19	9	GW753559	2.92244	3.49653	1.7605	2.5217	12.6418	21.2433	12.9353	14.6044	6.27581	8.36725	6.24548	3.69211	4.11154	3.66864	1.98435	3.67936	GW753559	Chromosome chr2 scaffold_112, whole genome shotgun sequence	GW753559
DE	3	TC160816	2.51315	1.23419	0.512978	5.70866	2.35249	1.42699	5.42e-12	1.3e-10	TC160816	Flavanone 3-hydroxylase	TC160816	50	16	42	10	229	123	161	101	159	48	127	35	131	13	139	10	TC160816	4.71362	5.59445	7.39412	3.15213	23.5364	41.475	23.6657	38.8168	13.1296	15.4472	13.6754	10.7687	8.41581	3.66864	14.5171	4.08818	TC160816	Flavanone 3-hydroxylase	TC160816
DE	3	TC171006	3.23696	2.62284	2.38634	9.42805	6.1596	5.2283	5.49e-12	1.31e-10	TC171006	RING-H2 finger protein ATL1D	TC171006	11	0	15	2	135	37	70	32	125	18	84	22	102	29	79	11	TC171006	1.037	0	2.64076	0.630426	13.8752	12.4762	10.2894	12.2984	10.3221	5.79271	9.04518	6.76887	6.55277	8.18389	8.25074	4.49699	TC171006	RING-H2 finger protein ATL1D	TC171006
DE	3	FE520294	2.0754	0.49435	-0.38297	4.2146	1.40869	1.30402	5.76e-12	1.37e-10	FE520294	NADH dehydrogenase subunit 5	FE520294	64	20	19	7	169	62	113	69	82	22	78	16	81	3	44	8	FE520294	6.03343	6.99306	3.34496	2.20649	17.3697	20.9061	16.6101	26.5184	6.77127	7.07998	8.39909	4.92282	5.20367	0.846609	4.59535	3.27054	FE520294	NADH dehydrogenase subunit 5	FE520294
DE	3	TC161702	2.12626	0.417342	-0.373346	4.36583	1.33546	1.29535	6.08e-12	1.45e-10	TC161702	EDS1-like protein	TC161702	39	11	54	8	175	91	180	49	88	13	100	20	46	15	57	9	TC161702	3.67662	3.84618	9.50673	2.5217	17.9864	30.6848	26.4585	18.8319	7.26672	4.18362	10.7681	6.15352	2.95517	4.23305	5.95306	3.67936	TC161702	EDS1-like protein	TC161702
DE	3	GW759404	3.9663	2.90062	1.4392	15.6306	7.46747	2.71171	8.58e-12	2.01e-10	GW759404	Protein	GW759404	5	0	6	4	101	30	115	23	100	26	36	6	33	6	24	4	GW759404	0.471362	0	1.0563	1.26085	10.3807	10.1159	16.904	8.83948	8.25764	8.36725	3.87651	1.84606	2.12001	1.69322	2.50655	1.63527	GW759404	Predicted protein	GW759404
DE	3	TC187313	2.58313	2.22295	1.66049	5.9924	4.66846	3.16125	9.38e-12	2.19e-10	TC187313	Low quality protein: protein kinase chloroplastic-like	TC187313	53	6	50	15	288	115	197	100	261	84	225	116	319	69	187	32	TC187313	4.99644	2.09792	8.80252	4.7282	29.6004	38.7775	28.9574	38.4325	21.5524	27.0326	24.2282	35.6904	20.4935	19.472	19.5302	13.0822	TC187313	Chromosome chr1 scaffold_84, whole genome shotgun sequence	TC187313
DE	3	GT235772	2.2574	1.401	0.367802	4.78129	2.64085	1.29039	9.78e-12	2.27e-10	GT235772	Chloroplast nucleoid DNA-binding protein-like protein	GT235772	46	23	47	17	258	133	139	99	155	61	197	62	93	31	76	35	GT235772	4.33653	8.04202	8.27437	5.35862	26.517	44.847	20.4318	38.0482	12.7993	19.6308	21.2131	19.0759	5.97458	8.7483	7.93742	14.3086	GT235772	Chloroplast nucleoid DNA-binding protein-like protein	GT235772
DE	3	TC160127	2.37914	1.19819	1.14295	5.20225	2.29452	2.20831	9.99e-12	2.32e-10	TC160127	Protein kinase chloroplastic-like	TC160127	82	32	59	30	395	197	286	155	282	69	192	90	335	99	259	33	TC160127	7.73034	11.1889	10.387	9.45639	40.5978	66.4275	42.0396	59.5704	23.2865	22.2054	20.6747	27.6908	21.5213	27.9381	27.0499	13.491	TC160127	Chromosome chr6 scaffold_3, whole genome shotgun sequence	TC160127
DE	3	TC156019	3.11004	2.7533	1.72773	8.63408	6.74257	3.31205	1.35e-11	3.07e-10	TC156019	Formate dehydrogenase, mitochondrial precursor	TC156019	96	48	118	14	999	456	902	217	1111	355	842	251	460	237	436	110	TC156019	9.05015	16.7833	20.774	4.41298	102.676	153.761	132.586	83.3985	91.7424	114.245	90.6672	77.2267	29.5517	66.8821	45.5357	44.9699	TC156019	Formate dehydrogenase, mitochondrial precursor	TC156019
DE	3	TC184693	2.81079	2.19512	0.952539	7.01668	4.57926	1.93528	1.87e-11	4.17e-10	TC184693	Unknown	TC184693	48	3	58	14	366	145	183	115	420	87	221	57	147	19	141	36	TC184693	4.52508	1.04896	10.2109	4.41298	37.6172	48.8933	26.8995	44.1974	34.6821	27.9981	23.7974	17.5375	9.4437	5.36186	14.726	14.7174	TC184693		TC184693
DE	3	TC156792	3.07358	2.14946	1.1892	8.41858	4.43661	2.28027	1.95e-11	4.33e-10	TC156792	Plastidial w-3 fatty acid desaturase	TC156792	34	29	75	4	496	149	394	239	557	80	299	102	274	69	203	28	TC156792	3.20526	10.1399	13.2038	1.26085	50.9785	50.2421	57.9147	91.8537	45.9951	25.7454	32.1965	31.383	17.6025	19.472	21.2013	11.4469	TC156792	Predicted protein	TC156792
DE	3	TC154764	3.00163	2.10644	1.15832	8.00902	4.30627	2.23198	2.07e-11	4.59e-10	TC154764	Arginine decarboxylase	TC154764	219	36	168	27	1607	385	1136	391	1280	249	794	210	781	152	529	65	TC154764	20.6457	12.5875	29.5765	8.51075	165.166	129.82	166.982	150.271	105.698	80.1325	85.4985	64.612	50.1737	42.8949	55.2486	26.5731	TC154764	Arginine decarboxylase	TC154764
DE	3	TC161984	1.77703	0.79022	-0.48322	3.42721	1.72934	1.39786	2.1e-11	4.63e-10	TC161984	Beta-amylase 2	TC161984	92	11	63	14	230	82	180	72	177	39	150	33	98	14	74	8	TC161984	8.67306	3.84618	11.0912	4.41298	23.6392	27.65	26.4585	27.6714	14.616	12.5509	16.1521	10.1533	6.2958	3.95084	7.72854	3.27054	TC161984	Chromosome chr5 scaffold_2, whole genome shotgun sequence	TC161984
DE	3	TC187518	2.40146	1.43307	0.80863	5.28339	2.70021	1.75155	2.57e-11	5.56e-10	TC187518	Whitefly-Induced Gp91-Phox	TC187518	55	18	74	27	334	138	282	163	323	60	249	75	203	55	166	42	TC187518	5.18498	6.29375	13.0277	8.51075	34.3283	46.5329	41.4516	62.645	26.6722	19.309	26.8125	23.0757	13.0413	15.5212	17.337	17.1703	TC187518	Whitefly-induced gp91-phox	TC187518
DE	3	TC183805	2.55241	1.83638	0.381607	5.86614	3.57112	1.30279	3.16e-11	6.75e-10	TC183805	Dehydrin-like protein	TC183805	15	5	37	9	180	43	158	60	98	40	175	30	68	19	47	8	TC183805	1.41409	1.74826	6.51387	2.83692	18.5003	14.4994	23.2247	23.0595	8.09249	12.8727	18.8441	9.23028	4.36851	5.36186	4.90867	3.27054	TC183805	Dehydrin-like protein	TC183805
DE	3	TC156742	2.82915	1.53216	0.457327	7.10654	2.89218	1.373	4.65e-11	9.71e-10	TC156742	Pinus taeda anonymous locus 2_3883_01 genomic sequence	TC156742	17	11	59	6	262	99	226	118	200	52	147	26	65	46	43	17	TC156742	1.60263	3.84618	10.387	1.89128	26.9282	33.3823	33.2201	45.3504	16.5153	16.7345	15.8291	7.99958	4.17578	12.9813	4.49091	6.9499	TC156742	Chromosome chr6 scaffold_25, whole genome shotgun sequence	TC156742
DE	3	TC159949	4.33819	3.54874	2.73713	20.2267	11.7025	6.66741	5.33e-11	1.1e-09	TC159949	LOB domain protein	TC159949	4	0	6	2	73	35	50	56	64	39	57	14	42	23	29	11	TC159949	0.37709	0	1.0563	0.630426	7.50288	11.8018	7.34958	21.5222	5.28489	12.5509	6.1378	4.30746	2.6982	6.49067	3.02875	4.49699	TC159949	Chromosome chr6 scaffold_3, whole genome shotgun sequence	TC159949
DE	3	GW753016	2.49989	1.51839	0.445354	5.65641	2.86471	1.36165	5.69e-11	1.17e-09	GW753016	Aspartic proteinase-like protein 1	GW753016	30	25	37	7	220	123	125	95	132	45	169	57	70	25	56	32	GW753016	2.82817	8.74132	6.51387	2.20649	22.6114	41.475	18.374	36.5109	10.9001	14.4818	18.198	17.5375	4.497	7.05508	5.84862	13.0822	GW753016	Aspartyl protease-like	GW753016
DE	3	TC175979	2.38127	1.38155	0.397035	5.20996	2.60548	1.3168	7.5e-11	1.52e-09	TC175979	Aspartic proteinase-like protein 1	TC175979	42	33	46	14	285	161	152	116	159	62	198	72	101	33	72	41	TC175979	3.95944	11.5385	8.09832	4.41298	29.2921	54.2884	22.3427	44.5817	13.1296	19.9527	21.3208	22.1527	6.48853	9.3127	7.51966	16.7615	TC175979	Chromosome chr7 scaffold_20, whole genome shotgun sequence	TC175979
DE	3	TC164540	2.64864	2.25046	1.94276	6.27076	4.75833	3.84441	7.64e-11	1.55e-09	TC164540	Transferring glycosyl	TC164540	18	4	15	11	160	42	75	45	133	40	121	27	171	21	104	20	TC164540	1.6969	1.39861	2.64076	3.46734	16.4447	14.1622	11.0244	17.2946	10.9827	12.8727	13.0294	8.30725	10.9855	5.92626	10.8617	8.17635	TC164540	Chromosome chr1 scaffold_46, whole genome shotgun sequence	TC164540
DE	3	TC196481	2.46629	1.21414	1.01688	5.5262	2.32003	2.02354	8.64e-11	1.74e-09	TC196481	Hypothetical protein selmodraft_107811	TC196481	29	14	19	6	187	69	87	46	84	34	72	18	72	33	76	14	TC196481	2.7339	4.89514	3.34496	1.89128	19.2197	23.2665	12.7883	17.679	6.93642	10.9418	7.75301	5.53817	4.62548	9.3127	7.93742	5.72345	TC196481	Predicted protein	TC196481
DE	3	TC155062	3.11049	2.23698	1.64782	8.63674	4.71409	3.13359	9.18e-11	1.85e-09	TC155062	Unknown	TC155062	15	2	38	3	181	102	174	51	204	33	141	36	147	34	115	11	TC155062	1.41409	0.699306	6.68992	0.945639	18.603	34.3939	25.5765	19.6006	16.8456	10.62	15.183	11.0763	9.4437	9.5949	12.0106	4.49699	TC155062	Predicted protein	TC155062
DE	3	TC174018	3.11875	2.32756	1.56713	8.68634	5.01954	2.96316	9.67e-11	1.93e-09	TC174018	Aspartic proteinase-like protein 1-like	TC174018	4	7	13	4	106	42	79	45	68	22	95	28	58	21	38	14	TC174018	0.37709	2.44757	2.28866	1.26085	10.8946	14.1622	11.6123	17.2946	5.6152	7.07998	10.2297	8.61493	3.72608	5.92626	3.96871	5.72345	TC174018	Chromosome chr4 scaffold_333, whole genome shotgun sequence	TC174018
DE	3	TC163245	2.10284	0.660308	0.603843	4.29553	1.58042	1.51976	1.03e-10	2.04e-09	TC163245	ATP binding	TC163245	66	9	31	17	212	54	169	71	133	21	84	23	131	48	59	14	TC163245	6.22198	3.14688	5.45756	5.35862	21.7892	18.2085	24.8416	27.2871	10.9827	6.75816	9.04518	7.07655	8.41581	13.5457	6.16194	5.72345	TC163245	Avr9/Cf-9 rapidly elicited protein 102	TC163245
DE	3	TC161495	1.6621	0.0759907	-0.688692	3.16477	1.05408	1.61182	1.04e-10	2.06e-09	TC161495	Senescence-associated protein 12	TC161495	42	27	26	11	185	52	117	36	107	15	41	14	69	7	34	7	TC161495	3.95944	9.44063	4.57731	3.46734	19.0142	17.5342	17.198	13.8357	8.83568	4.82726	4.41491	4.30746	4.43276	1.97542	3.55095	2.86172	TC161495	Chromosome chr4 scaffold_83, whole genome shotgun sequence	TC161495
DE	3	TC183323	1.78748	0.840451	-0.364748	3.45212	1.79061	1.28766	1.1e-10	2.17e-09	TC183323	Beta-amylase	TC183323	59	12	33	12	209	40	105	53	117	19	87	41	61	21	43	4	TC183323	5.56207	4.19584	5.80967	3.78256	21.4809	13.4878	15.4341	20.3692	9.66144	6.11453	9.36822	12.6147	3.91881	5.92626	4.49091	1.63527	TC183323	Beta-amylase	TC183323
DE	3	FG615126	3.10764	2.96453	1.59834	8.61974	7.80572	3.02794	1.12e-10	2.2e-09	FG615126	Formate dehydrogenase 2, mitochondrial precursor	FG615126	21	19	53	2	392	201	290	62	423	188	377	75	150	79	162	35	FG615126	1.97972	6.64341	9.33067	0.630426	40.2894	67.7762	42.6276	23.8282	34.9298	60.5016	40.5956	23.0757	9.63642	22.294	16.9192	14.3086	FG615126	Formate dehydrogenase 2, mitochondrial precursor	FG615126
DE	3	TC168373	2.34246	1.59465	0.585478	5.07168	3.02021	1.50054	1.21e-10	2.37e-09	TC168373	Trehalose-6-phosphate synthase	TC168373	139	42	90	20	410	208	323	279	458	151	376	114	315	53	167	70	TC168373	13.1039	14.6854	15.8445	6.30426	42.1395	70.1366	47.4783	107.227	37.82	48.5944	40.4879	35.0751	20.2365	14.9568	17.4414	28.6172	TC168373	Trehalose-6-phosphate synthase	TC168373
DE	3	H75055	2.12668	0.801411	-0.550613	4.36712	1.7428	1.46471	1.36e-10	2.67e-09	H75055	3-ketoacyl- synthase	H75055	42	8	14	12	110	63	63	47	53	18	35	36	39	9	21	5	H75055	3.95944	2.79722	2.46471	3.78256	11.3057	21.2433	9.26047	18.0633	4.37655	5.79271	3.76882	11.0763	2.50547	2.53983	2.19323	2.04409	H75055	Chromosome chr4 scaffold_6, whole genome shotgun sequence	H75055
DE	3	TC157943	2.5856	1.55221	0.916385	6.00264	2.93266	1.88738	1.44e-10	2.82e-09	TC157943	Dof zinc finger protein DOF5.2	TC157943	44	4	9	4	160	38	111	30	77	33	54	21	71	17	58	6	TC157943	4.14799	1.39861	1.58445	1.26085	16.4447	12.8134	16.3161	11.5298	6.35838	10.62	5.81476	6.4612	4.56124	4.79745	6.0575	2.45291	TC157943	Dof zinc finger protein DOF5.2	TC157943
DE	3	BI416736	1.1383	0.509409	-0.831009	2.20122	1.42347	1.77893	1.46e-10	2.85e-09	BI416736	Unknown	BI416736	132	37	54	43	256	98	154	71	240	72	131	48	122	27	60	16	BI416736	12.444	12.9372	9.50673	13.5542	26.3115	33.0451	22.6367	27.2871	19.8183	23.1708	14.1062	14.7685	7.83763	7.61948	6.26638	6.54108	BI416736	Predicted protein	BI416736
DE	3	TC171615	1.98517	1.06119	-0.271964	3.95909	2.08665	1.20745	1.58e-10	3.06e-09	TC171615	Auxin induced -like protein	TC171615	85	12	100	19	317	117	245	124	246	68	214	59	120	39	97	10	TC171615	8.01316	4.19584	17.605	5.98905	32.581	39.4518	36.0129	47.6563	20.3138	21.8836	23.0437	18.1529	7.70914	11.0059	10.1307	4.08818	TC171615	Chromosome undetermined scaffold_287, whole genome shotgun sequence	TC171615
DE	3	FE520376	2.20925	1.69696	0.791197	4.62434	3.24217	1.73051	1.69e-10	3.27e-09	FE520376	MYB transcription factor-like partial	FE520376	35	6	22	10	117	72	86	36	147	30	97	38	89	19	58	16	FE520376	3.29953	2.09792	3.87311	3.15213	12.0252	24.2781	12.6413	13.8357	12.1387	9.65451	10.445	11.6917	5.71761	5.36186	6.0575	6.54108	FE520376	Predicted protein	FE520376
DE	3	DR052751	1.94133	1.348	-0.110616	3.8406	2.5456	1.07969	1.74e-10	3.37e-09	DR052751	Homeobox protein SIX5 (DM locus-associated homeodomain protein).	DR052751	41	17	31	8	207	33	130	49	188	23	112	41	55	18	58	6	DR052751	3.86517	5.9441	5.45756	2.5217	21.2753	11.1274	19.1089	18.8319	15.5244	7.40179	12.0602	12.6147	3.53336	5.07966	6.0575	2.45291	DR052751	Homeobox protein SIX5 (DM locus-associated homeodomain protein).	DR052751
DE	3	BI416666	2.34219	1.17729	0.264802	5.07072	2.26151	1.20147	1.8e-10	3.48e-09	BI416666	Elicitor-responsive protein 3	BI416666	86	12	77	13	332	110	320	125	282	39	175	68	179	12	127	28	BI416666	8.10743	4.19584	13.5559	4.09777	34.1227	37.0915	47.0373	48.0406	23.2865	12.5509	18.8441	20.922	11.4995	3.38644	13.2638	11.4469	BI416666	Chromosome chr2 scaffold_112, whole genome shotgun sequence	BI416666
DE	3	TC169556	4.09486	3.4235	3.02844	17.0873	10.7294	8.15927	2.33e-10	4.43e-09	TC169556	WRKY transcription	TC169556	10	0	3	0	71	23	65	32	81	25	56	8	75	13	52	9	TC169556	0.942724	0	0.528151	0	7.29732	7.75549	9.55446	12.2984	6.68869	8.04543	6.03012	2.46141	4.81821	3.66864	5.43087	3.67936	TC169556	Chromosome chr19 scaffold_4, whole genome shotgun sequence	TC169556
DE	3	TC157917	1.77735	-0.265734	-0.803733	3.42796	1.20225	1.74561	2.36e-10	4.48e-09	TC157917	Polcalcin Jun o 2	TC157917	116	16	12	14	219	50	180	40	90	13	43	11	96	3	26	8	TC157917	10.9356	5.59445	2.11261	4.41298	22.5086	16.8598	26.4585	15.373	7.43188	4.18362	4.63027	3.38444	6.16731	0.846609	2.71543	3.27054	TC157917	Polcalcin Jun o 2	TC157917
DE	3	DR015600	2.32774	1.35655	0.373998	5.02017	2.56071	1.29594	2.39e-10	4.54e-09	DR015600	Aspartic proteinase-like protein 1	DR015600	42	33	45	14	271	153	141	114	148	62	190	72	97	33	70	40	DR015600	3.95944	11.5385	7.92227	4.41298	27.8532	51.5909	20.7258	43.8131	12.2213	19.9527	20.4593	22.1527	6.23155	9.3127	7.31078	16.3527	DR015600	Chromosome chr4 scaffold_333, whole genome shotgun sequence	DR015600
DE	3	TC176233	2.52814	1.10904	1.36963	5.76829	2.15702	2.58405	2.43e-10	4.61e-09	TC176233	Heat Shock Transcription Factor Hsfb2a	TC176233	31	6	20	4	132	45	130	38	68	15	78	14	93	36	83	9	TC176233	2.92244	2.09792	3.52101	1.26085	13.5669	15.1738	19.1089	14.6044	5.6152	4.82726	8.39909	4.30746	5.97458	10.1593	8.6685	3.67936	TC176233	Predicted protein	TC176233
DE	3	TC191457	1.55492	-0.00669346	-0.105603	2.93818	1.00465	1.07594	2.67e-10	5.02e-09	TC191457	Brassinosteroid-Regulated Protein Bru1	TC191457	134	45	89	48	449	151	251	119	157	49	121	69	173	48	171	39	TC191457	12.6325	15.7344	15.6685	15.1302	46.1479	50.9165	36.8949	45.7347	12.9645	15.769	13.0294	21.2296	11.114	13.5457	17.8592	15.9439	TC191457	Chromosome chr11 scaffold_56, whole genome shotgun sequence	TC191457
DE	3	TC167735	3.24071	2.66036	1.10537	9.45256	6.3219	2.15155	2.79e-10	5.23e-09	TC167735	Ring zinc finger	TC167735	11	0	16	2	94	51	91	28	119	24	89	23	18	11	54	4	TC167735	1.037	0	2.81681	0.630426	9.66125	17.197	13.3762	10.7611	9.82659	7.72361	9.58358	7.07655	1.15637	3.10423	5.63975	1.63527	TC167735	AT5g20880/F22D1_50	TC167735
DE	3	TC175289	2.9299	2.07331	1.96882	7.62059	4.20851	3.91448	2.91e-10	5.45e-09	TC175289	Alternative oxidase	TC175289	17	2	26	3	159	58	134	34	130	24	99	30	154	46	91	8	TC175289	1.60263	0.699306	4.57731	0.945639	16.3419	19.5573	19.6969	13.0671	10.7349	7.72361	10.6604	9.23028	9.8934	12.9813	9.50402	3.27054	TC175289	Alternative oxidase 2, mitochondrial precursor	TC175289
DE	3	DR388845	2.64377	1.77377	0.843357	6.24964	3.41947	1.79422	3.11e-10	5.79e-09	DR388845	Phospholipid-transporting atpase 1-like	DR388845	29	6	23	3	121	88	87	38	93	38	65	39	96	26	39	5	DR388845	2.7339	2.09792	4.04916	0.945639	12.4363	29.6732	12.7883	14.6044	7.67961	12.2291	6.99925	11.9994	6.16731	7.33728	4.07315	2.04409	DR388845	Chromosome chr13 scaffold_120, whole genome shotgun sequence	DR388845
DE	3	AW043333	2.09633	1.49056	0.421105	4.27619	2.80998	1.33895	3.16e-10	5.86e-09	AW043333	Respiratory Burst Oxidase 2	AW043333	61	20	47	10	200	90	157	95	210	91	135	41	152	32	80	19	AW043333	5.75062	6.99306	8.27437	3.15213	20.5558	30.3476	23.0777	36.5109	17.341	29.2854	14.5369	12.6147	9.76491	9.0305	8.35518	7.76754	AW043333	Respiratory burst oxidase 2	AW043333
DE	3	TC168647	2.04393	0.0351489	-0.373452	4.12366	1.02466	1.29545	3.29e-10	6.08e-09	TC168647	U-box domain-containing protein 43-like	TC168647	47	7	30	3	145	43	74	53	41	11	36	15	56	8	22	8	TC168647	4.4308	2.44757	5.28151	0.945639	14.903	14.4994	10.8774	20.3692	3.38563	3.53999	3.87651	4.61514	3.5976	2.25762	2.29767	3.27054	TC168647	Predicted protein	TC168647
DE	3	CO174987	2.34979	1.90937	0.447802	5.09748	3.75646	1.36396	3.36e-10	6.19e-09	CO174987	Unknown	CO174987	18	9	33	3	171	51	76	48	193	36	112	26	61	17	38	13	CO174987	1.6969	3.14688	5.80967	0.945639	17.5752	17.197	11.1714	18.4476	15.9372	11.5854	12.0602	7.99958	3.91881	4.79745	3.96871	5.31463	CO174987	Uncharacterized protein At3g17860.2	CO174987
DE	3	FE519793	2.89256	2.21191	0.731564	7.42588	4.63289	1.66044	3.4e-10	6.26e-09	FE519793	Dehydrin-like protein	FE519793	18	3	12	4	95	38	78	42	46	27	110	24	67	12	18	3	FE519793	1.6969	1.04896	2.11261	1.26085	9.76402	12.8134	11.4653	16.1417	3.79851	8.68906	11.8449	7.38423	4.30427	3.38644	1.87992	1.22645	FE519793	Dehydrin-like protein	FE519793
DE	3	TC167043	3.08661	1.81939	0.814861	8.49496	3.52933	1.75913	3.45e-10	6.31e-09	TC167043	Pinus taeda anonymous locus 2_3883_01 genomic sequence	TC167043	16	6	56	3	276	87	267	109	204	57	147	24	64	50	38	21	TC167043	1.50836	2.09792	9.85883	0.945639	28.3671	29.336	39.2468	41.8914	16.8456	18.3436	15.8291	7.38423	4.11154	14.1102	3.96871	8.58517	TC167043	Os06g0136300 protein	TC167043
DE	3	TC162903	2.70589	1.11395	0.629701	6.52459	2.16437	1.54724	3.45e-10	6.31e-09	TC162903	Probable calcium-binding protein cml49-like	TC162903	30	1	13	7	112	55	79	39	76	15	47	7	50	14	39	5	TC162903	2.82817	0.349653	2.28866	2.20649	11.5113	18.5457	11.6123	14.9887	6.27581	4.82726	5.06099	2.15373	3.21214	3.95084	4.07315	2.04409	TC162903	Chromosome undetermined scaffold_87, whole genome shotgun sequence	TC162903
DE	3	TC165195	2.29728	0.560027	0.000574083	4.91532	1.4743	1.0004	3.68e-10	6.72e-09	TC165195	Protein cobra	TC165195	56	5	7	11	162	44	102	38	64	9	64	9	33	10	36	11	TC165195	5.27926	1.74826	1.23235	3.46734	16.6502	14.8366	14.9931	14.6044	5.28489	2.89635	6.89156	2.76908	2.12001	2.82203	3.75983	4.49699	TC165195	Chromosome chr5 scaffold_64, whole genome shotgun sequence	TC165195
DE	3	TC155594	1.52384	0.38553	-0.539114	2.87555	1.30634	1.45308	3.78e-10	6.88e-09	TC155594	Auxin induced protein 3	TC155594	115	21	43	16	303	51	148	59	149	29	84	42	101	15	71	9	TC155594	10.8413	7.34271	7.57017	5.04341	31.1421	17.197	21.7548	22.6752	12.3039	9.3327	9.04518	12.9224	6.48853	4.23305	7.41522	3.67936	TC155594	Auxin-induced protein 3	TC155594
DE	3	TC163819	1.78132	0.989283	0.297156	3.43742	1.9852	1.22872	3.85e-10	6.98e-09	TC163819	Ethylene-responsive transcription factor 3	TC163819	91	20	47	16	239	105	158	60	190	46	136	56	128	39	99	23	TC163819	8.57879	6.99306	8.27437	5.04341	24.5642	35.4055	23.2247	23.0595	15.6895	14.8036	14.6446	17.2299	8.22308	11.0059	10.3395	9.40281	TC163819	Ethylene-responsive transcription factor 3	TC163819
DE	3	TC154601	1.63265	0.524692	-0.312025	3.10082	1.43863	1.24145	3.9e-10	7.07e-09	TC154601	Senescence-associated protein	TC154601	385	60	149	106	884	312	550	252	626	130	316	162	486	74	255	48	TC154601	36.2949	20.9792	26.2315	33.4126	90.8568	105.205	80.8454	96.8499	51.6928	41.8362	34.0271	49.8435	31.222	20.883	26.6321	19.6232	TC154601	Chromosome chr11 scaffold_14, whole genome shotgun sequence	TC154601
DE	3	TC156376	2.76919	2.03059	1.83765	6.81725	4.08571	3.57427	4.45e-10	7.97e-09	TC156376	Alternative oxidase	TC156376	40	4	52	18	306	149	254	78	281	53	236	81	365	84	226	20	TC156376	3.7709	1.39861	9.15462	5.67384	31.4504	50.2421	37.3359	29.9774	23.204	17.0563	25.4126	24.9218	23.4486	23.7051	23.6034	8.17635	TC156376	Alternative oxidase	TC156376
DE	3	TC169975	3.03104	2.40001	2.44129	8.17399	5.27807	5.43126	4.6e-10	8.21e-09	TC169975	Clavata 1-like protein	TC169975	17	0	17	0	100	43	81	31	87	32	76	20	161	36	70	11	TC169975	1.60263	0	2.99286	0	10.2779	14.4994	11.9063	11.9141	7.18415	10.2981	8.18373	6.15352	10.3431	10.1593	7.31078	4.49699	TC169975	Chromosome chr10 scaffold_138, whole genome shotgun sequence	TC169975
DE	3	TC154640	1.7922	0.683555	0.312945	3.46341	1.60609	1.24224	4.78e-10	8.49e-09	TC154640	Unknown	TC154640	94	17	28	22	277	73	156	51	134	47	87	34	109	39	81	24	TC154640	8.86161	5.9441	4.92941	6.93469	28.4698	24.6153	22.9307	19.6006	11.0652	15.1254	9.36822	10.461	7.00247	11.0059	8.45962	9.81162	TC154640	Chromosome chr16 scaffold_10, whole genome shotgun sequence	TC154640
DE	3	GT230375	3.30295	2.37529	0.702078	9.86929	5.18839	1.62685	5.75e-10	1.01e-08	GT230375	---NA---	GT230375	30	1	8	0	216	32	81	27	156	20	54	14	66	5	25	0	GT230375	2.82817	0.349653	1.4084	0	22.2003	10.7902	11.9063	10.3768	12.8819	6.43634	5.81476	4.30746	4.24003	1.41102	2.61099	0	GT230375	Chromosome undetermined scaffold_165, whole genome shotgun sequence	GT230375
DE	3	DR078269	2.59838	1.97918	1.20038	6.05607	3.9427	2.298	5.8e-10	1.02e-08	DR078269	---NA---	DR078269	24	7	14	3	111	39	76	46	119	15	60	47	76	25	42	11	DR078269	2.26254	2.44757	2.46471	0.945639	11.4085	13.1506	11.1714	17.679	9.82659	4.82726	6.46084	14.4608	4.88246	7.05508	4.38647	4.49699	DR078269		DR078269
DE	3	TC186863	2.95688	2.03703	1.84792	7.76441	4.10401	3.5998	6.49e-10	1.13e-08	TC186863	Alternative oxidase	TC186863	18	1	30	18	209	119	160	58	164	23	147	68	223	60	130	13	TC186863	1.6969	0.349653	5.28151	5.67384	21.4809	40.1262	23.5187	22.2909	13.5425	7.40179	15.8291	20.922	14.3262	16.9322	13.5772	5.31463	TC186863	Alternative oxidase	TC186863
DE	3	TC184845	2.16095	1.41239	0.827905	4.4721	2.66178	1.77511	6.53e-10	1.14e-08	TC184845	Duf246 domain-containing protein at1g04910-like	TC184845	107	12	26	33	367	122	197	71	328	61	148	62	207	46	102	46	TC184845	10.0871	4.19584	4.57731	10.402	37.72	41.1378	28.9574	27.2871	27.0851	19.6308	15.9367	19.0759	13.2983	12.9813	10.6529	18.8056	TC184845	Chromosome chr8 scaffold_23, whole genome shotgun sequence	TC184845
DE	3	TC196465	1.99262	0.936665	-0.0120695	3.9796	1.9141	1.0084	6.81e-10	1.18e-08	TC196465	Calmodulin	TC196465	28	21	29	15	133	58	111	78	125	30	93	27	85	20	55	6	TC196465	2.63963	7.34271	5.10546	4.7282	13.6696	19.5573	16.3161	29.9774	10.3221	9.65451	10.0143	8.30725	5.46064	5.64406	5.74419	2.45291	TC196465	Calmodulin 2	TC196465
DE	3	TC188683	2.00095	1.42042	-0.0287378	4.00264	2.67664	1.02012	7.08e-10	1.22e-08	TC188683	Dehydrin 1	TC188683	124	37	86	37	487	149	347	164	273	126	541	78	308	42	147	13	TC188683	11.6898	12.9372	15.1403	11.6629	50.0535	50.2421	51.0061	63.0293	22.5434	40.549	58.2553	23.9987	19.7868	11.8525	15.3526	5.31463	TC188683	Dehydrin 1	TC188683
DE	3	TC179808	2.33227	2.14932	1.16954	5.03597	4.4362	2.24939	7.48e-10	1.29e-08	TC179808	Qa-Snare, Sso1/Syntaxin1-Type, Syp12a-Group	TC179808	26	4	28	9	115	34	108	65	225	42	123	37	116	22	70	20	TC179808	2.45108	1.39861	4.92941	2.83692	11.8196	11.4646	15.8751	24.9811	18.5797	13.5163	13.2447	11.384	7.45217	6.20847	7.31078	8.17635	TC179808	Qa-SNARE, Sso1/Syntaxin1-type, SYP12A-group	TC179808
DE	3	TC180838	2.32736	1.8404	0.591455	5.01887	3.58109	1.50677	7.59e-10	1.31e-08	TC180838	Protein tify 6b-like	TC180838	49	22	78	9	423	124	205	108	456	97	272	49	186	45	117	28	TC180838	4.61935	7.69236	13.7319	2.83692	43.4756	41.8122	30.1333	41.5071	37.6548	31.2163	29.2892	15.0761	11.9492	12.6991	12.2194	11.4469	TC180838	Uncharacterized protein At3g17860.2	TC180838
DE	3	TC173729	2.30984	1.01909	0.781676	4.95828	2.02663	1.71913	8.69e-10	1.49e-08	TC173729	Phospholipid-translocating P-type ATPase, flippase family protein, expressed	TC173729	40	4	48	20	191	108	204	55	108	35	96	47	139	51	85	14	TC173729	3.7709	1.39861	8.45042	6.30426	19.6308	36.4171	29.9863	21.1379	8.91825	11.2636	10.3373	14.4608	8.92975	14.3924	8.87738	5.72345	TC173729	Phospholipid-translocating P-type ATPase, flippase family protein, expressed	TC173729
DE	3	TC181894	3.30567	2.90113	1.15487	9.88794	7.4701	2.22664	1.05e-09	1.78e-08	TC181894	Unknown	TC181894	8	1	21	0	142	26	112	44	206	27	117	16	77	2	41	6	TC181894	0.754179	0.349653	3.69706	0	14.5946	8.76708	16.4631	16.9103	17.0107	8.68906	12.5986	4.92282	4.9467	0.564406	4.28203	2.45291	TC181894	Isoform mod1.8 of Q86B87	TC181894
DE	3	TC184375	1.62713	-0.261335	-0.281915	3.08898	1.19859	1.21581	1.08e-09	1.82e-08	TC184375	Unknown	TC184375	157	26	120	22	451	112	345	98	234	21	110	28	202	41	126	22	TC184375	14.8008	9.09098	21.1261	6.93469	46.3534	37.7659	50.7121	37.6639	19.3229	6.75816	11.8449	8.61493	12.9771	11.5703	13.1594	8.99399	TC184375	Chromosome chr18 scaffold_59, whole genome shotgun sequence	TC184375
DE	3	TC160171	2.3977	1.45888	0.672371	5.26962	2.74895	1.59369	1.21e-09	2.05e-08	TC160171	Anamorsin homolog	TC160171	31	6	12	7	117	35	76	46	94	21	73	16	70	9	44	10	TC160171	2.92244	2.09792	2.11261	2.20649	12.0252	11.8018	11.1714	17.679	7.76218	6.75816	7.86069	4.92282	4.497	2.53983	4.59535	4.08818	TC160171	Chromosome chr1 scaffold_22, whole genome shotgun sequence	TC160171
DE	3	TC174495	1.62009	0.335517	-0.507235	3.07394	1.26183	1.42132	1.23e-09	2.07e-08	TC174495	Zinc finger protein	TC174495	69	31	66	29	246	62	163	133	166	42	76	52	150	26	50	14	TC174495	6.5048	10.8392	11.6193	9.14118	25.2837	20.9061	23.9596	51.1152	13.7077	13.5163	8.18373	15.9992	9.63642	7.33728	5.22199	5.72345	TC174495	Zinc finger protein	TC174495
DE	3	TC164415	2.60167	1.75029	1.39194	6.0699	3.36427	2.62431	1.35e-09	2.26e-08	TC164415	Upf0483 protein agap003155	TC164415	32	6	39	5	152	66	170	77	179	46	134	24	165	30	133	17	TC164415	3.01672	2.09792	6.86597	1.57607	15.6224	22.2549	24.9886	29.593	14.7812	14.8036	14.4292	7.38423	10.6001	8.46609	13.8905	6.9499	TC164415	At5g65400	TC164415
DE	3	TC198659	2.19569	0.916361	0.425598	4.5811	1.88735	1.34313	1.37e-09	2.29e-08	TC198659	Act domain-containing protein	TC198659	64	4	14	9	120	52	109	51	81	27	51	22	103	18	37	8	TC198659	6.03343	1.39861	2.46471	2.83692	12.3335	17.5342	16.0221	19.6006	6.68869	8.68906	5.49172	6.76887	6.61701	5.07966	3.86427	3.27054	TC198659	Chromosome chr1 scaffold_180, whole genome shotgun sequence	TC198659
DE	3	TC188548	2.30414	0.449493	0.493323	4.93873	1.36556	1.40768	1.38e-09	2.31e-08	TC188548	Protein phosphatase 2C-like	TC188548	28	8	30	6	131	58	77	62	69	18	39	10	59	9	54	20	TC188548	2.63963	2.79722	5.28151	1.89128	13.4641	19.5573	11.3184	23.8282	5.69777	5.79271	4.19955	3.07676	3.79033	2.53983	5.63975	8.17635	TC188548	Protein phosphatase 2C-like	TC188548
DE	3	TC164983	1.86502	1.06885	-0.107128	3.64272	2.09776	1.07708	1.4e-09	2.33e-08	TC164983	Transcription factor gte7-like	TC164983	49	17	29	14	181	51	79	74	157	36	76	38	98	11	58	7	TC164983	4.61935	5.9441	5.10546	4.41298	18.603	17.197	11.6123	28.4401	12.9645	11.5854	8.18373	11.6917	6.2958	3.10423	6.0575	2.86172	TC164983	Chromosome undetermined scaffold_388, whole genome shotgun sequence	TC164983
DE	3	TC184599	1.7027	0.252129	-0.296438	3.25509	1.19096	1.22811	1.43e-09	2.39e-08	TC184599	Alpha-1,6-xylosyltransferase	TC184599	84	25	50	22	322	73	212	52	172	23	118	17	119	13	107	10	TC184599	7.91888	8.74132	8.80252	6.93469	33.0949	24.6153	31.1622	19.9849	14.2031	7.40179	12.7063	5.23049	7.6449	3.66864	11.1751	4.08818	TC184599	Alpha-1,6-xylosyltransferase	TC184599
DE	3	TC169878	2.69934	1.57566	-0.0146556	6.49504	2.98072	1.01021	1.69e-09	2.79e-08	TC169878	Non-cyanogenic beta-glucosidase precursor	TC169878	15	2	17	11	100	41	51	71	111	9	69	24	24	6	22	10	TC169878	1.41409	0.699306	2.99286	3.46734	10.2779	13.825	7.49657	27.2871	9.16598	2.89635	7.42997	7.38423	1.54183	1.69322	2.29767	4.08818	TC169878	Non-cyanogenic beta-glucosidase	TC169878
DE	3	TC188999	1.61371	0.324629	-0.160945	3.06039	1.25234	1.11802	1.7e-09	2.8e-08	TC188999	Unknown	TC188999	195	24	81	39	394	133	322	102	309	44	170	41	190	45	133	31	TC188999	18.3831	8.39167	14.2601	12.2933	40.495	44.847	47.3313	39.2012	25.5161	14.16	18.3057	12.6147	12.2061	12.6991	13.8905	12.6733	TC188999	AN110	TC188999
DE	3	TC156046	1.23337	-0.0893733	-0.811342	2.35116	1.06391	1.75484	1.74e-09	2.87e-08	TC156046	Zinc finger	TC156046	153	33	75	44	277	83	173	124	188	40	112	39	117	12	116	20	TC156046	14.4237	11.5385	13.2038	13.8694	28.4698	27.9872	25.4296	47.6563	15.5244	12.8727	12.0602	11.9994	7.51641	3.38644	12.115	8.17635	TC156046	Chromosome chr8 scaffold_106, whole genome shotgun sequence	TC156046
DE	3	TC176752	1.99783	0.137154	0.576268	3.99398	1.09973	1.49099	1.76e-09	2.89e-08	TC176752	Pinus taeda anonymous locus 0_13987_02 genomic sequence	TC176752	73	5	45	15	176	80	154	68	77	21	46	28	145	33	44	33	TC176752	6.88189	1.74826	7.92227	4.7282	18.0891	26.9756	22.6367	26.1341	6.35838	6.75816	4.95331	8.61493	9.31521	9.3127	4.59535	13.491	TC176752	Predicted protein	TC176752
DE	3	TC184223	4.69839	4.12758	2.69825	25.9631	17.4793	6.49015	1.91e-09	3.12e-08	TC184223	DNA-damage-inducible transcript 4-like protein	TC184223	0	0	8	0	47	22	119	40	77	32	86	16	57	8	46	0	TC184223	0	0	1.4084	0	4.83062	7.41829	17.492	15.373	6.35838	10.2981	9.26054	4.92282	3.66184	2.25762	4.80423	0	TC184223	DNA-damage-inducible transcript 4-like protein	TC184223
DE	3	TC180340	1.64925	0.604159	-0.294497	3.1367	1.52009	1.22646	2.01e-09	3.27e-08	TC180340	Unknown	TC180340	272	43	91	76	554	258	348	171	462	74	227	139	341	75	160	21	TC180340	25.6421	15.0351	16.0206	23.9562	56.9397	86.9964	51.1531	65.7196	38.1503	23.8145	24.4435	42.767	21.9068	21.1652	16.7104	8.58517	TC180340	Chromosome chr11 scaffold_14, whole genome shotgun sequence	TC180340
DE	3	BG832530	2.25027	1.49122	0.605217	4.75773	2.81127	1.52121	2.08e-09	3.37e-08	BG832530	Respiratory burst oxidase protein 1	BG832530	23	18	43	11	149	95	142	76	182	45	116	53	138	39	69	10	BG832530	2.16827	6.29375	7.57017	3.46734	15.3141	32.0335	20.8728	29.2087	15.0289	14.4818	12.491	16.3068	8.86551	11.0059	7.20634	4.08818	BG832530	Chromosome chr14 scaffold_27, whole genome shotgun sequence	BG832530
DE	3	TC176419	2.49704	1.53496	1.41568	5.64528	2.89781	2.66785	2.14e-09	3.46e-08	TC176419	Prephenate dehydratase	TC176419	39	5	18	2	161	40	105	37	124	16	81	21	104	24	96	12	TC176419	3.67662	1.74826	3.16891	0.630426	16.5475	13.4878	15.4341	14.22	10.2395	5.14907	8.72214	6.4612	6.68125	6.77287	10.0262	4.90581	TC176419	Prephenate dehydratase	TC176419
DE	3	TC165017	2.18862	1.3419	-0.0154957	4.55869	2.53484	1.0108	2.65e-09	4.24e-08	TC165017	Unknown	TC165017	180	55	197	27	945	248	595	311	985	86	560	167	326	69	332	26	TC165017	16.969	19.2309	34.6819	8.51075	97.1263	83.6244	87.46	119.525	81.3378	27.6763	60.3012	51.3819	20.9432	19.472	34.674	10.6293	TC165017		TC165017
DE	3	TC171827	2.36618	1.32222	0.889429	5.15575	2.50051	1.85244	2.76e-09	4.4e-08	TC171827	Scarecrow-Like Transcription Factor Pat1-Like	TC171827	245	92	159	67	1162	377	851	480	624	253	607	255	760	201	539	108	TC171827	23.0967	32.1681	27.992	21.1193	119.429	127.123	125.09	184.476	51.5277	81.4197	65.3622	78.4574	48.8246	56.7228	56.293	44.1523	TC171827	Chromosome chr12 scaffold_47, whole genome shotgun sequence	TC171827
DE	3	TC166115	2.36062	1.30356	-0.218671	5.13593	2.46837	1.16366	3.3e-09	5.22e-08	TC166115	Pinus taeda anonymous locus cl104contig2_02 genomic sequence	TC166115	42	5	31	5	147	37	99	80	106	50	52	18	25	5	46	12	TC166115	3.95944	1.74826	5.45756	1.57607	15.1085	12.4762	14.5522	30.746	8.7531	16.0909	5.5994	5.53817	1.60607	1.41102	4.80423	4.90581	TC166115	Chromosome chr5 scaffold_2, whole genome shotgun sequence	TC166115
DE	3	TC175432	1.90359	0.847641	0.4961	3.74144	1.79956	1.4104	4.24e-09	6.56e-08	TC175432	Probable rhamnose biosynthetic enzyme 1-like	TC175432	351	69	76	69	741	277	525	273	490	142	375	151	515	126	340	78	TC175432	33.0896	24.1261	13.3798	21.7497	76.1594	93.4031	77.1706	104.921	40.4624	45.698	40.3803	46.4591	33.0851	35.5576	35.5095	31.8878	TC175432	Chromosome chr19 scaffold_4, whole genome shotgun sequence	TC175432
DE	3	TC170328	1.40492	0.236958	-0.413317	2.64803	1.17851	1.33174	4.25e-09	6.56e-08	TC170328	Protein binding	TC170328	205	75	178	85	649	209	394	235	348	99	298	122	356	73	206	43	TC170328	19.3258	26.224	31.337	26.7931	66.7037	70.4738	57.9147	90.3164	28.7366	31.8599	32.0888	37.5365	22.8704	20.6008	21.5146	17.5792	TC170328	F3F9.22	TC170328
DE	3	TC183197	1.96731	1.38138	0.204796	3.91039	2.60517	1.15252	5.22e-09	7.94e-08	TC183197	Trehalose-6-phosphate synthase	TC183197	71	36	54	15	215	118	168	130	246	87	216	67	171	19	98	35	TC183197	6.69334	12.5875	9.50673	4.7282	22.0975	39.789	24.6946	49.9623	20.3138	27.9981	23.259	20.6143	10.9855	5.36186	10.2351	14.3086	TC183197	Trehalose-6-phosphate synthase	TC183197
DE	3	TC178542	1.89693	1.10755	0.352464	3.7242	2.15479	1.27674	6.07e-09	9.19e-08	TC178542	Ethylene-responsive transcription factor 3	TC178542	162	23	129	36	561	184	371	144	405	117	273	115	293	76	211	45	TC178542	15.2721	8.04202	22.7105	11.3477	57.6591	62.0439	54.5339	55.3428	33.4434	37.6526	29.3968	35.3827	18.8232	21.4474	22.0368	18.3968	TC178542	Ethylene-responsive transcription factor 3	TC178542
DE	3	TC183318	1.52393	1.01764	-0.182713	2.87572	2.0246	1.13502	7.5e-09	1.12e-07	TC183318	Protein phosphatase-2C	TC183318	57	13	26	12	140	34	104	36	113	27	104	34	82	15	38	8	TC183318	5.37353	4.54549	4.57731	3.78256	14.3891	11.4646	15.2871	13.8357	9.33113	8.68906	11.1988	10.461	5.26791	4.23305	3.96871	3.27054	TC183318	Protein phosphatase-2C	TC183318
DE	3	TC160525	1.8126	1.0185	0.196833	3.51275	2.02581	1.14618	9.02e-09	1.33e-07	TC160525	DNA-binding bromodomain-containing protein	TC160525	139	40	74	32	410	137	210	167	300	114	210	78	204	75	119	38	TC160525	13.1039	13.9861	13.0277	10.0868	42.1395	46.1957	30.8682	64.1823	24.7729	36.6872	22.6129	23.9987	13.1055	21.1652	12.4283	15.5351	TC160525	Predicted protein	TC160525
DE	3	TC171029	2.16531	0.940101	0.827325	4.48564	1.91866	1.77439	9.06e-09	1.34e-07	TC171029	DNA binding	TC171029	38	6	17	12	126	55	100	34	118	12	50	19	107	22	42	16	TC171029	3.58235	2.09792	2.99286	3.78256	12.9502	18.5457	14.6992	13.0671	9.74402	3.86181	5.38404	5.84585	6.87398	6.20847	4.38647	6.54108	TC171029	Predicted protein	TC171029
DE	3	TC168683	1.49055	0.268109	-0.19969	2.80997	1.20423	1.14845	9.23e-09	1.36e-07	TC168683	Unknown	TC168683	215	35	84	41	416	138	326	103	321	48	189	45	233	45	150	30	TC168683	20.2686	12.2379	14.7882	12.9237	42.7561	46.5329	47.9193	39.5855	26.507	15.4472	20.3517	13.8454	14.9686	12.6991	15.666	12.2645	TC168683	AN110	TC168683
DE	3	TC188743	3.29492	3.10468	2.20994	9.81451	8.60206	4.62658	9.52e-09	1.4e-07	TC188743	Gibberellin 2-oxidase 1	TC188743	4	2	10	2	76	22	70	28	104	34	68	18	59	13	70	5	TC188743	0.37709	0.699306	1.7605	0.630426	7.81122	7.41829	10.2894	10.7611	8.58795	10.9418	7.32229	5.53817	3.79033	3.66864	7.31078	2.04409	TC188743	Gibberellin 2-oxidase 1	TC188743
DE	3	TC191966	2.42295	1.55389	1.32392	5.36265	2.93607	2.50345	9.81e-09	1.43e-07	TC191966	Prephenate dehydratase	TC191966	62	4	17	5	166	49	133	50	176	18	103	26	131	19	109	22	TC191966	5.84489	1.39861	2.99286	1.57607	17.0613	16.5226	19.5499	19.2163	14.5334	5.79271	11.0911	7.99958	8.41581	5.36186	11.3839	8.99399	TC191966	Prephenate dehydratase	TC191966
DE	3	DR049156	1.68196	0.47163	-0.0397869	3.20863	1.38667	1.02796	1.01e-08	1.47e-07	DR049156	Pinus taeda anonymous locus cl1455contig1_03 genomic sequence	DR049156	56	13	41	14	177	46	108	62	93	21	93	24	104	14	61	12	DR049156	5.27926	4.54549	7.21807	4.41298	18.1919	15.511	15.8751	23.8282	7.67961	6.75816	10.0143	7.38423	6.68125	3.95084	6.37082	4.90581	DR049156	COG0583: Transcriptional regulator	DR049156
DE	3	FR730949	1.58656	0.84797	-0.322252	3.00333	1.79997	1.25028	1.04e-08	1.51e-07	FR730949	Beta-amylase	FR730949	48	13	41	7	161	46	98	35	113	31	89	25	54	16	43	10	FR730949	4.52508	4.54549	7.21807	2.20649	16.5475	15.511	14.4052	13.4514	9.33113	9.97633	9.58358	7.6919	3.46911	4.51525	4.49091	4.08818	FR730949	Beta-amylase	FR730949
DE	3	TC156492	1.58503	0.749702	-0.335463	3.00014	1.68145	1.26178	1.09e-08	1.58e-07	TC156492	e3 Ubiquitin-protein ligase rglg2	TC156492	99	32	111	44	391	142	202	138	373	63	185	86	227	38	90	27	TC156492	9.33297	11.1889	19.5416	13.8694	40.1867	47.8817	29.6923	53.0369	30.801	20.2745	19.9209	26.4601	14.5831	10.7237	9.39958	11.0381	TC156492	Chromosome chr14 scaffold_21, whole genome shotgun sequence	TC156492
DE	3	TC194944	2.02232	1.51382	-0.0146868	4.06235	2.85566	1.01023	1.16e-08	1.67e-07	TC194944	Rubber elongation factor	TC194944	117	11	47	37	407	84	364	59	591	40	242	54	184	26	114	11	TC194944	11.0299	3.84618	8.27437	11.6629	41.8311	28.3244	53.505	22.6752	48.8027	12.8727	26.0587	16.6145	11.8207	7.33728	11.9061	4.49699	TC194944	Chromosome chr7 scaffold_42, whole genome shotgun sequence	TC194944
DE	3	DR745157	1.89944	0.850768	0.278616	3.73068	1.80346	1.21303	1.35e-08	1.93e-07	DR745157	---NA---	DR745157	45	11	21	8	129	48	81	41	69	25	60	27	82	24	31	9	DR745157	4.24226	3.84618	3.69706	2.5217	13.2585	16.1854	11.9063	15.7573	5.69777	8.04543	6.46084	8.30725	5.26791	6.77287	3.23763	3.67936	DR745157		DR745157
DE	3	TC189832	1.50103	0.454839	-0.210522	2.83045	1.37063	1.15711	1.35e-08	1.93e-07	TC189832	Wd40 repeat-containing protein smu1	TC189832	254	65	122	72	509	253	358	198	482	73	276	124	357	86	188	39	TC189832	23.9452	22.7274	21.4782	22.6953	52.3146	85.3104	52.623	76.0964	39.8018	23.4927	29.7199	38.1518	22.9347	24.2695	19.6347	15.9439	TC189832	Chromosome chr17 scaffold_12, whole genome shotgun sequence	TC189832
DE	3	TC167188	2.17145	1.0001	0.0713013	4.50475	2.00013	1.05066	1.37e-08	1.95e-07	TC167188	Cytokine-induced anti-apoptosis inhibitor fe-s biogenesis	TC167188	33	7	20	6	108	32	75	54	89	19	53	15	45	6	33	12	TC167188	3.11099	2.44757	3.52101	1.89128	11.1002	10.7902	11.0244	20.7536	7.3493	6.11453	5.70708	4.61514	2.89093	1.69322	3.44651	4.90581	TC167188	AT5g18400/F20L16_120	TC167188
DE	3	TC189045	3.62321	1.91097	1.75715	12.3224	3.76061	3.3803	1.54e-08	2.19e-07	TC189045	Unknown	TC189045	4	2	21	0	191	47	136	34	98	9	74	5	79	7	89	5	TC189045	0.37709	0.699306	3.69706	0	19.6308	15.8482	19.9909	13.0671	8.09249	2.89635	7.96837	1.53838	5.07518	1.97542	9.29514	2.04409	TC189045	At4g21340	TC189045
DE	3	TC161283	1.51812	1.04705	-0.0793319	2.86418	2.0663	1.05653	1.58e-08	2.24e-07	TC161283	Chloroplast bromodomain-containing protein	TC161283	125	39	63	33	355	116	171	99	247	112	203	79	169	46	107	30	TC161283	11.7841	13.6365	11.0912	10.402	36.4866	39.1146	25.1356	38.0482	20.3964	36.0435	21.8592	24.3064	10.857	12.9813	11.1751	12.2645	TC161283	Chloroplast bromodomain-containing protein	TC161283
DE	3	BG318155	2.07834	0.854081	0.433288	4.22321	1.80761	1.35031	1.68e-08	2.38e-07	BG318155	ARF/SAR superfamily protein	BG318155	60	7	60	14	254	74	195	71	175	34	130	21	155	21	121	13	BG318155	5.65634	2.44757	10.563	4.41298	26.1059	24.9524	28.6634	27.2871	14.4509	10.9418	13.9985	6.4612	9.95764	5.92626	12.6372	5.31463	BG318155	ARF/SAR superfamily protein	BG318155
DE	3	TC188948	1.88472	0.621403	0.675846	3.69281	1.53837	1.59753	1.71e-08	2.4e-07	TC188948	Enoyl ACP reductase	TC188948	139	41	83	42	363	169	279	200	240	76	199	80	305	92	198	70	TC188948	13.1039	14.3358	14.6122	13.239	37.3089	56.986	41.0107	76.865	19.8183	24.4581	21.4285	24.6141	19.5941	25.9627	20.6791	28.6172	TC188948	Enoyl-ACP reductase precursor	TC188948
DE	3	TC186712	1.828	0.407098	0.736014	3.55045	1.32602	1.66557	1.73e-08	2.43e-07	TC186712	Serine-threonine protein plant-	TC186712	75	24	60	20	219	119	165	91	149	18	144	37	201	52	155	35	TC186712	7.07043	8.39167	10.563	6.30426	22.5086	40.1262	24.2536	34.9736	12.3039	5.79271	15.506	11.384	12.9128	14.6746	16.1882	14.3086	TC186712	Chromosome chr4 scaffold_32, whole genome shotgun sequence	TC186712
DE	3	EC428669	3.09801	2.39388	2.51077	8.56239	5.25568	5.69925	1.76e-08	2.47e-07	EC428669	Clavata 1-like protein	EC428669	22	2	6	0	66	47	66	24	57	23	69	20	97	41	47	14	EC428669	2.07399	0.699306	1.0563	0	6.78343	15.8482	9.70145	9.2238	4.70685	7.40179	7.42997	6.15352	6.23155	11.5703	4.90867	5.72345	EC428669	Chromosome chr18 scaffold_1, whole genome shotgun sequence	EC428669
DE	3	TC173534	2.07074	1.30411	0.969038	4.20103	2.46932	1.95754	1.79e-08	2.5e-07	TC173534	Hypoxia-Responsive Family Protein	TC173534	99	18	43	15	212	92	199	113	268	43	163	69	271	62	157	18	TC173534	9.33297	6.29375	7.57017	4.7282	21.7892	31.022	29.2513	43.4287	22.1305	13.8381	17.552	21.2296	17.4098	17.4966	16.397	7.35872	TC173534	Hypoxia-responsive family protein	TC173534
DE	3	TC193190	1.78293	0.691883	-0.307127	3.44123	1.61539	1.23724	1.9e-08	2.66e-07	TC193190	Amino acid binding	TC193190	75	9	23	8	147	52	86	47	66	44	47	21	64	15	35	7	TC193190	7.07043	3.14688	4.04916	2.5217	15.1085	17.5342	12.6413	18.0633	5.45004	14.16	5.06099	6.4612	4.11154	4.23305	3.65539	2.86172	TC193190	Chromosome chr1 scaffold_180, whole genome shotgun sequence	TC193190
DE	3	TC185663	1.89771	1.42408	0.777813	3.72621	2.68344	1.71453	2.66e-08	3.65e-07	TC185663	Trehalose-6-phosphate synthase	TC185663	114	35	55	22	291	129	195	135	339	84	250	100	228	67	167	54	TC185663	10.7471	12.2379	9.68278	6.93469	29.9087	43.4982	28.6634	51.8839	27.9934	27.0326	26.9202	30.7676	14.6474	18.9076	17.4414	22.0762	TC185663	Trehalose-6-phosphate synthase	TC185663
DE	3	TC159840	2.11488	1.79055	1.26184	4.33154	3.45947	2.39801	2.78e-08	3.81e-07	TC159840	Spermidine synthase	TC159840	84	27	99	23	335	178	284	155	428	138	380	124	385	94	310	66	TC159840	7.91888	9.44063	17.429	7.2499	34.431	60.0207	41.7456	59.5704	35.3427	44.4108	40.9187	38.1518	24.7335	26.5271	32.3763	26.982	TC159840	Spermidine synthase	TC159840
DE	3	TC171028	1.10966	0.353892	-0.776558	2.15795	1.278	1.71304	3.02e-08	4.11e-07	TC171028	Calmodulin	TC171028	293	97	80	102	619	193	341	143	495	106	287	115	289	62	156	29	TC171028	27.6218	33.9163	14.084	32.1517	63.6203	65.0787	50.1241	54.9585	40.8753	34.1126	30.9044	35.3827	18.5662	17.4966	16.2926	11.8557	TC171028	Calmodulin	TC171028
DE	3	TC161452	2.02986	0.97679	0.930105	4.08367	1.96808	1.90542	3.06e-08	4.17e-07	TC161452	Unknown	TC161452	79	22	54	20	313	112	232	75	228	57	160	33	321	57	182	15	TC161452	7.44752	7.69236	9.50673	6.30426	32.1699	37.7659	34.1021	28.8244	18.8274	18.3436	17.2289	10.1533	20.6219	16.0856	19.008	6.13227	TC161452	Predicted protein	TC161452
DE	3	TC190609	2.32154	1.64595	1.01395	4.99865	3.12954	2.01943	3.43e-08	4.64e-07	TC190609	Unknown	TC190609	25	3	21	6	119	40	73	36	152	19	61	19	72	22	52	11	TC190609	2.35681	1.04896	3.69706	1.89128	12.2307	13.4878	10.7304	13.8357	12.5516	6.11453	6.56852	5.84585	4.62548	6.20847	5.43087	4.49699	TC190609	Predicted protein	TC190609
DE	3	TC174107	2.22307	1.86472	1.43735	4.66887	3.64197	2.70823	3.46e-08	4.68e-07	TC174107	Probable serine threonine-protein kinase wnk11-like	TC174107	80	25	71	19	248	114	290	171	411	124	287	105	441	94	299	38	TC174107	7.54179	8.74132	12.4996	5.98905	25.4892	38.4403	42.6276	65.7196	33.9389	39.9053	30.9044	32.306	28.3311	26.5271	31.2275	15.5351	TC174107	Chromosome chr19 scaffold_4, whole genome shotgun sequence	TC174107
DE	3	FE520000	1.73951	0.818557	0.404552	3.33922	1.76364	1.32368	3.75e-08	5.02e-07	FE520000	Probable pectin methyltransferase qua2-like isoform 1	FE520000	84	17	51	19	249	82	133	78	125	58	105	52	171	42	101	19	FE520000	7.91888	5.9441	8.97857	5.98905	25.592	27.65	19.5499	29.9774	10.3221	18.6654	11.3065	15.9992	10.9855	11.8525	10.5484	7.76754	FE520000	Chromosome chr18 scaffold_1, whole genome shotgun sequence	FE520000
DE	3	TC171841	2.75208	2.17627	1.50232	6.73686	4.51984	2.83299	4.27e-08	5.67e-07	TC171841	Upf0483 protein agap003155	TC171841	13	2	24	1	91	35	100	40	107	30	95	19	86	15	78	8	TC171841	1.22554	0.699306	4.22521	0.315213	9.35291	11.8018	14.6992	15.373	8.83568	9.65451	10.2297	5.84585	5.52488	4.23305	8.1463	3.27054	TC171841	Chromosome chr18 scaffold_1, whole genome shotgun sequence	TC171841
DE	3	TC177726	2.59365	1.6816	0.804662	6.03625	3.20784	1.74674	4.28e-08	5.68e-07	TC177726	Allene oxide synthase	TC177726	48	6	47	4	303	45	213	81	226	33	204	23	154	14	127	10	TC177726	4.52508	2.09792	8.27437	1.26085	31.1421	15.1738	31.3092	31.1303	18.6623	10.62	21.9669	7.07655	9.8934	3.95084	13.2638	4.08818	TC177726	Chromosome chr18 scaffold_1, whole genome shotgun sequence	TC177726
DE	3	TC156005	2.71773	2.19758	1.0544	6.57839	4.58709	2.07685	4.39e-08	5.81e-07	TC156005	Arginine decarboxylase	TC156005	22	4	20	0	145	38	103	26	157	24	96	20	71	16	67	0	TC156005	2.07399	1.39861	3.52101	0	14.903	12.8134	15.1401	9.99245	12.9645	7.72361	10.3373	6.15352	4.56124	4.51525	6.99746	0	TC156005	Arginine decarboxylase	TC156005
DE	3	TC175389	3.68525	2.98242	1.77628	12.8639	7.90312	3.42543	4.65e-08	6.13e-07	TC175389	Predicted protein	TC175389	2	3	10	0	88	29	109	17	116	18	68	9	42	21	19	2	TC175389	0.188545	1.04896	1.7605	0	9.04457	9.77866	16.0221	6.53353	9.57886	5.79271	7.32229	2.76908	2.6982	5.92626	1.98435	0.817635	TC175389	Chromosome chr4 scaffold_6, whole genome shotgun sequence	TC175389
DE	3	TC171701	1.7366	0.682296	-0.299166	3.33249	1.60469	1.23043	4.8e-08	6.32e-07	TC171701	Senescence-associated protein	TC171701	576	91	215	124	1375	462	820	371	1140	157	576	224	749	102	381	54	TC171701	54.3009	31.8184	37.8509	39.0864	141.321	155.784	120.533	142.585	94.1371	50.5253	62.0241	68.9194	48.1179	28.7847	39.7915	22.0762	TC171701	Chromosome chr11 scaffold_14, whole genome shotgun sequence	TC171701
DE	3	TC175643	1.96101	1.48589	0.930473	3.89333	2.80091	1.9059	4.86e-08	6.38e-07	TC175643	---NA---	TC175643	45	10	20	6	110	41	94	44	122	29	112	28	112	23	64	18	TC175643	4.24226	3.49653	3.52101	1.89128	11.3057	13.825	13.8172	16.9103	10.0743	9.3327	12.0602	8.61493	7.1952	6.49067	6.68414	7.35872	TC175643		TC175643
DE	3	TC176673	1.36991	0.0881742	-0.720118	2.58455	1.06302	1.64732	4.94e-08	6.47e-07	TC176673	proline dehydrogenase 2	TC176673	85	6	59	33	235	70	109	55	140	21	81	26	111	11	38	14	TC176673	8.01316	2.09792	10.387	10.402	24.1531	23.6037	16.0221	21.1379	11.5607	6.75816	8.72214	7.99958	7.13095	3.10423	3.96871	5.72345	TC176673	Predicted protein	TC176673
DE	3	AW290717	1.56736	0.843431	-0.165097	2.96362	1.79431	1.12124	4.94e-08	6.47e-07	AW290717	Polyubiquitin	AW290717	106	32	58	49	282	113	211	114	369	56	188	58	207	30	142	13	AW290717	9.99288	11.1889	10.2109	15.4454	28.9837	38.1031	31.0152	43.8131	30.4707	18.0218	20.244	17.8452	13.2983	8.46609	14.8304	5.31463	AW290717	Polyubiquitin	AW290717
DE	3	TC155868	1.60432	1.3187	0.228615	3.04053	2.49442	1.17171	5.25e-08	6.87e-07	TC155868	Duf246 domain-containing protein at1g04910	TC155868	63	10	34	13	173	45	125	31	179	48	92	45	105	24	46	18	TC155868	5.93916	3.49653	5.98572	4.09777	17.7808	15.1738	18.374	11.9141	14.7812	15.4472	9.90662	13.8454	6.7455	6.77287	4.80423	7.35872	TC155868	Chromosome chr8 scaffold_23, whole genome shotgun sequence	TC155868
DE	3	TC154820	2.0659	0.509901	-0.31599	4.18695	1.42395	1.24487	5.4e-08	7.05e-07	TC154820	Disease resistance associated protein	TC154820	20	9	40	2	188	37	102	30	57	14	50	19	47	15	27	3	TC154820	1.88545	3.14688	7.04202	0.630426	19.3225	12.4762	14.9931	11.5298	4.70685	4.50544	5.38404	5.84585	3.01941	4.23305	2.81987	1.22645	TC154820	Disease resistance associated protein	TC154820
DE	3	TC185848	1.05062	-0.14057	-0.816221	2.07142	1.10234	1.76079	5.43e-08	7.08e-07	TC185848	Histone H3	TC185848	96	19	52	43	154	74	116	65	100	19	99	37	85	19	68	11	TC185848	9.05015	6.64341	9.15462	13.5542	15.828	24.9524	17.051	24.9811	8.25764	6.11453	10.6604	11.384	5.46064	5.36186	7.1019	4.49699	TC185848	Histone H3	TC185848
DE	3	TC168162	2.72651	1.36786	0.369766	6.61851	2.58087	1.29214	5.62e-08	7.29e-07	TC168162	Ethylene-responsive element binding factor 4	TC168162	24	2	13	2	125	29	77	28	87	10	45	6	37	5	32	3	TC168162	2.26254	0.699306	2.28866	0.630426	12.8474	9.77866	11.3184	10.7611	7.18415	3.21817	4.84563	1.84606	2.37698	1.41102	3.34207	1.22645	TC168162	Predicted protein	TC168162
DE	3	TC169313	2.61223	1.65119	1.58224	6.11447	3.14093	2.99435	6.08e-08	7.88e-07	TC169313	Pectate lyase 1	TC169313	17	10	25	5	153	66	112	44	175	22	97	13	229	23	68	15	TC169313	1.60263	3.49653	4.40126	1.57607	15.7252	22.2549	16.4631	16.9103	14.4509	7.07998	10.445	3.99979	14.7116	6.49067	7.1019	6.13227	TC169313	Pectate lyase 1	TC169313
DE	3	TC162276	1.54948	0.729395	0.035569	2.92711	1.65794	1.02496	6.23e-08	8.04e-07	TC162276	---NA---	TC162276	161	44	58	28	343	133	214	101	250	74	156	85	213	61	124	24	TC162276	15.1779	15.3847	10.2109	8.82597	35.2533	44.847	31.4562	38.8168	20.6441	23.8145	16.7982	26.1525	13.6837	17.2144	12.9505	9.81162	TC162276		TC162276
DE	3	TC193000	1.60464	0.152099	-0.418528	3.0412	1.11118	1.33656	6.24e-08	8.05e-07	TC193000	Calcium dependent protein kinase 14	TC193000	61	9	28	15	117	41	67	65	85	17	41	17	51	21	39	4	TC193000	5.75062	3.14688	4.92941	4.7282	12.0252	13.825	9.84844	24.9811	7.01899	5.47089	4.41491	5.23049	3.27638	5.92626	4.07315	1.63527	TC193000	Chromosome chr8 scaffold_34, whole genome shotgun sequence	TC193000
DE	3	CD027377	1.55899	0.825717	-0.168596	2.94648	1.77242	1.12396	7.12e-08	9.09e-07	CD027377	Polyubiquitin	CD027377	105	32	58	49	276	112	210	114	369	52	188	58	206	30	141	13	CD027377	9.8986	11.1889	10.2109	15.4454	28.3671	37.7659	30.8682	43.8131	30.4707	16.7345	20.244	17.8452	13.234	8.46609	14.726	5.31463	CD027377	Polyubiquitin	CD027377
DE	3	TC162923	1.53576	0.262335	-0.326594	2.89941	1.19942	1.25405	7.25e-08	9.24e-07	TC162923	Hypothetical protein mtr_1g056180	TC162923	124	25	96	49	302	100	183	179	220	68	116	50	173	54	106	19	TC162923	11.6898	8.74132	16.9008	15.4454	31.0393	33.7195	26.8995	68.7942	18.1668	21.8836	12.491	15.3838	11.114	15.239	11.0706	7.76754	TC162923	Chromosome chr8 scaffold_41, whole genome shotgun sequence	TC162923
DE	3	TC160524	1.39106	0.418943	-0.47003	2.62272	1.33695	1.38514	7.62e-08	9.66e-07	TC160524	Glucokinase	TC160524	74	24	47	18	181	70	153	40	148	33	98	25	53	31	39	20	TC160524	6.97616	8.39167	8.27437	5.67384	18.603	23.6037	22.4897	15.373	12.2213	10.62	10.5527	7.6919	3.40487	8.7483	4.07315	8.17635	TC160524	Glucokinase	TC160524
DE	3	TC171609	3.00841	2.16639	1.2081	8.04675	4.48897	2.31034	7.77e-08	9.83e-07	TC171609	Glucan endo-1,3-beta-glucosidase 11-like isoform x1	TC171609	9	2	10	4	103	16	99	21	91	17	56	9	57	8	24	7	TC171609	0.848452	0.699306	1.7605	1.26085	10.5863	5.39512	14.5522	8.07083	7.51445	5.47089	6.03012	2.76908	3.66184	2.25762	2.50655	2.86172	TC171609	glycosyl hydrolase family 17 protein	TC171609
DE	3	DR014063	1.76399	0.71026	0.260445	3.39636	1.6361	1.19785	8.06e-08	1.01e-06	DR014063	---NA---	DR014063	46	8	22	17	156	44	79	40	88	17	80	21	57	26	51	13	DR014063	4.33653	2.79722	3.87311	5.35862	16.0336	14.8366	11.6123	15.373	7.26672	5.47089	8.61446	6.4612	3.66184	7.33728	5.32643	5.31463	DR014063		DR014063
DE	3	TC178243	1.73662	0.934702	0.392426	3.33254	1.9115	1.3126	8.6e-08	1.08e-06	TC178243	Probable cellulose synthase a catalytic subunit 3	TC178243	77	22	29	17	278	68	109	50	205	28	98	46	117	27	82	30	TC178243	7.25898	7.69236	5.10546	5.35862	28.5726	22.9293	16.0221	19.2163	16.9282	9.01088	10.5527	14.1531	7.51641	7.61948	8.56406	12.2645	TC178243	Chromosome chr3 scaffold_8, whole genome shotgun sequence	TC178243
DE	3	TC196686	3.46474	1.91421	1.80129	11.0405	3.76908	3.48532	9.12e-08	1.14e-06	TC196686	Nonspecific lipid-transfer protein precursor	TC196686	10	4	10	0	139	27	85	36	99	3	27	16	85	24	27	2	TC196686	0.942724	1.39861	1.7605	0	14.2863	9.10427	12.4943	13.8357	8.17506	0.965451	2.90738	4.92282	5.46064	6.77287	2.81987	0.817635	TC196686	Nonspecific lipid-transfer protein precursor	TC196686
DE	3	DR388029	1.04796	0.0111895	-1.1031	2.0676	1.00779	2.14816	1.06e-07	1.31e-06	DR388029	Zinc finger	DR388029	74	16	39	26	135	35	81	57	107	22	58	23	53	3	43	11	DR388029	6.97616	5.59445	6.86597	8.19554	13.8752	11.8018	11.9063	21.9065	8.83568	7.07998	6.24548	7.07655	3.40487	0.846609	4.49091	4.49699	DR388029	Chromosome chr6 scaffold_25, whole genome shotgun sequence	DR388029
DE	3	TC157040	1.60125	0.347899	-0.0907713	3.03406	1.27271	1.06494	1.12e-07	1.37e-06	TC157040	Unknown	TC157040	262	32	109	43	534	162	443	115	408	52	250	49	271	50	216	36	TC157040	24.6994	11.1889	19.1895	13.5542	54.8841	54.6256	65.1173	44.1974	33.6912	16.7345	26.9202	15.0761	17.4098	14.1102	22.559	14.7174	TC157040	Predicted protein	TC157040
DE	3	TC198132	1.44199	0.317374	-0.18031	2.71696	1.24606	1.13313	1.13e-07	1.38e-06	TC198132	Cellulose synthase 6f	TC198132	170	56	59	38	358	152	170	126	234	56	151	71	182	63	108	33	TC198132	16.0263	19.5806	10.387	11.9781	36.795	51.2537	24.9886	48.425	19.3229	18.0218	16.2598	21.845	11.6922	17.7788	11.2795	13.491	TC198132	Chromosome chr3 scaffold_8, whole genome shotgun sequence	TC198132
DE	3	TC168687	2.5463	1.47368	0.427283	5.84135	2.7773	1.3447	1.17e-07	1.43e-06	TC168687	Beta-1,3-glucanase-like protein	TC168687	14	7	30	2	102	42	174	31	141	9	86	18	88	13	23	6	TC168687	1.31981	2.44757	5.28151	0.630426	10.4835	14.1622	25.5765	11.9141	11.6433	2.89635	9.26054	5.53817	5.65337	3.66864	2.40211	2.45291	TC168687	Beta-1,3-glucanase-like protein	TC168687
DE	3	TC174211	1.91226	1.08131	0.661475	3.76397	2.11595	1.5817	1.25e-07	1.52e-06	TC174211	Transcription factor as1	TC174211	30	14	30	9	154	43	114	37	110	23	94	27	99	19	84	13	TC174211	2.82817	4.89514	5.28151	2.83692	15.828	14.4994	16.757	14.22	9.0834	7.40179	10.122	8.30725	6.36004	5.36186	8.77294	5.31463	TC174211	Chromosome chr14 scaffold_9, whole genome shotgun sequence	TC174211
DE	3	TC156567	1.47085	-0.0953663	-0.718065	2.77185	1.06834	1.64497	1.26e-07	1.53e-06	TC156567	Unnamed protein product	TC156567	47	8	28	24	115	44	65	54	65	19	28	17	59	15	25	4	TC156567	4.4308	2.79722	4.92941	7.56511	11.8196	14.8366	9.55446	20.7536	5.36747	6.11453	3.01506	5.23049	3.79033	4.23305	2.61099	1.63527	TC156567	Chromosome chr12 scaffold_18, whole genome shotgun sequence	TC156567
DE	3	TC185741	1.764	1.33724	0.739572	3.39639	2.52667	1.66968	1.32e-07	1.59e-06	TC185741	Trehalose-6-phosphate synthase	TC185741	160	47	72	52	425	192	269	165	482	137	294	146	354	121	230	64	TC185741	15.0836	16.4337	12.6756	16.3911	43.6812	64.7415	39.5407	63.4136	39.8018	44.0889	31.6581	44.9207	22.742	34.1466	24.0211	26.1643	TC185741	Pinus pinaster mRNA up-regulated during drought stress, clone Pp.ap9	TC185741
DE	3	BQ696271	2.1597	1.23208	0.220468	4.46823	2.34906	1.16511	1.32e-07	1.59e-06	BQ696271	UDP-glucose dehydrogenase	BQ696271	35	7	20	4	117	48	115	16	101	14	63	25	54	18	37	2	BQ696271	3.29953	2.44757	3.52101	1.26085	12.0252	16.1854	16.904	6.1492	8.34022	4.50544	6.78388	7.6919	3.46911	5.07966	3.86427	0.817635	BQ696271	UDP-glucose dehydrogenase	BQ696271
DE	3	DR162410	1.52941	0.797377	0.187741	2.88668	1.73794	1.13898	1.35e-07	1.63e-06	DR162410	---NA---	DR162410	76	19	45	21	210	64	156	50	201	31	120	40	137	29	104	14	DR162410	7.1647	6.64341	7.92227	6.61948	21.5836	21.5805	22.9307	19.2163	16.5979	9.97633	12.9217	12.307	8.80127	8.18389	10.8617	5.72345	DR162410		DR162410
DE	3	TC192263	2.9859	2.33943	1.22671	7.92218	5.06104	2.34033	1.47e-07	1.76e-06	TC192263	Plastidial w-3 fatty acid desaturase	TC192263	12	0	18	2	98	27	79	41	113	12	111	14	84	9	35	4	TC192263	1.13127	0	3.16891	0.630426	10.0724	9.10427	11.6123	15.7573	9.33113	3.86181	11.9526	4.30746	5.3964	2.53983	3.65539	1.63527	TC192263		TC192263
DE	3	TC177999	1.69984	0.0415155	-0.0612221	3.24865	1.02919	1.04335	1.77e-07	2.1e-06	TC177999	R2R3-MYB transcription factor MYB9	TC177999	33	13	22	10	95	39	83	37	47	14	33	13	50	15	39	8	TC177999	3.11099	4.54549	3.87311	3.15213	9.76402	13.1506	12.2003	14.22	3.88109	4.50544	3.55346	3.99979	3.21214	4.23305	4.07315	3.27054	TC177999	R2R3-MYB transcription factor MYB9	TC177999
DE	3	TC182229	1.92803	1.51541	0.981635	3.80535	2.8588	1.9747	1.81e-07	2.14e-06	TC182229	Spermidine synthase	TC182229	51	25	40	12	132	85	135	91	206	53	172	68	166	46	131	34	TC182229	4.80789	8.74132	7.04202	3.78256	13.5669	28.6616	19.8439	34.9736	17.0107	17.0563	18.5211	20.922	10.6643	12.9813	13.6816	13.8998	TC182229	Spermidine synthase 2	TC182229
DE	3	TC157065	1.66978	1.20491	0.424885	3.18167	2.30523	1.34247	1.85e-07	2.18e-06	TC157065	GTP pyrophosphokinase-like	TC157065	120	31	72	25	310	118	243	93	416	72	229	74	253	59	178	23	TC157065	11.3127	10.8392	12.6756	7.88033	31.8616	39.789	35.719	35.7422	34.3518	23.1708	24.6589	22.768	16.2534	16.65	18.5903	9.40281	TC157065	RSH2	TC157065
DE	3	TC180337	1.42502	0.203305	-0.737449	2.68517	1.15133	1.66722	1.99e-07	2.32e-06	TC180337	RNA recognition motif family protein, expressed	TC180337	62	9	28	14	142	37	89	31	112	17	38	11	57	7	31	6	TC180337	5.84489	3.14688	4.92941	4.41298	14.5946	12.4762	13.0823	11.9141	9.24856	5.47089	4.09187	3.38444	3.66184	1.97542	3.23763	2.45291	TC180337	RNA recognition motif family protein, expressed	TC180337
DE	3	TC161116	2.26803	1.67681	0.555773	4.81664	3.1972	1.46996	2.06e-07	2.4e-06	TC161116	LP3-1	TC161116	19	10	68	7	224	71	172	83	273	45	160	52	84	21	78	34	TC161116	1.79118	3.49653	11.9714	2.20649	23.0225	23.9409	25.2826	31.899	22.5434	14.4818	17.2289	15.9992	5.3964	5.92626	8.1463	13.8998	TC161116	LP3-1	TC161116
DE	3	TC162301	2.09277	0.930498	-0.422164	4.26565	1.90593	1.33994	2.15e-07	2.49e-06	TC162301	Pinus taeda anonymous locus cl104contig2_02 genomic sequence	TC162301	46	5	44	2	99	35	144	70	133	25	82	11	46	4	40	10	TC162301	4.33653	1.74826	7.74622	0.630426	10.1751	11.8018	21.1668	26.9028	10.9827	8.04543	8.82982	3.38444	2.95517	1.12881	4.17759	4.08818	TC162301	Chromosome chr5 scaffold_2, whole genome shotgun sequence	TC162301
DE	3	BX682794	1.85985	0.798427	0.184517	3.62969	1.7392	1.13644	2.23e-07	2.57e-06	BX682794	Predicted protein	BX682794	65	10	11	17	124	54	84	54	129	25	42	25	66	20	38	18	BX682794	6.12771	3.49653	1.93656	5.35862	12.7446	18.2085	12.3473	20.7536	10.6524	8.04543	4.52259	7.6919	4.24003	5.64406	3.96871	7.35872	BX682794	Chromosome chr18 scaffold_121, whole genome shotgun sequence	BX682794
DE	3	TC162980	1.89344	0.867486	0.986388	3.7152	1.82448	1.98122	2.29e-07	2.63e-06	TC162980	Gata binding protein 1	TC162980	48	10	17	10	142	39	76	44	97	19	74	16	102	28	80	19	TC162980	4.52508	3.49653	2.99286	3.15213	14.5946	13.1506	11.1714	16.9103	8.00991	6.11453	7.96837	4.92282	6.55277	7.90169	8.35518	7.76754	TC162980	Predicted protein	TC162980
DE	3	TC173889	1.93092	-0.0223088	-0.524613	3.81298	1.01558	1.43855	2.34e-07	2.69e-06	TC173889	---NA---	TC173889	28	8	57	16	173	51	84	97	155	5	28	13	72	17	38	5	TC173889	2.63963	2.79722	10.0349	5.04341	17.7808	17.197	12.3473	37.2795	12.7993	1.60909	3.01506	3.99979	4.62548	4.79745	3.96871	2.04409	TC173889	L-allo-threonine aldolase	TC173889
DE	3	TC180832	1.62067	0.682975	0.0252483	3.07517	1.60545	1.01765	2.39e-07	2.73e-06	TC180832	Pollen-specific protein sf21	TC180832	207	51	32	40	415	133	228	134	298	73	180	80	249	71	124	23	TC180832	19.5144	17.8323	5.63362	12.6085	42.6534	44.847	33.5141	51.4996	24.6078	23.4927	19.3825	24.6141	15.9965	20.0364	12.9505	9.40281	TC180832	Chromosome chr14 scaffold_54, whole genome shotgun sequence	TC180832
DE	3	TC171866	1.39425	0.628678	-0.19809	2.62853	1.54615	1.14718	2.44e-07	2.79e-06	TC171866	Rab2/RabB-family small GTPase	TC171866	97	21	27	22	191	69	128	38	171	26	112	34	104	15	65	20	TC171866	9.14442	7.34271	4.75336	6.93469	19.6308	23.2665	18.8149	14.6044	14.1206	8.36725	12.0602	10.461	6.68125	4.23305	6.78858	8.17635	TC171866	Rab2/RabB-family small GTPase	TC171866
DE	3	TC157571	2.0596	0.875142	0.245908	4.16871	1.83419	1.18584	2.51e-07	2.86e-06	TC157571	Amino acid binding	TC157571	58	9	14	4	151	27	108	39	76	34	42	12	77	15	42	5	TC157571	5.4678	3.14688	2.46471	1.26085	15.5197	9.10427	15.8751	14.9887	6.27581	10.9418	4.52259	3.69211	4.9467	4.23305	4.38647	2.04409	TC157571	Chromosome chr1 scaffold_180, whole genome shotgun sequence	TC157571
DE	3	TC181827	1.27532	0.208717	-0.465467	2.42053	1.15566	1.38076	2.79e-07	3.16e-06	TC181827	Leucine Rich Repeat family protein, expressed	TC181827	243	83	230	102	676	231	469	257	413	137	245	164	348	96	219	61	TC181827	22.9082	29.0212	40.4916	32.1517	69.4787	77.8921	68.9391	98.7715	34.1041	44.0889	26.3818	50.4589	22.3565	27.0915	22.8723	24.9379	TC181827	Leucine Rich Repeat family protein, expressed	TC181827
DE	3	DN609048	2.69694	2.19265	0.746662	6.48426	4.57145	1.67791	2.94e-07	3.32e-06	DN609048	LP3-1	DN609048	4	6	31	3	92	45	84	69	179	17	84	53	44	13	31	19	DN609048	0.37709	2.09792	5.45756	0.945639	9.45569	15.1738	12.3473	26.5184	14.7812	5.47089	9.04518	16.3068	2.82668	3.66864	3.23763	7.76754	DN609048	LP3-1	DN609048
DE	3	TC170217	2.98405	1.97529	1.95552	7.91206	3.93207	3.87857	2.97e-07	3.35e-06	TC170217	Brassinosteroid insensitive 1-associated receptor kinase 1	TC170217	6	9	14	6	82	30	61	93	71	22	54	45	99	39	56	22	TC170217	0.565634	3.14688	2.46471	1.89128	8.42789	10.1159	8.96649	35.7422	5.86292	7.07998	5.81476	13.8454	6.36004	11.0059	5.84862	8.99399	TC170217	At2g31880/F20M17.8	TC170217
DE	3	TC179853	2.95786	2.73709	1.68952	7.76973	6.66724	3.2255	3.71e-07	4.12e-06	TC179853	Formate dehydrogenase 1, mitochondrial precursor	TC179853	4	3	16	1	92	46	71	10	116	32	77	19	39	22	41	10	TC179853	0.37709	1.04896	2.81681	0.315213	9.45569	15.511	10.4364	3.84325	9.57886	10.2981	8.29141	5.84585	2.50547	6.20847	4.28203	4.08818	TC179853	Formate dehydrogenase 1, mitochondrial precursor	TC179853
DE	3	TC175474	1.44644	1.09587	0.0802502	2.72534	2.13742	1.0572	3.85e-07	4.27e-06	TC175474	Probable protein phosphatase 2c 53	TC175474	115	15	78	28	255	95	189	71	297	69	207	69	163	40	83	38	TC175474	10.8413	5.24479	13.7319	8.82597	26.2087	32.0335	27.7814	27.2871	24.5252	22.2054	22.2899	21.2296	10.4716	11.2881	8.6685	15.5351	TC175474	F1L3.26	TC175474
DE	3	TC164461	1.07269	-0.142897	-0.538629	2.10336	1.10412	1.45259	4.45e-07	4.88e-06	TC164461	EDS1-like protein	TC164461	320	87	222	111	610	257	470	200	377	81	332	119	267	108	258	62	TC164461	30.1672	30.4198	39.0832	34.9887	62.6953	86.6592	69.0861	76.865	31.1313	26.0672	35.75	36.6135	17.1528	30.4779	26.9455	25.3467	TC164461	EDS1-like protein	TC164461
DE	3	TC161887	2.51123	1.52133	0.530398	5.70108	2.87056	1.44433	4.92e-07	5.37e-06	TC161887	Annexin	TC161887	20	4	30	2	147	34	50	67	113	20	77	20	67	3	42	14	TC161887	1.88545	1.39861	5.28151	0.630426	15.1085	11.4646	7.34958	25.7498	9.33113	6.43634	8.29141	6.15352	4.30427	0.846609	4.38647	5.72345	TC161887	Annexin	TC161887
DE	3	TC180597	1.44514	0.266541	0.0800641	2.72289	1.20292	1.05707	5.17e-07	5.63e-06	TC180597	Probable receptor protein kinase tmk1-like	TC180597	125	34	56	16	319	76	175	66	193	36	103	34	165	40	75	37	TC180597	11.7841	11.8882	9.85883	5.04341	32.7866	25.6268	25.7235	25.3655	15.9372	11.5854	11.0911	10.461	10.6001	11.2881	7.83298	15.1263	TC180597	Chromosome chr4 scaffold_39, whole genome shotgun sequence	TC180597
DE	3	TC171614	1.49133	0.88968	0.0638528	2.81148	1.85276	1.04525	5.78e-07	6.26e-06	TC171614	RelA/SpoT-like protein	TC171614	210	43	150	80	507	190	375	215	555	137	331	148	361	107	237	46	TC171614	19.7972	15.0351	26.4076	25.217	52.1091	64.0671	55.1219	82.6299	45.8299	44.0889	35.6423	45.5361	23.1917	30.1957	24.7522	18.8056	TC171614	RelA/SpoT-like protein	TC171614
DE	3	TC176045	1.7441	1.14704	0.266825	3.34985	2.2146	1.20316	5.81e-07	6.29e-06	TC176045	F-box protein family, AtFBX13-like protein	TC176045	217	38	92	30	371	157	294	195	390	81	258	184	302	96	176	30	TC176045	20.4571	13.2868	16.1966	9.45639	38.1311	52.9396	43.2155	74.9434	32.2048	26.0672	27.7816	56.6124	19.4013	27.0915	18.3814	12.2645	TC176045	F-box protein family, AtFBX13-like protein	TC176045
DE	3	TC172963	1.75797	0.970577	0.315188	3.38221	1.95962	1.24417	6.62e-07	7.11e-06	TC172963	Probable aquaporin	TC172963	80	36	92	21	309	98	225	145	254	69	213	81	188	53	187	27	TC172963	7.54179	12.5875	16.1966	6.61948	31.7588	33.0451	33.0731	55.7271	20.9744	22.2054	22.936	24.9218	12.0777	14.9568	19.5302	11.0381	TC172963	Probable aquaporin	TC172963
DE	3	TC168077	1.53681	0.445881	-0.137305	2.90151	1.36215	1.09985	6.67e-07	7.16e-06	TC168077	Receptor-protein kinase-like protein	TC168077	68	30	14	20	168	63	96	55	118	29	53	35	118	22	45	11	TC168077	6.41052	10.4896	2.46471	6.30426	17.2669	21.2433	14.1112	21.1379	9.74402	9.3327	5.70708	10.7687	7.58065	6.20847	4.69979	4.49699	TC168077	Receptor-protein kinase-like protein	TC168077
DE	3	TC167313	1.70325	0.664224	0.431257	3.25633	1.58472	1.34841	6.81e-07	7.31e-06	TC167313	ATP binding	TC167313	77	15	43	6	213	61	112	50	100	31	96	34	97	38	83	20	TC167313	7.25898	5.24479	7.57017	1.89128	21.892	20.5689	16.4631	19.2163	8.25764	9.97633	10.3373	10.461	6.23155	10.7237	8.6685	8.17635	TC167313	Chromosome chr1 scaffold_5, whole genome shotgun sequence	TC167313
DE	3	TC183518	1.69253	0.480253	-0.105647	3.23222	1.39499	1.07598	6.9e-07	7.4e-06	TC183518	Asparaginase	TC183518	160	29	34	10	214	117	156	85	183	54	82	32	188	40	65	8	TC183518	15.0836	10.1399	5.98572	3.15213	21.9947	39.4518	22.9307	32.6676	15.1115	17.3781	8.82982	9.84563	12.0777	11.2881	6.78858	3.27054	TC183518	Asparaginase	TC183518
DE	3	TC174263	1.88703	1.39082	1.13997	3.69872	2.62228	2.20377	6.96e-07	7.45e-06	TC174263	Predicted protein	TC174263	73	9	42	12	211	75	123	55	172	54	193	29	220	37	134	33	TC174263	6.88189	3.14688	7.39412	3.78256	21.6864	25.2896	18.08	21.1379	14.2031	17.3781	20.7824	8.92261	14.1334	10.4415	13.9949	13.491	TC174263	Predicted protein	TC174263
DE	3	TC164224	1.71517	0.881479	0.1725	3.28335	1.84226	1.12701	7.34e-07	7.83e-06	TC164224	Phosphatidylinositol:ceramide inositolphosphotransferase	TC164224	327	111	220	79	925	326	735	370	738	223	477	254	643	165	430	68	TC164224	30.8271	38.8115	38.7311	24.9018	95.0708	109.926	108.039	142.2	60.9414	71.7652	51.3637	78.1497	41.3081	46.5635	44.9091	27.7996	TC164224	Chromosome chr8 scaffold_23, whole genome shotgun sequence	TC164224
DE	3	TC185824	1.65958	0.777439	0.424617	3.15924	1.71409	1.34222	7.35e-07	7.84e-06	TC185824	Dehydration-responsive protein-related	TC185824	227	64	138	38	632	217	378	187	364	138	287	138	388	133	263	65	TC185824	21.3998	22.3778	24.295	11.9781	64.9565	73.1714	55.5628	71.8688	30.0578	44.4108	30.9044	42.4593	24.9262	37.533	27.4676	26.5731	TC185824	Dehydration-responsive protein-related	TC185824
DE	3	TC162814	1.62921	0.895848	0.00693063	3.09344	1.8607	1.00482	7.51e-07	8e-06	TC162814	Polyubiquitin	TC162814	447	55	155	119	686	351	508	359	871	153	583	203	491	109	439	61	TC162814	42.1398	19.2309	27.2878	37.5104	70.5065	118.356	74.6717	137.973	71.924	49.238	62.7778	62.4582	31.5432	30.7601	45.849	24.9379	TC162814	Polyubiquitin	TC162814
DE	3	DR683720	1.96156	0.661591	0.0312507	3.89482	1.58183	1.0219	7.66e-07	8.14e-06	DR683720	Predicted protein	DR683720	33	6	27	7	141	38	59	41	82	15	54	11	43	19	41	3	DR683720	3.11099	2.09792	4.75336	2.20649	14.4919	12.8134	8.67251	15.7573	6.77127	4.82726	5.81476	3.38444	2.76244	5.36186	4.28203	1.22645	DR683720	Predicted protein	DR683720
DE	3	CO197949	1.39763	0.455547	-0.834442	2.63468	1.3713	1.78317	7.87e-07	8.34e-06	CO197949	RNA recognition motif family protein, expressed	CO197949	42	10	37	10	116	31	85	35	81	32	41	15	48	8	19	8	CO197949	3.95944	3.49653	6.51387	3.15213	11.9224	10.4531	12.4943	13.4514	6.68869	10.2981	4.41491	4.61514	3.08366	2.25762	1.98435	3.27054	CO197949	RNA recognition motif family protein, expressed	CO197949
DE	3	BM158060	2.15147	1.81252	0.547609	4.4428	3.51255	1.46166	8.72e-07	9.16e-06	BM158060	Unknown	BM158060	15	4	23	6	118	31	73	22	124	30	71	20	50	8	56	5	BM158060	1.41409	1.39861	4.04916	1.89128	12.1279	10.4531	10.7304	8.45515	10.2395	9.65451	7.64533	6.15352	3.21214	2.25762	5.84862	2.04409	BM158060		BM158060
DE	3	TC179396	1.49823	0.519843	0.115297	2.82496	1.4338	1.0832	8.8e-07	9.22e-06	TC179396	Phd finger family protein	TC179396	171	47	77	58	388	149	246	157	223	94	187	93	221	84	157	49	TC179396	16.1206	16.4337	13.5559	18.2824	39.8783	50.2421	36.1599	60.339	18.4145	30.2508	20.1363	28.6139	14.1977	23.7051	16.397	20.0321	TC179396	Predicted protein	TC179396
DE	3	TC155321	2.20725	1.33747	1.64213	4.61794	2.52708	3.12127	8.9e-07	9.31e-06	TC155321	NAC family protein	TC155321	68	4	19	12	174	56	153	41	144	16	128	34	272	22	177	20	TC155321	6.41052	1.39861	3.34496	3.78256	17.8836	18.8829	22.4897	15.7573	11.891	5.14907	13.7831	10.461	17.4741	6.20847	18.4858	8.17635	TC155321	NAC family protein	TC155321
DE	3	TC157472	1.67801	0.862403	0.00311099	3.19985	1.81806	1.00216	8.96e-07	9.36e-06	TC157472	Polyubiquitin 3	TC157472	423	76	163	113	797	340	640	362	1030	132	611	181	641	95	477	46	TC157472	39.8772	26.5736	28.6962	35.6191	81.915	114.646	94.0746	139.126	85.0537	42.4799	65.7929	55.6894	41.1797	26.8093	49.8178	18.8056	TC157472	Os04g0628100 protein	TC157472
DE	3	TC161774	1.67081	0.586006	-0.0380917	3.18394	1.50108	1.02675	9e-07	9.41e-06	TC161774	Amino acid binding	TC161774	142	30	30	10	197	110	134	81	161	55	90	36	183	35	70	9	TC161774	13.3867	10.4896	5.28151	3.15213	20.2475	37.0915	19.6969	31.1303	13.2948	17.6999	9.69126	11.0763	11.7564	9.87711	7.31078	3.67936	TC161774	Chromosome chr1 scaffold_180, whole genome shotgun sequence	TC161774
DE	3	TC164936	1.37461	0.328494	-0.251843	2.59298	1.2557	1.19073	9.47e-07	9.84e-06	TC164936	Unknown	TC164936	326	97	117	177	741	321	735	199	513	164	434	129	572	126	253	57	TC164936	30.7328	33.9163	20.5979	55.7927	76.1594	108.24	108.039	76.4807	42.3617	52.778	46.7334	39.6902	36.7469	35.5576	26.4233	23.3026	TC164936	Chromosome chr18 scaffold_61, whole genome shotgun sequence	TC164936
DE	3	TC155988	1.82285	-0.0805413	0.443071	3.5378	1.05741	1.3595	9.96e-07	1.03e-05	TC155988	Leucine Rich Repeat receptor-like tyrosine-protein kinase at2g41820-like	TC155988	33	10	43	4	138	55	94	36	65	10	41	9	66	15	94	12	TC155988	3.11099	3.49653	7.57017	1.26085	14.1835	18.5457	13.8172	13.8357	5.36747	3.21817	4.41491	2.76908	4.24003	4.23305	9.81733	4.90581	TC155988	Chromosome chr18 scaffold_59, whole genome shotgun sequence	TC155988
DE	3	TC176239	3.1576	2.0797	1.64033	8.92344	4.22719	3.11737	1.26e-06	1.28e-05	TC176239	Pectate lyase	TC176239	5	4	14	0	80	41	68	28	82	23	32	9	83	10	23	11	TC176239	0.471362	1.39861	2.46471	0	8.22234	13.825	9.99543	10.7611	6.77127	7.40179	3.44578	2.76908	5.33216	2.82203	2.40211	4.49699	TC176239	Pectate lyase	TC176239
DE	3	TC173979	1.4854	0.556354	-0.462517	2.79995	1.47055	1.37794	1.31e-06	1.33e-05	TC173979	Copine i	TC173979	37	10	66	20	184	63	113	48	183	17	87	31	82	18	58	7	TC173979	3.48808	3.49653	11.6193	6.30426	18.9114	21.2433	16.6101	18.4476	15.1115	5.47089	9.36822	9.53796	5.26791	5.07966	6.0575	2.86172	TC173979	Chromosome chr17 scaffold_12, whole genome shotgun sequence	TC173979
DE	3	AI725009	1.90784	0.488245	0.180472	3.75248	1.40274	1.13325	1.32e-06	1.34e-05	AI725009	ARF/SAR superfamily protein	AI725009	54	7	53	7	198	55	138	53	134	11	93	15	100	14	92	9	AI725009	5.09071	2.44757	9.33067	2.20649	20.3503	18.5457	20.2848	20.3692	11.0652	3.53999	10.0143	4.61514	6.42428	3.95084	9.60846	3.67936	AI725009	ARF/SAR superfamily protein	AI725009
DE	3	TC194977	1.56105	0.452633	0.13296	2.95069	1.36854	1.09654	1.39e-06	1.41e-05	TC194977	Dihydrosphingosine 1-phosphate phosphatase isoform 1	TC194977	138	19	51	35	198	146	187	69	154	44	111	64	177	71	76	19	TC194977	13.0096	6.64341	8.97857	11.0325	20.3503	49.2305	27.4874	26.5184	12.7168	14.16	11.9526	19.6913	11.371	20.0364	7.93742	7.76754	TC194977	Chromosome chr8 scaffold_34, whole genome shotgun sequence	TC194977
DE	3	TC188901	1.83027	0.080487	-0.823759	3.55604	1.05737	1.77001	1.5e-06	1.51e-05	TC188901	---NA---	TC188901	17	9	42	17	136	44	59	74	150	6	21	8	45	10	29	4	TC188901	1.60263	3.14688	7.39412	5.35862	13.978	14.8366	8.67251	28.4401	12.3865	1.9309	2.26129	2.46141	2.89093	2.82203	3.02875	1.63527	TC188901		TC188901
DE	3	FN705468	2.3607	1.61014	-0.164981	5.13619	3.05282	1.12115	1.55e-06	1.55e-05	FN705468	Ribosomal polymerase II subunit RPB7	FN705468	28	8	15	1	101	21	74	47	134	12	82	12	45	2	35	0	FN705468	2.63963	2.79722	2.64076	0.315213	10.3807	7.0811	10.8774	18.0633	11.0652	3.86181	8.82982	3.69211	2.89093	0.564406	3.65539	0	FN705468	Ribosomal polymerase II subunit RPB7	FN705468
DE	3	GW767135	1.50147	0.703184	0.132961	2.83131	1.62809	1.09654	1.61e-06	1.61e-05	GW767135	---NA---	GW767135	70	14	22	14	145	42	95	41	123	22	70	31	94	26	61	7	GW767135	6.59907	4.89514	3.87311	4.41298	14.903	14.1622	13.9642	15.7573	10.1569	7.07998	7.53765	9.53796	6.03883	7.33728	6.37082	2.86172	GW767135		GW767135
DE	3	TC175628	1.03703	0.16004	-0.681184	2.052	1.11732	1.60346	1.83e-06	1.81e-05	TC175628	Abi5-like protein	TC175628	93	26	59	15	168	53	104	56	150	32	74	29	86	28	49	9	TC175628	8.76733	9.09098	10.387	4.7282	17.2669	17.8713	15.2871	21.5222	12.3865	10.2981	7.96837	8.92261	5.52488	7.90169	5.11755	3.67936	TC175628	Chromosome chr18 scaffold_1, whole genome shotgun sequence	TC175628
DE	3	TC191272	1.40733	0.307425	-0.0189042	2.65246	1.2375	1.01319	1.9e-06	1.87e-05	TC191272	Unknown	TC191272	116	18	69	32	275	79	249	48	201	25	140	39	126	35	94	38	TC191272	10.9356	6.29375	12.1475	10.0868	28.2643	26.6384	36.6009	18.4476	16.5979	8.04543	15.0753	11.9994	8.0946	9.87711	9.81733	15.5351	TC191272	Predicted protein	TC191272
DE	3	TC188893	2.18856	0.989713	0.77872	4.5585	1.98579	1.71561	1.95e-06	1.92e-05	TC188893	Membrane associated protein	TC188893	20	14	18	5	93	60	70	36	70	27	48	13	101	19	51	6	TC188893	1.88545	4.89514	3.16891	1.57607	9.55847	20.2317	10.2894	13.8357	5.78035	8.68906	5.16867	3.99979	6.48853	5.36186	5.32643	2.45291	TC188893	27k vesicle-associated membrane protein-associated protein-like	TC188893
DE	3	TC158646	1.4396	0.628202	-0.120013	2.71245	1.54564	1.08674	2.26e-06	2.19e-05	TC158646	Polyubiquitin 3	TC158646	437	55	146	94	649	291	424	254	628	148	474	121	388	100	389	45	TC158646	41.197	19.2309	25.7034	29.63	66.7037	98.1238	62.3245	97.6186	51.858	47.6289	51.0407	37.2288	24.9262	28.2203	40.6271	18.3968	TC158646	Os04g0628100 protein	TC158646
DE	3	TC173351	2.17519	1.33635	0.156245	4.51646	2.52511	1.11438	2.57e-06	2.46e-05	TC173351	TIR-NBS-LRR protein	TC173351	35	6	13	4	113	33	75	26	89	13	86	11	42	12	9	12	TC173351	3.29953	2.09792	2.28866	1.26085	11.6141	11.1274	11.0244	9.99245	7.3493	4.18362	9.26054	3.38444	2.6982	3.38644	0.939958	4.90581	TC173351	TIR/P-loop/LRR	TC173351
DE	3	TC158475	2.34438	1.53283	1.85027	5.0784	2.89353	3.60567	2.59e-06	2.47e-05	TC158475	NAC protein 1 splice variant 2	TC158475	54	0	19	7	155	54	111	30	114	14	122	27	242	28	150	11	TC158475	5.09071	0	3.34496	2.20649	15.9308	18.2085	16.3161	11.5298	9.41371	4.50544	13.137	8.30725	15.5468	7.90169	15.666	4.49699	TC158475	NAC protein 1 splice variant 2	TC158475
DE	3	TC175882	2.41535	1.69206	1.56135	5.33447	3.23117	2.9513	2.6e-06	2.48e-05	TC175882	Alternative oxidase	TC175882	39	2	53	25	247	139	225	50	255	32	204	75	322	85	189	13	TC175882	3.67662	0.699306	9.33067	7.88033	25.3865	46.8701	33.0731	19.2163	21.057	10.2981	21.9669	23.0757	20.6862	23.9873	19.7391	5.31463	TC175882	Alternative oxidase	TC175882
DE	3	TC189007	1.12798	0.0139125	-0.956785	2.18553	1.00969	1.94098	2.74e-06	2.6e-05	TC189007	RNA recognition motif family protein, expressed	TC189007	78	9	48	12	166	32	96	30	119	16	51	14	71	8	34	4	TC189007	7.35325	3.14688	8.45042	3.78256	17.0613	10.7902	14.1112	11.5298	9.82659	5.14907	5.49172	4.30746	4.56124	2.25762	3.55095	1.63527	TC189007	RNA recognition motif family protein, expressed	TC189007
DE	3	TC158566	1.79945	1.1698	0.197566	3.48089	2.24981	1.14676	3.46e-06	3.22e-05	TC158566	Pollen-specific protein sf21	TC158566	32	13	8	11	106	28	69	31	73	21	64	28	49	18	35	6	TC158566	3.01672	4.54549	1.4084	3.46734	10.8946	9.44147	10.1424	11.9141	6.02808	6.75816	6.89156	8.61493	3.1479	5.07966	3.65539	2.45291	TC158566	Chromosome chr14 scaffold_54, whole genome shotgun sequence	TC158566
DE	3	TC175363	1.59683	0.939574	0.166971	3.02477	1.91796	1.1227	3.67e-06	3.41e-05	TC175363	Probable aquaporin	TC175363	185	86	175	52	582	191	419	295	552	173	450	144	392	98	380	52	TC175363	17.4404	30.0702	30.8088	16.3911	59.8175	64.4043	61.5895	113.376	45.5822	55.6744	48.4563	44.3054	25.1832	27.6559	39.6871	21.2585	TC175363	Probable aquaporin	TC175363
DE	3	TC155626	1.43229	1.034	0.131996	2.69874	2.04769	1.09581	3.9e-06	3.61e-05	TC155626	Squamosa promoter-binding	TC155626	47	11	38	14	114	41	88	46	138	39	80	35	89	21	60	12	TC155626	4.4308	3.84618	6.68992	4.41298	11.7168	13.825	12.9353	17.679	11.3955	12.5509	8.61446	10.7687	5.71761	5.92626	6.26638	4.90581	TC155626	Chromosome chr18 scaffold_137, whole genome shotgun sequence	TC155626
DE	3	TC189423	1.56512	0.696836	0.100646	2.95903	1.62095	1.07225	4.14e-06	3.82e-05	TC189423	Probable aquaporin	TC189423	61	35	51	17	191	65	125	101	131	42	126	57	125	32	127	13	TC189423	5.75062	12.2379	8.97857	5.35862	19.6308	21.9177	18.374	38.8168	10.8175	13.5163	13.5678	17.5375	8.03035	9.0305	13.2638	5.31463	TC189423	Probable aquaporin	TC189423
DE	3	TC184027	1.60361	1.05634	0.155486	3.03903	2.07965	1.1138	4.61e-06	4.21e-05	TC184027	Probable aquaporin	TC184027	75	48	66	36	242	105	175	155	285	106	173	83	159	61	156	27	TC184027	7.07043	16.7833	11.6193	11.3477	24.8726	35.4055	25.7235	59.5704	23.5343	34.1126	18.6288	25.5371	10.2146	17.2144	16.2926	11.0381	TC184027	Probable aquaporin	TC184027
DE	3	TC179069	3.31304	2.47206	0.760493	9.9386	5.54835	1.69407	4.81e-06	4.38e-05	TC179069	Unknown	TC179069	9	0	11	0	102	30	89	2	106	18	18	10	21	6	19	2	TC179069	0.848452	0	1.93656	0	10.4835	10.1159	13.0823	0.76865	8.7531	5.79271	1.93825	3.07676	1.3491	1.69322	1.98435	0.817635	TC179069		TC179069
DE	3	TC162631	1.41065	0.22359	-0.293722	2.65856	1.16764	1.2258	5.2e-06	4.7e-05	TC162631	Unknown	TC162631	74	40	120	17	307	93	212	107	224	44	104	55	115	31	111	38	TC162631	6.97616	13.9861	21.1261	5.35862	31.5532	31.3592	31.1622	41.1228	18.4971	14.16	11.1988	16.9222	7.38793	8.7483	11.5928	15.5351	TC162631	Chromosome undetermined scaffold_139, whole genome shotgun sequence	TC162631
DE	3	TC185375	1.98135	0.831594	0.452228	3.94863	1.77965	1.36815	6.04e-06	5.41e-05	TC185375	ATP binding	TC185375	44	4	17	6	105	31	74	36	71	14	49	17	54	22	24	12	TC185375	4.14799	1.39861	2.99286	1.89128	10.7918	10.4531	10.8774	13.8357	5.86292	4.50544	5.27635	5.23049	3.46911	6.20847	2.50655	4.90581	TC185375	BCS1 protein-like protein	TC185375
DE	3	FN706106	1.84966	0.764791	0.010164	3.60416	1.69912	1.00707	6.8e-06	6e-05	FN706106	---NA---	FN706106	50	7	12	9	94	34	55	46	63	22	46	17	44	20	28	5	FN706106	4.71362	2.44757	2.11261	2.83692	9.66125	11.4646	8.08454	17.679	5.20231	7.07998	4.95331	5.23049	2.82668	5.64406	2.92431	2.04409	FN706106	A632L protein	FN706106
DE	3	TC188814	2.10865	1.6882	0.704014	4.31287	3.22255	1.62903	7.16e-06	6.29e-05	TC188814	Sinapyl alcohol dehydrogenase	TC188814	23	7	28	4	98	40	108	30	167	7	115	31	90	21	54	4	TC188814	2.16827	2.44757	4.92941	1.26085	10.0724	13.4878	15.8751	11.5298	13.7903	2.25272	12.3833	9.53796	5.78185	5.92626	5.63975	1.63527	TC188814	Predicted protein	TC188814
DE	3	TC181840	1.62378	-1.04532	-1.40173	3.08182	2.06383	2.64218	7.34e-06	6.43e-05	TC181840	Calmodulin-like protein 5	TC181840	75	6	6	9	164	31	87	3	35	0	23	2	33	4	8	2	TC181840	7.07043	2.09792	1.0563	2.83692	16.8558	10.4531	12.7883	1.15298	2.89017	0	2.47666	0.615352	2.12001	1.12881	0.835518	0.817635	TC181840	Calmodulin-like protein	TC181840
DE	3	TC188335	1.91613	1.62108	0.797289	3.77408	3.07606	1.73783	7.82e-06	6.82e-05	TC188335	Unknown	TC188335	106	60	172	26	510	222	395	248	715	172	625	167	362	89	277	137	TC188335	9.99288	20.9792	30.2807	8.19554	52.4174	74.8573	58.0617	95.3126	59.0421	55.3525	67.3004	51.3819	23.2559	25.1161	28.9298	56.008	TC188335	Chromosome chr11 scaffold_14, whole genome shotgun sequence	TC188335
DE	3	TC194378	1.6569	1.20526	0.334265	3.15339	2.30578	1.26073	8.16e-06	7.09e-05	TC194378	Probable aquaporin	TC194378	39	25	28	18	125	49	94	78	155	64	97	34	85	34	83	15	TC194378	3.67662	8.74132	4.92941	5.67384	12.8474	16.5226	13.8172	29.9774	12.7993	20.5963	10.445	10.461	5.46064	9.5949	8.6685	6.13227	TC194378	Probable aquaporin	TC194378
DE	3	DR745102	1.4313	0.727401	-0.114823	2.6969	1.65565	1.08284	8.2e-06	7.12e-05	DR745102	Probable aquaporin	DR745102	54	29	49	24	148	65	93	96	155	53	102	45	85	27	90	20	DR745102	5.09071	10.1399	8.62647	7.56511	15.2113	21.9177	13.6702	36.8952	12.7993	17.0563	10.9834	13.8454	5.46064	7.61948	9.39958	8.17635	DR745102	Probable aquaporin	DR745102
DE	3	TC188539	1.54967	0.886722	0.112033	2.9275	1.84897	1.08075	8.28e-06	7.19e-05	TC188539	Probable aquaporin	TC188539	102	59	104	44	336	129	233	200	358	117	251	90	234	64	222	37	TC188539	9.61579	20.6295	18.3092	13.8694	34.5338	43.4982	34.249	76.865	29.5624	37.6526	27.0279	27.6908	15.0328	18.061	23.1856	15.1263	TC188539	Probable aquaporin	TC188539
DE	3	TC157972	2.566	1.11116	0.922493	5.92166	2.16019	1.89539	8.52e-06	7.38e-05	TC157972	Alcohol Dehydrogenase	TC157972	19	3	37	4	137	30	163	59	57	14	115	14	54	7	122	11	TC157972	1.79118	1.04896	6.51387	1.26085	14.0808	10.1159	23.9596	22.6752	4.70685	4.50544	12.3833	4.30746	3.46911	1.97542	12.7416	4.49699	TC157972	Alcohol dehydrogenase	TC157972
DE	3	TC180283	1.31018	0.239578	0.141989	2.47973	1.18065	1.10343	9.21e-06	7.92e-05	TC180283	Allene oxide cyclase chloroplastic-like	TC180283	163	21	74	54	324	88	214	108	189	54	171	47	252	64	147	30	TC180283	15.3664	7.34271	13.0277	17.0215	33.3005	29.6732	31.4562	41.5071	15.6069	17.3781	18.4134	14.4608	16.1892	18.061	15.3526	12.2645	TC180283	Allene oxide cyclase	TC180283
DE	3	DR010798	1.37597	0.182585	-0.0702678	2.59542	1.13492	1.04991	9.51e-06	8.16e-05	DR010798	Heat shock protein Hsp20	DR010798	89	7	27	14	137	43	96	36	97	12	69	16	82	17	60	11	DR010798	8.39025	2.44757	4.75336	4.41298	14.0808	14.4994	14.1112	13.8357	8.00991	3.86181	7.42997	4.92282	5.26791	4.79745	6.26638	4.49699	DR010798	Heat shock protein Hsp20	DR010798
DE	3	BQ695549	1.57815	0.882562	0.00929471	2.98587	1.84365	1.00646	1.04e-05	8.86e-05	BQ695549	Probable aquaporin	BQ695549	61	19	76	9	199	63	146	78	200	45	161	31	124	18	115	15	BQ695549	5.75062	6.64341	13.3798	2.83692	20.4531	21.2433	21.4608	29.9774	16.5153	14.4818	17.3366	9.53796	7.96611	5.07966	12.0106	6.13227	BQ695549	Probable aquaporin	BQ695549
DE	3	TC176585	1.52226	0.828087	0.219348	2.87241	1.77533	1.16421	1.12e-05	9.5e-05	TC176585	Probable aquaporin	TC176585	85	36	95	36	300	97	216	133	301	76	241	53	197	52	196	31	TC176585	8.01316	12.5875	16.7248	11.3477	30.8338	32.7079	31.7502	51.1152	24.8555	24.4581	25.951	16.3068	12.6558	14.6746	20.4702	12.6733	TC176585	Probable aquaporin	TC176585
DE	3	TC173266	1.37427	0.279273	-0.720606	2.59237	1.21358	1.64787	1.14e-05	9.62e-05	TC173266	RNA recognition motif family protein, expressed	TC173266	62	4	37	11	150	27	85	30	109	16	44	13	60	7	33	4	TC173266	5.84489	1.39861	6.51387	3.46734	15.4169	9.10427	12.4943	11.5298	9.00083	5.14907	4.73795	3.99979	3.85457	1.97542	3.44651	1.63527	TC173266	RNA recognition motif family protein, expressed	TC173266
DE	3	TC172133	1.65873	0.0374644	-1.30374	3.15737	1.02631	2.46868	1.19e-05	0.0001	TC172133	ATP synthase A chain	TC172133	8	9	49	13	107	32	54	70	121	5	20	15	37	7	18	2	TC172133	0.754179	3.14688	8.62647	4.09777	10.9974	10.7902	7.93755	26.9028	9.99174	1.60909	2.15361	4.61514	2.37698	1.97542	1.87992	0.817635	TC172133	ATP synthase A chain	TC172133
DE	3	TC159843	2.73504	1.19158	1.13735	6.65779	2.28402	2.19977	1.3e-05	0.000108	TC159843	Alcohol Dehydrogenase	TC159843	12	1	26	1	100	27	96	43	40	9	70	11	53	10	74	6	TC159843	1.13127	0.349653	4.57731	0.315213	10.2779	9.10427	14.1112	16.526	3.30306	2.89635	7.53765	3.38444	3.40487	2.82203	7.72854	2.45291	TC159843	Alcohol dehydrogenase	TC159843
DE	3	TC165292	1.54886	0.919254	0.226614	2.92586	1.89114	1.17009	1.38e-05	0.000114	TC165292	Water deficit inducible protein LP3	TC165292	62	24	88	15	257	81	142	89	201	55	173	61	171	46	135	14	TC165292	5.84489	8.39167	15.4924	4.7282	26.4143	27.3128	20.8728	34.2049	16.5979	17.6999	18.6288	18.7682	10.9855	12.9813	14.0994	5.72345	TC165292	Water deficit inducible protein LP3	TC165292
DE	3	TC173504	1.28906	0.152967	-0.0383697	2.44369	1.11185	1.02695	1.41e-05	0.000117	TC173504	NAC domain-containing protein 74	TC173504	70	10	49	21	196	37	118	40	81	30	77	20	111	22	58	19	TC173504	6.59907	3.49653	8.62647	6.61948	20.1447	12.4762	17.345	15.373	6.68869	9.65451	8.29141	6.15352	7.13095	6.20847	6.0575	7.76754	TC173504	Chromosome undetermined scaffold_30, whole genome shotgun sequence	TC173504
DE	3	TC154778	1.29523	0.43893	-0.160071	2.45415	1.3556	1.11734	1.48e-05	0.000122	TC154778	Calcium-dependent protein kinase	TC154778	65	13	23	21	129	36	87	41	80	38	52	22	74	15	57	12	TC154778	6.12771	4.54549	4.04916	6.61948	13.2585	12.139	12.7883	15.7573	6.60611	12.2291	5.5994	6.76887	4.75397	4.23305	5.95306	4.90581	TC154778	Calcium-dependent protein kinase isoform AK1	TC154778
DE	3	TC191027	1.61681	0.440499	0.433225	3.06697	1.35707	1.35025	1.49e-05	0.000123	TC191027	Unknown	TC191027	36	11	30	14	142	38	95	32	86	6	61	27	70	22	68	17	TC191027	3.39381	3.84618	5.28151	4.41298	14.5946	12.8134	13.9642	12.2984	7.10157	1.9309	6.56852	8.30725	4.497	6.20847	7.1019	6.9499	TC191027		TC191027
DE	3	TC182391	1.43762	0.543091	0.0155858	2.70873	1.45709	1.01086	1.53e-05	0.000126	TC182391	Pinus taeda anonymous locus 2_3128_01 genomic sequence	TC182391	62	20	42	19	148	50	97	73	101	28	107	38	106	13	59	30	TC182391	5.84489	6.99306	7.39412	5.98905	15.2113	16.8598	14.2582	28.0557	8.34022	9.01088	11.5218	11.6917	6.80974	3.66864	6.16194	12.2645	TC182391	Chromosome chr18 scaffold_137, whole genome shotgun sequence	TC182391
DE	3	TC180723	1.98082	1.70711	0.576985	3.94717	3.26506	1.49173	1.54e-05	0.000127	TC180723	LP3-1	TC180723	16	13	72	6	179	62	168	68	297	48	183	52	100	19	89	35	TC180723	1.50836	4.54549	12.6756	1.89128	18.3975	20.9061	24.6946	26.1341	24.5252	15.4472	19.7056	15.9992	6.42428	5.36186	9.29514	14.3086	TC180723	LP3-1	TC180723
DE	3	GT252409	2.08466	0.63991	0.283295	4.24174	1.55823	1.21697	1.76e-05	0.000143	GT252409	Early-responsive to dehydration stress protein	GT252409	32	6	19	3	130	29	83	21	64	18	26	8	70	12	13	9	GT252409	3.01672	2.09792	3.34496	0.945639	13.3613	9.77866	12.2003	8.07083	5.28489	5.79271	2.7997	2.46141	4.497	3.38644	1.35772	3.67936	GT252409	Predicted protein	GT252409
DE	3	TC170088	1.44677	0.559446	0.114088	2.72598	1.4737	1.08229	1.8e-05	0.000146	TC170088	Polyubiquitin	TC170088	218	37	85	42	339	133	257	151	349	71	237	61	281	38	268	32	TC170088	20.5514	12.9372	14.9643	13.239	34.8422	44.847	37.7768	58.0331	28.8192	22.849	25.5203	18.7682	18.0522	10.7237	27.9898	13.0822	TC170088	Polyubiquitin	TC170088
DE	3	TC173602	1.26908	0.572023	-0.284967	2.41008	1.48661	1.21838	1.83e-05	0.000148	TC173602	Dehydrin	TC173602	95	13	45	15	155	37	121	56	134	26	129	28	96	14	83	9	TC173602	8.95588	4.54549	7.92227	4.7282	15.9308	12.4762	17.786	21.5222	11.0652	8.36725	13.8908	8.61493	6.16731	3.95084	8.6685	3.67936	TC173602	Dehydrin	TC173602
DE	3	DR690183	1.56731	0.590653	-0.216525	2.96352	1.50593	1.16193	2.53e-05	0.0002	DR690183	Gustatory receptor	DR690183	43	9	12	28	117	42	116	25	86	31	68	9	95	8	37	6	DR690183	4.05371	3.14688	2.11261	8.82597	12.0252	14.1622	17.051	9.60813	7.10157	9.97633	7.32229	2.76908	6.10307	2.25762	3.86427	2.45291	DR690183	Gustatory receptor	DR690183
DE	3	TC169171	1.94352	1.70455	0.879322	3.84644	3.25927	1.83951	2.7e-05	0.000211	TC169171	Unknown	TC169171	155	99	224	48	712	345	567	389	1071	273	949	283	524	163	390	215	TC169171	14.6122	34.6156	39.4353	15.1302	73.1788	116.332	83.3443	149.502	88.4393	87.8561	102.189	87.0723	33.6632	45.9991	40.7315	87.8958	TC169171	Chromosome chr11 scaffold_14, whole genome shotgun sequence	TC169171
DE	3	FG617232	1.36551	0.488149	-0.198833	2.57667	1.40264	1.14777	2.89e-05	0.000225	FG617232	Water deficit inducible protein LP3	FG617232	88	42	141	26	333	143	172	124	248	57	190	88	184	60	121	31	FG617232	8.29597	14.6854	24.8231	8.19554	34.2255	48.2189	25.2826	47.6563	20.4789	18.3436	20.4593	27.0755	11.8207	16.9322	12.6372	12.6733	FG617232	Water deficit inducible protein LP3	FG617232
DE	3	TC196772	1.87308	1.38068	-0.0271552	3.66314	2.60392	1.019	2.99e-05	0.000232	TC196772	Rubber elongation factor	TC196772	56	3	25	10	166	24	150	19	232	9	109	17	75	8	53	4	TC196772	5.27926	1.04896	4.40126	3.15213	17.0613	8.09269	22.0487	7.30218	19.1577	2.89635	11.7372	5.23049	4.81821	2.25762	5.53531	1.63527	TC196772		TC196772
DE	3	TC166386	1.58089	0.8806	0.323665	2.99155	1.84114	1.25151	3.48e-05	0.000264	TC166386	Probable aquaporin	TC166386	126	48	146	30	413	125	309	190	398	92	340	92	320	66	297	40	TC166386	11.8783	16.7833	25.7034	9.45639	42.4478	42.1494	45.4204	73.0218	32.8654	29.6072	36.6114	28.3062	20.5577	18.6254	31.0186	16.3527	TC166386	Probable aquaporin	TC166386
DE	3	TC195123	1.92695	1.36337	0.933503	3.80249	2.57286	1.90991	3.74e-05	0.000282	TC195123	Probable serine threonine-protein kinase wnk11-like	TC195123	25	20	26	5	83	41	86	67	126	24	89	45	100	32	91	14	TC195123	2.35681	6.99306	4.57731	1.57607	8.53067	13.825	12.6413	25.7498	10.4046	7.72361	9.58358	13.8454	6.42428	9.0305	9.50402	5.72345	TC195123	At5g55560	TC195123
DE	3	GW725534	1.84719	1.09476	-0.80262	3.59799	2.13578	1.74427	3.79e-05	0.000286	GW725534	NBS-LRR protein g8029	GW725534	39	0	26	8	128	21	87	25	128	23	63	2	45	6	11	2	GW725534	3.67662	0	4.57731	2.5217	13.1557	7.0811	12.7883	9.60813	10.5698	7.40179	6.78388	0.615352	2.89093	1.69322	1.14884	0.817635	GW725534	Os11g0704100 protein	GW725534
DE	3	TC194085	1.55994	0.775303	0.184796	2.94842	1.71155	1.13666	3.81e-05	0.000287	TC194085	Polyubiquitin 14	TC194085	268	15	78	49	468	147	268	122	360	51	330	87	277	54	268	26	TC194085	25.265	5.24479	13.7319	15.4454	48.1007	49.5677	39.3938	46.8877	29.7275	16.4127	35.5346	26.7678	17.7953	15.239	27.9898	10.6293	TC194085	Os04g0628100 protein	TC194085
DE	3	TC162345	1.7186	0.362515	0.104467	3.29117	1.28567	1.0751	4.1e-05	0.000307	TC162345	Xyloglucan galactosyltransferase	TC162345	35	7	22	14	156	36	51	32	63	18	21	21	96	12	37	4	TC162345	3.29953	2.44757	3.87311	4.41298	16.0336	12.139	7.49657	12.2984	5.20231	5.79271	2.26129	6.4612	6.16731	3.38644	3.86427	1.63527	TC162345	Gb|AAD21751.1	TC162345
DE	3	TC164220	2.47762	1.71357	1.58998	5.56978	3.27972	3.01045	4.35e-05	0.000324	TC164220	Alternative oxidase	TC164220	10	1	25	3	95	38	89	18	75	15	71	22	108	24	72	4	TC164220	0.942724	0.349653	4.40126	0.945639	9.76402	12.8134	13.0823	6.91785	6.19323	4.82726	7.64533	6.76887	6.93823	6.77287	7.51966	1.63527	TC164220	Alternative oxidase	TC164220
DE	3	TC161531	1.33724	0.328655	0.0237164	2.52668	1.25584	1.01657	4.37e-05	0.000326	TC161531	Predicted: uncharacterized protein loc100253483	TC161531	81	26	56	53	209	72	134	120	167	46	100	57	198	48	124	14	TC161531	7.63607	9.09098	9.85883	16.7063	21.4809	24.2781	19.6969	46.119	13.7903	14.8036	10.7681	17.5375	12.7201	13.5457	12.9505	5.72345	TC161531	Chromosome chr6 scaffold_3, whole genome shotgun sequence	TC161531
DE	3	TC156758	1.34983	0.448983	-0.0785657	2.54882	1.36508	1.05597	4.73e-05	0.00035	TC156758	Cellulose synthase-like protein d3-like	TC156758	80	22	23	9	167	51	69	37	72	24	60	42	92	25	46	11	TC156758	7.54179	7.69236	4.04916	2.83692	17.1641	17.197	10.1424	14.22	5.9455	7.72361	6.46084	12.9224	5.91034	7.05508	4.80423	4.49699	TC156758	Cellulose synthase catalytic subunit-like protein	TC156758
DE	3	TC187128	1.29855	0.602397	-0.36068	2.45982	1.51824	1.28403	4.92e-05	0.000362	TC187128	Basic helix-loop-helix transcription factor protein	TC187128	50	8	48	13	174	45	84	20	117	29	45	34	80	16	31	11	TC187128	4.71362	2.79722	8.45042	4.09777	17.8836	15.1738	12.3473	7.6865	9.66144	9.3327	4.84563	10.461	5.13943	4.51525	3.23763	4.49699	TC187128	Basic helix-loop-helix transcription factor protein	TC187128
DE	3	TC162288	1.75719	1.20268	0.550467	3.38039	2.30167	1.46456	5e-05	0.000368	TC162288	Unknown	TC162288	56	10	12	12	162	27	49	48	145	32	63	21	129	15	45	12	TC162288	5.27926	3.49653	2.11261	3.78256	16.6502	9.10427	7.20259	18.4476	11.9736	10.2981	6.78388	6.4612	8.28733	4.23305	4.69979	4.90581	TC162288	Chromosome chr4 scaffold_32, whole genome shotgun sequence	TC162288
DE	3	CF665869	1.26078	-0.152047	-0.552545	2.39625	1.11114	1.46667	5.12e-05	0.000375	CF665869	Pinus taeda anonymous locus 0_1583_01 genomic sequence	CF665869	78	11	39	5	131	35	103	28	90	6	62	8	50	13	45	8	CF665869	7.35325	3.84618	6.86597	1.57607	13.4641	11.8018	15.1401	10.7611	7.43188	1.9309	6.6762	2.46141	3.21214	3.66864	4.69979	3.27054	CF665869		CF665869
DE	3	TC176259	1.46789	0.783261	0.194116	2.76616	1.72102	1.14402	5.37e-05	0.000392	TC176259	Water deficit inducible protein LP3	TC176259	59	22	84	11	224	81	123	69	162	47	138	55	161	39	108	17	TC176259	5.56207	7.69236	14.7882	3.46734	23.0225	27.3128	18.08	26.5184	13.3774	15.1254	14.8599	16.9222	10.3431	11.0059	11.2795	6.9499	TC176259	Water deficit inducible protein LP3	TC176259
DE	3	TC196258	1.13127	-0.1601	-0.518957	2.19051	1.11736	1.43292	5.48e-05	0.0004	TC196258	Phospholipid-transporting atpase 4-like	TC196258	51	22	21	31	110	65	68	36	62	26	51	15	102	11	53	4	TC196258	4.80789	7.69236	3.69706	9.77161	11.3057	21.9177	9.99543	13.8357	5.11974	8.36725	5.49172	4.61514	6.55277	3.10423	5.53531	1.63527	TC196258	Chromosome chr9 scaffold_7, whole genome shotgun sequence	TC196258
DE	3	TC178546	1.66549	1.02681	-0.0365072	3.17221	2.03751	1.02563	5.61e-05	0.000407	TC178546	Glutamate decarboxylase	TC178546	52	5	35	7	168	36	37	47	157	20	90	15	83	10	38	10	TC178546	4.90217	1.74826	6.16177	2.20649	17.2669	12.139	5.43869	18.0633	12.9645	6.43634	9.69126	4.61514	5.33216	2.82203	3.96871	4.08818	TC178546	Glutamate decarboxylase	TC178546
DE	3	TC179963	2.04379	1.14321	1.00549	4.12328	2.20873	2.00763	6.06e-05	0.000436	TC179963	MAP kinase-like protein	TC179963	18	16	20	5	65	28	77	64	81	19	65	27	75	30	69	13	TC179963	1.6969	5.59445	3.52101	1.57607	6.68065	9.44147	11.3184	24.5968	6.68869	6.11453	6.99925	8.30725	4.81821	8.46609	7.20634	5.31463	TC179963	MAP kinase-like protein	TC179963
DE	3	DR017326	2.1539	1.79982	0.777618	4.45029	3.48177	1.7143	6.11e-05	0.000439	DR017326	Unknown	DR017326	14	4	43	0	163	40	69	33	168	33	115	16	77	15	64	12	DR017326	1.31981	1.39861	7.57017	0	16.753	13.4878	10.1424	12.6827	13.8728	10.62	12.3833	4.92282	4.9467	4.23305	6.68414	4.90581	DR017326	Uncharacterized protein At3g17860.2	DR017326
DE	3	TC196513	1.58528	0.534707	0.12054	3.00065	1.44865	1.08714	6.63e-05	0.000472	TC196513	Act domain-containing partial	TC196513	62	10	20	8	124	38	79	32	81	20	61	14	105	7	60	4	TC196513	5.84489	3.49653	3.52101	2.5217	12.7446	12.8134	11.6123	12.2984	6.68869	6.43634	6.56852	4.30746	6.7455	1.97542	6.26638	1.63527	TC196513	Chromosome chr1 scaffold_180, whole genome shotgun sequence	TC196513
DE	3	TC159357	1.29166	0.624813	-0.985725	2.44809	1.54201	1.98031	6.7e-05	0.000476	TC159357	Phytoalexin-deficient 4-2 protein	TC159357	161	8	21	30	272	43	178	23	152	8	153	61	68	8	73	3	TC159357	15.1779	2.79722	3.69706	9.45639	27.9559	14.4994	26.1645	8.83948	12.5516	2.57454	16.4751	18.7682	4.36851	2.25762	7.6241	1.22645	TC159357	Phytoalexin-deficient 4-2 protein	TC159357
DE	3	DR161107	1.61673	0.673231	-0.28239	3.06679	1.59464	1.21621	6.86e-05	0.000487	DR161107	Structural polyprotein	DR161107	43	8	12	23	111	37	109	25	83	30	68	7	87	3	35	6	DR161107	4.05371	2.79722	2.11261	7.2499	11.4085	12.4762	16.0221	9.60813	6.85384	9.65451	7.32229	2.15373	5.58913	0.846609	3.65539	2.45291	DR161107	Structural polyprotein	DR161107
DE	3	TC185653	1.04738	-0.271916	-0.722273	2.06678	1.20741	1.64978	7.05e-05	0.000498	TC185653	Unknown	TC185653	784	230	544	251	1705	501	1259	463	907	156	784	262	675	206	577	127	TC185653	73.9096	80.4202	95.7715	79.1185	175.239	168.935	185.062	177.942	74.8968	50.2035	84.4217	80.6111	43.3639	58.1338	60.2617	51.9198	TC185653	Chromosome chr17 scaffold_12, whole genome shotgun sequence	TC185653
DE	3	TC155890	1.7482	1.32935	0.195837	3.3594	2.51289	1.14539	7.24e-05	0.00051	TC155890	LP3-1	TC155890	22	13	103	11	234	68	189	80	317	44	200	60	94	27	92	35	TC155890	2.07399	4.54549	18.1332	3.46734	24.0503	22.9293	27.7814	30.746	26.1767	14.16	21.5361	18.4606	6.03883	7.61948	9.60846	14.3086	TC155890	LP3-1	TC155890
DE	3	TC164421	1.48093	0.905246	0.253734	2.79128	1.87286	1.19229	7.71e-05	0.000539	TC164421	Water deficit inducible protein LP3	TC164421	55	21	82	13	228	69	120	77	169	54	150	55	156	41	125	14	TC164421	5.18498	7.34271	14.4361	4.09777	23.4337	23.2665	17.639	29.593	13.9554	17.3781	16.1521	16.9222	10.0219	11.5703	13.055	5.72345	TC164421	Water deficit inducible protein LP3	TC164421
DE	3	DR164437	1.86395	1.59497	0.738078	3.64002	3.02089	1.66795	7.87e-05	0.000548	DR164437	Spermidine synthase x	DR164437	16	12	18	5	75	43	52	24	68	35	89	20	66	15	45	12	DR164437	1.50836	4.19584	3.16891	1.57607	7.70844	14.4994	7.64356	9.2238	5.6152	11.2636	9.58358	6.15352	4.24003	4.23305	4.69979	4.90581	DR164437	Chromosome chr1 scaffold_46, whole genome shotgun sequence	DR164437
DE	3	TC163254	1.73375	1.28946	0.11236	3.32592	2.44436	1.081	8.85e-05	0.00061	TC163254	Water deficit inducible protein LP3-3	TC163254	18	12	91	8	206	59	160	68	270	34	180	49	80	23	81	26	TC163254	1.6969	4.19584	16.0206	2.5217	21.1725	19.8945	23.5187	26.1341	22.2956	10.9418	19.3825	15.0761	5.13943	6.49067	8.45962	10.6293	TC163254	Water deficit inducible protein LP3-3	TC163254
DE	3	CX646005	1.63349	0.768576	-0.206771	3.10263	1.70359	1.1541	8.88e-05	0.000612	CX646005	e3 Ubiquitin-protein ligase rglg2-like	CX646005	17	4	42	13	114	34	70	40	122	15	68	14	59	12	32	8	CX646005	1.60263	1.39861	7.39412	4.09777	11.7168	11.4646	10.2894	15.373	10.0743	4.82726	7.32229	4.30746	3.79033	3.38644	3.34207	3.27054	CX646005	Chromosome chr1 scaffold_5, whole genome shotgun sequence	CX646005
DE	3	TC171424	1.95099	0.602185	0.0704127	3.86641	1.51801	1.05002	9.31e-05	0.000637	TC171424	SAG101	TC171424	45	6	12	18	84	16	59	86	125	10	43	11	64	9	46	9	TC171424	4.24226	2.09792	2.11261	5.67384	8.63345	5.39512	8.67251	33.052	10.3221	3.21817	4.63027	3.38444	4.11154	2.53983	4.80423	3.67936	TC171424	SAG101	TC171424
DE	3	CF476227	1.04007	-0.278315	-1.23548	2.05633	1.21278	2.3546	9.45e-05	0.000646	CF476227	Pinus taeda anonymous locus umn_cl9contig2_03 genomic sequence	CF476227	120	14	15	42	130	94	125	9	137	10	71	13	88	9	17	9	CF476227	11.3127	4.89514	2.64076	13.239	13.3613	31.6964	18.374	3.45893	11.313	3.21817	7.64533	3.99979	5.65337	2.53983	1.77548	3.67936	CF476227	Chromosome chr13 scaffold_17, whole genome shotgun sequence	CF476227
DE	3	TC160092	3.34182	2.57107	1.31923	10.1389	5.9425	2.49533	0.000107	0.000724	TC160092	---NA---	TC160092	3	2	10	0	36	28	47	31	96	20	33	2	14	5	10	13	TC160092	0.282817	0.699306	1.7605	0	3.70005	9.44147	6.90861	11.9141	7.92733	6.43634	3.55346	0.615352	0.8994	1.41102	1.0444	5.31463	TC160092		TC160092
DE	3	TC156248	1.39258	-0.0129382	-0.548435	2.62548	1.00901	1.4625	0.000111	0.000743	TC156248	Cation transport regulator-like protein 2 isoform 1	TC156248	43	11	6	24	99	42	69	21	41	19	34	11	47	14	19	6	TC156248	4.05371	3.84618	1.0563	7.56511	10.1751	14.1622	10.1424	8.07083	3.38563	6.11453	3.66114	3.38444	3.01941	3.95084	1.98435	2.45291	TC156248	Chromosome chr4 scaffold_6, whole genome shotgun sequence	TC156248
DE	3	AM982859	1.09019	0.264757	-0.759555	2.12902	1.20143	1.69297	0.000113	0.000757	AM982859	Dehydrin 4	AM982859	312	58	163	47	535	107	422	141	508	34	386	80	315	28	222	15	AM982859	29.413	20.2799	28.6962	14.815	54.9869	36.0799	62.0305	54.1898	41.9488	10.9418	41.5648	24.6141	20.2365	7.90169	23.1856	6.13227	AM982859	Dehydrin 4	AM982859
DE	3	TC180083	2.01383	1.54967	0.443026	4.03852	2.92751	1.35945	0.000114	0.000766	TC180083	LP3-1	TC180083	34	19	157	7	371	127	293	147	537	62	318	115	152	41	155	62	TC180083	3.20526	6.64341	27.6399	2.20649	38.1311	42.8238	43.0685	56.4958	44.3435	19.9527	34.2425	35.3827	9.76491	11.5703	16.1882	25.3467	TC180083	LP3-1	TC180083
DE	3	TC164703	1.60385	0.674851	0.555125	3.03954	1.59643	1.4693	0.000118	0.00079	TC164703	Protocatechuate 3,4-dioxygenase	TC164703	56	19	22	3	121	38	95	37	66	14	76	35	114	30	51	13	TC164703	5.27926	6.64341	3.87311	0.945639	12.4363	12.8134	13.9642	14.22	5.45004	4.50544	8.18373	10.7687	7.32368	8.46609	5.32643	5.31463	TC164703	Protocatechuate 3,4-dioxygenase	TC164703
DE	3	DR060563	1.34129	0.0826223	-0.161023	2.53378	1.05894	1.11808	0.00012	0.000799	DR060563	ABC-2 type transporter	DR060563	93	18	6	26	129	51	86	49	67	31	47	20	85	31	43	9	DR060563	8.76733	6.29375	1.0563	8.19554	13.2585	17.197	12.6413	18.8319	5.53262	9.97633	5.06099	6.15352	5.46064	8.7483	4.49091	3.67936	DR060563	ABC-2 type transporter	DR060563
DE	3	TC155092	2.78135	1.52587	1.22285	6.87495	2.87961	2.33407	0.000123	0.000817	TC155092	Alcohol Dehydrogenase	TC155092	11	1	23	1	89	19	112	37	36	13	81	12	34	5	88	7	TC155092	1.037	0.349653	4.04916	0.315213	9.14735	6.40671	16.4631	14.22	2.97275	4.18362	8.72214	3.69211	2.18426	1.41102	9.1907	2.86172	TC155092	Alcohol dehydrogenase	TC155092
DE	3	TC175100	1.84923	1.49457	0.473615	3.60309	2.8178	1.38858	0.000136	0.000894	TC175100	LP3-1	TC175100	25	16	109	10	258	94	201	88	394	56	236	67	116	28	112	53	TC175100	2.35681	5.59445	19.1895	3.15213	26.517	31.6964	29.5453	33.8206	32.5351	18.0218	25.4126	20.6143	7.45217	7.90169	11.6972	21.6673	TC175100	LP3-1	TC175100
DE	3	TC167652	2.28342	1.63113	1.64388	4.8683	3.09756	3.12506	0.000145	0.000953	TC167652	Alternative oxidase	TC167652	15	0	27	16	130	59	117	20	154	6	104	37	165	36	118	11	TC167652	1.41409	0	4.75336	5.04341	13.3613	19.8945	17.198	7.6865	12.7168	1.9309	11.1988	11.384	10.6001	10.1593	12.3239	4.49699	TC167652	Alternative oxidase	TC167652
DE	3	CV147414	1.85042	1.60812	0.603052	3.60605	3.04855	1.51893	0.000157	0.00102	CV147414	LP3-1	CV147414	11	7	43	3	96	32	96	35	160	30	96	26	59	13	51	21	CV147414	1.037	2.44757	7.57017	0.945639	9.8668	10.7902	14.1112	13.4514	13.2122	9.65451	10.3373	7.99958	3.79033	3.66864	5.32643	8.58517	CV147414	LP3-1	CV147414
DE	3	TC189693	1.4631	0.813124	0.0854141	2.75701	1.75701	1.06099	0.000165	0.00107	TC189693	Tubby-like protein	TC189693	62	10	34	10	169	34	88	33	92	46	75	18	117	10	67	7	TC189693	5.84489	3.49653	5.98572	3.15213	17.3697	11.4646	12.9353	12.6827	7.59703	14.8036	8.07605	5.53817	7.51641	2.82203	6.99746	2.86172	TC189693	Predicted protein	TC189693
DE	3	BQ197505	1.43878	0.118877	-0.0285546	2.71091	1.08589	1.01999	0.000169	0.00109	BQ197505	---NA---	BQ197505	53	4	27	19	121	22	83	44	52	16	29	27	56	17	38	16	BQ197505	4.99644	1.39861	4.75336	5.98905	12.4363	7.41829	12.2003	16.9103	4.29397	5.14907	3.12274	8.30725	3.5976	4.79745	3.96871	6.54108	BQ197505		BQ197505
DE	3	TC158771	0.940171	-0.369336	-0.675986	1.91876	1.29176	1.59769	0.000185	0.00118	TC158771	EDS1-like protein	TC158771	756	257	503	256	1423	513	1057	473	845	142	704	260	695	217	547	141	TC158771	71.2699	89.8608	88.5534	80.6946	146.255	172.981	155.37	181.786	69.7771	45.698	75.8072	79.9958	44.6488	61.2381	57.1285	57.6433	TC158771	EDS1-like protein	TC158771
DE	3	TC169636	1.10642	-0.216533	-0.648252	2.15311	1.16194	1.56727	0.000201	0.00128	TC169636	Zinc finger protein	TC169636	44	8	31	19	87	31	58	36	52	20	28	11	53	14	28	5	TC169636	4.14799	2.79722	5.45756	5.98905	8.94179	10.4531	8.52551	13.8357	4.29397	6.43634	3.01506	3.38444	3.40487	3.95084	2.92431	2.04409	TC169636	Zinc finger protein	TC169636
DE	3	TC161061	2.48807	1.58259	1.83376	5.61027	2.99507	3.56465	0.000271	0.00167	TC161061	Protein tify	TC161061	25	4	7	0	93	21	60	16	45	12	71	5	95	15	70	6	TC161061	2.35681	1.39861	1.23235	0	9.55847	7.0811	8.8195	6.1492	3.71594	3.86181	7.64533	1.53838	6.10307	4.23305	7.31078	2.45291	TC161061	Chromosome chr4 scaffold_6, whole genome shotgun sequence	TC161061
DE	3	BF518116	1.483	1.09228	0.0883192	2.7953	2.1321	1.06313	0.000272	0.00168	BF518116	RelA-SpoT homolog 1	BF518116	30	13	16	15	71	34	46	44	86	37	54	26	52	13	40	13	BF518116	2.82817	4.54549	2.81681	4.7282	7.29732	11.4646	6.76161	16.9103	7.10157	11.9072	5.81476	7.99958	3.34063	3.66864	4.17759	5.31463	BF518116	RelA-SpoT homolog 1	BF518116
DE	3	GO096144	1.81959	1.42084	0.915357	3.52982	2.67742	1.88604	0.000293	0.00179	GO096144	Spermidine synthase	GO096144	14	6	30	7	72	42	56	32	92	24	82	25	85	18	51	17	GO096144	1.31981	2.09792	5.28151	2.20649	7.4001	14.1622	8.23153	12.2984	7.59703	7.72361	8.82982	7.6919	5.46064	5.07966	5.32643	6.9499	GO096144	Spermidine synthase	GO096144
DE	3	TC183409	1.20431	0.396192	-1.17745	2.30426	1.31603	2.26176	0.000296	0.00181	TC183409	Unknown	TC183409	330	26	34	44	509	76	329	34	233	7	281	98	138	14	118	3	TC183409	31.1099	9.09098	5.98572	13.8694	52.3146	25.6268	48.3602	13.0671	19.2403	2.25272	30.2583	30.1523	8.86551	3.95084	12.3239	1.22645	TC183409		TC183409
DE	3	TC191839	1.13719	0.497794	-0.696247	2.19953	1.41205	1.62028	0.000332	0.002	TC191839	---NA---	TC191839	55	10	16	17	91	33	53	26	87	25	58	10	57	9	14	8	TC191839	5.18498	3.49653	2.81681	5.35862	9.35291	11.1274	7.79056	9.99245	7.18415	8.04543	6.24548	3.07676	3.66184	2.53983	1.46216	3.27054	TC191839		TC191839
DE	3	TC173271	1.43684	0.537088	-0.0221943	2.70727	1.45104	1.0155	0.000344	0.00207	TC173271	Water deficit inducible protein LP3	TC173271	36	16	62	5	112	46	95	60	90	28	83	31	81	21	74	11	TC173271	3.39381	5.59445	10.9151	1.57607	11.5113	15.511	13.9642	23.0595	7.43188	9.01088	8.9375	9.53796	5.20367	5.92626	7.72854	4.49699	TC173271	Water deficit inducible protein LP3	TC173271
DE	3	TC159622	1.86191	1.10951	1.05211	3.63489	2.15773	2.07357	0.000356	0.00213	TC159622	Unknown	TC159622	34	7	11	8	87	23	60	34	87	12	71	12	104	15	67	9	TC159622	3.20526	2.44757	1.93656	2.5217	8.94179	7.75549	8.8195	13.0671	7.18415	3.86181	7.64533	3.69211	6.68125	4.23305	6.99746	3.67936	TC159622		TC159622
DE	3	TC171309	1.98415	1.56505	1.20794	3.9563	2.95888	2.31007	0.000387	0.0023	TC171309	Zinc-binding protein	TC171309	21	8	15	2	68	22	65	26	107	17	64	13	89	15	64	7	TC171309	1.97972	2.79722	2.64076	0.630426	6.98899	7.41829	9.55446	9.99245	8.83568	5.47089	6.89156	3.99979	5.71761	4.23305	6.68414	2.86172	TC171309	Predicted protein	TC171309
DE	3	TC185558	1.7271	1.43749	0.168641	3.31063	2.70848	1.124	0.000645	0.00368	TC185558	LP3-1	TC185558	12	5	33	3	82	23	54	30	121	14	77	21	39	8	32	11	TC185558	1.13127	1.74826	5.80967	0.945639	8.42789	7.75549	7.93755	11.5298	9.99174	4.50544	8.29141	6.4612	2.50547	2.25762	3.34207	4.49699	TC185558	LP3-1	TC185558
DE	3	DR092040	1.48561	0.5318	0.222075	2.80036	1.44573	1.16641	0.000649	0.0037	DR092040	Selenoprotein S	DR092040	37	10	21	15	79	29	96	32	95	7	59	20	52	13	63	13	DR092040	3.48808	3.49653	3.69706	4.7282	8.11956	9.77866	14.1112	12.2984	7.84476	2.25272	6.35316	6.15352	3.34063	3.66864	6.5797	5.31463	DR092040	selenoprotein S	DR092040
DE	3	CT579959	1.49824	0.357766	-0.282228	2.82498	1.28144	1.21607	0.000677	0.00384	CT579959	CC-NBS-LRR resistance-like protein	CT579959	33	5	34	7	118	30	85	14	57	17	24	21	45	13	40	2	CT579959	3.11099	1.74826	5.98572	2.20649	12.1279	10.1159	12.4943	5.38055	4.70685	5.47089	2.58434	6.4612	2.89093	3.66864	4.17759	0.817635	CT579959	CC-NBS-LRR resistance-like protein	CT579959
DE	3	TC177254	1.28239	0.114049	-0.337062	2.43242	1.08226	1.26318	0.000694	0.00393	TC177254	Unknown	TC177254	144	24	8	22	186	97	83	29	145	28	49	24	94	40	49	6	TC177254	13.5752	8.39167	1.4084	6.93469	19.1169	32.7079	12.2003	11.1454	11.9736	9.01088	5.27635	7.38423	6.03883	11.2881	5.11755	2.45291	TC177254	Chromosome chr12 scaffold_18, whole genome shotgun sequence	TC177254
DE	3	BX250697	1.90923	0.961399	0.965911	3.7561	1.9472	1.9533	0.000759	0.00425	BX250697	S-adenosyl-methionine-sterol-C-methyltransferas	BX250697	35	4	19	2	111	36	57	13	48	17	43	19	73	13	48	16	BX250697	3.29953	1.39861	3.34496	0.630426	11.4085	12.139	8.37852	4.99623	3.96367	5.47089	4.63027	5.84585	4.68973	3.66864	5.01311	6.54108	BX250697	S-adenosyl-methionine-sterol-C-methyltransferas	BX250697
DE	3	BX678520	1.45234	1.03423	-0.0166425	2.73651	2.04802	1.0116	0.000887	0.00487	BX678520	Probable protein phosphatase 2c 44	BX678520	33	4	25	10	96	12	83	23	67	23	80	18	54	12	37	5	BX678520	3.11099	1.39861	4.40126	3.15213	9.8668	4.04634	12.2003	8.83948	5.53262	7.40179	8.61446	5.53817	3.46911	3.38644	3.86427	2.04409	BX678520	Chromosome chr9 scaffold_7, whole genome shotgun sequence	BX678520
DE	3	TC160159	1.10649	0.261124	-0.947673	2.15322	1.19841	1.92876	0.000916	0.00501	TC160159	Anamorsin homolog	TC160159	48	20	32	7	75	42	52	38	111	33	15	11	35	10	33	5	TC160159	4.52508	6.99306	5.63362	2.20649	7.70844	14.1622	7.64356	14.6044	9.16598	10.62	1.61521	3.38444	2.2485	2.82203	3.44651	2.04409	TC160159	Chromosome chr1 scaffold_22, whole genome shotgun sequence	TC160159
DE	3	TC163317	2.28949	1.40757	1.47921	4.88882	2.6529	2.78796	0.000985	0.00534	TC163317	Alternative oxidase	TC163317	12	0	17	8	68	33	59	23	74	3	65	16	102	16	62	6	TC163317	1.13127	0	2.99286	2.5217	6.98899	11.1274	8.67251	8.83948	6.11065	0.965451	6.99925	4.92282	6.55277	4.51525	6.47526	2.45291	TC163317	Alternative oxidase	TC163317
DE	3	TC163455	1.012	-0.269062	-0.649968	2.0167	1.20502	1.56913	0.00146	0.0076	TC163455	EDS1	TC163455	1144	319	726	377	2120	778	1563	687	1260	233	1090	370	1026	301	888	179	TC163455	107.848	111.539	127.813	118.835	217.892	262.338	229.748	264.031	104.046	74.9834	117.372	113.84	65.9131	84.9431	92.7425	73.1784	TC163455	EDS1	TC163455
DE	3	TC178998	2.09183	1.36176	0.709642	4.26289	2.56999	1.6354	0.00153	0.00788	TC178998	Unknown	TC178998	87	5	4	1	211	12	116	19	130	11	75	29	103	24	45	4	TC178998	8.2017	1.74826	0.704202	0.315213	21.6864	4.04634	17.051	7.30218	10.7349	3.53999	8.07605	8.92261	6.61701	6.77287	4.69979	1.63527	TC178998		TC178998
DE	3	TC171695	2.12913	0.566459	1.24022	4.37454	1.48088	2.36235	0.00177	0.009	TC171695	Unknown	TC171695	62	1	13	4	106	68	76	8	68	6	68	2	123	21	90	6	TC171695	5.84489	0.349653	2.28866	1.26085	10.8946	22.9293	11.1714	3.0746	5.6152	1.9309	7.32229	0.615352	7.90187	5.92626	9.39958	2.45291	TC171695	Predicted protein	TC171695
DE	3	TC185536	1.22185	-0.3893	-1.17229	2.33245	1.30976	2.25369	0.00207	0.0102	TC185536	NBS/LRR	TC185536	26	7	44	11	105	11	94	31	29	22	37	0	26	6	38	0	TC185536	2.45108	2.44757	7.74622	3.46734	10.7918	3.70915	13.8172	11.9141	2.39472	7.07998	3.98419	0	1.67031	1.69322	3.96871	0	TC185536	Predicted protein	TC185536
DE	3	CT581929	1.7333	1.47069	0.594404	3.32487	2.77155	1.50985	0.00266	0.0127	CT581929	LP3-1	CT581929	14	7	47	1	95	37	75	35	176	22	96	23	50	11	55	25	CT581929	1.31981	2.44757	8.27437	0.315213	9.76402	12.4762	11.0244	13.4514	14.5334	7.07998	10.3373	7.07655	3.21214	3.10423	5.74419	10.2204	CT581929	LP3-1	CT581929
DE	3	TC175033	1.72293	1.19489	-0.0517112	3.30105	2.28927	1.03649	0.00355	0.0164	TC175033	TIR-NBS-LRR protein	TC175033	42	6	14	7	215	17	53	2	88	17	104	6	68	10	16	5	TC175033	3.95944	2.09792	2.46471	2.20649	22.0975	5.73232	7.79056	0.76865	7.26672	5.47089	11.1988	1.84606	4.36851	2.82203	1.67104	2.04409	TC175033		TC175033
DE	3	TC195026	1.45612	1.18901	0.214583	2.7437	2.27996	1.16037	0.00551	0.024	TC195026	Polyubiquitin	TC195026	41	5	18	5	72	25	64	15	113	9	74	18	55	10	52	2	TC195026	3.86517	1.74826	3.16891	1.57607	7.4001	8.42988	9.40746	5.76488	9.33113	2.89635	7.96837	5.53817	3.53336	2.82203	5.43087	0.817635	TC195026	Polyubiquitin	TC195026
DE	3	TC164574	1.27301	-1.22389	0.442565	2.41665	2.33575	1.35902	0.0061	0.0262	TC164574	Unknown	TC164574	43	6	47	27	245	14	94	36	22	0	73	0	81	6	221	7	TC164574	4.05371	2.09792	8.27437	8.51075	25.1809	4.72073	13.8172	13.8357	1.81668	0	7.86069	0	5.20367	1.69322	23.0812	2.86172	TC164574	Uncharacterized protein At3g48090.2	TC164574
DE	3	TC182784	1.50472	1.30351	0.323692	2.8377	2.46829	1.25153	0.00686	0.029	TC182784	Protein phosphatase 2C	TC182784	44	4	16	6	75	16	82	16	123	12	87	13	58	12	57	1	TC182784	4.14799	1.39861	2.81681	1.89128	7.70844	5.39512	12.0533	6.1492	10.1569	3.86181	9.36822	3.99979	3.72608	3.38644	5.95306	0.408818	TC182784	Protein phosphatase 2C	TC182784
DE	3	TC175165	1.68142	1.05739	0.787102	3.20743	2.08116	1.7256	0.00718	0.0301	TC175165	Zinc finger, C2H2 type family protein, expressed	TC175165	34	4	26	6	131	17	98	12	93	21	78	8	97	11	81	7	TC175165	3.20526	1.39861	4.57731	1.89128	13.4641	5.73232	14.4052	4.6119	7.67961	6.75816	8.39909	2.46141	6.23155	3.10423	8.45962	2.86172	TC175165	Zinc finger, C2H2 type family protein, expressed	TC175165
DE	3	TC155977	1.35807	-0.665008	0.236199	2.56341	1.58558	1.17789	0.00822	0.0336	TC155977	EDS1	TC155977	28	3	30	26	166	13	66	36	36	2	50	6	42	5	139	5	TC155977	2.63963	1.04896	5.28151	8.19554	17.0613	4.38354	9.70145	13.8357	2.97275	0.643634	5.38404	1.84606	2.6982	1.41102	14.5171	2.04409	TC155977	EDS1	TC155977
DE	3	TC157229	1.10307	-1.01132	0.170085	2.14812	2.01576	1.12512	0.0101	0.0402	TC157229	SAG101	TC157229	71	7	39	9	164	22	83	17	19	0	60	5	63	10	142	2	TC157229	6.69334	2.44757	6.86597	2.83692	16.8558	7.41829	12.2003	6.53353	1.56895	0	6.46084	1.53838	4.0473	2.82203	14.8304	0.817635	TC157229	SAG101	TC157229
noDE	3	CT583603	1.55828	0.102643	0.262369	2.94503	1.07374	1.19945	0.0199	0.0711	CT583603	N1-D protein	CT583603	66	6	19	0	86	31	36	35	65	12	18	9	124	5	36	4	CT583603	6.22198	2.09792	3.34496	0	8.83901	10.4531	5.2917	13.4514	5.36747	3.86181	1.93825	2.76908	7.96611	1.41102	3.75983	1.63527	CT583603	N1-D protein
noDE	3	TC198442	1.2775	0.371518	-0.127452	2.42419	1.29371	1.09236	0.0219	0.0767	TC198442	Chromosome undetermined scaffold_167, whole genome shotgun sequence	TC198442	60	6	11	9	82	30	65	10	70	17	42	4	57	16	29	2	TC198442	5.65634	2.09792	1.93656	2.83692	8.42789	10.1159	9.55446	3.84325	5.78035	5.47089	4.52259	1.2307	3.66184	4.51525	3.02875	0.817635	TC198442	Chromosome undetermined scaffold_167, whole genome shotgun sequence
noDE	3	TC156435	0.927346	0.0707292	-1.50943	1.90177	1.05025	2.84698	0.0402	0.126	TC156435	Chromosome undetermined scaffold_466, whole genome shotgun sequence	TC156435	23	75	77	9	51	12	522	8	41	7	342	23	9	11	69	15	TC156435	2.16827	26.224	13.5559	2.83692	5.24174	4.04634	76.7296	3.0746	3.38563	2.25272	36.8268	7.07655	0.578185	3.10423	7.20634	6.13227	TC156435	Chromosome undetermined scaffold_466, whole genome shotgun sequence
noDE	3	TC175492	1.75576	0.686778	0.317006	3.37705	1.60968	1.24574	0.0461	0.14	TC175492	Chromosome chr11 scaffold_13, whole genome shotgun sequence	TC175492	5	5	58	2	105	23	47	65	46	25	70	17	111	7	87	0	TC175492	0.471362	1.74826	10.2109	0.630426	10.7918	7.75549	6.90861	24.9811	3.79851	8.04543	7.53765	5.23049	7.13095	1.97542	9.08626	0	TC175492	Chromosome chr11 scaffold_13, whole genome shotgun sequence
noDE	3	TC183903	1.70193	0.669491	0.33583	3.25335	1.59051	1.2621	0.0515	0.152	TC183903	Chromosome chr11 scaffold_13, whole genome shotgun sequence	TC183903	5	5	48	2	78	19	38	57	35	25	51	15	86	8	70	2	TC183903	0.471362	1.74826	8.45042	0.630426	8.01678	6.40671	5.58568	21.9065	2.89017	8.04543	5.49172	4.61514	5.52488	2.25762	7.31078	0.817635	TC183903	Chromosome chr11 scaffold_13, whole genome shotgun sequence
noDE	3	BQ107193	1.15935	0.42831	-0.910403	2.23357	1.34566	1.87957	0.0663	0.185	BQ107193	CC-NBS-LRR resistance-like protein	BQ107193	82	10	0	18	194	12	74	5	191	10	16	6	72	2	30	0	BQ107193	7.73034	3.49653	0	5.67384	19.9392	4.04634	10.8774	1.92163	15.7721	3.21817	1.72289	1.84606	4.62548	0.564406	3.13319	0	BQ107193	CC-NBS-LRR resistance-like protein
noDE	3	FG617212	1.97686	0.776188	1.23135	3.93636	1.7126	2.34787	0.132	0.308	FG617212	Chromosome chr2 scaffold_132, whole genome shotgun sequence	FG617212	21	0	3	16	13	43	3	36	43	16	8	12	16	33	36	11	FG617212	1.97972	0	0.528151	5.04341	1.33613	14.4994	0.440975	13.8357	3.55079	5.14907	0.861446	3.69211	1.02789	9.3127	3.75983	4.49699	FG617212	Chromosome chr2 scaffold_132, whole genome shotgun sequence
Cluster 4
DiffExpr	cluster	RefTag	log2FC_03H	log2FC_24H	log2FC_96H	FC_03H	FC_24H	FC_96H	p-value	FDR	RefTag	Annotation	RefTag	T413.00H	T426.00H	T395.00H	T547.00H	T413.03H	T426.03H	T395.03H	T547.03H	T413.24H	T426.24H	T395.24H	T547.24H	T413.96H	T426.96H	T395.96H	T547.96H	RefTag	T413.00H	T426.00H	T395.00H	T547.00H	T413.03H	T426.03H	T395.03H	T547.03H	T413.24H	T426.24H	T395.24H	T547.24H	T413.96H	T426.96H	T395.96H	T547.96H	RefTag	Pine Gene Index version 9 annotation	RefTag
DE	4	TC187736	0.493153	0.18607	-1.4279	1.40752	1.13766	2.69055	6.93e-08	8.86e-07	TC187736	Zinc finger protein ZFP-like	TC187736	230	52	115	53	282	74	175	85	325	98	189	44	127	31	63	17	TC187736	21.6827	18.182	20.2458	16.7063	28.9837	24.9524	25.7235	32.6676	26.8373	31.5381	20.3517	13.5377	8.15884	8.7483	6.5797	6.9499	TC187736	Zinc finger protein ZFP-like	TC187736
DE	4	FR730061	0.937246	0.375053	-0.814746	1.91487	1.29689	1.75899	8.06e-08	1.01e-06	FR730061	Z-box binding factor 3	FR730061	127	46	50	46	233	95	133	63	202	66	131	55	127	29	59	19	FR730061	11.9726	16.084	8.80252	14.4998	23.9476	32.0335	19.5499	24.2125	16.6804	21.2399	14.1062	16.9222	8.15884	8.18389	6.16194	7.76754	FR730061	Z-box binding factor 3	FR730061
DE	4	TC158589	0.891519	-0.365924	-0.591615	1.85513	1.28871	1.50693	8.4e-07	8.84e-06	TC158589	Protein phosphatase	TC158589	175	54	109	46	317	130	192	76	183	37	107	61	182	50	122	25	TC158589	16.4977	18.8813	19.1895	14.4998	32.581	43.8354	28.2224	29.2087	15.1115	11.9072	11.5218	18.7682	11.6922	14.1102	12.7416	10.2204	TC158589	Chromosome undetermined scaffold_69, whole genome shotgun sequence	TC158589
DE	4	TC159121	1.15635	0.355209	-0.425746	2.22892	1.27917	1.34327	1.04e-06	1.07e-05	TC159121	Unknown	TC159121	162	26	35	44	240	65	200	64	228	48	104	44	147	32	86	16	TC159121	15.2721	9.09098	6.16177	13.8694	24.667	21.9177	29.3983	24.5968	18.8274	15.4472	11.1988	13.5377	9.4437	9.0305	8.98182	6.54108	TC159121	F23M19.10	TC159121
DE	4	TC197336	0.975277	-0.0214441	-0.674886	1.96602	1.01497	1.59647	1.22e-06	1.24e-05	TC197336	Probable protein phosphatase 2c 44 isoform 1	TC197336	129	24	70	36	265	66	129	58	160	34	96	39	160	22	81	7	TC197336	12.1611	8.39167	12.3235	11.3477	27.2365	22.2549	18.9619	22.2909	13.2122	10.9418	10.3373	11.9994	10.2789	6.20847	8.45962	2.86172	TC197336	Chromosome undetermined scaffold_69, whole genome shotgun sequence	TC197336
DE	4	CX712846	1.10041	0.448854	-0.68249	2.14415	1.36496	1.60491	1.46e-06	1.47e-05	CX712846	Calmodulin	CX712846	426	166	113	153	838	311	518	238	705	194	452	208	434	120	255	45	CX712846	40.16	58.0424	19.8937	48.2276	86.129	104.868	76.1417	91.4694	58.2164	62.4325	48.6717	63.9966	27.8814	33.8644	26.6321	18.3968	CX712846	Calmodulin	CX712846
DE	4	AW010181	1.11468	0.522846	-0.648105	2.16546	1.43679	1.56711	1.58e-06	1.58e-05	AW010181	Calmodulin	AW010181	172	59	35	66	325	116	205	91	325	58	191	88	179	44	113	12	AW010181	16.2149	20.6295	6.16177	20.8041	33.4032	39.1146	30.1333	34.9736	26.8373	18.6654	20.567	27.0755	11.4995	12.4169	11.8017	4.90581	AW010181	Calmodulin	AW010181
DE	4	TC162868	0.90602	-0.25308	-0.637731	1.87387	1.19175	1.55588	1.66e-06	1.66e-05	TC162868	Probable protein phosphatase 2c 44	TC162868	308	85	184	97	578	212	331	149	332	71	224	111	377	69	233	34	TC162868	29.0359	29.7205	32.3933	30.5757	59.4064	71.4854	48.6542	57.2644	27.4154	22.849	24.1205	34.152	24.2195	19.472	24.3345	13.8998	TC162868	Chromosome undetermined scaffold_69, whole genome shotgun sequence	TC162868
DE	4	TC155922	1.11144	0.453078	-0.691481	2.16061	1.36896	1.61494	1.86e-06	1.83e-05	TC155922	Calmodulin	TC155922	471	165	128	170	919	327	570	258	772	191	489	239	476	124	274	48	TC155922	44.4023	57.6927	22.5345	53.5862	94.4541	110.263	83.7852	99.1559	63.749	61.4671	52.6559	73.5346	30.5796	34.9932	28.6165	19.6232	TC155922	Calmodulin	TC155922
DE	4	TC196914	1.09616	0.48485	-0.568525	2.13785	1.39944	1.48301	1.86e-06	1.84e-05	TC196914	Calmodulin	TC196914	207	69	51	77	391	140	251	105	380	72	231	99	225	57	136	19	TC196914	19.5144	24.1261	8.97857	24.2714	40.1867	47.2073	36.8949	40.3541	31.379	23.1708	24.8742	30.4599	14.4546	16.0856	14.2038	7.76754	TC196914	Calmodulin	TC196914
DE	4	CF475484	0.950441	-0.147037	-0.596817	1.93246	1.10729	1.51238	2.25e-06	2.18e-05	CF475484	Unknown	CF475484	123	32	85	28	235	72	178	52	141	29	130	31	122	23	113	15	CF475484	11.5955	11.1889	14.9643	8.82597	24.1531	24.2781	26.1645	19.9849	11.6433	9.3327	13.9985	9.53796	7.83763	6.49067	11.8017	6.13227	CF475484	NLP/P60	CF475484
DE	4	TC180493	0.731292	-0.120869	-1.3198	1.66012	1.08739	2.49631	2.45e-06	2.36e-05	TC180493	Non-specific lipid-transfer protein	TC180493	284	28	157	45	325	114	183	104	308	57	180	47	203	33	71	8	TC180493	26.7734	9.79028	27.6399	14.1846	33.4032	38.4403	26.8995	39.9698	25.4335	18.3436	19.3825	14.4608	13.0413	9.3127	7.41522	3.27054	TC180493	Non-specific lipid-transfer protein	TC180493
DE	4	TC155898	1.25966	0.591109	-0.102048	2.39439	1.5064	1.0733	3.05e-06	2.87e-05	TC155898	Probable cellulose synthase a catalytic subunit 6	TC155898	180	37	75	55	392	103	212	111	238	84	225	82	221	48	164	35	TC155898	16.969	12.9372	13.2038	17.3367	40.2894	34.7311	31.1622	42.6601	19.6532	27.0326	24.2282	25.2294	14.1977	13.5457	17.1281	14.3086	TC155898	Chromosome chr18 scaffold_137, whole genome shotgun sequence	TC155898
DE	4	TC192169	1.08878	0.0894351	-0.331145	2.12694	1.06395	1.25801	3.3e-06	3.08e-05	TC192169	Cyclin-dependent kinase g-2, cdkg 2	TC192169	134	37	71	58	261	85	171	110	186	53	121	57	167	53	117	22	TC192169	12.6325	12.9372	12.4996	18.2824	26.8254	28.6616	25.1356	42.2758	15.3592	17.0563	13.0294	17.5375	10.7286	14.9568	12.2194	8.99399	TC192169	Predicted protein	TC192169
DE	4	TC194526	0.390637	-0.0154926	-1.44527	1.31097	1.0108	2.72313	3.36e-06	3.14e-05	TC194526	---NA---	TC194526	189	37	156	57	254	64	171	85	345	70	148	45	156	31	49	15	TC194526	17.8175	12.9372	27.4639	17.9671	26.1059	21.5805	25.1356	32.6676	28.4889	22.5272	15.9367	13.8454	10.0219	8.7483	5.11755	6.13227	TC194526		TC194526
DE	4	TC188143	1.10977	0.440162	-0.701048	2.15811	1.35676	1.62569	3.42e-06	3.19e-05	TC188143	Calmodulin	TC188143	486	181	131	176	941	347	597	276	802	204	507	246	503	130	287	49	TC188143	45.8164	63.2872	23.0626	55.4775	96.7152	117.007	87.754	106.074	66.2263	65.6507	54.5941	75.6883	32.3141	36.6864	29.9742	20.0321	TC188143	Calmodulin	TC188143
DE	4	TC198103	1.40484	0.616026	0.128255	2.64788	1.53265	1.09297	4.81e-06	4.38e-05	TC198103	Cellulose synthase	TC198103	135	36	34	21	276	81	115	80	183	49	122	56	139	41	109	30	TC198103	12.7268	12.5875	5.98572	6.61948	28.3671	27.3128	16.904	30.746	15.1115	15.769	13.137	17.2299	8.92975	11.5703	11.3839	12.2645	TC198103	Chromosome chr18 scaffold_137, whole genome shotgun sequence	TC198103
DE	4	TC181723	0.819749	-0.142369	-1.49854	1.7651	1.10372	2.82556	5.86e-06	5.27e-05	TC181723	Pinus taeda anonymous locus umn_cl9contig2_03 genomic sequence	TC181723	254	26	31	45	251	114	162	18	194	29	137	28	139	12	30	7	TC181723	23.9452	9.09098	5.45756	14.1846	25.7976	38.4403	23.8126	6.91785	16.0198	9.3327	14.7523	8.61493	8.92975	3.38644	3.13319	2.86172	TC181723	Chromosome chr8 scaffold_23, whole genome shotgun sequence	TC181723
DE	4	TC170342	0.75236	-0.251338	-0.9142	1.68455	1.19031	1.88452	6.56e-06	5.81e-05	TC170342	Beta-amylase	TC170342	260	78	193	138	496	222	338	130	375	59	212	138	274	81	195	28	TC170342	24.5108	27.2729	33.9777	43.4994	50.9785	74.8573	49.6832	49.9623	30.9662	18.9872	22.8283	42.4593	17.6025	22.8584	20.3657	11.4469	TC170342	Beta-amylase	TC170342
DE	4	TC168755	0.946803	-0.171316	-0.596011	1.9276	1.12609	1.51153	6.86e-06	6.05e-05	TC168755	EDS1	TC168755	384	152	266	137	764	316	518	252	490	96	412	172	385	115	334	84	TC168755	36.2006	53.1472	46.8294	43.1842	78.5233	106.554	76.1417	96.8499	40.4624	30.8944	44.3644	52.9203	24.7335	32.4534	34.8829	34.3407	TC168755	EDS1	TC168755
DE	4	TC157777	0.886511	-0.143362	-0.809266	1.8487	1.10448	1.75232	7.37e-06	6.45e-05	TC157777	Beta-amylase	TC157777	173	78	146	118	363	208	254	151	296	79	177	106	225	77	153	29	TC157777	16.3091	27.2729	25.7034	37.1951	37.3089	70.1366	37.3359	58.0331	24.4426	25.4236	19.0595	32.6137	14.4546	21.7296	15.9793	11.8557	TC157777	Beta-amylase	TC157777
DE	4	TC164286	1.3831	0.957128	0.0965619	2.60829	1.94144	1.06922	7.79e-06	6.8e-05	TC164286	GTP pyrophosphokinase-like	TC164286	244	60	181	98	595	224	436	232	745	163	460	185	449	146	304	50	TC164286	23.0025	20.9792	31.8651	30.8909	61.1536	75.5317	64.0883	89.1634	61.5194	52.4562	49.5331	56.9201	28.845	41.2017	31.7497	20.4409	TC164286	RSH2	TC164286
DE	4	TC186302	0.473557	-0.123785	-1.25432	1.38853	1.08959	2.38554	1.15e-05	9.72e-05	TC186302	Uncharacterized protein At5g25560.1	TC186302	429	146	356	225	690	280	471	233	776	180	412	169	418	83	166	81	TC186302	40.4429	51.0493	62.674	70.9229	70.9177	94.4147	69.2331	89.5477	64.0793	57.9271	44.3644	51.9973	26.8535	23.4229	17.337	33.1142	TC186302	Uncharacterized protein At5g25560.1	TC186302
DE	4	TC190338	1.39661	0.487169	0.398674	2.63282	1.40169	1.3183	1.3e-05	0.000108	TC190338	UDP-l-rhamnose synthase	TC190338	143	21	36	32	209	75	171	79	176	32	133	52	176	64	122	26	TC190338	13.481	7.34271	6.33782	10.0868	21.4809	25.2896	25.1356	30.3617	14.5334	10.2981	14.3215	15.9992	11.3067	18.061	12.7416	10.6293	TC190338	Chromosome undetermined scaffold_107, whole genome shotgun sequence	TC190338
DE	4	TC183749	0.906321	-0.0134277	-0.525515	1.87426	1.00935	1.43945	1.44e-05	0.000119	TC183749	---NA---	TC183749	125	31	51	32	164	62	112	71	146	33	103	30	90	34	75	20	TC183749	11.7841	10.8392	8.97857	10.0868	16.8558	20.9061	16.4631	27.2871	12.0562	10.62	11.0911	9.23028	5.78185	9.5949	7.83298	8.17635	TC183749		TC183749
DE	4	CF399306	0.863334	-0.282763	-0.786839	1.81924	1.21652	1.72529	1.57e-05	0.000129	CF399306	EDS1	CF399306	91	15	71	23	151	48	148	30	107	15	90	19	72	21	57	12	CF399306	8.57879	5.24479	12.4996	7.2499	15.5197	16.1854	21.7548	11.5298	8.83568	4.82726	9.69126	5.84585	4.62548	5.92626	5.95306	4.90581	CF399306	EDS1	CF399306
DE	4	GW746466	1.32616	0.942585	0.00573183	2.50734	1.92197	1.00398	1.61e-05	0.000132	GW746466	Protein phosphatase-2C	GW746466	45	14	36	20	115	50	108	31	130	32	130	27	106	15	63	11	GW746466	4.24226	4.89514	6.33782	6.30426	11.8196	16.8598	15.8751	11.9141	10.7349	10.2981	13.9985	8.30725	6.80974	4.23305	6.5797	4.49699	GW746466	Protein phosphatase-2C	GW746466
DE	4	TC173201	1.29647	0.405911	0.101649	2.45628	1.32492	1.073	1.66e-05	0.000135	TC173201	Unknown	TC173201	108	25	75	25	205	71	243	60	218	36	124	45	148	44	126	29	TC173201	10.1814	8.74132	13.2038	7.88033	21.0697	23.9409	35.719	23.0595	18.0017	11.5854	13.3524	13.8454	9.50794	12.4169	13.1594	11.8557	TC173201	Predicted protein	TC173201
DE	4	CO172561	1.49727	0.791736	0.483525	2.82308	1.73116	1.39816	1.71e-05	0.00014	CO172561	Vacuolar protein-sorting-associated protein	CO172561	124	23	36	13	186	72	147	67	202	38	96	57	171	54	100	23	CO172561	11.6898	8.04202	6.33782	4.09777	19.1169	24.2781	21.6078	25.7498	16.6804	12.2291	10.3373	17.5375	10.9855	15.239	10.444	9.40281	CO172561	Os03g0186800 protein	CO172561
DE	4	TC185131	1.4907	0.594327	0.474017	2.81025	1.50977	1.38897	1.75e-05	0.000143	TC185131	Pre-mRNA-processing-splicing factor	TC185131	60	23	39	21	161	70	112	58	119	23	89	54	138	42	108	18	TC185131	5.65634	8.04202	6.86597	6.61948	16.5475	23.6037	16.4631	22.2909	9.82659	7.40179	9.58358	16.6145	8.86551	11.8525	11.2795	7.35872	TC185131	Chromosome chr9 scaffold_104, whole genome shotgun sequence	TC185131
DE	4	TC173715	1.51817	0.908006	0.815392	2.86428	1.87645	1.75978	1.88e-05	0.000152	TC173715	Histidine protein methyltransferase 1 homolog	TC173715	151	28	68	47	365	126	229	97	340	85	176	87	370	110	197	49	TC173715	14.2351	9.79028	11.9714	14.815	37.5144	42.4866	33.6611	37.2795	28.076	27.3545	18.9518	26.7678	23.7698	31.0423	20.5746	20.0321	TC173715	Predicted protein	TC173715
DE	4	TC155175	0.993982	-0.317044	-0.223076	1.99168	1.24578	1.16722	1.9e-05	0.000153	TC155175	Serine threonine-protein kinase	TC155175	75	30	42	33	149	51	90	68	102	21	64	22	100	36	75	18	TC155175	7.07043	10.4896	7.39412	10.402	15.3141	17.197	13.2292	26.1341	8.42279	6.75816	6.89156	6.76887	6.42428	10.1593	7.83298	7.35872	TC155175	Chromosome chr5 scaffold_156, whole genome shotgun sequence	TC155175
DE	4	CT580072	1.35041	0.489712	0.346849	2.54984	1.40416	1.27178	1.91e-05	0.000154	CT580072	Dtdp-4-dehydrorhamnose reductase	CT580072	127	16	39	26	203	65	146	62	145	30	105	55	164	51	92	27	CT580072	11.9726	5.59445	6.86597	8.19554	20.8642	21.9177	21.4608	23.8282	11.9736	9.65451	11.3065	16.9222	10.5358	14.3924	9.60846	11.0381	CT580072	Chromosome undetermined scaffold_107, whole genome shotgun sequence	CT580072
DE	4	TC197972	1.46029	0.874817	0.203566	2.75164	1.83378	1.15154	2.08e-05	0.000166	TC197972	Squamosa promoter-binding	TC197972	84	33	73	28	219	80	143	125	234	81	142	65	201	45	92	39	TC197972	7.91888	11.5385	12.8517	8.82597	22.5086	26.9756	21.0198	48.0406	19.3229	26.0672	15.2907	19.9989	12.9128	12.6991	9.60846	15.9439	TC197972	Chromosome chr18 scaffold_137, whole genome shotgun sequence	TC197972
DE	4	TC176294	1.13512	0.0114114	-0.22018	2.19636	1.00794	1.16488	2.22e-05	0.000177	TC176294	Pti1-like tyrosine-protein kinase 3-like	TC176294	259	64	142	94	455	144	279	242	338	98	211	83	341	91	217	54	TC176294	24.4166	22.3778	24.9992	29.63	46.7645	48.5561	41.0107	93.0067	27.9108	31.5381	22.7206	25.5371	21.9068	25.6805	22.6634	22.0762	TC176294	Chromosome chr5 scaffold_156, whole genome shotgun sequence	TC176294
DE	4	TC199224	0.716411	0.291885	-0.795042	1.64309	1.22424	1.73513	2.57e-05	0.000202	TC199224	Zinc finger	TC199224	93	19	78	45	173	60	118	50	194	42	125	43	122	17	58	19	TC199224	8.76733	6.64341	13.7319	14.1846	17.7808	20.2317	17.345	19.2163	16.0198	13.5163	13.4601	13.2301	7.83763	4.79745	6.0575	7.76754	TC199224	Chromosome chr8 scaffold_106, whole genome shotgun sequence	TC199224
DE	4	TC195802	1.16692	0.829334	-0.162072	2.24532	1.77686	1.11889	2.68e-05	0.000211	TC195802	Anthranilate phosphoribosyltransferase-like protein	TC195802	133	32	43	63	278	65	188	96	322	48	222	88	161	57	120	20	TC195802	12.5382	11.1889	7.57017	19.8584	28.5726	21.9177	27.6344	36.8952	26.5896	15.4472	23.9051	27.0755	10.3431	16.0856	12.5328	8.17635	TC195802	Anthranilate phosphoribosyltransferase-like protein	TC195802
DE	4	TC195428	0.701455	-0.500236	-0.710287	1.62614	1.41445	1.63613	2.75e-05	0.000215	TC195428	Myo-inositol-1 phosphate	TC195428	269	89	117	112	505	117	216	161	273	70	146	71	367	61	146	36	TC195428	25.3593	31.1191	20.5979	35.3039	51.9035	39.4518	31.7502	61.8763	22.5434	22.5272	15.7214	21.845	23.5771	17.2144	15.2482	14.7174	TC195428	Chromosome chr7 scaffold_20, whole genome shotgun sequence	TC195428
DE	4	TC198907	1.43477	0.574042	0.404533	2.70338	1.48869	1.32366	2.87e-05	0.000224	TC198907	Unknown	TC198907	185	29	59	29	365	90	195	95	277	61	167	45	256	66	194	27	TC198907	17.4404	10.1399	10.387	9.14118	37.5144	30.3476	28.6634	36.5109	22.8737	19.6308	17.9827	13.8454	16.4462	18.6254	20.2613	11.0381	TC198907	Uncharacterized protein At3g48090.2	TC198907
DE	4	TC188916	1.36026	0.59631	-0.00307494	2.56731	1.51184	1.00213	3.05e-05	0.000236	TC188916	Predicted protein	TC188916	394	39	129	82	642	215	367	187	491	87	471	127	386	88	361	42	TC188916	37.1433	13.6365	22.7105	25.8475	65.9842	72.497	53.9459	71.8688	40.545	27.9981	50.7176	39.0749	24.7977	24.8339	37.7027	17.1703	TC188916	Os04g0628100 protein	TC188916
DE	4	TC188198	1.39576	0.766307	0.0378869	2.63127	1.70091	1.02661	3.16e-05	0.000243	TC188198	Polyubiquitin 4	TC188198	452	56	165	98	722	251	537	246	690	131	635	167	504	110	481	45	TC188198	42.6111	19.5806	29.0483	30.8909	74.2066	84.636	78.9345	94.544	56.9777	42.158	68.3772	51.3819	32.3784	31.0423	50.2355	18.3968	TC188198	Os04g0628100 protein	TC188198
DE	4	TC176993	1.2402	0.555296	-0.0709045	2.36231	1.46947	1.05038	3.24e-05	0.000248	TC176993	Unnamed protein product	TC176993	231	43	112	42	410	106	319	124	376	67	228	107	278	84	122	44	TC176993	21.7769	15.0351	19.7177	13.239	42.1395	35.7427	46.8903	47.6563	31.0487	21.5617	24.5512	32.9213	17.8595	23.7051	12.7416	17.988	TC176993	Chromosome chr17 scaffold_12, whole genome shotgun sequence	TC176993
DE	4	TC163422	1.26552	0.419273	0.108087	2.40413	1.33725	1.0778	3.28e-05	0.000251	TC163422	Allene oxide cyclase chloroplastic-like	TC163422	94	15	43	30	191	50	140	54	116	46	109	27	145	36	90	16	TC163422	8.86161	5.24479	7.57017	9.45639	19.6308	16.8598	20.5788	20.7536	9.57886	14.8036	11.7372	8.30725	9.31521	10.1593	9.39958	6.54108	TC163422	Allene oxide cyclase precursor	TC163422
DE	4	TC178126	1.27126	0.408535	-0.0804859	2.41373	1.32734	1.05737	3.31e-05	0.000253	TC178126	Proline-rich receptor-like protein kinase perk8	TC178126	59	28	38	26	179	47	82	72	116	36	89	35	97	28	59	25	TC178126	5.56207	9.79028	6.68992	8.19554	18.3975	15.8482	12.0533	27.6714	9.57886	11.5854	9.58358	10.7687	6.23155	7.90169	6.16194	10.2204	TC178126	Chromosome chr14 scaffold_9, whole genome shotgun sequence	TC178126
DE	4	TC168314	1.22161	0.272706	0.0785523	2.33206	1.20807	1.05596	4.07e-05	0.000306	TC168314	Dtdp-4-dehydrorhamnose reductase	TC168314	189	40	49	55	312	101	225	98	228	35	163	81	240	66	137	38	TC168314	17.8175	13.9861	8.62647	17.3367	32.0671	34.0567	33.0731	37.6639	18.8274	11.2636	17.552	24.9218	15.4183	18.6254	14.3082	15.5351	TC168314	Chromosome undetermined scaffold_107, whole genome shotgun sequence	TC168314
DE	4	TC157640	1.39669	0.760835	0.441732	2.63298	1.69447	1.35823	4.22e-05	0.000316	TC157640	Vacuolar protein-sorting-associated protein	TC157640	197	37	69	28	325	104	249	103	320	71	199	79	309	80	187	35	TC157640	18.5717	12.9372	12.1475	8.82597	33.4032	35.0683	36.6009	39.5855	26.4244	22.849	21.4285	24.3064	19.851	22.5762	19.5302	14.3086	TC157640	Os03g0572300 protein	TC157640
DE	4	GT263563	1.00534	0.233554	-0.457211	2.00742	1.17573	1.37289	4.24e-05	0.000317	GT263563	Probable e3 ubiquitin-protein ligase bah1-like 1-like	GT263563	159	46	97	57	264	111	172	125	193	61	174	93	144	48	126	39	GT263563	14.9893	16.084	17.0769	17.9671	27.1337	37.4287	25.2826	48.0406	15.9372	19.6308	18.7364	28.6139	9.25097	13.5457	13.1594	15.9439	GT263563	Chromosome chr8 scaffold_41, whole genome shotgun sequence	GT263563
DE	4	TC161068	1.21073	0.429685	-0.11582	2.31455	1.34694	1.08359	4.51e-05	0.000334	TC161068	Protein kinase-like protein	TC161068	98	41	46	22	215	61	110	85	147	63	96	39	135	36	91	22	TC161068	9.2387	14.3358	8.09832	6.93469	22.0975	20.5689	16.1691	32.6676	12.1387	20.2745	10.3373	11.9994	8.67278	10.1593	9.50402	8.99399	TC161068	Chromosome chr1 scaffold_75, whole genome shotgun sequence	TC161068
DE	4	TC192960	1.01172	0.266039	-0.409835	2.01631	1.2025	1.32853	4.85e-05	0.000358	TC192960	3'-5' exonuclease domain-containing protein-like	TC192960	362	64	155	95	441	196	323	205	502	85	353	121	361	71	268	46	TC192960	34.1266	22.3778	27.2878	29.9452	45.3256	66.0903	47.4783	78.7866	41.4534	27.3545	38.0113	37.2288	23.1917	20.0364	27.9898	18.8056	TC192960	3'-5' exonuclease domain-containing protein-like	TC192960
DE	4	TC178288	1.30178	0.539059	-0.020719	2.46533	1.45302	1.01446	5.47e-05	0.000399	TC178288	Predicted protein	TC178288	112	62	62	24	291	104	148	107	263	58	156	63	261	35	113	32	TC178288	10.5585	21.6785	10.9151	7.56511	29.9087	35.0683	21.7548	41.1228	21.7176	18.6654	16.7982	19.3836	16.7674	9.87711	11.8017	13.0822	TC178288	Chromosome chr2 scaffold_132, whole genome shotgun sequence	TC178288
DE	4	TC194288	0.631514	-0.207438	-0.831798	1.54919	1.15464	1.7799	5.63e-05	0.000409	TC194288	Pinus taeda anonymous locus umn_cl9contig2_03 genomic sequence	TC194288	251	38	98	47	286	88	195	62	213	46	194	30	209	33	90	21	TC194288	23.6624	13.2868	17.2529	14.815	29.3949	29.6732	28.6634	23.8282	17.5888	14.8036	20.8901	9.23028	13.4268	9.3127	9.39958	8.58517	TC194288	Chromosome chr13 scaffold_17, whole genome shotgun sequence	TC194288
DE	4	FE523613	0.78425	-0.328622	-0.61095	1.7222	1.25581	1.52726	5.72e-05	0.000414	FE523613	EDS1	FE523613	376	152	219	128	587	280	419	211	419	70	355	146	332	122	260	83	FE523613	35.4464	53.1472	38.5551	40.3473	60.3314	94.4147	61.5895	81.0926	34.5995	22.5272	38.2266	44.9207	21.3286	34.4288	27.1543	33.9319	FE523613	EDS1	FE523613
DE	4	TC156428	1.08112	0.266195	-0.254785	2.11568	1.20263	1.19316	5.78e-05	0.000418	TC156428	Probable ccr4-associated factor 1 homolog 7-like	TC156428	358	69	87	90	495	169	357	151	452	93	272	97	357	95	246	31	TC156428	33.7495	24.1261	15.3164	28.3692	50.8757	56.986	52.476	58.0331	37.3245	29.929	29.2892	29.8446	22.9347	26.8093	25.6922	12.6733	TC156428	Chromosome undetermined scaffold_69, whole genome shotgun sequence	TC156428
DE	4	TC184207	0.945515	-0.174111	-0.248831	1.92588	1.12827	1.18824	5.85e-05	0.000423	TC184207	NAC domain-containing protein 74	TC184207	375	96	185	110	694	254	436	130	455	90	281	97	376	127	329	67	TC184207	35.3522	33.5667	32.5693	34.6734	71.3288	85.6476	64.0883	49.9623	37.5723	28.9635	30.2583	29.8446	24.1553	35.8398	34.3607	27.3908	TC184207	Chromosome chr2 scaffold_11, whole genome shotgun sequence	TC184207
DE	4	TC186926	0.98233	0.237703	-0.426805	1.97565	1.17911	1.34425	6.16e-05	0.000442	TC186926	Pinus taeda anonymous locus 2_3279_01 genomic sequence	TC186926	136	21	90	64	227	97	200	79	187	65	150	59	185	49	72	29	TC186926	12.821	7.34271	15.8445	20.1736	23.3309	32.7079	29.3983	30.3617	15.4418	20.9181	16.1521	18.1529	11.8849	13.828	7.51966	11.8557	TC186926	Os11g0567600 protein	TC186926
DE	4	TC180303	0.686327	-0.323068	-1.16136	1.60918	1.25099	2.23669	6.46e-05	0.00046	TC180303	Non-specific lipid-transfer protein	TC180303	258	27	152	32	266	119	192	69	257	30	154	44	185	47	65	5	TC180303	24.3223	9.44063	26.7597	10.0868	27.3393	40.1262	28.2224	26.5184	21.2221	9.65451	16.5828	13.5377	11.8849	13.2635	6.78858	2.04409	TC180303	Non-specific lipid-transfer protein	TC180303
DE	4	TC176714	1.13822	0.238875	-0.0205083	2.20109	1.18007	1.01432	6.73e-05	0.000478	TC176714	Allene oxide cyclase chloroplastic-like	TC176714	84	14	40	28	159	45	115	45	95	29	99	26	123	30	79	12	TC176714	7.91888	4.89514	7.04202	8.82597	16.3419	15.1738	16.904	17.2946	7.84476	9.3327	10.6604	7.99958	7.90187	8.46609	8.25074	4.90581	TC176714	Allene oxide cyclase precursor	TC176714
DE	4	TC166548	1.06251	0.286823	-0.317247	2.08857	1.21995	1.24595	6.95e-05	0.000492	TC166548	Unknown	TC166548	252	68	105	83	417	150	216	187	316	74	287	120	272	59	205	54	TC166548	23.7566	23.7764	18.4853	26.1627	42.8589	50.5793	31.7502	71.8688	26.0941	23.8145	30.9044	36.9211	17.4741	16.65	21.4101	22.0762	TC166548	Predicted protein	TC166548
DE	4	TC160651	1.16186	0.241617	0.0855212	2.23746	1.18232	1.06107	6.97e-05	0.000493	TC160651	Allene oxide cyclase chloroplastic-like	TC160651	88	14	42	28	159	50	118	48	99	29	103	27	133	33	86	15	TC160651	8.29597	4.89514	7.39412	8.82597	16.3419	16.8598	17.345	18.4476	8.17506	9.3327	11.0911	8.30725	8.5443	9.3127	8.98182	6.13227	TC160651	Allene oxide cyclase precursor	TC160651
DE	4	TC187813	0.679314	0.206186	-0.808105	1.60138	1.15363	1.75091	7.15e-05	0.000504	TC187813	Zinc finger	TC187813	95	25	87	48	171	74	125	52	217	45	126	41	128	19	56	25	TC187813	8.95588	8.74132	15.3164	15.1302	17.5752	24.9524	18.374	19.9849	17.9191	14.4818	13.5678	12.6147	8.22308	5.36186	5.84862	10.2204	TC187813	PGPD14	TC187813
DE	4	TC185518	0.531384	-0.130615	-1.07045	1.44532	1.09476	2.10009	7.43e-05	0.000522	TC185518	---NA---	TC185518	183	47	113	36	241	91	129	64	140	76	123	49	136	51	56	11	TC185518	17.2519	16.4337	19.8937	11.3477	24.7698	30.6848	18.9619	24.5968	11.5607	24.4581	13.2447	15.0761	8.73703	14.3924	5.84862	4.49699	TC185518		TC185518
DE	4	TC188238	1.03896	0.139568	-0.287288	2.05474	1.10158	1.22034	7.77e-05	0.000543	TC188238	Monocopper oxidase-like protein sku5-like	TC188238	112	38	90	34	319	77	109	87	131	46	139	63	161	47	96	27	TC188238	10.5585	13.2868	15.8445	10.7172	32.7866	25.964	16.0221	33.4363	10.8175	14.8036	14.9676	19.3836	10.3431	13.2635	10.0262	11.0381	TC188238	Chromosome chr2 scaffold_187, whole genome shotgun sequence	TC188238
DE	4	TC187827	1.33548	1.05919	0.16204	2.52359	2.08376	1.11887	8.08e-05	0.000562	TC187827	---NA---	TC187827	57	40	29	7	166	47	108	48	157	42	153	44	119	27	78	17	TC187827	5.37353	13.9861	5.10546	2.20649	17.0613	15.8482	15.8751	18.4476	12.9645	13.5163	16.4751	13.5377	7.6449	7.61948	8.1463	6.9499	TC187827		TC187827
DE	4	BX682458	1.16232	1.04397	-0.133838	2.23818	2.06189	1.09721	9.4e-05	0.000642	BX682458	Sulfate transporter sultr3 4	BX682458	82	14	35	51	144	46	105	87	210	56	124	85	151	37	73	11	BX682458	7.73034	4.89514	6.16177	16.0759	14.8002	15.511	15.4341	33.4363	17.341	18.0218	13.3524	26.1525	9.70067	10.4415	7.6241	4.49699	BX682458	Chromosome chr9 scaffold_7, whole genome shotgun sequence	BX682458
DE	4	TC166729	0.905681	-0.25402	-0.381339	1.87343	1.19253	1.30255	9.76e-05	0.000664	TC166729	Casein kinase i isoform delta-like	TC166729	154	16	96	40	239	64	163	75	167	27	97	39	201	30	115	17	TC166729	14.518	5.59445	16.9008	12.6085	24.5642	21.5805	23.9596	28.8244	13.7903	8.68906	10.445	11.9994	12.9128	8.46609	12.0106	6.9499	TC166729	Chromosome chr11 scaffold_13, whole genome shotgun sequence	TC166729
DE	4	TC161170	0.773446	-0.312463	-0.650018	1.70935	1.24183	1.56919	0.000103	0.000697	TC161170	EDS1	TC161170	502	183	331	173	883	324	638	267	615	103	486	177	465	158	360	99	TC161170	47.3248	63.9865	58.2727	54.5319	90.754	109.251	93.7807	102.615	50.7845	33.1472	52.3328	54.4587	29.8729	44.5881	37.5983	40.4729	TC161170	EDS1	TC161170
DE	4	TC198794	0.640732	-0.376538	-0.719469	1.55912	1.29822	1.64658	0.000108	0.000728	TC198794	Myo-inositol-1-phosphate synthase	TC198794	206	61	84	79	351	77	157	109	204	61	98	58	250	39	105	30	TC198794	19.4201	21.3288	14.7882	24.9018	36.0755	25.964	23.0777	41.8914	16.8456	19.6308	10.5527	17.8452	16.0607	11.0059	10.9662	12.2645	TC198794	Chromosome chr7 scaffold_20, whole genome shotgun sequence	TC198794
DE	4	TC164300	0.873475	0.00125231	-0.346883	1.83207	1.00087	1.27181	0.000113	0.000757	TC164300	3-ketoacyl- synthase 4	TC164300	133	32	87	27	231	84	127	57	168	33	117	46	151	41	93	24	TC164300	12.5382	11.1889	15.3164	8.51075	23.742	28.3244	18.6679	21.9065	13.8728	10.62	12.5986	14.1531	9.70067	11.5703	9.71289	9.81162	TC164300	Chromosome chr3 scaffold_8, whole genome shotgun sequence	TC164300
DE	4	TC166097	1.16563	0.468802	-0.302969	2.24332	1.38396	1.23368	0.000131	0.000867	TC166097	Tubby-like protein	TC166097	75	19	24	21	121	58	71	38	88	40	52	35	92	22	29	15	TC166097	7.07043	6.64341	4.22521	6.61948	12.4363	19.5573	10.4364	14.6044	7.26672	12.8727	5.5994	10.7687	5.91034	6.20847	3.02875	6.13227	TC166097	Predicted protein	TC166097
DE	4	TC155835	1.26347	0.739912	0.213601	2.40072	1.67007	1.15958	0.000137	0.000903	TC155835	Protein kinase	TC155835	246	87	130	76	688	179	350	168	540	166	333	137	581	96	327	56	TC155835	23.191	30.4198	22.8866	23.9562	70.7121	60.3579	51.4471	64.5666	44.5913	53.4216	35.8577	42.1516	37.3251	27.0915	34.1518	22.8938	TC155835	Chromosome chr7 scaffold_42, whole genome shotgun sequence	TC155835
DE	4	TC192289	0.733486	-0.394587	-0.550653	1.66265	1.31457	1.46475	0.000138	0.000909	TC192289	---NA---	TC192289	98	30	70	35	156	72	106	50	92	17	66	50	109	33	75	18	TC192289	9.2387	10.4896	12.3235	11.0325	16.0336	24.2781	15.5811	19.2163	7.59703	5.47089	7.10693	15.3838	7.00247	9.3127	7.83298	7.35872	TC192289		TC192289
DE	4	FN695995	0.910077	-0.331834	-0.458238	1.87915	1.25861	1.37386	0.00014	0.000918	FN695995	Unknown	FN695995	82	23	52	17	141	53	99	34	83	15	89	11	70	17	84	13	FN695995	7.73034	8.04202	9.15462	5.35862	14.4919	17.8713	14.5522	13.0671	6.85384	4.82726	9.58358	3.38444	4.497	4.79745	8.77294	5.31463	FN695995	Predicted protein	FN695995
DE	4	TC182168	1.23766	0.604037	-0.135876	2.35816	1.51996	1.09876	0.000168	0.00108	TC182168	Unknown	TC182168	115	17	36	24	301	24	107	50	156	49	85	40	127	26	78	14	TC182168	10.8413	5.9441	6.33782	7.56511	30.9365	8.09269	15.7281	19.2163	12.8819	15.769	9.15286	12.307	8.15884	7.33728	8.1463	5.72345	TC182168	Chromosome chr7 scaffold_20, whole genome shotgun sequence	TC182168
DE	4	TC155771	0.970644	0.252443	-0.397061	1.95972	1.19122	1.31682	0.000171	0.0011	TC155771	Probable e3 ubiquitin-protein ligase bah1-like	TC155771	191	58	96	75	316	115	177	159	246	69	239	98	195	54	170	43	TC155771	18.006	20.2799	16.9008	23.641	32.4782	38.7775	26.0175	61.1077	20.3138	22.2054	25.7357	30.1523	12.5274	15.239	17.7548	17.5792	TC155771	Predicted protein	TC155771
DE	4	TC192429	1.42068	0.788039	0.491134	2.67711	1.72673	1.40555	0.000204	0.00129	TC192429	Unknown	TC192429	139	12	45	40	281	68	182	69	310	40	148	46	309	36	128	30	TC192429	13.1039	4.19584	7.92227	12.6085	28.881	22.9293	26.7525	26.5184	25.5987	12.8727	15.9367	14.1531	19.851	10.1593	13.3683	12.2645	TC192429	Chromosome chr14 scaffold_21, whole genome shotgun sequence	TC192429
DE	4	TC164198	0.930128	-0.0280655	-0.434189	1.90544	1.01964	1.35115	0.000208	0.00131	TC164198	Histone deacetylase 2	TC164198	325	126	146	96	438	276	284	198	316	113	303	127	356	128	238	44	TC164198	30.6385	44.0563	25.7034	30.2605	45.0173	93.0659	41.7456	76.0964	26.0941	36.3653	32.6273	39.0749	22.8704	36.122	24.8567	17.988	TC164198	Histone deacetylase 2	TC164198
DE	4	TC170341	0.991093	0.404993	-0.168873	1.98769	1.32408	1.12418	0.000217	0.00137	TC170341	IS10-right transposase	TC170341	92	22	41	36	181	43	121	51	156	31	97	49	127	36	70	17	TC170341	8.67306	7.69236	7.21807	11.3477	18.603	14.4994	17.786	19.6006	12.8819	9.97633	10.445	15.0761	8.15884	10.1593	7.31078	6.9499	TC170341	IS10-right transposase	TC170341
DE	4	GW740194	1.18614	0.881362	0.270526	2.27544	1.84211	1.20625	0.00023	0.00144	GW740194	U-box domain-containing protein	GW740194	104	35	30	18	164	72	114	50	228	37	147	52	154	34	117	23	GW740194	9.80433	12.2379	5.28151	5.67384	16.8558	24.2781	16.757	19.2163	18.8274	11.9072	15.8291	15.9992	9.8934	9.5949	12.2194	9.40281	GW740194	Os10g0445700 protein	GW740194
DE	4	TC170196	1.15693	0.868422	0.194211	2.22983	1.82567	1.1441	0.000236	0.00147	TC170196	Zinc finger partial	TC170196	147	42	108	41	302	120	220	99	366	80	235	122	284	73	160	47	TC170196	13.858	14.6854	19.0135	12.9237	31.0393	40.4634	32.3382	38.0482	30.223	25.7454	25.305	37.5365	18.245	20.6008	16.7104	19.2144	TC170196	Chromosome chr12 scaffold_78, whole genome shotgun sequence	TC170196
DE	4	TC163931	1.32595	0.659416	-0.0335254	2.50698	1.57944	1.02351	0.000239	0.00149	TC163931	Probable aquaporin	TC163931	197	131	198	97	531	241	375	376	586	214	411	179	396	125	367	88	TC163931	18.5717	45.8045	34.858	30.5757	54.5758	81.264	55.1219	144.506	48.3898	68.8689	44.2568	55.074	25.4402	35.2754	38.3294	35.976	TC163931	Probable aquaporin	TC163931
DE	4	DR059426	0.927492	-0.0431718	-0.271997	1.90197	1.03038	1.20748	0.000239	0.00149	DR059426	Cellulose synthase	DR059426	165	39	67	74	286	102	145	103	178	45	185	49	199	64	112	33	DR059426	15.5549	13.6365	11.7954	23.3258	29.3949	34.3939	21.3138	39.5855	14.6986	14.4818	19.9209	15.0761	12.7843	18.061	11.6972	13.491	DR059426	Cellulose synthase	DR059426
DE	4	TC194623	1.29722	0.593195	0.517274	2.45755	1.50858	1.43125	0.00025	0.00155	TC194623	Unknown	TC194623	86	23	56	20	190	72	158	43	176	44	126	31	241	40	127	21	TC194623	8.10743	8.04202	9.85883	6.30426	19.528	24.2781	23.2247	16.526	14.5334	14.16	13.5678	9.53796	15.4825	11.2881	13.2638	8.58517	TC194623	Chromosome chr8 scaffold_34, whole genome shotgun sequence	TC194623
DE	4	TC188201	1.45093	1.00254	0.516602	2.73384	2.00353	1.43058	0.000263	0.00163	TC188201	dof zinc finger protein	TC188201	87	44	98	17	319	119	185	88	346	62	230	86	212	71	220	37	TC188201	8.2017	15.3847	17.2529	5.35862	32.7866	40.1262	27.1935	33.8206	28.5714	19.9527	24.7666	26.4601	13.6195	20.0364	22.9767	15.1263	TC188201	Chromosome undetermined scaffold_203, whole genome shotgun sequence	TC188201
DE	4	CF472987	0.655083	-0.353193	-0.579692	1.57471	1.27738	1.49453	0.000269	0.00166	CF472987	Enhanced disease susceptibility 1 protein	CF472987	244	108	154	87	416	155	284	130	292	52	231	94	241	87	182	57	CF472987	23.0025	37.7625	27.1118	27.4235	42.7561	52.2653	41.7456	49.9623	24.1123	16.7345	24.8742	28.9216	15.4825	24.5517	19.008	23.3026	CF472987	Enhanced disease susceptibility 1 protein	CF472987
DE	4	TC188110	0.723652	-0.359962	-0.746243	1.65136	1.28339	1.67742	0.000286	0.00176	TC188110	125 kDa kinesin-related	TC188110	112	27	52	19	188	51	89	28	116	20	59	21	140	12	59	5	TC188110	10.5585	9.44063	9.15462	5.98905	19.3225	17.197	13.0823	10.7611	9.57886	6.43634	6.35316	6.4612	8.994	3.38644	6.16194	2.04409	TC188110	Chromosome chr6 scaffold_3, whole genome shotgun sequence	TC188110
DE	4	DR118536	1.43412	0.947256	0.572122	2.70216	1.9282	1.48671	0.000319	0.00193	DR118536	Leucine-rich repeat/extensin	DR118536	53	18	18	22	158	30	82	49	118	39	92	32	115	23	62	32	DR118536	4.99644	6.29375	3.16891	6.93469	16.2391	10.1159	12.0533	18.8319	9.74402	12.5509	9.90662	9.84563	7.38793	6.49067	6.47526	13.0822	DR118536	Leucine-rich repeat/extensin	DR118536
DE	4	TC165232	0.857748	0.141517	-0.512571	1.81221	1.10306	1.42659	0.000342	0.00205	TC165232	Probable e3 ubiquitin-protein ligase bah1-like 1-like	TC165232	80	26	47	31	144	53	79	54	125	16	111	39	79	18	77	18	TC165232	7.54179	9.09098	8.27437	9.77161	14.8002	17.8713	11.6123	20.7536	10.3221	5.14907	11.9526	11.9994	5.07518	5.07966	8.04186	7.35872	TC165232	Chromosome chr8 scaffold_41, whole genome shotgun sequence	TC165232
DE	4	TC165983	0.980699	-0.125139	-0.338635	1.97342	1.09061	1.26456	0.000415	0.00246	TC165983	Casein kinase	TC165983	122	9	79	26	196	51	120	61	125	23	92	30	153	19	97	14	TC165983	11.5012	3.14688	13.908	8.19554	20.1447	17.197	17.639	23.4438	10.3221	7.40179	9.90662	9.23028	9.82915	5.36186	10.1307	5.72345	TC165983	Chromosome chr11 scaffold_13, whole genome shotgun sequence	TC165983
DE	4	TC177453	1.02175	0.529413	-0.104873	2.03038	1.44334	1.0754	0.000416	0.00246	TC177453	Unknown	TC177453	116	19	46	31	178	44	107	69	170	44	98	53	165	33	72	18	TC177453	10.9356	6.64341	8.09832	9.77161	18.2947	14.8366	15.7281	26.5184	14.038	14.16	10.5527	16.3068	10.6001	9.3127	7.51966	7.35872	TC177453		TC177453
DE	4	CT582170	0.816822	-0.400578	-0.642208	1.76152	1.32004	1.56072	0.000422	0.00249	CT582170	Myo-inositol-1-phosphate synthase	CT582170	79	29	47	26	181	34	67	56	104	17	66	17	157	10	52	7	CT582170	7.44752	10.1399	8.27437	8.19554	18.603	11.4646	9.84844	21.5222	8.58795	5.47089	7.10693	5.23049	10.0861	2.82203	5.43087	2.86172	CT582170	Probable inositol-3-phosphate synthase isozyme 3	CT582170
DE	4	TC191850	1.38028	0.741769	0.15368	2.60318	1.67222	1.1124	0.000425	0.00251	TC191850	Ubiquitin-like protein	TC191850	192	10	49	25	288	81	182	56	244	26	223	51	173	39	163	15	TC191850	18.1003	3.49653	8.62647	7.88033	29.6004	27.3128	26.7525	21.5222	20.1486	8.36725	24.0128	15.6915	11.114	11.0059	17.0237	6.13227	TC191850	Os04g0628100 protein	TC191850
DE	4	TC167751	1.26838	0.736227	0.040753	2.40891	1.66581	1.02865	0.000439	0.00259	TC167751	Glucan endo-1,3-beta-glucosidase	TC167751	84	48	125	39	397	112	174	118	307	102	172	96	243	86	136	29	TC167751	7.91888	16.7833	22.0063	12.2933	40.8033	37.7659	25.5765	45.3504	25.351	32.8253	18.5211	29.5369	15.611	24.2695	14.2038	11.8557	TC167751	Chromosome chr16 scaffold_86, whole genome shotgun sequence	TC167751
DE	4	TC154770	1.0647	0.608217	0.0290066	2.09174	1.52437	1.02031	0.000442	0.0026	TC154770	DR3	TC154770	154	18	71	32	239	61	158	73	214	58	143	67	235	44	105	22	TC154770	14.518	6.29375	12.4996	10.0868	24.5642	20.5689	23.2247	28.0557	17.6714	18.6654	15.3983	20.6143	15.0971	12.4169	10.9662	8.99399	TC154770	DR3	TC154770
DE	4	TC157162	0.873719	-0.070001	-0.309635	1.83238	1.04972	1.23939	0.000445	0.00262	TC157162	Heat stress transcription factor a-4b	TC157162	145	41	125	43	308	104	189	74	207	38	155	62	255	56	136	20	TC157162	13.6695	14.3358	22.0063	13.5542	31.656	35.0683	27.7814	28.4401	17.0933	12.2291	16.6905	19.0759	16.3819	15.8034	14.2038	8.17635	TC157162	Chromosome chr2 scaffold_11, whole genome shotgun sequence	TC157162
DE	4	GT246248	1.01241	0.501419	-0.244935	2.01728	1.41561	1.18504	0.000459	0.00269	GT246248	DEAD box ATP-dependent RNA helicase 8-like	GT246248	177	23	96	26	228	77	181	83	237	46	169	81	245	42	101	17	GT246248	16.6862	8.04202	16.9008	8.19554	23.4337	25.964	26.6055	31.899	19.5706	14.8036	18.198	24.9218	15.7395	11.8525	10.5484	6.9499	GT246248	Predicted protein	GT246248
DE	4	TC168031	1.1382	0.957897	0.147404	2.20107	1.94248	1.10757	0.00051	0.00297	TC168031	U-box domain-containing protein 4	TC168031	426	117	89	78	615	236	412	175	771	190	512	207	579	158	341	54	TC168031	40.16	40.9094	15.6685	24.5866	63.2092	79.5781	60.5606	67.2569	63.6664	61.1453	55.1325	63.6889	37.1966	44.5881	35.6139	22.0762	TC168031	Chromosome chr12 scaffold_47, whole genome shotgun sequence	TC168031
DE	4	TC177788	0.787165	0.0693742	-0.403503	1.72568	1.04926	1.32272	0.000517	0.00301	TC177788	Dehydrin	TC177788	203	59	126	67	285	136	238	102	308	66	201	77	253	69	137	42	TC177788	19.1373	20.6295	22.1824	21.1193	29.2921	45.8585	34.984	39.2012	25.4335	21.2399	21.6438	23.6911	16.2534	19.472	14.3082	17.1703	TC177788	Dehydrin	TC177788
DE	4	TC188507	0.971508	0.435129	-0.0998047	1.96089	1.35203	1.07163	0.000522	0.00303	TC188507	Unknown	TC188507	104	24	48	33	156	53	114	65	180	36	116	44	178	29	77	20	TC188507	9.80433	8.39167	8.45042	10.402	16.0336	17.8713	16.757	24.9811	14.8638	11.5854	12.491	13.5377	11.4352	8.18389	8.04186	8.17635	TC188507		TC188507
DE	4	TC155272	0.823202	-0.466596	-0.246134	1.76933	1.38185	1.18603	0.000522	0.00303	TC155272	Protein kinase pti1	TC155272	77	32	31	23	131	32	78	52	76	25	45	13	87	36	56	15	TC155272	7.25898	11.1889	5.45756	7.2499	13.4641	10.7902	11.4653	19.9849	6.27581	8.04543	4.84563	3.99979	5.58913	10.1593	5.84862	6.13227	TC155272	Chromosome chr5 scaffold_156, whole genome shotgun sequence	TC155272
DE	4	TC154546	1.07856	0.626732	0.088191	2.11192	1.54406	1.06304	0.000531	0.00308	TC154546	Unknown	TC154546	163	21	72	33	260	62	172	76	237	58	158	70	257	46	124	23	TC154546	15.3664	7.34271	12.6756	10.402	26.7226	20.9061	25.2826	29.2087	19.5706	18.6654	17.0136	21.5373	16.5104	12.9813	12.9505	9.40281	TC154546		TC154546
DE	4	TC163304	0.77604	0.164151	-0.840644	1.71242	1.12051	1.79085	0.000552	0.0032	TC163304	Unknown	TC163304	87	23	24	10	114	24	79	26	93	32	42	19	63	11	29	9	TC163304	8.2017	8.04202	4.22521	3.15213	11.7168	8.09269	11.6123	9.99245	7.67961	10.2981	4.52259	5.84585	4.0473	3.10423	3.02875	3.67936	TC163304	Predicted protein	TC163304
DE	4	TC162951	1.30822	1.00033	0.394776	2.47635	2.00045	1.31474	0.000555	0.00321	TC162951	Sulfate transporter	TC162951	109	43	53	70	250	132	193	112	311	100	198	123	265	104	173	31	TC162951	10.2757	15.0351	9.33067	22.0649	25.6948	44.5098	28.3694	43.0444	25.6813	32.1817	21.3208	37.8442	17.0244	29.3491	18.0681	12.6733	TC162951	Chromosome chr9 scaffold_7, whole genome shotgun sequence	TC162951
DE	4	CX649283	0.768724	-0.0552787	-0.58014	1.70376	1.03906	1.49499	0.000564	0.00326	CX649283	Protein phosphatase	CX649283	70	19	37	21	105	46	74	25	88	14	46	34	74	17	46	10	CX649283	6.59907	6.64341	6.51387	6.61948	10.7918	15.511	10.8774	9.60813	7.26672	4.50544	4.95331	10.461	4.75397	4.79745	4.80423	4.08818	CX649283	Chromosome undetermined scaffold_69, whole genome shotgun sequence	CX649283
DE	4	TC162412	1.35053	0.86314	0.4659	2.55005	1.81899	1.38118	0.000565	0.00326	TC162412	Eukaryotic translation initiation factor	TC162412	129	31	95	12	297	103	212	60	262	79	183	66	251	63	159	39	TC162412	12.1611	10.8392	16.7248	3.78256	30.5254	34.7311	31.1622	23.0595	21.635	25.4236	19.7056	20.3066	16.125	17.7788	16.6059	15.9439	TC162412	Chromosome undetermined scaffold_161, whole genome shotgun sequence	TC162412
DE	4	TC176703	0.845372	0.104441	-0.424101	1.79673	1.07508	1.34174	0.000565	0.00326	TC176703	Dehydrin	TC176703	182	46	109	45	279	89	231	84	262	37	238	52	181	54	165	21	TC176703	17.1576	16.084	19.1895	14.1846	28.6754	30.0104	33.9551	32.2833	21.635	11.9072	25.628	15.9992	11.628	15.239	17.2326	8.58517	TC176703	Dehydrin	TC176703
DE	4	TC174470	0.850722	0.729444	-0.24749	1.8034	1.658	1.18714	0.000575	0.00331	TC174470	Pinus taeda anonymous locus 0_5117_01 genomic sequence	TC174470	173	34	32	55	173	76	148	74	283	66	162	83	225	34	91	25	TC174470	16.3091	11.8882	5.63362	17.3367	17.7808	25.6268	21.7548	28.4401	23.3691	21.2399	17.4443	25.5371	14.4546	9.5949	9.50402	10.2204	TC174470	Chromosome chr8 scaffold_88, whole genome shotgun sequence	TC174470
DE	4	TC189802	1.00593	0.877705	-0.0116427	2.00824	1.83745	1.0081	0.0006	0.00344	TC189802	Probable mitochondrial 2-oxoglutarate malate carrier protein	TC189802	80	25	64	13	152	38	134	50	186	56	138	49	143	25	101	16	TC189802	7.54179	8.74132	11.2672	4.09777	15.6224	12.8134	19.6969	19.2163	15.3592	18.0218	14.8599	15.0761	9.18673	7.05508	10.5484	6.54108	TC189802	Chromosome undetermined scaffold_310, whole genome shotgun sequence	TC189802
DE	4	TC179520	1.28256	0.879715	-0.170625	2.4327	1.84001	1.12555	0.000604	0.00346	TC179520	Unknown	TC179520	170	6	61	24	372	38	153	52	269	52	134	65	116	39	130	7	TC179520	16.0263	2.09792	10.7391	7.56511	38.2339	12.8134	22.4897	19.9849	22.2131	16.7345	14.4292	19.9989	7.45217	11.0059	13.5772	2.86172	TC179520	Uncharacterized protein At3g48090.2	TC179520
DE	4	CO172907	0.735893	0.417931	-0.747816	1.66543	1.33601	1.67925	0.000682	0.00386	CO172907	---NA---	CO172907	101	8	50	18	124	38	79	29	147	37	72	25	86	15	24	14	CO172907	9.52151	2.79722	8.80252	5.67384	12.7446	12.8134	11.6123	11.1454	12.1387	11.9072	7.75301	7.6919	5.52488	4.23305	2.50655	5.72345	CO172907		CO172907
DE	4	CF476151	1.05485	0.147908	-0.359954	2.0775	1.10796	1.28338	0.000692	0.00392	CF476151	Glucokinase	CF476151	59	18	37	21	131	42	118	21	116	8	94	18	69	14	72	10	CF476151	5.56207	6.29375	6.51387	6.61948	13.4641	14.1622	17.345	8.07083	9.57886	2.57454	10.122	5.53817	4.43276	3.95084	7.51966	4.08818	CF476151	Glucokinase	CF476151
DE	4	TC192818	0.974928	0.256263	-0.0885041	1.96554	1.19438	1.06327	0.00071	0.004	TC192818	Zinc finger, C3HC4 type family protein, expressed	TC192818	209	37	92	57	370	83	245	87	296	47	217	68	275	63	161	35	TC192818	19.7029	12.9372	16.1966	17.9671	38.0283	27.9872	36.0129	33.4363	24.4426	15.1254	23.3667	20.922	17.6668	17.7788	16.8148	14.3086	TC192818	Zinc finger, C3HC4 type family protein, expressed	TC192818
DE	4	TC154956	0.043738	0.100301	-1.02515	1.03078	1.072	2.03517	0.000808	0.00449	TC154956	glycerol-3-phosphate dehydrogenase	TC154956	167	34	78	44	145	51	107	29	178	54	123	59	137	37	55	8	TC154956	15.7435	11.8882	13.7319	13.8694	14.903	17.197	15.7281	11.1454	14.6986	17.3781	13.2447	18.1529	8.80127	10.4415	5.74419	3.27054	TC154956	Os01g0939600 protein	TC154956
DE	4	TC156076	0.385831	0.31108	-1.04181	1.30661	1.24064	2.05881	0.000877	0.00482	TC156076	Unknown	TC156076	99	21	35	29	145	23	55	30	100	34	55	58	73	10	31	14	TC156076	9.33297	7.34271	6.16177	9.14118	14.903	7.75549	8.08454	11.5298	8.25764	10.9418	5.92244	17.8452	4.68973	2.82203	3.23763	5.72345	TC156076	Os12g0554100 protein	TC156076
DE	4	GW741184	1.28071	0.823419	0.0693058	2.42958	1.76959	1.04921	0.000888	0.00488	GW741184	Xyloglucan glycosyltransferase 4	GW741184	69	27	14	16	115	53	76	43	88	49	56	47	94	28	48	16	GW741184	6.5048	9.44063	2.46471	5.04341	11.8196	17.8713	11.1714	16.526	7.26672	15.769	6.03012	14.4608	6.03883	7.90169	5.01311	6.54108	GW741184	Chromosome chr9 scaffold_33, whole genome shotgun sequence	GW741184
DE	4	TC181163	0.667916	-0.309058	-1.06164	1.58878	1.2389	2.08731	0.000912	0.00499	TC181163	CC-NBS-LRR resistance-like protein	TC181163	1005	271	542	425	1437	578	979	511	984	232	732	395	823	267	456	90	TC181163	94.7438	94.7559	95.4194	133.966	147.694	194.899	143.905	196.39	81.2552	74.6616	78.8223	121.532	52.8719	75.3482	47.6245	36.7936	TC181163	CC-NBS-LRR resistance-like protein	TC181163
DE	4	TC156802	0.859015	0.226094	-0.281921	1.8138	1.16966	1.21581	0.000951	0.00518	TC156802	DnaJ-like protein	TC156802	223	61	111	67	300	100	279	129	264	81	224	100	236	76	167	46	TC156802	21.0227	21.3288	19.5416	21.1193	30.8338	33.7195	41.0107	49.5779	21.8002	26.0672	24.1205	30.7676	15.1613	21.4474	17.4414	18.8056	TC156802	DnaJ-like protein	TC156802
DE	4	TC157959	0.675149	-0.368683	-0.624048	1.59676	1.29117	1.54119	0.000993	0.00537	TC157959	Xylosyltransferase 2-like	TC157959	231	50	49	80	283	97	162	83	172	75	87	35	229	65	87	16	TC157959	21.7769	17.4826	8.62647	25.217	29.0865	32.7079	23.8126	31.899	14.2031	24.1363	9.36822	10.7687	14.7116	18.3432	9.08626	6.54108	TC157959	Chromosome chr14 scaffold_21, whole genome shotgun sequence	TC157959
DE	4	TC190080	1.25339	0.449571	-0.111439	2.384	1.36563	1.0803	0.00101	0.00546	TC190080	---NA---	TC190080	73	17	11	16	122	38	98	20	79	28	35	31	83	27	31	7	TC190080	6.88189	5.9441	1.93656	5.04341	12.5391	12.8134	14.4052	7.6865	6.52354	9.01088	3.76882	9.53796	5.33216	7.61948	3.23763	2.86172	TC190080		TC190080
DE	4	TC165635	0.973353	0.484803	-0.0491029	1.9634	1.3994	1.03462	0.00105	0.00563	TC165635	U-box domain-containing protein 13	TC165635	108	38	73	36	191	79	125	86	241	59	137	54	181	43	101	37	TC165635	10.1814	13.2868	12.8517	11.3477	19.6308	26.6384	18.374	33.052	19.9009	18.9872	14.7523	16.6145	11.628	12.1347	10.5484	15.1263	TC165635	Chromosome chr13 scaffold_17, whole genome shotgun sequence	TC165635
DE	4	TC167468	0.954924	0.719284	-0.109461	1.93848	1.64637	1.07883	0.00105	0.00566	TC167468	Unknown	TC167468	134	27	35	27	149	40	113	74	177	49	129	65	169	25	105	14	TC167468	12.6325	9.44063	6.16177	8.51075	15.3141	13.4878	16.6101	28.4401	14.616	15.769	13.8908	19.9989	10.857	7.05508	10.9662	5.72345	TC167468	Chromosome chr19 scaffold_4, whole genome shotgun sequence	TC167468
DE	4	BI398014	1.1303	0.226657	-0.299017	2.18903	1.17012	1.23031	0.00111	0.00595	BI398014	Dehydrin	BI398014	43	8	38	15	97	28	70	34	61	14	77	16	52	16	40	11	BI398014	4.05371	2.79722	6.68992	4.7282	9.96958	9.44147	10.2894	13.0671	5.03716	4.50544	8.29141	4.92282	3.34063	4.51525	4.17759	4.49699	BI398014	Dehydrin	BI398014
DE	4	CO170800	0.354392	-0.0301632	-0.937132	1.27845	1.02113	1.91472	0.00113	0.00604	CO170800	zinc finger family protein	CO170800	134	49	136	66	211	87	154	68	254	78	157	47	152	38	71	36	CO170800	12.6325	17.133	23.9429	20.8041	21.6864	29.336	22.6367	26.1341	20.9744	25.1017	16.9059	14.4608	9.76491	10.7237	7.41522	14.7174	CO170800	Chromosome chr8 scaffold_106, whole genome shotgun sequence	CO170800
DE	4	TC167765	1.19518	0.682122	0.199779	2.28973	1.6045	1.14852	0.00114	0.00608	TC167765	Unknown	TC167765	142	19	44	32	232	53	175	58	290	30	164	39	205	50	124	13	TC167765	13.3867	6.64341	7.74622	10.0868	23.8448	17.8713	25.7235	22.2909	23.9472	9.65451	17.6596	11.9994	13.1698	14.1102	12.9505	5.31463	TC167765	Predicted protein	TC167765
DE	4	TC191002	1.08388	0.516809	-0.153797	2.11973	1.43079	1.11249	0.00114	0.00611	TC191002	Glucan endo-1,3-beta-glucosidase	TC191002	119	74	144	58	449	128	215	148	355	97	219	128	287	107	128	40	TC191002	11.2184	25.8743	25.3513	18.2824	46.1479	43.161	31.6032	56.8801	29.3146	31.2163	23.5821	39.3825	18.4377	30.1957	13.3683	16.3527	TC191002	Chromosome chr13 scaffold_17, whole genome shotgun sequence	TC191002
DE	4	CT581660	0.81167	0.487124	-0.649331	1.75524	1.40165	1.56844	0.00118	0.00627	CT581660	Phospholipase D alpha 1	CT581660	113	40	73	42	181	95	153	50	326	55	216	17	140	12	124	19	CT581660	10.6528	13.9861	12.8517	13.239	18.603	32.0335	22.4897	19.2163	26.9199	17.6999	23.259	5.23049	8.994	3.38644	12.9505	7.76754	CT581660	Phospholipase D alpha 1	CT581660
DE	4	TC180122	1.07324	0.464947	0.1934	2.10415	1.38027	1.14345	0.00124	0.00655	TC180122	Probable Receptor-Like Protein Kinase At5g47070-Like	TC180122	174	25	53	36	240	72	137	83	199	60	130	59	258	51	131	26	TC180122	16.4034	8.74132	9.33067	11.3477	24.667	24.2781	20.1379	31.899	16.4327	19.309	13.9985	18.1529	16.5747	14.3924	13.6816	10.6293	TC180122	Chromosome chr13 scaffold_17, whole genome shotgun sequence	TC180122
DE	4	GT233830	1.4921	0.937495	0.567552	2.81297	1.9152	1.48201	0.00133	0.00698	GT233830	Vacuolar protein-sorting-associated protein 37 homolog 2	GT233830	72	6	14	8	113	34	85	18	125	19	62	20	110	14	65	11	GT233830	6.78761	2.09792	2.46471	2.5217	11.6141	11.4646	12.4943	6.91785	10.3221	6.11453	6.6762	6.15352	7.06671	3.95084	6.78858	4.49699	GT233830	Uncharacterized protein At2g36680.1	GT233830
DE	4	TC157167	1.19525	1.00803	0.473963	2.28985	2.01117	1.38892	0.00137	0.00717	TC157167	Auxin Induced-Like Protein	TC157167	261	43	45	65	344	115	296	104	460	106	371	93	382	104	275	37	TC157167	24.6051	15.0351	7.92227	20.4889	35.356	38.7775	43.5095	39.9698	37.9851	34.1126	39.9495	28.6139	24.5408	29.3491	28.7209	15.1263	TC157167	Os09g0500900 protein	TC157167
DE	4	TC197113	0.93342	-0.392201	-0.24876	1.9098	1.31239	1.18819	0.00141	0.00733	TC197113	GDP-mannose pyrophosphorylase	TC197113	138	23	26	76	213	86	177	45	155	15	90	34	198	42	133	7	TC197113	13.0096	8.04202	4.57731	23.9562	21.892	28.9988	26.0175	17.2946	12.7993	4.82726	9.69126	10.461	12.7201	11.8525	13.8905	2.86172	TC197113	GDP-mannose pyrophosphorylase	TC197113
DE	4	TC197140	1.23639	0.941664	0.553857	2.35607	1.92074	1.468	0.00141	0.00736	TC197140	EIN3-like protein	TC197140	109	30	104	32	258	89	172	108	356	71	261	69	280	75	209	43	TC197140	10.2757	10.4896	18.3092	10.0868	26.517	30.0104	25.2826	41.5071	29.3972	22.849	28.1047	21.2296	17.988	21.1652	21.8279	17.5792	TC197140	EIN3-like protein	TC197140
DE	4	TC176926	0.603225	0.0734147	-0.554941	1.51911	1.0522	1.46911	0.0015	0.00774	TC176926	Probable xyloglucan glycosyltransferase 6-like	TC176926	110	22	43	45	143	44	115	39	105	38	106	38	121	23	70	15	TC176926	10.37	7.69236	7.57017	14.1846	14.6974	14.8366	16.904	14.9887	8.67052	12.2291	11.4142	11.6917	7.77338	6.49067	7.31078	6.13227	TC176926	Chromosome chr18 scaffold_1, whole genome shotgun sequence	TC176926
DE	4	TC180814	1.1248	0.944707	0.416947	2.18071	1.9248	1.3351	0.00157	0.00806	TC180814	Auxin induced -like protein	TC180814	311	70	60	90	448	161	331	142	525	158	387	155	411	155	306	65	TC180814	29.3187	24.4757	10.563	28.3692	46.0451	54.2884	48.6542	54.5742	43.3526	50.8471	41.6724	47.6898	26.4038	43.7415	31.9586	26.5731	TC180814	Emb|CAB45497.1	TC180814
DE	4	TC174700	0.903769	0.22077	-0.231965	1.87095	1.16536	1.17443	0.00163	0.00836	TC174700	Alpha- -galactosyltransferase gmh3-like	TC174700	96	20	28	20	104	51	82	36	107	32	61	27	107	24	50	14	TC174700	9.05015	6.99306	4.92941	6.30426	10.689	17.197	12.0533	13.8357	8.83568	10.2981	6.56852	8.30725	6.87398	6.77287	5.22199	5.72345	TC174700	Candida glabrata strain CBS138 chromosome K complete sequence	TC174700
DE	4	TC178129	1.3835	0.865225	0.323149	2.609	1.82162	1.25106	0.00165	0.00843	TC178129	Water deficit inducible protein LP3	TC178129	68	30	115	11	289	81	163	89	242	66	217	56	228	51	183	19	TC178129	6.41052	10.4896	20.2458	3.46734	29.7032	27.3128	23.9596	34.2049	19.9835	21.2399	23.3667	17.2299	14.6474	14.3924	19.1125	7.76754	TC178129	Water deficit inducible protein LP3	TC178129
DE	4	CD026667	1.03208	0.043464	-0.0344546	2.04497	1.03059	1.02417	0.00171	0.00869	CD026667	Unknown	CD026667	107	29	19	28	140	69	87	44	84	24	82	36	148	40	48	17	CD026667	10.0871	10.1399	3.34496	8.82597	14.3891	23.2665	12.7883	16.9103	6.93642	7.72361	8.82982	11.0763	9.50794	11.2881	5.01311	6.9499	CD026667	Chromosome chr3 scaffold_8, whole genome shotgun sequence	CD026667
DE	4	AW290044	1.03209	0.0434668	-0.0344537	2.04498	1.03059	1.02417	0.00171	0.0087	AW290044	Unknown	AW290044	107	29	19	28	140	69	87	44	84	24	82	36	148	40	48	17	AW290044	10.0871	10.1399	3.34496	8.82597	14.3891	23.2665	12.7883	16.9103	6.93642	7.72361	8.82982	11.0763	9.50794	11.2881	5.01311	6.9499	AW290044	Chromosome chr3 scaffold_8, whole genome shotgun sequence	AW290044
DE	4	TC173512	1.02942	0.0374306	-0.204689	2.0412	1.02628	1.15244	0.00174	0.00886	TC173512	Unknown	TC173512	57	16	52	29	173	45	128	25	117	10	96	25	81	18	60	28	TC173512	5.37353	5.59445	9.15462	9.14118	17.7808	15.1738	18.8149	9.60813	9.66144	3.21817	10.3373	7.6919	5.20367	5.07966	6.26638	11.4469	TC173512	Predicted protein	TC173512
DE	4	TC173888	1.11807	0.596523	-0.0191617	2.17056	1.51207	1.01337	0.00182	0.00918	TC173888	Glucan endo-1,3-beta-glucosidase isoform 1	TC173888	196	103	259	90	750	212	387	227	615	187	367	191	511	182	271	62	TC173888	18.4774	36.0143	45.5971	28.3692	77.0844	71.4854	56.8858	87.2418	50.7845	60.1798	39.5188	58.7661	32.8281	51.361	28.3032	25.3467	TC173888	Chromosome chr16 scaffold_86, whole genome shotgun sequence	TC173888
DE	4	TC188753	0.357427	-0.31389	-0.78044	1.28114	1.24305	1.71766	0.00184	0.00929	TC188753	Extensin-like protein	TC188753	139	51	90	41	211	61	102	57	140	30	135	48	143	33	117	12	TC188753	13.1039	17.8323	15.8445	12.9237	21.6864	20.5689	14.9931	21.9065	11.5607	9.65451	14.5369	14.7685	9.18673	9.3127	12.2194	4.90581	TC188753		TC188753
DE	4	TC184873	0.933075	0.106669	-0.428781	1.90934	1.07674	1.3461	0.00186	0.00935	TC184873	Unknown	TC184873	53	23	43	16	124	27	48	58	87	21	56	31	78	21	43	12	TC184873	4.99644	8.04202	7.57017	5.04341	12.7446	9.10427	7.0556	22.2909	7.18415	6.75816	6.03012	9.53796	5.01094	5.92626	4.49091	4.90581	TC184873	Chromosome chr3 scaffold_8, whole genome shotgun sequence	TC184873
DE	4	TC158141	0.984137	0.552857	-0.122241	1.97813	1.46699	1.08842	0.00187	0.00939	TC158141	EIN3-binding F-box protein 2	TC158141	183	85	130	39	348	119	258	143	311	116	262	121	273	87	191	46	TC158141	17.2519	29.7205	22.8866	12.2933	35.7672	40.1262	37.9238	54.9585	25.6813	37.3308	28.2123	37.2288	17.5383	24.5517	19.948	18.8056	TC158141	EIN3-binding F-box protein 2	TC158141
DE	4	TC181365	1.04593	0.045097	-0.0949866	2.06469	1.03175	1.06806	0.00187	0.00939	TC181365	PERK1-like protein kinase	TC181365	119	22	14	23	141	53	87	40	109	30	59	18	135	30	53	12	TC181365	11.2184	7.69236	2.46471	7.2499	14.4919	17.8713	12.7883	15.373	9.00083	9.65451	6.35316	5.53817	8.67278	8.46609	5.53531	4.90581	TC181365	PERK1-like protein kinase	TC181365
DE	4	FN705665	0.962867	0.162133	-0.867042	1.94918	1.11894	1.82392	0.00187	0.0094	FN705665	Homoserine dehydrogenase	FN705665	68	3	30	21	97	19	63	37	50	15	48	32	64	4	27	7	FN705665	6.41052	1.04896	5.28151	6.61948	9.96958	6.40671	9.26047	14.22	4.12882	4.82726	5.16867	9.84563	4.11154	1.12881	2.81987	2.86172	FN705665	Homoserine dehydrogenase	FN705665
DE	4	TC165487	1.04517	0.863948	0.310583	2.06362	1.82001	1.24021	0.00189	0.00948	TC165487	Auxin induced -like protein	TC165487	217	44	47	52	274	106	224	79	329	88	252	104	258	78	223	40	TC165487	20.4571	15.3847	8.27437	16.3911	28.1615	35.7427	32.9261	30.3617	27.1676	28.3199	27.1355	31.9983	16.5747	22.0118	23.2901	16.3527	TC165487	Chromosome undetermined scaffold_287, whole genome shotgun sequence	TC165487
DE	4	TC185652	1.4777	1.17249	0.452429	2.78505	2.254	1.36834	0.00192	0.00958	TC185652	---NA---	TC185652	41	10	21	20	68	39	51	59	135	10	113	45	70	20	54	24	TC185652	3.86517	3.49653	3.69706	6.30426	6.98899	13.1506	7.49657	22.6752	11.1478	3.21817	12.1679	13.8454	4.497	5.64406	5.63975	9.81162	TC185652		TC185652
DE	4	TC197505	0.797564	0.748139	-0.0724402	1.73816	1.67962	1.05149	0.00198	0.00985	TC197505	Protein phosphatase	TC197505	104	19	42	20	135	35	103	37	158	39	144	43	128	23	89	15	TC197505	9.80433	6.64341	7.39412	6.30426	13.8752	11.8018	15.1401	14.22	13.0471	12.5509	15.506	13.2301	8.22308	6.49067	9.29514	6.13227	TC197505	Chromosome chr3 scaffold_8, whole genome shotgun sequence	TC197505
DE	4	GW754372	0.87417	0.73617	-0.19428	1.83295	1.66575	1.14415	0.00204	0.0101	GW754372	Unknown	GW754372	130	28	31	30	136	33	111	73	148	51	133	72	155	23	100	14	GW754372	12.2554	9.79028	5.45756	9.45639	13.978	11.1274	16.3161	28.0557	12.2213	16.4127	14.3215	22.1527	9.95764	6.49067	10.444	5.72345	GW754372		GW754372
DE	4	TC157039	0.619847	-0.163204	-0.775469	1.53671	1.11977	1.71175	0.00205	0.0101	TC157039	Unknown	TC157039	507	159	433	253	1000	364	618	256	841	190	438	223	611	211	341	69	TC157039	47.7961	55.5948	76.2299	79.7489	102.779	122.739	90.8408	98.3872	69.4468	61.1453	47.1641	68.6118	39.2524	59.5449	35.6139	28.2084	TC157039	Chromosome chr5 scaffold_2, whole genome shotgun sequence	TC157039
DE	4	TC176831	0.994503	0.70105	-0.206335	1.99239	1.62569	1.15375	0.00211	0.0104	TC176831	Glycosyl hydrolase-like partial	TC176831	102	61	145	47	372	106	207	116	358	105	195	133	247	94	155	20	TC176831	9.61579	21.3288	25.5273	14.815	38.2339	35.7427	30.4273	44.5817	29.5624	33.7908	20.9977	40.9209	15.868	26.5271	16.1882	8.17635	TC176831	Os07g0539900 protein	TC176831
DE	4	TC155534	0.80162	0.290163	-0.238819	1.74306	1.22278	1.18003	0.00213	0.0105	TC155534	DnaJ-like protein isoform	TC155534	123	34	69	37	192	47	152	71	173	41	136	63	140	47	84	31	TC155534	11.5955	11.8882	12.1475	11.6629	19.7336	15.8482	22.3427	27.2871	14.2857	13.1945	14.6446	19.3836	8.994	13.2635	8.77294	12.6733	TC155534	DnaJ-like protein isoform	TC155534
DE	4	TC190280	0.502677	-0.0951275	-0.813123	1.41684	1.06816	1.75701	0.00224	0.011	TC190280	Pinus taeda anonymous locus umn_cl9contig2_03 genomic sequence	TC190280	152	23	49	22	163	37	110	27	134	24	104	24	96	11	51	22	TC190280	14.3294	8.04202	8.62647	6.93469	16.753	12.4762	16.1691	10.3768	11.0652	7.72361	11.1988	7.38423	6.16731	3.10423	5.32643	8.99399	TC190280	OJ991214_12.12 protein	TC190280
DE	4	TC194255	0.527403	0.28699	-0.655406	1.44133	1.22009	1.57506	0.00227	0.0111	TC194255	Unknown	TC194255	159	30	62	57	239	53	120	51	194	53	106	85	140	31	58	33	TC194255	14.9893	10.4896	10.9151	17.9671	24.5642	17.8713	17.639	19.6006	16.0198	17.0563	11.4142	26.1525	8.994	8.7483	6.0575	13.491	TC194255	Expressed protein	TC194255
DE	4	TC162401	0.900987	-0.224799	-0.224559	1.86734	1.16861	1.16842	0.00232	0.0113	TC162401	transcription factor bHLH123-like	TC162401	68	36	118	35	171	111	145	66	113	40	149	27	189	40	143	20	TC162401	6.41052	12.5875	20.774	11.0325	17.5752	37.4287	21.3138	25.3655	9.33113	12.8727	16.0444	8.30725	12.1419	11.2881	14.9349	8.17635	TC162401	Chromosome chr19 scaffold_4, whole genome shotgun sequence	TC162401
DE	4	TC165159	1.29599	0.92957	0.0624106	2.45546	1.90471	1.04421	0.00237	0.0115	TC165159	Indole-3-acetate o-methyltransferase 1-like	TC165159	133	11	12	23	198	50	107	31	231	30	120	30	147	36	65	3	TC165159	12.5382	3.84618	2.11261	7.2499	20.3503	16.8598	15.7281	11.9141	19.0751	9.65451	12.9217	9.23028	9.4437	10.1593	6.78858	1.22645	TC165159	At5g56300	TC165159
DE	4	TC179332	0.829457	0.374954	-0.295013	1.77702	1.2968	1.2269	0.00238	0.0115	TC179332	Cbl-interacting protein kinase 5 isoform 1	TC179332	322	88	84	106	357	163	274	168	444	110	283	143	385	99	184	50	TC179332	30.3557	30.7695	14.7882	33.4126	36.6922	54.9628	40.2757	64.5666	36.6639	35.3999	30.4736	43.9977	24.7335	27.9381	19.2169	20.4409	TC179332	Chromosome chr10 scaffold_81, whole genome shotgun sequence	TC179332
DE	4	TC179599	0.621324	0.0741305	-0.57066	1.53829	1.05273	1.4852	0.0024	0.0116	TC179599	Tetratricopeptide repeat	TC179599	133	37	70	29	185	66	86	57	118	57	95	50	149	33	61	21	TC179599	12.5382	12.9372	12.3235	9.14118	19.0142	22.2549	12.6413	21.9065	9.74402	18.3436	10.2297	15.3838	9.57218	9.3127	6.37082	8.58517	TC179599	Tetratricopeptide repeat protein-like	TC179599
DE	4	GW753727	1.37136	0.636371	0.207973	2.58714	1.55441	1.15506	0.00242	0.0117	GW753727	Predicted: uncharacterized protein loc100817835	GW753727	45	4	26	13	95	37	64	22	104	17	47	16	63	11	52	14	GW753727	4.24226	1.39861	4.57731	4.09777	9.76402	12.4762	9.40746	8.45515	8.58795	5.47089	5.06099	4.92282	4.0473	3.10423	5.43087	5.72345	GW753727	Chromosome chr8 scaffold_29, whole genome shotgun sequence	GW753727
DE	4	TC156556	0.976458	0.442102	-0.0102966	1.96763	1.35858	1.00716	0.00253	0.0122	TC156556	Predicted: uncharacterized protein loc100824540	TC156556	102	15	35	25	142	39	86	51	126	33	80	42	130	35	67	13	TC156556	9.61579	5.24479	6.16177	7.88033	14.5946	13.1506	12.6413	19.6006	10.4046	10.62	8.61446	12.9224	8.35157	9.87711	6.99746	5.31463	TC156556	Chromosome chr1 scaffold_135, whole genome shotgun sequence	TC156556
DE	4	TC179207	0.81166	0.706576	-0.229789	1.75523	1.63193	1.17266	0.00255	0.0123	TC179207	Unknown	TC179207	86	19	47	16	125	23	100	43	164	50	94	32	109	22	72	11	TC179207	8.10743	6.64341	8.27437	5.04341	12.8474	7.75549	14.6992	16.526	13.5425	16.0909	10.122	9.84563	7.00247	6.20847	7.51966	4.49699	TC179207	Chromosome chr11 scaffold_14, whole genome shotgun sequence	TC179207
DE	4	TC197115	1.09614	0.490867	-0.524043	2.13782	1.40529	1.43798	0.00275	0.0131	TC197115	Dehydrin 4	TC197115	48	10	36	11	96	30	80	23	128	11	88	8	72	8	42	3	TC197115	4.52508	3.49653	6.33782	3.46734	9.8668	10.1159	11.7593	8.83948	10.5698	3.53999	9.4759	2.46141	4.62548	2.25762	4.38647	1.22645	TC197115	Dehydrin 4	TC197115
DE	4	TC159997	1.23209	0.935531	0.579471	2.34906	1.91259	1.4943	0.00278	0.0132	TC159997	L-ascorbate oxidase homolog	TC159997	109	46	51	26	308	87	124	65	351	67	195	46	341	76	143	22	TC159997	10.2757	16.084	8.97857	8.19554	31.656	29.336	18.227	24.9811	28.9843	21.5617	20.9977	14.1531	21.9068	21.4474	14.9349	8.99399	TC159997	At1g76160/T23E18_10	TC159997
DE	4	TC157381	0.763261	0.57022	-0.25107	1.69732	1.48475	1.19009	0.00279	0.0133	TC157381	Cbl-interacting protein kinase 5 isoform 1	TC157381	110	29	26	26	142	46	107	29	174	42	95	43	136	18	72	17	TC157381	10.37	10.1399	4.57731	8.19554	14.5946	15.511	15.7281	11.1454	14.3683	13.5163	10.2297	13.2301	8.73703	5.07966	7.51966	6.9499	TC157381	Chromosome chr10 scaffold_81, whole genome shotgun sequence	TC157381
DE	4	CT581903	0.99911	-0.0557023	-0.0889761	1.99877	1.03936	1.06362	0.00282	0.0134	CT581903	GDP-mannose pyrophosphorylase	CT581903	98	19	18	47	159	48	154	30	151	17	67	23	161	32	71	12	CT581903	9.2387	6.64341	3.16891	14.815	16.3419	16.1854	22.6367	11.5298	12.469	5.47089	7.21461	7.07655	10.3431	9.0305	7.41522	4.90581	CT581903	GDP-mannose pyrophosphorylase	CT581903
DE	4	TC165964	1.24025	0.631615	0.821803	2.3624	1.5493	1.76761	0.00285	0.0135	TC165964	Predicted: uncharacterized protein loc100242968	TC165964	109	17	38	26	155	53	89	80	171	34	91	55	281	61	136	21	TC165964	10.2757	5.9441	6.68992	8.19554	15.9308	17.8713	13.0823	30.746	14.1206	10.9418	9.79894	16.9222	18.0522	17.2144	14.2038	8.58517	TC165964	Chromosome chr9 scaffold_7, whole genome shotgun sequence	TC165964
DE	4	TC157626	0.932316	0.336696	-0.578933	1.90834	1.26286	1.49374	0.0029	0.0138	TC157626	Tpr repeat-containing thioredoxin ttl1-like	TC157626	60	15	29	10	94	30	39	35	61	27	46	26	62	16	26	6	TC157626	5.65634	5.24479	5.10546	3.15213	9.66125	10.1159	5.73267	13.4514	5.03716	8.68906	4.95331	7.99958	3.98306	4.51525	2.71543	2.45291	TC157626	Predicted protein	TC157626
DE	4	TC185785	0.41509	-0.656469	-0.256903	1.33338	1.57622	1.19491	0.00292	0.0138	TC185785	Calcium-binding mitochondrial carrier protein s -1-like	TC185785	130	33	72	51	176	56	86	60	111	22	98	24	201	41	113	23	TC185785	12.2554	11.5385	12.6756	16.0759	18.0891	18.8829	12.6413	23.0595	9.16598	7.07998	10.5527	7.38423	12.9128	11.5703	11.8017	9.40281	TC185785	Chromosome chr17 scaffold_16, whole genome shotgun sequence	TC185785
DE	4	DR120450	1.24266	0.42471	0.232664	2.36634	1.3423	1.175	0.00294	0.0139	DR120450	Unknown	DR120450	54	15	42	14	116	37	125	32	118	7	102	26	101	21	88	15	DR120450	5.09071	5.24479	7.39412	4.41298	11.9224	12.4762	18.374	12.2984	9.74402	2.25272	10.9834	7.99958	6.48853	5.92626	9.1907	6.13227	DR120450	Chromosome chr8 scaffold_34, whole genome shotgun sequence	DR120450
DE	4	TC185284	0.673382	-0.106684	-0.430976	1.59481	1.07675	1.34815	0.00299	0.0141	TC185284	Mitogen-activated protein kinase 9-like	TC185284	269	90	234	115	543	178	281	172	364	107	309	114	414	81	231	81	TC185284	25.3593	31.4688	41.1958	36.2495	55.8091	60.0207	41.3046	66.1039	30.0578	34.4344	33.2733	35.0751	26.5965	22.8584	24.1256	33.1142	TC185284	Chromosome chr17 scaffold_16, whole genome shotgun sequence	TC185284
DE	4	TC188496	0.574188	0.557449	-0.709627	1.48884	1.47166	1.63538	0.00299	0.0141	TC188496	alpha-galactosidase 1	TC188496	476	203	119	131	606	242	301	206	725	279	341	274	624	119	232	34	TC188496	44.8737	70.9795	20.95	41.2929	62.2842	81.6012	44.2445	79.171	59.8679	89.787	36.7191	84.3032	40.0875	33.5822	24.23	13.8998	TC188496	Chromosome undetermined scaffold_133, whole genome shotgun sequence	TC188496
DE	4	TC181183	0.938602	0.73799	-0.131724	1.91667	1.66785	1.0956	0.00303	0.0143	TC181183	Cbl-Interacting Protein Kinase 5-Like	TC181183	546	141	100	159	658	250	479	264	959	216	547	263	709	144	370	81	TC181183	51.4727	49.3011	17.605	50.1189	67.6287	84.2988	70.409	101.462	79.1908	69.5125	58.9013	80.9188	45.5482	40.6372	38.6427	33.1142	TC181183	Chromosome chr10 scaffold_81, whole genome shotgun sequence	TC181183
DE	4	TC186229	0.782395	-0.145276	-0.253435	1.71998	1.10594	1.19204	0.00309	0.0145	TC186229	Ubiquitin-like protein	TC186229	157	41	46	39	161	79	154	56	159	19	148	33	176	48	122	12	TC186229	14.8008	14.3358	8.09832	12.2933	16.5475	26.6384	22.6367	21.5222	13.1296	6.11453	15.9367	10.1533	11.3067	13.5457	12.7416	4.90581	TC186229	Predicted protein	TC186229
DE	4	TC181276	0.744128	0.155644	-0.448163	1.67496	1.11392	1.3643	0.0031	0.0146	TC181276	Predicted protein	TC181276	132	30	32	25	188	39	129	26	132	24	108	39	111	35	70	8	TC181276	12.444	10.4896	5.63362	7.88033	19.3225	13.1506	18.9619	9.99245	10.9001	7.72361	11.6295	11.9994	7.13095	9.87711	7.31078	3.27054	TC181276	Chromosome chr8 scaffold_88, whole genome shotgun sequence	TC181276
DE	4	TC181176	0.604966	0.137043	-0.45313	1.52094	1.09965	1.36901	0.00321	0.015	TC181176	Oxysterol-binding partial	TC181176	170	48	97	42	219	73	167	74	179	58	181	69	168	49	139	24	TC181176	16.0263	16.7833	17.0769	13.239	22.5086	24.6153	24.5476	28.4401	14.7812	18.6654	19.4902	21.2296	10.7928	13.828	14.5171	9.81162	TC181176	Oxysterol-binding protein	TC181176
DE	4	TC161037	1.08915	0.230455	0.0662359	2.12749	1.17321	1.04698	0.00325	0.0152	TC161037	PERK1-like protein kinase	TC161037	179	51	27	43	238	116	153	72	200	63	111	49	223	83	79	29	TC161037	16.8748	17.8323	4.75336	13.5542	24.4615	39.1146	22.4897	27.6714	16.5153	20.2745	11.9526	15.0761	14.3262	23.4229	8.25074	11.8557	TC161037	PERK1-like protein kinase	TC161037
DE	4	CF665651	0.584228	-0.322254	-0.464126	1.49924	1.25028	1.37948	0.00329	0.0153	CF665651	Polyubiquitin	CF665651	167	71	73	49	213	90	175	71	201	40	172	25	233	56	125	18	CF665651	15.7435	24.8254	12.8517	15.4454	21.892	30.3476	25.7235	27.2871	16.5979	12.8727	18.5211	7.6919	14.9686	15.8034	13.055	7.35872	CF665651	Polyubiquitin	CF665651
DE	4	TC173130	1.2874	0.57051	0.498401	2.44088	1.48505	1.41265	0.00332	0.0155	TC173130	Vacuolar protein-sorting-associated protein 37-2	TC173130	64	9	24	7	96	31	69	30	89	13	75	18	93	22	62	15	TC173130	6.03343	3.14688	4.22521	2.20649	9.8668	10.4531	10.1424	11.5298	7.3493	4.18362	8.07605	5.53817	5.97458	6.20847	6.47526	6.13227	TC173130	Os03g0186800 protein	TC173130
DE	4	TC158070	0.984198	0.760658	-0.169274	1.97821	1.69426	1.12449	0.00342	0.0159	TC158070	Beta-1,3-glucanase-like protein	TC158070	96	43	143	39	382	77	220	81	327	106	179	109	237	86	135	15	TC158070	9.05015	15.0351	25.1752	12.2933	39.2617	25.964	32.3382	31.1303	27.0025	34.1126	19.2748	33.5367	15.2256	24.2695	14.0994	6.13227	TC158070	Beta-1,3-glucanase-like protein	TC158070
DE	4	TC190018	0.934966	-0.000443244	-0.201108	1.91185	1.00031	1.14958	0.00344	0.0159	TC190018	Polyubiquitin	TC190018	82	24	28	21	83	54	85	41	78	25	90	13	93	34	59	8	TC190018	7.73034	8.39167	4.92941	6.61948	8.53067	18.2085	12.4943	15.7573	6.44096	8.04543	9.69126	3.99979	5.97458	9.5949	6.16194	3.27054	TC190018	Polyubiquitin	TC190018
DE	4	BX249651	0.476586	-0.657904	-0.32468	1.39145	1.57779	1.25239	0.00357	0.0164	BX249651	Probable polygalacturonase-like	BX249651	74	23	34	25	94	34	74	23	55	14	50	14	71	26	70	12	BX249651	6.97616	8.04202	5.98572	7.88033	9.66125	11.4646	10.8774	8.83948	4.5417	4.50544	5.38404	4.30746	4.56124	7.33728	7.31078	4.90581	BX249651	Chromosome chr11 scaffold_13, whole genome shotgun sequence	BX249651
DE	4	CF402534	0.488555	0.171383	-0.7619	1.40304	1.12614	1.69572	0.00358	0.0165	CF402534	---NA---	CF402534	117	30	31	26	124	60	64	22	145	31	88	31	115	17	49	8	CF402534	11.0299	10.4896	5.45756	8.19554	12.7446	20.2317	9.40746	8.45515	11.9736	9.97633	9.4759	9.53796	7.38793	4.79745	5.11755	3.27054	CF402534		CF402534
DE	4	TC165876	1.19424	0.852635	0.359877	2.28824	1.8058	1.28332	0.00362	0.0166	TC165876	Prolyl 4-hydroxylase alpha	TC165876	69	6	20	13	78	31	86	24	99	30	73	22	86	25	60	10	TC165876	6.5048	2.09792	3.52101	4.09777	8.01678	10.4531	12.6413	9.2238	8.17506	9.65451	7.86069	6.76887	5.52488	7.05508	6.26638	4.08818	TC165876	Chromosome chr14 scaffold_21, whole genome shotgun sequence	TC165876
DE	4	TC169362	1.2277	0.462999	0.106617	2.34194	1.3784	1.0767	0.00364	0.0167	TC169362	Unknown	TC169362	79	26	51	16	173	54	158	40	181	4	131	45	126	33	99	18	TC169362	7.44752	9.09098	8.97857	5.04341	17.7808	18.2085	23.2247	15.373	14.9463	1.28727	14.1062	13.8454	8.0946	9.3127	10.3395	7.35872	TC169362	Predicted protein	TC169362
DE	4	TC161561	0.844984	0.0209953	-0.47445	1.79624	1.01466	1.38939	0.00366	0.0168	TC161561	NBS/LRR	TC161561	67	12	71	17	212	25	91	27	103	17	81	29	90	20	53	14	TC161561	6.31625	4.19584	12.4996	5.35862	21.7892	8.42988	13.3762	10.3768	8.50537	5.47089	8.72214	8.92261	5.78185	5.64406	5.53531	5.72345	TC161561	Predicted protein	TC161561
DE	4	TC183455	0.660518	0.227097	-0.612762	1.58065	1.17048	1.52918	0.00366	0.0168	TC183455	Unknown	TC183455	82	14	30	25	122	22	67	31	95	25	61	32	74	26	27	8	TC183455	7.73034	4.89514	5.28151	7.88033	12.5391	7.41829	9.84844	11.9141	7.84476	8.04543	6.56852	9.84563	4.75397	7.33728	2.81987	3.27054	TC183455	Expressed protein	TC183455
DE	4	TC195572	0.763802	-0.134818	-0.704379	1.69796	1.09795	1.62944	0.00371	0.017	TC195572	Chromatin assembly factor 1	TC195572	70	14	20	22	75	28	70	28	81	12	50	14	55	19	37	2	TC195572	6.59907	4.89514	3.52101	6.93469	7.70844	9.44147	10.2894	10.7611	6.68869	3.86181	5.38404	4.30746	3.53336	5.36186	3.86427	0.817635	TC195572	Chromosome chr11 scaffold_14, whole genome shotgun sequence	TC195572
DE	4	TC171559	0.623797	-0.359261	-0.373323	1.54093	1.28277	1.29533	0.00378	0.0173	TC171559	Ubiquitin fusion degradaton	TC171559	113	27	50	57	138	63	103	61	149	21	66	37	176	34	71	22	TC171559	10.6528	9.44063	8.80252	17.9671	14.1835	21.2433	15.1401	23.4438	12.3039	6.75816	7.10693	11.384	11.3067	9.5949	7.41522	8.99399	TC171559	Chromosome chr12 scaffold_36, whole genome shotgun sequence	TC171559
DE	4	CO362210	0.819253	0.0460238	-0.223134	1.76449	1.03242	1.16727	0.00393	0.0179	CO362210	Ubiquitin-like protein	CO362210	185	52	62	42	181	110	179	70	185	63	176	30	217	64	120	22	CO362210	17.4404	18.182	10.9151	13.239	18.603	37.0915	26.3115	26.9028	15.2766	20.2745	18.9518	9.23028	13.9407	18.061	12.5328	8.99399	CO362210	Os04g0628100 protein	CO362210
DE	4	TC159548	0.349601	-0.259475	-0.799447	1.27421	1.19704	1.74043	0.004	0.0182	TC159548	Unknown	TC159548	219	40	51	58	143	68	164	49	203	29	146	35	184	36	90	11	TC159548	20.6457	13.9861	8.97857	18.2824	14.6974	22.9293	24.1066	18.8319	16.763	9.3327	15.7214	10.7687	11.8207	10.1593	9.39958	4.49699	TC159548	Chromosome undetermined scaffold_127, whole genome shotgun sequence	TC159548
DE	4	TC166887	0.673068	-0.264392	-0.897859	1.59446	1.20113	1.8633	0.00404	0.0183	TC166887	Beta-amylase chloroplastic-like	TC166887	716	247	547	473	1354	633	893	447	1127	250	534	390	844	265	517	108	TC166887	67.4991	86.3643	96.2996	149.096	139.163	213.445	131.264	171.793	93.0636	80.4543	57.5015	119.994	54.221	74.7838	53.9953	44.1523	TC166887	Chromosome chr5 scaffold_2, whole genome shotgun sequence	TC166887
DE	4	TC170671	1.05005	0.546377	0.208299	2.0706	1.46041	1.15532	0.00411	0.0186	TC170671	Pinhead-like protein	TC170671	97	46	97	37	270	82	171	93	217	75	167	79	224	57	168	46	TC170671	9.14442	16.084	17.0769	11.6629	27.7504	27.65	25.1356	35.7422	17.9191	24.1363	17.9827	24.3064	14.3904	16.0856	17.5459	18.8056	TC170671	Pinhead-like protein	TC170671
DE	4	TC193056	0.663429	0.157114	-0.447498	1.58384	1.11505	1.36367	0.00426	0.0192	TC193056	Cellulose Synthase	TC193056	331	82	120	147	435	190	293	138	432	104	324	140	356	78	199	78	TC193056	31.2042	28.6715	21.1261	46.3363	44.709	64.0671	43.0685	53.0369	35.673	33.469	34.8885	43.0746	22.8704	22.0118	20.7835	31.8878	TC193056	Cellulose synthase	TC193056
DE	4	DR683358	0.960616	0.252107	0.198209	1.94614	1.19095	1.14727	0.00429	0.0193	DR683358	Protein phosphatase	DR683358	131	27	36	38	169	54	130	66	144	39	109	45	234	47	100	21	DR683358	12.3497	9.44063	6.33782	11.9781	17.3697	18.2085	19.1089	25.3655	11.891	12.5509	11.7372	13.8454	15.0328	13.2635	10.444	8.58517	DR683358	Chromosome chr3 scaffold_117, whole genome shotgun sequence	DR683358
DE	4	TC176123	1.04637	0.011334	-0.0638267	2.06533	1.00789	1.04523	0.00436	0.0196	TC176123	GDP-mannose pyrophosphorylase	TC176123	94	16	16	25	145	38	121	17	97	9	78	20	122	19	72	8	TC176123	8.86161	5.59445	2.81681	7.88033	14.903	12.8134	17.786	6.53353	8.00991	2.89635	8.39909	6.15352	7.83763	5.36186	7.51966	3.27054	TC176123	GDP-mannose pyrophosphorylase	TC176123
DE	4	TC169349	1.51221	0.68349	0.694385	2.85246	1.60602	1.61819	0.00437	0.0196	TC169349	Protein sensitive to proton rhizotoxicity 1	TC169349	50	6	33	11	171	19	129	14	101	16	83	18	148	17	93	9	TC169349	4.71362	2.09792	5.80967	3.46734	17.5752	6.40671	18.9619	5.38055	8.34022	5.14907	8.9375	5.53817	9.50794	4.79745	9.71289	3.67936	TC169349	Predicted protein	TC169349
DE	4	TC182037	0.833635	0.747538	0.0699136	1.78217	1.67893	1.04965	0.00459	0.0205	TC182037	Protein phosphatase	TC182037	288	53	107	73	347	112	273	123	437	124	358	131	379	106	224	48	TC182037	27.1505	18.5316	18.8374	23.0106	35.6644	37.7659	40.1287	47.272	36.0859	39.9053	38.5497	40.3056	24.348	29.9135	23.3945	19.6232	TC182037	Chromosome chr3 scaffold_8, whole genome shotgun sequence	TC182037
DE	4	TC189387	0.816196	0.0842396	-0.143832	1.76076	1.06013	1.10484	0.00464	0.0207	TC189387	Protein phosphatase	TC189387	116	24	32	27	130	42	107	46	108	40	78	24	125	31	80	16	TC189387	10.9356	8.39167	5.63362	8.51075	13.3613	14.1622	15.7281	17.679	8.91825	12.8727	8.39909	7.38423	8.03035	8.7483	8.35518	6.54108	TC189387	Chromosome chr3 scaffold_117, whole genome shotgun sequence	TC189387
DE	4	TC193906	1.19725	0.633986	0.47264	2.29302	1.55185	1.38765	0.00467	0.0208	TC193906	Predicted: uncharacterized protein loc100254049	TC193906	115	50	129	26	344	108	197	113	302	77	246	75	301	77	259	52	TC193906	10.8413	17.4826	22.7105	8.19554	35.356	36.4171	28.9574	43.4287	24.9381	24.7799	26.4895	23.0757	19.3371	21.7296	27.0499	21.2585	TC193906	Emb|CAB53482.1	TC193906
DE	4	TC165767	0.194424	-0.0108567	-0.985724	1.14427	1.00755	1.98031	0.0049	0.0217	TC165767	Laccase	TC165767	178	56	33	52	141	81	124	19	177	44	123	57	136	22	72	18	TC165767	16.7805	19.5806	5.80967	16.3911	14.4919	27.3128	18.227	7.30218	14.616	14.16	13.2447	17.5375	8.73703	6.20847	7.51966	7.35872	TC165767	Laccase	TC165767
DE	4	TC163724	0.706463	-0.212719	-0.641225	1.6318	1.15887	1.55965	0.00506	0.0223	TC163724	Leucine-rich repeat protein SHOC-2	TC163724	66	23	74	9	164	25	85	38	75	36	53	18	78	22	45	14	TC163724	6.22198	8.04202	13.0277	2.83692	16.8558	8.42988	12.4943	14.6044	6.19323	11.5854	5.70708	5.53817	5.01094	6.20847	4.69979	5.72345	TC163724	Leucine-rich repeat protein SHOC-2	TC163724
DE	4	TC168488	0.609951	-0.465126	-0.610285	1.52621	1.38044	1.52656	0.00516	0.0227	TC168488	Unknown	TC168488	277	37	43	53	145	95	265	33	186	32	122	26	197	38	143	9	TC168488	26.1135	12.9372	7.57017	16.7063	14.903	32.0335	38.9528	12.6827	15.3592	10.2981	13.137	7.99958	12.6558	10.7237	14.9349	3.67936	TC168488	Chromosome chr14 scaffold_54, whole genome shotgun sequence	TC168488
DE	4	TC157441	0.841276	0.345195	-0.135076	1.79163	1.27032	1.09815	0.00521	0.0228	TC157441	Unknown	TC157441	162	44	76	64	237	90	157	105	219	73	173	83	254	56	114	43	TC157441	15.2721	15.3847	13.3798	20.1736	24.3587	30.3476	23.0777	40.3541	18.0842	23.4927	18.6288	25.5371	16.3177	15.8034	11.9061	17.5792	TC157441	Biofilm PIA synthesis deacetylase icaB precursor	TC157441
DE	4	TC188433	0.84187	0.0219685	-0.0144856	1.79237	1.01534	1.01009	0.00526	0.0231	TC188433	Ring-h2 finger protein	TC188433	147	31	77	34	260	61	175	47	198	21	151	41	205	42	132	32	TC188433	13.858	10.8392	13.5559	10.7172	26.7226	20.5689	25.7235	18.0633	16.3501	6.75816	16.2598	12.6147	13.1698	11.8525	13.786	13.0822	TC188433	Os05g0110000 protein	TC188433
DE	4	TC183760	0.378733	-0.237849	-0.737626	1.3002	1.17923	1.66743	0.00533	0.0233	TC183760	Extensin-like protein	TC183760	379	156	211	105	551	129	301	181	476	74	384	124	390	86	285	54	TC183760	35.7292	54.5459	37.1466	33.0974	56.6313	43.4982	44.2445	69.5628	39.3064	23.8145	41.3494	38.1518	25.0547	24.2695	29.7653	22.0762	TC183760		TC183760
DE	4	TC177576	1.10264	0.725368	0.00682145	2.14748	1.65332	1.00474	0.00536	0.0234	TC177576	Glycosyl hydrolase-like partial	TC177576	76	39	86	33	263	77	141	78	251	60	107	101	187	84	105	8	TC177576	7.1647	13.6365	15.1403	10.402	27.0309	25.964	20.7258	29.9774	20.7267	19.309	11.5218	31.0753	12.0134	23.7051	10.9662	3.27054	TC177576	Os07g0539900 protein	TC177576
DE	4	TC157818	0.0621384	0.150366	-0.908874	1.04401	1.10985	1.87758	0.00538	0.0235	TC157818	glycerol-3-phosphate dehydrogenase	TC157818	145	34	62	48	120	51	82	37	142	65	97	59	114	41	54	11	TC157818	13.6695	11.8882	10.9151	15.1302	12.3335	17.197	12.0533	14.22	11.7258	20.9181	10.445	18.1529	7.32368	11.5703	5.63975	4.49699	TC157818	Chromosome chr8 scaffold_34, whole genome shotgun sequence	TC157818
DE	4	TC154900	1.18096	0.667638	0.585869	2.26728	1.58847	1.50094	0.00564	0.0245	TC154900	BES1/BZR1 homolog protein 4-like	TC154900	61	14	56	21	143	48	117	45	159	26	141	29	192	38	127	17	TC154900	5.75062	4.89514	9.85883	6.61948	14.6974	16.1854	17.198	17.2946	13.1296	8.36725	15.183	8.92261	12.3346	10.7237	13.2638	6.9499	TC154900	Chromosome chr10 scaffold_81, whole genome shotgun sequence	TC154900
DE	4	BE187391	1.57662	1.11578	0.967364	2.98271	2.16713	1.95527	0.00568	0.0246	BE187391	Unknown	BE187391	26	6	14	10	79	27	58	14	66	24	40	20	74	30	48	7	BE187391	2.45108	2.09792	2.46471	3.15213	8.11956	9.10427	8.52551	5.38055	5.45004	7.72361	4.30723	6.15352	4.75397	8.46609	5.01311	2.86172	BE187391	Predicted protein	BE187391
DE	4	TC155219	0.84124	-0.0769127	-0.369151	1.79159	1.05476	1.29159	0.00577	0.025	TC155219	Polyubiquitin 3	TC155219	643	228	291	182	758	489	666	308	592	223	597	201	716	251	477	91	TC155219	60.6172	79.7209	51.2307	57.3688	77.9066	164.888	97.8964	118.372	48.8852	71.7652	64.2854	61.8429	45.9979	70.833	49.8178	37.2024	TC155219	Os04g0628100 protein	TC155219
DE	4	TC193270	0.555578	-0.238133	-1.18968	1.46976	1.17947	2.28102	0.00628	0.0268	TC193270	Pinus taeda anonymous locus cl573contig1_03 genomic sequence	TC193270	141	8	56	9	143	35	50	31	165	8	59	11	87	11	28	4	TC193270	13.2924	2.79722	9.85883	2.83692	14.6974	11.8018	7.34958	11.9141	13.6251	2.57454	6.35316	3.38444	5.58913	3.10423	2.92431	1.63527	TC193270	Chromosome chr8 scaffold_23, whole genome shotgun sequence	TC193270
DE	4	TC169157	1.205	0.79399	0.807114	2.30537	1.73386	1.74971	0.00629	0.0269	TC169157	Subtilisin-like protein	TC169157	41	26	54	30	156	64	85	67	173	35	166	44	197	58	117	44	TC169157	3.86517	9.09098	9.50673	9.45639	16.0336	21.5805	12.4943	25.7498	14.2857	11.2636	17.875	13.5377	12.6558	16.3678	12.2194	17.988	TC169157	Subtilisin-like protein	TC169157
DE	4	TC188442	0.63372	-0.609777	-0.358044	1.55156	1.52602	1.28169	0.00638	0.0272	TC188442	Protein kinase Pti1	TC188442	67	31	26	23	116	21	59	45	67	23	32	10	65	31	50	14	TC188442	6.31625	10.8392	4.57731	7.2499	11.9224	7.0811	8.67251	17.2946	5.53262	7.40179	3.44578	3.07676	4.17578	8.7483	5.22199	5.72345	TC188442	Protein kinase Pti1	TC188442
DE	4	TC160603	0.706307	-0.248473	-0.551886	1.63162	1.18795	1.466	0.00671	0.0284	TC160603	Plastidic phosphate translocator-like protein2	TC160603	117	18	25	31	119	59	41	40	126	21	40	19	113	18	43	13	TC160603	11.0299	6.29375	4.40126	9.77161	12.2307	19.8945	6.02666	15.373	10.4046	6.75816	4.30723	5.84585	7.25944	5.07966	4.49091	5.31463	TC160603	Plastidic phosphate translocator-like protein2	TC160603
DE	4	TC191841	0.92526	0.432995	0.0453065	1.89903	1.35003	1.0319	0.00675	0.0286	TC191841	Unknown	TC191841	246	60	98	84	337	142	247	136	374	92	239	124	335	105	169	67	TC191841	23.191	20.9792	17.2529	26.4779	34.6366	47.8817	36.3069	52.2682	30.8836	29.6072	25.7357	38.1518	21.5213	29.6313	17.6503	27.3908	TC191841		TC191841
DE	4	TC174520	0.946283	0.212469	0.0393657	1.9269	1.15867	1.02766	0.00677	0.0287	TC174520	Transcription factor bZIP38	TC174520	199	36	54	83	353	94	204	83	254	51	159	84	284	49	137	62	TC174520	18.7602	12.5875	9.50673	26.1627	36.2811	31.6964	29.9863	31.899	20.9744	16.4127	17.1212	25.8448	18.245	13.828	14.3082	25.3467	TC174520	Transcription factor bZIP38	TC174520
DE	4	TC181373	0.741276	0.144904	-0.138705	1.67165	1.10566	1.10092	0.00692	0.0292	TC181373	Unknown	TC181373	150	34	82	54	267	61	179	63	217	40	153	64	205	62	125	29	TC181373	14.1409	11.8882	14.4361	17.0215	27.442	20.5689	26.3115	24.2125	17.9191	12.8727	16.4751	19.6913	13.1698	17.4966	13.055	11.8557	TC181373		TC181373
DE	4	TC178772	0.676797	-0.0819209	-0.474567	1.59859	1.05843	1.3895	0.00701	0.0295	TC178772	Salicylate hydroxylase	TC178772	89	33	44	19	92	56	72	46	81	34	80	24	81	32	66	11	TC178772	8.39025	11.5385	7.74622	5.98905	9.45569	18.8829	10.5834	17.679	6.68869	10.9418	8.61446	7.38423	5.20367	9.0305	6.89302	4.49699	TC178772	Os04g0628100 protein	TC178772
DE	4	TC158506	1.11757	0.729695	0.424051	2.16982	1.65829	1.34169	0.00701	0.0295	TC158506	Prolyl 4-hydroxylase alpha	TC158506	74	9	27	15	102	35	88	27	107	39	76	20	115	32	70	12	TC158506	6.97616	3.14688	4.75336	4.7282	10.4835	11.8018	12.9353	10.3768	8.83568	12.5509	8.18373	6.15352	7.38793	9.0305	7.31078	4.90581	TC158506	Chromosome chr14 scaffold_21, whole genome shotgun sequence	TC158506
DE	4	TC188512	0.39947	-0.361389	-0.785648	1.31902	1.28466	1.72387	0.00709	0.0298	TC188512	Unknown	TC188512	87	35	43	27	87	38	82	41	87	41	53	12	99	20	44	13	TC188512	8.2017	12.2379	7.57017	8.51075	8.94179	12.8134	12.0533	15.7573	7.18415	13.1945	5.70708	3.69211	6.36004	5.64406	4.59535	5.31463	TC188512	Chromosome chr11 scaffold_13, whole genome shotgun sequence	TC188512
DE	4	TC176224	1.15345	0.54057	0.606143	2.22446	1.45455	1.52218	0.0071	0.0298	TC176224	GRAS16	TC176224	117	25	106	39	222	110	180	89	245	79	186	45	360	93	158	45	TC176224	11.0299	8.74132	18.6613	12.2933	22.817	37.0915	26.4585	34.2049	20.2312	25.4236	20.0286	13.8454	23.1274	26.2449	16.5015	18.3968	TC176224	GRAS16	TC176224
DE	4	TC198148	0.381245	-0.214435	-0.709489	1.30247	1.16025	1.63522	0.00714	0.0299	TC198148	Extensin-like protein	TC198148	399	161	229	110	578	137	324	189	504	84	410	130	412	93	317	56	TC198148	37.6147	56.2941	40.3156	34.6734	59.4064	46.1957	47.6253	72.6374	41.6185	27.0326	44.1491	39.9979	26.468	26.2449	33.1074	22.8938	TC198148	Pollen-specific protein	TC198148
DE	4	TC194521	0.947934	0.138207	-0.0723607	1.92911	1.10054	1.05144	0.00726	0.0304	TC194521	Allene oxide cyclase chloroplastic-like	TC194521	66	11	34	19	110	23	84	34	77	19	80	14	85	24	66	7	TC194521	6.22198	3.84618	5.98572	5.98905	11.3057	7.75549	12.3473	13.0671	6.35838	6.11453	8.61446	4.30746	5.46064	6.77287	6.89302	2.86172	TC194521	Allene oxide cyclase precursor	TC194521
DE	4	TC189570	0.489617	-0.272265	-0.534168	1.40407	1.2077	1.44811	0.00744	0.0309	TC189570	Unnamed protein product	TC189570	107	23	49	30	119	50	85	30	73	33	72	26	119	25	69	9	TC189570	10.0871	8.04202	8.62647	9.45639	12.2307	16.8598	12.4943	11.5298	6.02808	10.62	7.75301	7.99958	7.6449	7.05508	7.20634	3.67936	TC189570	NodR	TC189570
DE	4	TC171432	0.988064	0.320166	0.226223	1.98352	1.24847	1.16977	0.0075	0.0312	TC171432	Protein phosphatase	TC171432	263	72	81	92	397	142	316	135	323	99	244	117	483	131	258	44	TC171432	24.7936	25.175	14.2601	28.9996	40.8033	47.8817	46.4494	51.8839	26.6722	31.8599	26.2741	35.9981	31.0293	36.9686	26.9455	17.988	TC171432	Chromosome chr3 scaffold_117, whole genome shotgun sequence	TC171432
DE	4	TC194680	1.02875	0.671682	0.343742	2.04025	1.59293	1.26904	0.00782	0.0323	TC194680	Fk506 binding	TC194680	68	31	47	21	126	60	110	48	138	46	99	57	174	32	122	22	TC194680	6.41052	10.8392	8.27437	6.61948	12.9502	20.2317	16.1691	18.4476	11.3955	14.8036	10.6604	17.5375	11.1783	9.0305	12.7416	8.99399	TC194680	Chromosome chr6 scaffold_15, whole genome shotgun sequence	TC194680
DE	4	TC176744	0.593129	0.437477	-0.419116	1.50852	1.35423	1.33711	0.00785	0.0324	TC176744	---NA---	TC176744	132	36	38	52	195	50	98	56	263	28	157	60	172	27	105	15	TC176744	12.444	12.5875	6.68992	16.3911	20.0419	16.8598	14.4052	21.5222	21.7176	9.01088	16.9059	18.4606	11.0498	7.61948	10.9662	6.13227	TC176744	Predicted protein	TC176744
DE	4	TC195459	0.519758	0.171911	-0.613852	1.43372	1.12655	1.53034	0.00805	0.0331	TC195459	Microtubule-associated protein	TC195459	189	30	24	54	153	59	111	52	192	42	98	58	146	30	84	15	TC195459	17.8175	10.4896	4.22521	17.0215	15.7252	19.8945	16.3161	19.9849	15.8547	13.5163	10.5527	17.8452	9.37945	8.46609	8.77294	6.13227	TC195459	Chromosome undetermined scaffold_226, whole genome shotgun sequence	TC195459
DE	4	TC190616	1.10596	0.896583	0.293595	2.15242	1.86165	1.22569	0.00859	0.035	TC190616	Unknown	TC190616	101	11	17	34	167	54	110	19	229	30	128	29	142	26	101	17	TC190616	9.52151	3.84618	2.99286	10.7172	17.1641	18.2085	16.1691	7.30218	18.91	9.65451	13.7831	8.92261	9.12248	7.33728	10.5484	6.9499	TC190616	Co-chaperone-curved DNA binding protein A	TC190616
DE	4	TC192516	0.701441	0.00150095	-0.447	1.62613	1.00104	1.3632	0.00863	0.0351	TC192516	Actin related protein Arp2	TC192516	143	14	33	28	134	51	94	30	100	19	89	37	124	19	80	7	TC192516	13.481	4.89514	5.80967	8.82597	13.7724	17.197	13.8172	11.5298	8.25764	6.11453	9.58358	11.384	7.96611	5.36186	8.35518	2.86172	TC192516	Actin related protein Arp2 subunit	TC192516
DE	4	TC163651	1.13788	0.922891	0.297436	2.20058	1.89591	1.22896	0.00875	0.0356	TC163651	Probable mitochondrial 2-oxoglutarate malate carrier	TC163651	111	22	92	17	241	31	229	63	300	39	260	54	236	34	169	26	TC163651	10.4642	7.69236	16.1966	5.35862	24.7698	10.4531	33.6611	24.2125	24.7729	12.5509	27.997	16.6145	15.1613	9.5949	17.6503	10.6293	TC163651	Chromosome undetermined scaffold_310, whole genome shotgun sequence	TC163651
DE	4	TC163043	1.17474	0.885372	0.426764	2.25752	1.84724	1.34422	0.00876	0.0356	TC163043	Unknown	TC163043	95	8	42	12	171	29	131	23	172	33	113	32	157	34	98	9	TC163043	8.95588	2.79722	7.39412	3.78256	17.5752	9.77866	19.2559	8.83948	14.2031	10.62	12.1679	9.84563	10.0861	9.5949	10.2351	3.67936	TC163043	Os06g0688000 protein	TC163043
DE	4	TC171374	1.11388	0.537951	0.0961086	2.16426	1.45191	1.06889	0.00883	0.0358	TC171374	Thioredoxin fold	TC171374	103	11	39	16	214	31	107	25	146	22	97	34	187	17	74	9	TC171374	9.71006	3.84618	6.86597	5.04341	21.9947	10.4531	15.7281	9.60813	12.0562	7.07998	10.445	10.461	12.0134	4.79745	7.72854	3.67936	TC171374	Thioredoxin fold	TC171374
DE	4	TC161172	0.417722	-0.161394	-0.646942	1.33582	1.11837	1.56585	0.00931	0.0375	TC161172	Unknown	TC161172	140	46	79	32	144	43	120	71	180	40	128	26	162	24	84	24	TC161172	13.1981	16.084	13.908	10.0868	14.8002	14.4994	17.639	27.2871	14.8638	12.8727	13.7831	7.99958	10.4073	6.77287	8.77294	9.81162	TC161172	Chromosome chr18 scaffold_1, whole genome shotgun sequence	TC161172
DE	4	TC191375	0.697074	-0.0133563	-0.163015	1.62121	1.0093	1.11962	0.00932	0.0375	TC191375	Ubiquitin ribosomal fusion protein	TC191375	133	48	57	35	168	90	126	47	178	36	117	41	190	51	104	23	TC191375	12.5382	16.7833	10.0349	11.0325	17.2669	30.3476	18.5209	18.0633	14.6986	11.5854	12.5986	12.6147	12.2061	14.3924	10.8617	9.40281	TC191375	Predicted protein	TC191375
DE	4	TC159594	0.784819	0.127666	-0.106884	1.72288	1.09252	1.0769	0.00959	0.0385	TC159594	Protein phosphatase	TC159594	102	25	30	29	135	36	99	44	112	37	79	25	116	33	80	16	TC159594	9.61579	8.74132	5.28151	9.14118	13.8752	12.139	14.5522	16.9103	9.24856	11.9072	8.50678	7.6919	7.45217	9.3127	8.35518	6.54108	TC159594	Chromosome chr3 scaffold_117, whole genome shotgun sequence	TC159594
DE	4	TC178948	0.982931	0.434259	-0.369019	1.97648	1.35122	1.29147	0.00963	0.0386	TC178948	Cbl-interacting protein kinase 5 isoform 1	TC178948	1145	142	207	276	1485	416	1006	309	1829	248	744	258	957	216	633	89	TC178948	107.942	49.6507	36.4424	86.9988	152.627	140.273	147.874	118.756	151.032	79.8107	80.1144	79.3804	61.4804	60.9559	66.1103	36.3848	TC178948	Chromosome chr10 scaffold_81, whole genome shotgun sequence	TC178948
DE	4	TC199181	0.816568	0.270691	-0.237721	1.76121	1.20639	1.17913	0.0102	0.0404	TC199181	Clathrin assembly protein at5g35200-like	TC199181	199	59	50	75	268	113	129	112	271	85	159	72	220	80	132	31	TC199181	18.7602	20.6295	8.80252	23.641	27.5448	38.1031	18.9619	43.0444	22.3782	27.3545	17.1212	22.1527	14.1334	22.5762	13.786	12.6733	TC199181		TC199181
DE	4	TC188220	0.681963	0.116942	-0.469231	1.60432	1.08443	1.38437	0.0102	0.0405	TC188220	Conserved hypothetical protein	TC188220	395	91	69	102	433	137	304	123	285	98	205	165	301	78	133	74	TC188220	37.2376	31.8184	12.1475	32.1517	44.5034	46.1957	44.6855	47.272	23.5343	31.5381	22.0745	50.7666	19.3371	22.0118	13.8905	30.2525	TC188220	Chromosome chr9 scaffold_7, whole genome shotgun sequence	TC188220
DE	4	TC165122	1.07957	0.853765	0.471372	2.1134	1.80721	1.38643	0.0103	0.041	TC165122	Multicopper oxidase	TC165122	221	131	116	52	661	163	280	152	682	166	402	134	706	151	300	75	TC165122	20.8342	45.8045	20.4219	16.3911	67.9371	54.9628	41.1577	58.4174	56.3171	53.4216	43.2876	41.2286	45.3554	42.6127	31.3319	30.6613	TC165122	Chromosome chr3 scaffold_8, whole genome shotgun sequence	TC165122
DE	4	CF670496	1.25625	0.818916	0.171492	2.38874	1.76408	1.12622	0.0103	0.041	CF670496	---NA---	CF670496	26	14	34	8	118	27	68	21	77	29	52	30	78	32	28	6	CF670496	2.45108	4.89514	5.98572	2.5217	12.1279	9.10427	9.99543	8.07083	6.35838	9.3327	5.5994	9.23028	5.01094	9.0305	2.92431	2.45291	CF670496	Preferentially expressed antigen in melanoma-like protein	CF670496
DE	4	TC191978	0.51517	-0.336634	-0.252185	1.42916	1.26281	1.19101	0.0104	0.0411	TC191978	Predicted: cyclin-t1-5-like	TC191978	187	29	63	45	197	61	104	60	144	28	101	41	200	49	97	26	TC191978	17.6289	10.1399	11.0912	14.1846	20.2475	20.5689	15.2871	23.0595	11.891	9.01088	10.8758	12.6147	12.8486	13.828	10.1307	10.6293	TC191978	Chromosome chr5 scaffold_2, whole genome shotgun sequence	TC191978
DE	4	DR010792	0.304519	-0.397244	-0.691702	1.23501	1.31699	1.61519	0.0105	0.0416	DR010792	Pinus taeda anonymous locus 2_3081_01 genomic sequence	DR010792	136	36	69	48	124	66	112	42	115	25	82	53	119	45	52	24	DR010792	12.821	12.5875	12.1475	15.1302	12.7446	22.2549	16.4631	16.1417	9.49629	8.04543	8.82982	16.3068	7.6449	12.6991	5.43087	9.81162	DR010792	Chromosome chr18 scaffold_1, whole genome shotgun sequence	DR010792
DE	4	DR119960	0.780162	0.0332516	-0.201298	1.71732	1.02332	1.14973	0.0105	0.0416	DR119960	Multidrug resistance protein abc transporter family	DR119960	198	59	69	51	190	119	194	81	205	73	192	33	229	78	133	27	DR119960	18.6659	20.6295	12.1475	16.0759	19.528	40.1262	28.5164	31.1303	16.9282	23.4927	20.6747	10.1533	14.7116	22.0118	13.8905	11.0381	DR119960	Os04g0628100 protein	DR119960
DE	4	TC184449	0.38165	-0.501525	-0.573523	1.30283	1.41571	1.48815	0.0109	0.0429	TC184449	Unknown	TC184449	78	21	44	22	95	30	63	28	62	19	60	13	95	22	34	13	TC184449	7.35325	7.34271	7.74622	6.93469	9.76402	10.1159	9.26047	10.7611	5.11974	6.11453	6.46084	3.99979	6.10307	6.20847	3.55095	5.31463	TC184449	Predicted protein	TC184449
DE	4	TC158877	0.963094	0.288926	0.107827	1.94949	1.22173	1.0776	0.0109	0.0431	TC158877	Zinc finger, C3HC4 type family protein, expressed	TC158877	164	21	86	50	320	67	218	55	234	47	220	35	266	48	183	28	TC158877	15.4607	7.34271	15.1403	15.7607	32.8893	22.5921	32.0442	21.1379	19.3229	15.1254	23.6898	10.7687	17.0886	13.5457	19.1125	11.4469	TC158877	Zinc finger, C3HC4 type family protein, expressed	TC158877
DE	4	GW771463	0.58148	0.494609	-0.281027	1.49638	1.40894	1.21506	0.0111	0.0435	GW771463	Receptor-like kinase	GW771463	153	39	59	49	207	62	129	55	219	86	142	61	151	65	109	18	GW771463	14.4237	13.6365	10.387	15.4454	21.2753	20.9061	18.9619	21.1379	18.0842	27.6763	15.2907	18.7682	9.70067	18.3432	11.3839	7.35872	GW771463	Receptor-like kinase	GW771463
DE	4	TC184653	0.309589	-0.363321	-0.661399	1.23935	1.28638	1.58162	0.0111	0.0435	TC184653	Unknown	TC184653	114	22	67	28	113	46	78	34	104	30	69	23	123	21	65	13	TC184653	10.7471	7.69236	11.7954	8.82597	11.6141	15.511	11.4653	13.0671	8.58795	9.65451	7.42997	7.07655	7.90187	5.92626	6.78858	5.31463	TC184653	Chromosome chr18 scaffold_1, whole genome shotgun sequence	TC184653
DE	4	TC186387	0.481134	-0.332988	-0.367785	1.39584	1.25962	1.29037	0.0111	0.0435	TC186387	Protein kinase	TC186387	184	53	108	35	256	64	183	54	170	40	143	43	182	66	145	23	TC186387	17.3461	18.5316	19.0135	11.0325	26.3115	21.5805	26.8995	20.7536	14.038	12.8727	15.3983	13.2301	11.6922	18.6254	15.1438	9.40281	TC186387	Chromosome chr8 scaffold_29, whole genome shotgun sequence	TC186387
DE	4	TC195142	1.38065	1.17704	0.201314	2.60386	2.26113	1.14974	0.0112	0.0439	TC195142	LP3-1	TC195142	15	7	41	3	88	22	59	25	122	18	93	14	45	10	44	14	TC195142	1.41409	2.44757	7.21807	0.945639	9.04457	7.41829	8.67251	9.60813	10.0743	5.79271	10.0143	4.30746	2.89093	2.82203	4.59535	5.72345	TC195142	LP3-1	TC195142
DE	4	TC187809	0.826026	0.613317	-0.00084274	1.7728	1.52977	1.00058	0.0117	0.0457	TC187809	Hypothetical protein selmodraft_118425	TC187809	256	66	126	65	451	148	240	87	365	126	238	164	361	84	289	43	TC187809	24.1337	23.0771	22.1824	20.4889	46.3534	49.9049	35.278	33.4363	30.1404	40.549	25.628	50.4589	23.1917	23.7051	30.1831	17.5792	TC187809	Predicted protein	TC187809
DE	4	TC154740	0.280288	0.172954	-0.715892	1.21444	1.12736	1.6425	0.0117	0.0457	TC154740	Unknown	TC154740	349	100	136	95	379	166	208	69	429	95	319	141	342	81	202	27	TC154740	32.9011	34.9653	23.9429	29.9452	38.9533	55.9744	30.5743	26.5184	35.4253	30.5726	34.3501	43.3823	21.971	22.8584	21.0968	11.0381	TC154740	Expressed protein	TC154740
DE	4	TC170965	0.355106	-0.230192	-0.658047	1.27908	1.17299	1.57795	0.0118	0.0458	TC170965	Unknown	TC170965	120	43	61	26	115	42	102	50	146	29	104	23	123	22	72	21	TC170965	11.3127	15.0351	10.7391	8.19554	11.8196	14.1622	14.9931	19.2163	12.0562	9.3327	11.1988	7.07655	7.90187	6.20847	7.51966	8.58517	TC170965	Chromosome chr18 scaffold_1, whole genome shotgun sequence	TC170965
DE	4	TC185311	1.13533	0.901736	0.55633	2.19669	1.86831	1.47052	0.0119	0.0463	TC185311	L-ascorbate oxidase-like protein	TC185311	308	170	141	60	918	197	404	196	892	231	475	189	946	207	384	109	TC185311	29.0359	59.441	24.8231	18.9128	94.3513	66.4275	59.3846	75.3277	73.6582	74.3398	51.1483	58.1508	60.7737	58.416	40.1049	44.5611	TC185311	T23E18.10	TC185311
DE	4	TC182022	0.907207	-0.0166981	-0.105643	1.87541	1.01164	1.07597	0.0123	0.0474	TC182022	Unknown	TC182022	69	27	69	29	196	46	127	47	107	38	82	31	64	29	66	49	TC182022	6.5048	9.44063	12.1475	9.14118	20.1447	15.511	18.6679	18.0633	8.83568	12.2291	8.82982	9.53796	4.11154	8.18389	6.89302	20.0321	TC182022	Os06g0220000 protein	TC182022
DE	4	TC158156	0.331018	-0.198487	-0.683481	1.2579	1.14749	1.60601	0.0123	0.0476	TC158156	Tubulin beta-1 chain	TC158156	257	108	109	73	412	91	188	83	315	70	196	80	274	43	169	49	TC158156	24.228	37.7625	19.1895	23.0106	42.345	30.6848	27.6344	31.899	26.0116	22.5272	21.1054	24.6141	17.6025	12.1347	17.6503	20.0321	TC158156	Tubulin beta-1 chain	TC158156
DE	4	AW010204	0.70974	-0.150428	-0.214925	1.63551	1.1099	1.16064	0.0124	0.0477	AW010204	Ubiquitin-like protein	AW010204	169	32	38	27	142	57	137	46	135	17	119	32	160	38	112	12	AW010204	15.932	11.1889	6.68992	8.51075	14.5946	19.2201	20.1379	17.679	11.1478	5.47089	12.814	9.84563	10.2789	10.7237	11.6972	4.90581	AW010204	Os04g0628100 protein	AW010204
DE	4	TC171158	0.186756	0.283262	-1.00506	1.1382	1.21694	2.00702	0.013	0.0496	TC171158	Phospholipase D lambda	TC171158	626	226	663	239	698	349	667	283	1542	407	928	233	891	108	496	90	TC171158	59.0145	79.0216	116.721	75.3359	71.7399	117.681	98.0434	108.764	127.333	130.98	99.9277	71.6885	57.2404	30.4779	51.8021	36.7936	TC171158	Phospholipase D lambda	TC171158
noDE	4	TC195416	1.37974	0.821006	0.725912	2.60221	1.76664	1.65395	0.0133	0.0507	TC195416	Dof zinc finger protein	TC195416	16	16	23	11	93	21	62	31	59	22	68	23	125	22	45	13	TC195416	1.50836	5.59445	4.04916	3.46734	9.55847	7.0811	9.11348	11.9141	4.87201	7.07998	7.32229	7.07655	8.03035	6.20847	4.69979	5.31463	TC195416	Dof zinc finger protein
noDE	4	TC155615	0.907258	0.466882	-0.263928	1.87548	1.38212	1.20074	0.0138	0.0522	TC155615	Chromosome chr10 scaffold_81, whole genome shotgun sequence	TC155615	404	46	66	81	464	106	379	88	658	74	304	60	320	79	269	18	TC155615	38.0861	16.084	11.6193	25.5323	47.6896	35.7427	55.7098	33.8206	54.3353	23.8145	32.7349	18.4606	20.5577	22.294	28.0943	7.35872	TC155615	Chromosome chr10 scaffold_81, whole genome shotgun sequence
noDE	4	FN695630	0.44769	-0.399978	-0.397041	1.36386	1.31949	1.3168	0.0138	0.0523	FN695630	Oxidoreductase, zinc-binding dehydrogenase family protein, expressed	FN695630	98	24	41	28	87	39	93	31	82	24	60	19	81	31	60	19	FN695630	9.2387	8.39167	7.21807	8.82597	8.94179	13.1506	13.6702	11.9141	6.77127	7.72361	6.46084	5.84585	5.20367	8.7483	6.26638	7.76754	FN695630	Oxidoreductase, zinc-binding dehydrogenase family protein, expressed
noDE	4	TC177398	1.41435	0.771762	0.80283	2.66539	1.70735	1.74452	0.0143	0.0538	TC177398	Chromosome chr10 scaffold_81, whole genome shotgun sequence	TC177398	33	2	31	10	70	26	50	36	70	21	59	16	101	25	54	13	TC177398	3.11099	0.699306	5.45756	3.15213	7.19454	8.76708	7.34958	13.8357	5.78035	6.75816	6.35316	4.92282	6.48853	7.05508	5.63975	5.31463	TC177398	Chromosome chr10 scaffold_81, whole genome shotgun sequence
noDE	4	TC198604	0.808377	-0.000981856	-0.0421811	1.75124	1.00068	1.02967	0.015	0.0562	TC198604	Pyruvate dehydrogenase E1 component subunit alpha, mitochondrial precursor	TC198604	260	125	116	97	358	217	256	170	332	101	307	98	380	128	312	68	TC198604	24.5108	43.7066	20.4219	30.5757	36.795	73.1714	37.6299	65.3353	27.4154	32.5035	33.058	30.1523	24.4123	36.122	32.5852	27.7996	TC198604	Pyruvate dehydrogenase E1 component subunit alpha, mitochondrial precursor
noDE	4	TC178749	1.009	0.417168	0.21663	2.01252	1.3353	1.16202	0.0151	0.0566	TC178749	Phytocyanin homolog	TC178749	62	11	35	16	84	31	74	40	83	21	88	22	87	22	61	22	TC178749	5.84489	3.84618	6.16177	5.04341	8.63345	10.4531	10.8774	15.373	6.85384	6.75816	9.4759	6.76887	5.58913	6.20847	6.37082	8.99399	TC178749	Phytocyanin homolog
noDE	4	TC160550	1.13424	0.878958	0.22976	2.19502	1.83905	1.17264	0.0152	0.0568	TC160550	unknown	TC160550	112	10	44	17	212	52	103	23	206	12	157	53	175	29	106	8	TC160550	10.5585	3.49653	7.74622	5.35862	21.7892	17.5342	15.1401	8.83948	17.0107	3.86181	16.9059	16.3068	11.2425	8.18389	11.0706	3.27054	TC160550
noDE	4	TC182284	0.736765	0.224035	-0.129488	1.66643	1.168	1.09391	0.0153	0.0572	TC182284	Chromosome chr12 scaffold_18, whole genome shotgun sequence	TC182284	120	30	40	37	120	66	107	51	168	32	98	47	163	33	91	22	TC182284	11.3127	10.4896	7.04202	11.6629	12.3335	22.2549	15.7281	19.6006	13.8728	10.2981	10.5527	14.4608	10.4716	9.3127	9.50402	8.99399	TC182284	Chromosome chr12 scaffold_18, whole genome shotgun sequence
noDE	4	TC167621	0.715798	-0.386166	-0.434745	1.64239	1.30692	1.35167	0.0154	0.0572	TC167621	GDP-mannose pyrophosphorylase	TC167621	608	112	96	394	890	322	745	202	751	90	370	174	765	213	427	62	TC167621	57.3176	39.1611	16.9008	124.194	91.4735	108.577	109.509	77.6337	62.0149	28.9635	39.8419	53.5356	49.1458	60.1093	44.5958	25.3467	TC167621	GDP-mannose pyrophosphorylase
noDE	4	TC186716	0.955179	-0.153515	-0.133001	1.93882	1.11228	1.09657	0.0158	0.0585	TC186716	Probable inositol-3-phosphate synthase isozyme 3	TC186716	70	23	36	9	158	25	51	41	109	5	52	19	135	12	61	9	TC186716	6.59907	8.04202	6.33782	2.83692	16.2391	8.42988	7.49657	15.7573	9.00083	1.60909	5.5994	5.84585	8.67278	3.38644	6.37082	3.67936	TC186716	Probable inositol-3-phosphate synthase isozyme 3
noDE	4	TC157457	0.313369	-0.369032	-0.631258	1.24261	1.29149	1.54891	0.016	0.0592	TC157457	Cytochrome b	TC157457	182	66	114	38	262	56	123	76	183	24	160	62	201	43	121	29	TC157457	17.1576	23.0771	20.0698	11.9781	26.9282	18.8829	18.08	29.2087	15.1115	7.72361	17.2289	19.0759	12.9128	12.1347	12.6372	11.8557	TC157457	Cytochrome b
noDE	4	TC165992	1.14952	0.472161	0.27876	2.21841	1.38719	1.21315	0.0162	0.0597	TC165992	SRC2 protein	TC165992	99	7	29	14	155	33	110	18	122	31	72	14	156	18	63	15	TC165992	9.33297	2.44757	5.10546	4.41298	15.9308	11.1274	16.1691	6.91785	10.0743	9.97633	7.75301	4.30746	10.0219	5.07966	6.5797	6.13227	TC165992	SRC2 protein
noDE	4	TC177818	0.985104	0.273269	-0.0193173	1.97946	1.20854	1.01348	0.0163	0.0599	TC177818	Chromosome chr13 scaffold_17, whole genome shotgun sequence	TC177818	85	5	25	18	117	28	66	28	103	19	51	19	109	12	47	14	TC177818	8.01316	1.74826	4.40126	5.67384	12.0252	9.44147	9.70145	10.7611	8.50537	6.11453	5.49172	5.84585	7.00247	3.38644	4.90867	5.72345	TC177818	Chromosome chr13 scaffold_17, whole genome shotgun sequence
noDE	4	TC189293	0.44591	0.160336	-0.736636	1.36217	1.11755	1.66629	0.0176	0.0641	TC189293	Chromosome chr6 scaffold_3, whole genome shotgun sequence	TC189293	60	16	47	26	84	19	64	39	137	14	61	33	80	18	45	5	TC189293	5.65634	5.59445	8.27437	8.19554	8.63345	6.40671	9.40746	14.9887	11.313	4.50544	6.56852	10.1533	5.13943	5.07966	4.69979	2.04409	TC189293	Chromosome chr6 scaffold_3, whole genome shotgun sequence
noDE	4	TC196526	0.939629	0.684848	0.205979	1.91804	1.60753	1.15347	0.0177	0.0644	TC196526	PHD-finger family protein, expressed	TC196526	98	14	34	28	142	46	78	43	129	43	77	58	165	24	60	30	TC196526	9.2387	4.89514	5.98572	8.82597	14.5946	15.511	11.4653	16.526	10.6524	13.8381	8.29141	17.8452	10.6001	6.77287	6.26638	12.2645	TC196526	PHD-finger family protein, expressed
noDE	4	TC158604	1.05789	0.421975	0.100854	2.08188	1.33976	1.07241	0.0178	0.0647	TC158604	Chromosome chr11 scaffold_13, whole genome shotgun sequence	TC158604	615	109	153	224	769	362	464	357	845	221	499	237	706	291	429	109	TC158604	57.9775	38.1122	26.9357	70.6077	79.0372	122.065	68.2041	137.204	69.7771	71.1216	53.7327	72.9192	45.3554	82.1211	44.8046	44.5611	TC158604	Chromosome chr11 scaffold_13, whole genome shotgun sequence
noDE	4	TC166428	0.450018	-0.0400401	-0.566542	1.36606	1.02814	1.48097	0.0184	0.0668	TC166428	extensin-like protein	TC166428	246	95	116	54	340	70	190	116	311	50	239	91	240	56	172	43	TC166428	23.191	33.217	20.4219	17.0215	34.9449	23.6037	27.9284	44.5817	25.6813	16.0909	25.7357	27.9985	15.4183	15.8034	17.9636	17.5792	TC166428
noDE	4	TC161251	0.845803	0.0881712	-0.200143	1.79726	1.06302	1.14881	0.0185	0.067	TC161251	Chromosome chr2 scaffold_187, whole genome shotgun sequence	TC161251	54	26	55	17	176	50	58	29	67	27	64	42	91	30	49	21	TC161251	5.09071	9.09098	9.68278	5.35862	18.0891	16.8598	8.52551	11.1454	5.53262	8.68906	6.89156	12.9224	5.8461	8.46609	5.11755	8.58517	TC161251	Chromosome chr2 scaffold_187, whole genome shotgun sequence
noDE	4	TC188673	0.896725	0.268462	0.471704	1.86183	1.20452	1.38675	0.0185	0.067	TC188673	Chromosome chr2 scaffold_11, whole genome shotgun sequence	TC188673	250	61	78	73	388	111	247	106	326	80	234	78	415	104	289	79	TC188673	23.5681	21.3288	13.7319	23.0106	39.8783	37.4287	36.3069	40.7385	26.9199	25.7454	25.1973	23.9987	26.6608	29.3491	30.1831	32.2966	TC188673	Chromosome chr2 scaffold_11, whole genome shotgun sequence
noDE	4	TC168818	0.925557	-0.112853	-0.081751	1.89942	1.08136	1.0583	0.0188	0.0678	TC168818	GDP-mannose pyrophosphorylase	TC168818	68	12	15	24	108	24	99	14	67	9	58	15	94	21	51	6	TC168818	6.41052	4.19584	2.64076	7.56511	11.1002	8.09269	14.5522	5.38055	5.53262	2.89635	6.24548	4.61514	6.03883	5.92626	5.32643	2.45291	TC168818	GDP-mannose pyrophosphorylase
noDE	4	GT266172	0.567674	0.619327	-0.165174	1.48213	1.53616	1.1213	0.0188	0.0678	GT266172	---NA---	GT266172	79	21	39	27	123	24	79	34	190	34	105	32	105	25	77	15	GT266172	7.44752	7.34271	6.86597	8.51075	12.6418	8.09269	11.6123	13.0671	15.6895	10.9418	11.3065	9.84563	6.7455	7.05508	8.04186	6.13227	GT266172	Predicted protein
noDE	4	TC160055	0.685195	0.503101	-0.129456	1.60792	1.41726	1.09388	0.0191	0.0686	TC160055	Chromosome undetermined scaffold_2685, whole genome shotgun sequence	TC160055	143	27	35	32	137	40	118	52	156	56	122	48	187	33	82	17	TC160055	13.481	9.44063	6.16177	10.0868	14.0808	13.4878	17.345	19.9849	12.8819	18.0218	13.137	14.7685	12.0134	9.3127	8.56406	6.9499	TC160055	Chromosome undetermined scaffold_2685, whole genome shotgun sequence
noDE	4	TC198599	0.757085	0.710122	-0.36753	1.69007	1.63594	1.29014	0.0193	0.0692	TC198599	---NA---	TC198599	40	14	81	9	110	20	68	52	153	36	99	41	84	18	60	14	TC198599	3.7709	4.89514	14.2601	2.83692	11.3057	6.7439	9.99543	19.9849	12.6342	11.5854	10.6604	12.6147	5.3964	5.07966	6.26638	5.72345	TC198599
noDE	4	TC180124	0.786766	0.504253	0.0567776	1.7252	1.41839	1.04014	0.0193	0.0693	TC180124	Os12g0514100 protein	TC180124	111	22	70	39	134	58	143	61	183	51	150	56	143	52	115	31	TC180124	10.4642	7.69236	12.3235	12.2933	13.7724	19.5573	21.0198	23.4438	15.1115	16.4127	16.1521	17.2299	9.18673	14.6746	12.0106	12.6733	TC180124	Os12g0514100 protein
noDE	4	TC162987	0.884719	0.347281	-0.0438574	1.84641	1.27216	1.03087	0.0193	0.0693	TC162987	Chromosome chr11 scaffold_13, whole genome shotgun sequence	TC162987	287	64	65	95	360	143	170	154	365	103	224	103	324	121	163	49	TC162987	27.0562	22.3778	11.4433	29.9452	37.0005	48.2189	24.9886	59.1861	30.1404	33.1472	24.1205	31.6906	20.8147	34.1466	17.0237	20.0321	TC162987	Chromosome chr11 scaffold_13, whole genome shotgun sequence
noDE	4	TC158674	0.955282	0.247468	0.12318	1.93896	1.18712	1.08913	0.0194	0.0695	TC158674	PERK1-like protein kinase	TC158674	446	127	78	108	590	244	376	166	476	156	305	134	573	206	219	84	TC158674	42.0455	44.4059	13.7319	34.043	60.6397	82.2756	55.2689	63.798	39.3064	50.2035	32.8426	41.2286	36.8111	58.1338	22.8723	34.3407	TC158674	PERK1-like protein kinase
noDE	4	TC172093	0.708831	0.216967	-0.237516	1.63448	1.16229	1.17896	0.0194	0.0695	TC172093	Oxysterol-binding protein	TC172093	436	149	273	119	600	250	467	231	653	130	581	201	614	134	442	92	TC172093	41.1028	52.0983	48.0618	37.5104	61.6675	84.2988	68.6451	88.7791	53.9224	41.8362	62.5625	61.8429	39.4451	37.8152	46.1624	37.6112	TC172093	Oxysterol-binding protein
noDE	4	TC180819	0.710587	0.434593	-0.439374	1.63647	1.35153	1.35602	0.0198	0.0708	TC180819	Os06g0225800 protein	TC180819	137	23	20	20	157	29	126	16	174	30	97	28	127	11	70	10	TC180819	12.9153	8.04202	3.52101	6.30426	16.1363	9.77866	18.5209	6.1492	14.3683	9.65451	10.445	8.61493	8.15884	3.10423	7.31078	4.08818	TC180819	Os06g0225800 protein
noDE	4	TC172417	1.20438	0.512683	0.343828	2.30439	1.4267	1.26912	0.0201	0.0715	TC172417	Water deficit inducible protein LP3	TC172417	39	11	46	4	79	36	59	38	77	20	78	18	81	24	66	13	TC172417	3.67662	3.84618	8.09832	1.26085	8.11956	12.139	8.67251	14.6044	6.35838	6.43634	8.39909	5.53817	5.20367	6.77287	6.89302	5.31463	TC172417	Water deficit inducible protein LP3
noDE	4	TC170152	0.898853	0.589138	-0.277075	1.86458	1.50435	1.21174	0.0203	0.0722	TC170152	Cuticular water permeability	TC170152	110	4	24	20	89	22	67	47	106	41	75	21	90	20	59	4	TC170152	10.37	1.39861	4.22521	6.30426	9.14735	7.41829	9.84844	18.0633	8.7531	13.1945	8.07605	6.4612	5.78185	5.64406	6.16194	1.63527	TC170152	Cuticular water permeability
noDE	4	TC164884	1.13074	0.545728	0.132241	2.1897	1.45976	1.096	0.0203	0.0723	TC164884	WRKY DNA binding domain containing protein, expressed	TC164884	57	7	25	13	118	22	65	22	90	17	41	29	119	9	44	9	TC164884	5.37353	2.44757	4.40126	4.09777	12.1279	7.41829	9.55446	8.45515	7.43188	5.47089	4.41491	8.92261	7.6449	2.53983	4.59535	3.67936	TC164884	WRKY DNA binding domain containing protein, expressed
noDE	4	TC194306	0.791948	0.236852	-0.218294	1.73141	1.17842	1.16336	0.0203	0.0723	TC194306	Chromosome chr14 scaffold_9, whole genome shotgun sequence	TC194306	506	70	73	89	316	146	323	180	441	95	252	144	504	76	206	61	TC194306	47.7018	24.4757	12.8517	28.054	32.4782	49.2305	47.4783	69.1785	36.4162	30.5726	27.1355	44.3054	32.3784	21.4474	21.5146	24.9379	TC194306	Chromosome chr14 scaffold_9, whole genome shotgun sequence
noDE	4	TC179793	0.980356	0.275497	-0.116204	1.97295	1.21041	1.08388	0.0206	0.0732	TC179793	unknown	TC179793	54	22	38	13	94	26	131	26	117	5	93	26	87	15	75	12	TC179793	5.09071	7.69236	6.68992	4.09777	9.66125	8.76708	19.2559	9.99245	9.66144	1.60909	10.0143	7.99958	5.58913	4.23305	7.83298	4.90581	TC179793
noDE	4	TC158943	0.810695	0.66519	0.0326661	1.75406	1.58578	1.0229	0.0207	0.0735	TC158943	Predicted protein	TC158943	164	37	116	37	254	72	172	95	291	119	208	61	282	73	139	34	TC158943	15.4607	12.9372	20.4219	11.6629	26.1059	24.2781	25.2826	36.5109	24.0297	38.2962	22.3976	18.7682	18.1165	20.6008	14.5171	13.8998	TC158943	Predicted protein
noDE	4	TC160554	0.613972	0.14396	-0.341439	1.53047	1.10493	1.26702	0.0209	0.0739	TC160554	Chromosome chr1 scaffold_5, whole genome shotgun sequence	TC160554	121	50	76	55	225	96	120	53	261	42	95	77	211	51	100	26	TC160554	11.407	17.4826	13.3798	17.3367	23.1253	32.3707	17.639	20.3692	21.5524	13.5163	10.2297	23.6911	13.5552	14.3924	10.444	10.6293	TC160554	Chromosome chr1 scaffold_5, whole genome shotgun sequence
noDE	4	TC160494	0.972388	0.534152	0.231093	1.96209	1.44809	1.17372	0.0216	0.076	TC160494	Chromosome chr8 scaffold_34, whole genome shotgun sequence	TC160494	90	7	33	22	104	34	96	35	122	35	91	19	128	27	71	17	TC160494	8.48452	2.44757	5.80967	6.93469	10.689	11.4646	14.1112	13.4514	10.0743	11.2636	9.79894	5.84585	8.22308	7.61948	7.41522	6.9499	TC160494	Chromosome chr8 scaffold_34, whole genome shotgun sequence
noDE	4	TC155557	0.74269	-0.166329	-0.345342	1.67329	1.1222	1.27045	0.022	0.077	TC155557	Os04g0628100 protein	TC155557	704	282	302	200	768	476	693	366	696	228	640	199	806	304	522	102	TC155557	66.3678	98.6021	53.1672	63.0426	78.9344	160.505	101.865	140.663	57.4732	73.3743	68.9156	61.2275	51.7797	85.7897	54.5175	41.6994	TC155557	Os04g0628100 protein
noDE	4	TC184066	0.501186	-0.635911	-0.586531	1.41538	1.55392	1.50163	0.0231	0.0803	TC184066	Photoassimilate-responsive protein PAR-like protein	TC184066	124	62	124	10	326	71	106	37	85	63	51	28	159	50	102	18	TC184066	11.6898	21.6785	21.8303	3.15213	33.506	23.9409	15.5811	14.22	7.01899	20.2745	5.49172	8.61493	10.2146	14.1102	10.6529	7.35872	TC184066	Photoassimilate-responsive protein PAR-like protein
noDE	4	TC188230	0.575197	0.122642	-0.40253	1.48988	1.08873	1.32182	0.0231	0.0803	TC188230	Predicted protein	TC188230	169	41	70	40	170	62	103	84	155	78	110	47	164	51	100	22	TC188230	15.932	14.3358	12.3235	12.6085	17.4725	20.9061	15.1401	32.2833	12.7993	25.1017	11.8449	14.4608	10.5358	14.3924	10.444	8.99399	TC188230	Predicted protein
noDE	4	TC176439	0.608969	0.0266979	-0.224531	1.52517	1.01868	1.1684	0.0232	0.0805	TC176439	Dehydrin	TC176439	99	29	72	38	158	53	125	45	134	28	143	37	141	36	112	22	TC176439	9.33297	10.1399	12.6756	11.9781	16.2391	17.8713	18.374	17.2946	11.0652	9.01088	15.3983	11.384	9.05824	10.1593	11.6972	8.99399	TC176439	Dehydrin
noDE	4	TC190808	0.850158	-0.0622551	0.114848	1.8027	1.0441	1.08286	0.0232	0.0806	TC190808	---NA---	TC190808	78	10	30	20	110	34	65	27	81	27	43	10	109	27	48	17	TC190808	7.35325	3.49653	5.28151	6.30426	11.3057	11.4646	9.55446	10.3768	6.68869	8.68906	4.63027	3.07676	7.00247	7.61948	5.01311	6.9499	TC190808
noDE	4	TC171869	0.851811	0.231056	-0.496597	1.80476	1.17369	1.41088	0.0236	0.0816	TC171869	Dehydrin	TC171869	1155	304	553	308	1868	555	1414	454	1929	418	909	370	1249	321	767	139	TC171869	108.885	106.294	97.3559	97.0856	191.992	187.143	207.846	174.484	159.29	134.52	97.8818	113.84	80.2393	90.5872	80.1053	56.8257	TC171869	Dehydrin
noDE	4	TC193367	0.647974	0.328421	-0.24036	1.56697	1.25564	1.18129	0.0236	0.0816	TC193367	Predicted protein	TC193367	103	22	46	40	140	47	129	30	152	28	121	50	127	39	95	10	TC193367	9.71006	7.69236	8.09832	12.6085	14.3891	15.8482	18.9619	11.5298	12.5516	9.01088	13.0294	15.3838	8.15884	11.0059	9.92177	4.08818	TC193367	Predicted protein
noDE	4	GW760707	0.544422	-0.437805	-0.411781	1.45844	1.35454	1.33033	0.0237	0.082	GW760707	Plastid-lipid-Associated Protein	GW760707	80	22	51	13	116	18	64	42	76	18	65	9	99	25	48	11	GW760707	7.54179	7.69236	8.97857	4.09777	11.9224	6.06951	9.40746	16.1417	6.27581	5.79271	6.99925	2.76908	6.36004	7.05508	5.01311	4.49699	GW760707	Plastid-lipid-Associated Protein
noDE	4	TC165085	0.633521	-0.32872	-0.252237	1.55135	1.2559	1.19105	0.0239	0.0824	TC165085	Chromosome chr9 scaffold_7, whole genome shotgun sequence	TC165085	129	17	43	32	135	60	85	30	96	30	34	32	75	47	73	18	TC165085	12.1611	5.9441	7.57017	10.0868	13.8752	20.2317	12.4943	11.5298	7.92733	9.65451	3.66114	9.84563	4.81821	13.2635	7.6241	7.35872	TC165085	Chromosome chr9 scaffold_7, whole genome shotgun sequence
noDE	4	TC174082	0.945468	0.799615	0.355623	1.92581	1.74064	1.27954	0.0244	0.0838	TC174082	Water deficit inducible protein LP3	TC174082	117	39	94	20	241	67	138	76	261	66	218	75	280	60	215	18	TC174082	11.0299	13.6365	16.5487	6.30426	24.7698	22.5921	20.2848	29.2087	21.5524	21.2399	23.4744	23.0757	17.988	16.9322	22.4545	7.35872	TC174082	Water deficit inducible protein LP3
noDE	4	TC171769	0.742931	-0.130435	0.0393146	1.67357	1.09462	1.02763	0.0259	0.0884	TC171769	Chromosome chr5 scaffold_2, whole genome shotgun sequence	TC171769	145	60	83	51	194	109	140	93	141	57	118	67	277	89	114	40	TC171769	13.6695	20.9792	14.6122	16.0759	19.9392	36.7543	20.5788	35.7422	11.6433	18.3436	12.7063	20.6143	17.7953	25.1161	11.9061	16.3527	TC171769	Chromosome chr5 scaffold_2, whole genome shotgun sequence
noDE	4	TC195875	0.701125	0.400647	-0.187864	1.62577	1.3201	1.13908	0.0262	0.0892	TC195875	Phytocyanin homolog	TC195875	124	23	62	20	165	49	78	50	183	32	140	38	167	34	90	11	TC195875	11.6898	8.04202	10.9151	6.30426	16.9586	16.5226	11.4653	19.2163	15.1115	10.2981	15.0753	11.6917	10.7286	9.5949	9.39958	4.49699	TC195875	Phytocyanin homolog
noDE	4	TC172696	0.828148	-0.0722227	0.391996	1.7754	1.05134	1.31221	0.0263	0.0895	TC172696	Uncharacterized protein At1g30620.3	TC172696	81	14	23	15	76	35	66	29	59	22	40	20	95	31	82	17	TC172696	7.63607	4.89514	4.04916	4.7282	7.81122	11.8018	9.70145	11.1454	4.87201	7.07998	4.30723	6.15352	6.10307	8.7483	8.56406	6.9499	TC172696	Uncharacterized protein At1g30620.3
noDE	4	GT270325	0.327687	0.164661	-0.816306	1.255	1.1209	1.76089	0.0272	0.0921	GT270325	Class III HD-Zip protein HDZ33	GT270325	59	36	34	14	81	21	45	38	77	38	60	28	79	11	39	10	GT270325	5.56207	12.5875	5.98572	4.41298	8.32512	7.0811	6.61462	14.6044	6.35838	12.2291	6.46084	8.61493	5.07518	3.10423	4.07315	4.08818	GT270325	Class III HD-Zip protein HDZ33
noDE	4	TC174580	0.68766	0.250133	-0.184791	1.61067	1.18932	1.13665	0.0275	0.0929	TC174580	Cellulose synthase	TC174580	269	63	91	104	382	147	224	93	350	75	260	123	295	94	164	65	TC174580	25.3593	22.0281	16.0206	32.7822	39.2617	49.5677	32.9261	35.7422	28.9017	24.1363	27.997	37.8442	18.9516	26.5271	17.1281	26.5731	TC174580	Cellulose synthase
noDE	4	TC175653	0.420971	-0.0783695	-0.557805	1.33883	1.05582	1.47203	0.028	0.0943	TC175653	Probable aquaporin PIP2-3	TC175653	334	95	83	96	345	131	265	77	391	65	279	74	419	57	169	37	TC175653	31.487	33.217	14.6122	30.2605	35.4588	44.1726	38.9528	29.593	32.2874	20.9181	30.0429	22.768	26.9177	16.0856	17.6503	15.1263	TC175653	Probable aquaporin PIP2-3
noDE	4	TC192316	0.331182	0.475771	-0.579455	1.25804	1.39066	1.49428	0.0281	0.0946	TC192316	Alpha-galactosidase	TC192316	229	120	61	79	295	105	181	85	357	168	154	136	361	50	146	36	TC192316	21.5884	41.9584	10.7391	24.9018	30.3199	35.4055	26.6055	32.6676	29.4798	54.0653	16.5828	41.8439	23.1917	14.1102	15.2482	14.7174	TC192316	Alpha-galactosidase
noDE	4	TC168995	0.83563	0.748446	-0.16675	1.78464	1.67998	1.12253	0.0282	0.0948	TC168995	---NA---	TC168995	38	20	11	24	79	30	55	22	93	37	45	31	92	16	31	9	TC168995	3.58235	6.99306	1.93656	7.56511	8.11956	10.1159	8.08454	8.45515	7.67961	11.9072	4.84563	9.53796	5.91034	4.51525	3.23763	3.67936	TC168995
noDE	4	TC190441	0.699251	0.408434	-0.0381004	1.62366	1.32724	1.02676	0.0284	0.0953	TC190441	Phytocyanin homolog	TC190441	167	41	74	34	249	65	122	66	252	42	185	69	245	58	122	26	TC190441	15.7435	14.3358	13.0277	10.7172	25.592	21.9177	17.933	25.3655	20.8093	13.5163	19.9209	21.2296	15.7395	16.3678	12.7416	10.6293	TC190441	Phytocyanin homolog
noDE	4	TC163545	0.880735	0.529077	0.340918	1.84131	1.44301	1.26656	0.0286	0.0958	TC163545	Predicted protein	TC163545	135	19	32	36	182	51	116	41	181	51	99	44	184	57	101	26	TC163545	12.7268	6.64341	5.63362	11.3477	18.7058	17.197	17.051	15.7573	14.9463	16.4127	10.6604	13.5377	11.8207	16.0856	10.5484	10.6293	TC163545	Predicted protein
noDE	4	TC158643	0.919839	0.69796	0.0454432	1.8919	1.62221	1.032	0.0287	0.096	TC158643	unknown	TC158643	117	6	35	27	162	39	118	20	215	27	108	32	172	16	79	15	TC158643	11.0299	2.09792	6.16177	8.51075	16.6502	13.1506	17.345	7.6865	17.7539	8.68906	11.6295	9.84563	11.0498	4.51525	8.25074	6.13227	TC158643
noDE	4	TC159460	0.880967	0.28049	0.314773	1.84161	1.21461	1.24382	0.0292	0.0973	TC159460	Chromosome chr7 scaffold_20, whole genome shotgun sequence	TC159460	185	59	66	77	312	112	232	87	244	71	179	101	394	111	211	40	TC159460	17.4404	20.6295	11.6193	24.2714	32.0671	37.7659	34.1021	33.4363	20.1486	22.849	19.2748	31.0753	25.3117	31.3245	22.0368	16.3527	TC159460	Chromosome chr7 scaffold_20, whole genome shotgun sequence
noDE	4	CF390338	1.03086	0.11128	0.224143	2.04324	1.08019	1.16808	0.0301	0.0998	CF390338	Chromosome chr13 scaffold_48, whole genome shotgun sequence	CF390338	33	17	32	31	80	36	59	57	74	25	49	26	79	25	55	31	CF390338	3.11099	5.9441	5.63362	9.77161	8.22234	12.139	8.67251	21.9065	6.11065	8.04543	5.27635	7.99958	5.07518	7.05508	5.74419	12.6733	CF390338	Chromosome chr13 scaffold_48, whole genome shotgun sequence
noDE	4	TC163671	0.712796	0.186841	-0.059102	1.63898	1.13827	1.04182	0.0303	0.1	TC163671	Chromosome chr3 scaffold_8, whole genome shotgun sequence	TC163671	222	64	123	62	348	125	187	100	290	84	244	79	303	91	201	50	TC163671	20.9285	22.3778	21.6542	19.5432	35.7672	42.1494	27.4874	38.4325	23.9472	27.0326	26.2741	24.3064	19.4656	25.6805	20.9924	20.4409	TC163671	Chromosome chr3 scaffold_8, whole genome shotgun sequence
noDE	4	TC157373	0.413536	0.378291	-0.386216	1.33195	1.2998	1.30696	0.0307	0.101	TC157373	Zinc finger A20 and AN1 domain-containing stress-associated protein 8	TC157373	149	26	53	37	156	38	120	36	219	29	133	61	178	24	74	23	TC157373	14.0466	9.09098	9.33067	11.6629	16.0336	12.8134	17.639	13.8357	18.0842	9.3327	14.3215	18.7682	11.4352	6.77287	7.72854	9.40281	TC157373	Zinc finger A20 and AN1 domain-containing stress-associated protein 8
noDE	4	TC191583	0.275008	0.239501	-0.592674	1.21	1.18058	1.50804	0.0313	0.103	TC191583	2-hydroxyphytanoyl-CoA lyase-like protein	TC191583	141	40	141	48	184	67	172	50	259	77	202	57	187	40	159	18	TC191583	13.2924	13.9861	24.8231	15.1302	18.9114	22.5921	25.2826	19.2163	21.3873	24.7799	21.7515	17.5375	12.0134	11.2881	16.6059	7.35872	TC191583	2-hydroxyphytanoyl-CoA lyase-like protein
noDE	4	TC160181	0.682343	0.356252	-0.0770049	1.60474	1.2801	1.05483	0.0313	0.103	TC160181	Phytocyanin homolog	TC160181	155	41	70	32	231	61	118	62	237	34	171	66	237	55	107	23	TC160181	14.6122	14.3358	12.3235	10.0868	23.742	20.5689	17.345	23.8282	19.5706	10.9418	18.4134	20.3066	15.2256	15.5212	11.1751	9.40281	TC160181	Phytocyanin homolog
noDE	4	TC178478	1.21238	0.741583	0.326483	2.3172	1.67201	1.25395	0.0316	0.104	TC178478	Water deficit inducible protein LP3	TC178478	38	19	70	8	138	34	97	60	139	36	160	17	118	34	129	9	TC178478	3.58235	6.64341	12.3235	2.5217	14.1835	11.4646	14.2582	23.0595	11.4781	11.5854	17.2289	5.23049	7.58065	9.5949	13.4727	3.67936	TC178478	Water deficit inducible protein LP3
noDE	4	TC193261	0.632287	0.03113	-0.179237	1.55002	1.02181	1.13228	0.0328	0.107	TC193261	Predicted protein	TC193261	289	104	102	110	425	146	269	129	397	87	249	114	433	111	247	52	TC193261	27.2447	36.3639	17.9571	34.6734	43.6812	49.2305	39.5407	49.5779	32.7828	27.9981	26.8125	35.0751	27.8171	31.3245	25.7966	21.2585	TC193261	Predicted protein
noDE	4	TC199326	0.938268	0.694482	0.611888	1.91623	1.6183	1.52826	0.0335	0.109	TC199326	Water deficit inducible protein LP3	TC199326	137	53	142	61	332	121	200	124	352	114	268	119	411	120	292	83	TC199326	12.9153	18.5316	24.9992	19.228	34.1227	40.8006	29.3983	47.6563	29.0669	36.6872	28.8584	36.6135	26.4038	33.8644	30.4964	33.9319	TC199326	Water deficit inducible protein LP3
noDE	4	GT248006	0.870998	0.451118	-0.232874	1.82893	1.3671	1.17517	0.0336	0.109	GT248006	Serine/threonine kinase	GT248006	205	22	25	44	215	50	190	43	322	41	159	19	173	35	141	8	GT248006	19.3258	7.69236	4.40126	13.8694	22.0975	16.8598	27.9284	16.526	26.5896	13.1945	17.1212	5.84585	11.114	9.87711	14.726	3.27054	GT248006	Serine/threonine kinase
noDE	4	TC190928	0.350148	0.0764204	-0.640436	1.27469	1.0544	1.5588	0.0338	0.11	TC190928	Beta1,3-glucuronosyltransferase	TC190928	102	25	37	35	101	41	67	34	114	34	68	40	114	32	50	4	TC190928	9.61579	8.74132	6.51387	11.0325	10.3807	13.825	9.84844	13.0671	9.41371	10.9418	7.32229	12.307	7.32368	9.0305	5.22199	1.63527	TC190928	Beta1,3-glucuronosyltransferase
noDE	4	TC165962	0.827619	0.374263	-0.0696411	1.77475	1.29618	1.04946	0.034	0.11	TC165962	Chromosome chr13 scaffold_48, whole genome shotgun sequence	TC165962	134	23	54	27	183	53	140	37	171	23	187	35	226	23	119	10	TC165962	12.6325	8.04202	9.50673	8.51075	18.8086	17.8713	20.5788	14.22	14.1206	7.40179	20.1363	10.7687	14.5189	6.49067	12.4283	4.08818	TC165962	Chromosome chr13 scaffold_48, whole genome shotgun sequence
noDE	4	AI920113	0.660036	0.1231	-0.265658	1.58012	1.08907	1.20218	0.0347	0.112	AI920113	Phytocyanin homolog	AI920113	88	24	35	23	130	41	49	39	107	23	68	36	114	33	49	11	AI920113	8.29597	8.39167	6.16177	7.2499	13.3613	13.825	7.20259	14.9887	8.83568	7.40179	7.32229	11.0763	7.32368	9.3127	5.11755	4.49699	AI920113	Phytocyanin homolog
noDE	4	TC186046	0.347974	-0.0454247	-0.965927	1.27277	1.03199	1.95332	0.035	0.113	TC186046	Laccase	TC186046	100	21	10	22	91	16	63	21	61	18	62	26	81	11	31	2	TC186046	9.42724	7.34271	1.7605	6.93469	9.35291	5.39512	9.26047	8.07083	5.03716	5.79271	6.6762	7.99958	5.20367	3.10423	3.23763	0.817635	TC186046	Laccase
noDE	4	TC159128	0.395075	-0.385228	-0.619948	1.31501	1.30607	1.53682	0.036	0.115	TC159128	Gamma-aminobutyrate transaminase subunit precursor	TC159128	100	9	41	28	90	39	46	29	82	28	41	11	81	19	47	11	TC159128	9.42724	3.14688	7.21807	8.82597	9.25013	13.1506	6.76161	11.1454	6.77127	9.01088	4.41491	3.38444	5.20367	5.36186	4.90867	4.49699	TC159128	Gamma-aminobutyrate transaminase subunit precursor
noDE	4	TC187227	0.332878	-0.34049	-0.524562	1.25952	1.26619	1.4385	0.0376	0.119	TC187227	Chromosome chr1 scaffold_5, whole genome shotgun sequence	TC187227	153	34	54	43	109	66	80	52	106	39	79	38	176	38	73	14	TC187227	14.4237	11.8882	9.50673	13.5542	11.2029	22.2549	11.7593	19.9849	8.7531	12.5509	8.50678	11.6917	11.3067	10.7237	7.6241	5.72345	TC187227	Chromosome chr1 scaffold_5, whole genome shotgun sequence
noDE	4	GW739385	0.729784	0.493505	0.0258813	1.65839	1.40786	1.0181	0.0383	0.121	GW739385	Chromosome chr5 scaffold_2, whole genome shotgun sequence	GW739385	115	49	77	41	196	64	113	91	236	70	161	69	253	57	131	29	GW739385	10.8413	17.133	13.5559	12.9237	20.1447	21.5805	16.6101	34.9736	19.488	22.5272	17.3366	21.2296	16.2534	16.0856	13.6816	11.8557	GW739385	Chromosome chr5 scaffold_2, whole genome shotgun sequence
noDE	4	TC169474	0.461778	0.0436522	-0.477157	1.37724	1.03072	1.392	0.0383	0.121	TC169474	Chromosome chr14 scaffold_9, whole genome shotgun sequence	TC169474	437	94	179	167	454	208	267	175	557	152	289	144	460	151	240	55	TC169474	41.197	32.8674	31.513	52.6406	46.6618	70.1366	39.2468	67.2569	45.9951	48.9162	31.1197	44.3054	29.5517	42.6127	25.0655	22.485	TC169474	Chromosome chr14 scaffold_9, whole genome shotgun sequence
noDE	4	TC171923	0.455625	-0.066088	-0.435231	1.37138	1.04687	1.35213	0.0386	0.122	TC171923	AT5g64130/MHJ24_11	TC171923	288	63	102	55	272	99	221	67	281	49	235	65	329	54	180	23	TC171923	27.1505	22.0281	17.9571	17.3367	27.9559	33.3823	32.4851	25.7498	23.204	15.769	25.305	19.9989	21.1359	15.239	18.7992	9.40281	TC171923	AT5g64130/MHJ24_11
noDE	4	TC155489	1.0076	0.746647	0.552546	2.01057	1.67789	1.46667	0.0387	0.122	TC155489	Suppression of tumorigenicity 7	TC155489	148	33	32	23	239	80	121	25	212	43	170	57	303	71	126	14	TC155489	13.9523	11.5385	5.63362	7.2499	24.5642	26.9756	17.786	9.60813	17.5062	13.8381	18.3057	17.5375	19.4656	20.0364	13.1594	5.72345	TC155489	Suppression of tumorigenicity 7
noDE	4	TC164356	0.93392	0.74824	0.39193	1.91046	1.67974	1.31215	0.0394	0.124	TC164356	Early response to dehydration 15-like protein	TC164356	161	63	191	50	344	134	310	129	462	104	461	116	320	92	371	95	TC164356	15.1779	22.0281	33.6256	15.7607	35.356	45.1842	45.5674	49.5779	38.1503	33.469	49.6408	35.6904	20.5577	25.9627	38.7471	38.8377	TC164356	Early response to dehydration 15-like protein
noDE	4	GW738891	0.759259	0.361671	-0.144752	1.69262	1.28491	1.10554	0.0401	0.125	GW738891	Predicted protein	GW738891	68	10	41	18	96	22	69	36	94	29	68	25	100	11	58	16	GW738891	6.41052	3.49653	7.21807	5.67384	9.8668	7.41829	10.1424	13.8357	7.76218	9.3327	7.32229	7.6919	6.42428	3.10423	6.0575	6.54108	GW738891	Predicted protein
noDE	4	TC157168	0.801731	-0.292831	-0.391959	1.74319	1.22504	1.31217	0.0407	0.127	TC157168	Polyubiquitin	TC157168	1265	504	503	355	1460	879	1243	662	1304	315	1162	281	1551	509	883	154	TC157168	119.255	176.225	88.5534	111.901	150.058	296.395	182.711	254.423	107.68	101.372	125.125	86.457	99.6406	143.641	92.2203	62.9579	TC157168	Polyubiquitin
noDE	4	TC158647	0.947446	0.567144	0.211074	1.92846	1.48159	1.15755	0.0407	0.127	TC158647	Chromosome chr8 scaffold_23, whole genome shotgun sequence	TC158647	79	13	52	19	133	43	118	26	200	22	122	18	151	21	98	19	TC158647	7.44752	4.54549	9.15462	5.98905	13.6696	14.4994	17.345	9.99245	16.5153	7.07998	13.137	5.53817	9.70067	5.92626	10.2351	7.76754	TC158647	Chromosome chr8 scaffold_23, whole genome shotgun sequence
noDE	4	TC171541	0.798134	0.584811	-0.210472	1.73885	1.49984	1.15707	0.0409	0.128	TC171541	harpin inducing protein 1-like 9	TC171541	76	7	42	7	118	25	59	19	102	23	71	30	116	11	33	10	TC171541	7.1647	2.44757	7.39412	2.20649	12.1279	8.42988	8.67251	7.30218	8.42279	7.40179	7.64533	9.23028	7.45217	3.10423	3.44651	4.08818	TC171541
noDE	4	BQ701773	0.391514	-0.298839	-0.578837	1.31177	1.23015	1.49364	0.0412	0.128	BQ701773	Aquaporin PIP2-5	BQ701773	578	128	61	123	514	145	329	116	481	73	332	76	501	99	217	46	BQ701773	54.4895	44.7556	10.7391	38.7712	52.8285	48.8933	48.3602	44.5817	39.7192	23.4927	35.75	23.3834	32.1857	27.9381	22.6634	18.8056	BQ701773	Aquaporin PIP2-5
noDE	4	TC167908	0.928375	0.336492	0.27671	1.90313	1.26268	1.21143	0.0415	0.129	TC167908	Phosphoglycerate Kinase	TC167908	113	16	79	29	189	72	120	49	216	29	155	29	173	35	192	25	TC167908	10.6528	5.59445	13.908	9.14118	19.4253	24.2781	17.639	18.8319	17.8365	9.3327	16.6905	8.92261	11.114	9.87711	20.0524	10.2204	TC167908	Predicted protein
noDE	4	TC163156	0.461086	0.184152	-0.421516	1.37658	1.13615	1.33933	0.0419	0.13	TC163156	---NA---	TC163156	254	85	138	90	292	133	230	110	319	107	213	144	319	78	164	60	TC163156	23.9452	29.7205	24.295	28.3692	30.0115	44.847	33.8081	42.2758	26.3419	34.4344	22.936	44.3054	20.4935	22.0118	17.1281	24.5291	TC163156
noDE	4	TC186138	0.278492	-0.503426	-0.648548	1.21293	1.41758	1.56759	0.0421	0.13	TC186138	Gamma-aminobutyrate transaminase subunit isozyme 3	TC186138	103	14	53	34	105	46	44	31	84	28	34	23	81	33	40	14	TC186138	9.71006	4.89514	9.33067	10.7172	10.7918	15.511	6.46763	11.9141	6.93642	9.01088	3.66114	7.07655	5.20367	9.3127	4.17759	5.72345	TC186138	Gamma-aminobutyrate transaminase subunit isozyme 3
noDE	4	DR017537	0.682132	0.0989042	-0.350201	1.60451	1.07096	1.27474	0.0421	0.13	DR017537	Chromosome chr6 scaffold_3, whole genome shotgun sequence	DR017537	55	31	34	17	85	40	59	37	110	18	45	35	85	23	32	19	DR017537	5.18498	10.8392	5.98572	5.35862	8.73623	13.4878	8.67251	14.22	9.0834	5.79271	4.84563	10.7687	5.46064	6.49067	3.34207	7.76754	DR017537	Chromosome chr6 scaffold_3, whole genome shotgun sequence
noDE	4	TC171120	0.759754	0.289045	-0.195803	1.6932	1.22183	1.14536	0.0423	0.131	TC171120	Heat shock factor protein HSF24	TC171120	138	18	18	35	132	35	123	36	165	14	111	38	121	27	91	12	TC171120	13.0096	6.29375	3.16891	11.0325	13.5669	11.8018	18.08	13.8357	13.6251	4.50544	11.9526	11.6917	7.77338	7.61948	9.50402	4.90581	TC171120	Heat shock factor protein HSF24
noDE	4	TC178102	0.716856	0.276648	0.0718804	1.6436	1.21138	1.05109	0.0425	0.131	TC178102	Os12g0514100 Protein	TC178102	174	42	69	43	192	81	185	58	241	48	193	50	209	59	154	43	TC178102	16.4034	14.6854	12.1475	13.5542	19.7336	27.3128	27.1935	22.2909	19.9009	15.4472	20.7824	15.3838	13.4268	16.65	16.0837	17.5792	TC178102	Os12g0514100 protein
noDE	4	TC194655	0.347719	-0.458904	-0.551014	1.27255	1.3745	1.46512	0.0428	0.132	TC194655	Chromosome chr3 scaffold_8, whole genome shotgun sequence	TC194655	72	26	38	17	82	32	55	25	67	21	38	17	93	13	56	9	TC194655	6.78761	9.09098	6.68992	5.35862	8.42789	10.7902	8.08454	9.60813	5.53262	6.75816	4.09187	5.23049	5.97458	3.66864	5.84862	3.67936	TC194655	Chromosome chr3 scaffold_8, whole genome shotgun sequence
noDE	4	TC169242	0.774559	0.272577	0.114218	1.71067	1.20796	1.08239	0.043	0.133	TC169242	Os12g0514100 protein	TC169242	186	44	99	58	216	102	224	85	277	55	215	77	229	92	188	48	TC169242	17.5347	15.3847	17.429	18.2824	22.2003	34.3939	32.9261	32.6676	22.8737	17.6999	23.1514	23.6911	14.7116	25.9627	19.6347	19.6232	TC169242	Os12g0514100 protein
noDE	4	TC189859	0.737105	0.0947601	-0.00544724	1.66683	1.06789	1.00378	0.0441	0.135	TC189859	Predicted protein	TC189859	538	138	140	174	707	246	446	206	643	134	393	190	770	186	360	110	TC189859	50.7186	48.2521	24.6471	54.8471	72.6649	82.95	65.5583	79.171	53.0966	43.1235	42.3185	58.4585	49.467	52.4898	37.5983	44.9699	TC189859	Predicted protein
noDE	4	TC183153	0.297558	-0.188872	-0.684603	1.22906	1.13987	1.60726	0.0443	0.136	TC183153	F-box/Kelch-repeat protein At5g43190	TC183153	137	36	37	36	89	59	83	36	85	26	76	55	120	37	57	9	TC183153	12.9153	12.5875	6.51387	11.3477	9.14735	19.8945	12.2003	13.8357	7.01899	8.36725	8.18373	16.9222	7.70914	10.4415	5.95306	3.67936	TC183153	F-box/Kelch-repeat protein At5g43190
noDE	4	BQ107917	0.508538	0.132252	-0.57498	1.42261	1.096	1.48966	0.0443	0.136	BQ107917	Chromosome undetermined scaffold_408, whole genome shotgun sequence	BQ107917	77	18	33	16	87	39	51	18	94	10	67	33	74	18	50	4	BQ107917	7.25898	6.29375	5.80967	5.04341	8.94179	13.1506	7.49657	6.91785	7.76218	3.21817	7.21461	10.1533	4.75397	5.07966	5.22199	1.63527	BQ107917	Chromosome undetermined scaffold_408, whole genome shotgun sequence
noDE	4	TC166434	0.838662	0.31302	0.346844	1.78839	1.24231	1.27178	0.0444	0.136	TC166434	Os11g0249900 protein	TC166434	99	49	67	41	255	87	139	44	184	66	113	59	258	65	130	49	TC166434	9.33297	17.133	11.7954	12.9237	26.2087	29.336	20.4318	16.9103	15.1941	21.2399	12.1679	18.1529	16.5747	18.3432	13.5772	20.0321	TC166434	Os11g0249900 protein
noDE	4	TC184584	0.451523	-0.538807	0.0839826	1.36748	1.45277	1.05994	0.0446	0.136	TC184584	AT5g51550/K17N15_10	TC184584	145	72	99	42	312	47	80	98	148	45	113	37	313	74	152	52	TC184584	13.6695	25.175	17.429	13.239	32.0671	15.8482	11.7593	37.6639	12.2213	14.4818	12.1679	11.384	20.108	20.883	15.8748	21.2585	TC184584	AT5g51550/K17N15_10
noDE	4	TC154998	0.766613	0.378551	-0.0599864	1.70127	1.30004	1.04246	0.0447	0.137	TC154998	Chromosome chr8 scaffold_68, whole genome shotgun sequence	TC154998	288	58	73	72	291	123	243	96	293	99	187	120	384	101	198	21	TC154998	27.1505	20.2799	12.8517	22.6953	29.9087	41.475	35.719	36.8952	24.1949	31.8599	20.1363	36.9211	24.6692	28.5025	20.6791	8.58517	TC154998	Chromosome chr8 scaffold_68, whole genome shotgun sequence
noDE	4	TC158593	0.725237	0.128606	-0.00568399	1.65317	1.09324	1.00395	0.045	0.137	TC158593	DEAD-box ATP-dependent RNA helicase 52B	TC158593	204	56	136	61	267	120	194	119	279	92	188	74	339	90	174	55	TC158593	19.2316	19.5806	23.9429	19.228	27.442	40.4634	28.5164	45.7347	23.0388	29.6072	20.244	22.768	21.7783	25.3983	18.1725	22.485	TC158593	DEAD-box ATP-dependent RNA helicase 52B
noDE	4	TC195117	0.35082	0.0169895	-0.746545	1.27529	1.01185	1.67777	0.0452	0.138	TC195117	Chromosome chr18 scaffold_1, whole genome shotgun sequence	TC195117	191	23	22	32	199	32	92	16	120	36	101	32	107	32	59	6	TC195117	18.006	8.04202	3.87311	10.0868	20.4531	10.7902	13.5232	6.1492	9.90917	11.5854	10.8758	9.84563	6.87398	9.0305	6.16194	2.45291	TC195117	Chromosome chr18 scaffold_1, whole genome shotgun sequence
noDE	4	CT575815	0.592443	-0.00262128	-0.0894115	1.5078	1.00182	1.06394	0.0452	0.138	CT575815	GRAS6	CT575815	124	31	68	48	191	47	145	51	146	42	119	45	202	57	108	21	CT575815	11.6898	10.8392	11.9714	15.1302	19.6308	15.8482	21.3138	19.6006	12.0562	13.5163	12.814	13.8454	12.9771	16.0856	11.2795	8.58517	CT575815	GRAS6
noDE	4	TC197757	0.649687	0.342188	-0.851141	1.56883	1.26768	1.80393	0.0454	0.138	TC197757	Conserved protein	TC197757	68	16	18	3	76	18	64	7	68	25	30	17	52	4	19	7	TC197757	6.41052	5.59445	3.16891	0.945639	7.81122	6.06951	9.40746	2.69028	5.6152	8.04543	3.23042	5.23049	3.34063	1.12881	1.98435	2.86172	TC197757	Conserved protein
noDE	4	TC172517	0.280201	-0.224372	-0.846886	1.21436	1.16827	1.79861	0.0455	0.138	TC172517	Serine protease like protein	TC172517	355	44	37	65	282	85	129	42	311	28	139	54	251	12	113	27	TC172517	33.4667	15.3847	6.51387	20.4889	28.9837	28.6616	18.9619	16.1417	25.6813	9.01088	14.9676	16.6145	16.125	3.38644	11.8017	11.0381	TC172517	Serine protease like protein
noDE	4	TC184331	0.421376	-0.254595	-0.452527	1.3392	1.193	1.36844	0.0467	0.141	TC184331	---NA---	TC184331	390	79	87	116	261	178	307	69	281	72	228	97	370	93	170	50	TC184331	36.7662	27.6226	15.3164	36.5647	26.8254	60.0207	45.1264	26.5184	23.204	23.1708	24.5512	29.8446	23.7698	26.2449	17.7548	20.4409	TC184331
noDE	4	TC189852	0.556172	-0.0403042	-0.307886	1.47036	1.02833	1.23789	0.0476	0.143	TC189852	PIP aquaporin	TC189852	288	75	67	65	345	124	169	67	331	57	215	53	366	54	156	39	TC189852	27.1505	26.224	11.7954	20.4889	35.4588	41.8122	24.8416	25.7498	27.3328	18.3436	23.1514	16.3068	23.5129	15.239	16.2926	15.9439	TC189852	PIP aquaporin
noDE	4	TC178637	0.809737	0.497452	0.378663	1.75289	1.41172	1.30014	0.0491	0.147	TC178637	Predicted protein	TC178637	117	30	72	22	181	53	138	50	180	44	150	57	212	60	154	27	TC178637	11.0299	10.4896	12.6756	6.93469	18.603	17.8713	20.2848	19.2163	14.8638	14.16	16.1521	17.5375	13.6195	16.9322	16.0837	11.0381	TC178637	Predicted protein
noDE	4	DR388038	0.418645	0.294648	-0.528395	1.33667	1.22659	1.44232	0.0492	0.147	DR388038	Chromosome chr6 scaffold_3, whole genome shotgun sequence	DR388038	104	13	43	32	113	33	52	38	100	43	74	41	107	32	50	5	DR388038	9.80433	4.54549	7.57017	10.0868	11.6141	11.1274	7.64356	14.6044	8.25764	13.8381	7.96837	12.6147	6.87398	9.0305	5.22199	2.04409	DR388038	Chromosome chr6 scaffold_3, whole genome shotgun sequence
noDE	4	TC187383	0.757358	0.613393	0.383763	1.69039	1.52985	1.30474	0.0495	0.148	TC187383	Chromosome chr8 scaffold_88, whole genome shotgun sequence	TC187383	136	32	54	33	225	54	119	45	205	56	185	51	253	57	168	24	TC187383	12.821	11.1889	9.50673	10.402	23.1253	18.2085	17.492	17.2946	16.9282	18.0218	19.9209	15.6915	16.2534	16.0856	17.5459	9.81162	TC187383	Chromosome chr8 scaffold_88, whole genome shotgun sequence
noDE	4	TC156369	0.663859	0.605557	0.115193	1.58431	1.52157	1.08312	0.05	0.149	TC156369	Chromosome chr14 scaffold_21, whole genome shotgun sequence	TC156369	300	79	102	77	370	116	249	117	461	111	354	143	416	107	226	77	TC156369	28.2817	27.6226	17.9571	24.2714	38.0283	39.1146	36.6009	44.966	38.0677	35.7217	38.119	43.9977	26.725	30.1957	23.6034	31.479	TC156369	Chromosome chr14 scaffold_21, whole genome shotgun sequence
noDE	4	TC168859	0.571355	0.143368	-0.344885	1.48592	1.10448	1.27005	0.0512	0.152	TC168859	Serine/threonine-protein kinase AFC2	TC168859	78	26	56	21	155	26	69	41	127	33	78	30	119	16	57	24	TC168859	7.35325	9.09098	9.85883	6.61948	15.9308	8.76708	10.1424	15.7573	10.4872	10.62	8.39909	9.23028	7.6449	4.51525	5.95306	9.81162	TC168859	Serine/threonine-protein kinase AFC2
noDE	4	TC173436	0.732944	-0.0132439	-0.117993	1.66203	1.00922	1.08522	0.0517	0.153	TC173436	Sialyltransferase-like protein	TC173436	141	13	48	30	187	45	109	30	162	10	99	32	161	37	91	11	TC173436	13.2924	4.54549	8.45042	9.45639	19.2197	15.1738	16.0221	11.5298	13.3774	3.21817	10.6604	9.84563	10.3431	10.4415	9.50402	4.49699	TC173436	Sialyltransferase-like protein
noDE	4	TC154830	0.539111	-0.469985	0.0195054	1.45308	1.3851	1.01361	0.0518	0.153	TC154830	Chromosome undetermined scaffold_247, whole genome shotgun sequence	TC154830	64	15	28	29	102	34	59	17	60	20	45	8	82	23	58	24	TC154830	6.03343	5.24479	4.92941	9.14118	10.4835	11.4646	8.67251	6.53353	4.95458	6.43634	4.84563	2.46141	5.26791	6.49067	6.0575	9.81162	TC154830	Chromosome undetermined scaffold_247, whole genome shotgun sequence
noDE	4	TC157795	0.433744	0.449155	-0.358669	1.35073	1.36524	1.28224	0.0528	0.155	TC157795	At1g64110/F22C12_22	TC157795	519	73	74	126	435	119	272	124	541	148	427	129	454	98	280	38	TC157795	48.9274	25.5247	13.0277	39.7169	44.709	40.1262	39.9817	47.6563	44.6738	47.6289	45.9797	39.6902	29.1662	27.6559	29.2431	15.5351	TC157795	At1g64110/F22C12_22
noDE	4	TC157358	1.15232	0.707281	0.627162	2.22271	1.63272	1.54452	0.0534	0.157	TC157358	Chromosome chr2 scaffold_105, whole genome shotgun sequence	TC157358	45	4	28	7	71	25	61	18	74	21	50	18	95	21	55	11	TC157358	4.24226	1.39861	4.92941	2.20649	7.29732	8.42988	8.96649	6.91785	6.11065	6.75816	5.38404	5.53817	6.10307	5.92626	5.74419	4.49699	TC157358	Chromosome chr2 scaffold_105, whole genome shotgun sequence
noDE	4	TC190418	0.708424	0.164891	-0.0564671	1.63402	1.12108	1.03992	0.0539	0.158	TC190418	Scarecrow-Like Protein 1-Like	TC190418	112	14	37	21	103	36	82	40	120	22	77	30	134	27	68	15	TC190418	10.5585	4.89514	6.51387	6.61948	10.5863	12.139	12.0533	15.373	9.90917	7.07998	8.29141	9.23028	8.60854	7.61948	7.1019	6.13227	TC190418	Chromosome chr18 scaffold_1, whole genome shotgun sequence
noDE	4	TC186249	0.535995	0.229423	-0.269495	1.44994	1.17237	1.20539	0.054	0.158	TC186249	Chromosome chr9 scaffold_7, whole genome shotgun sequence	TC186249	436	78	135	73	424	125	276	119	436	113	322	114	458	92	257	44	TC186249	41.1028	27.2729	23.7668	23.0106	43.5784	42.1494	40.5697	45.7347	36.0033	36.3653	34.6732	35.0751	29.4232	25.9627	26.841	17.988	TC186249	Chromosome chr9 scaffold_7, whole genome shotgun sequence
noDE	4	TC163767	0.335649	0.148487	-0.564051	1.26194	1.10841	1.47841	0.0543	0.159	TC163767	Cellulose-binding, family II precursor	TC163767	105	27	24	31	92	37	64	30	82	35	82	39	80	14	66	18	TC163767	9.8986	9.44063	4.22521	9.77161	9.45569	12.4762	9.40746	11.5298	6.77127	11.2636	8.82982	11.9994	5.13943	3.95084	6.89302	7.35872	TC163767	Cellulose-binding, family II precursor
noDE	4	TC183314	0.443249	0.464521	-0.221272	1.35966	1.37986	1.16576	0.0554	0.161	TC183314	Chromosome chr10 scaffold_81, whole genome shotgun sequence	TC183314	135	53	44	52	181	66	101	52	251	75	124	66	188	41	136	25	TC183314	12.7268	18.5316	7.74622	16.3911	18.603	22.2549	14.8462	19.9849	20.7267	24.1363	13.3524	20.3066	12.0777	11.5703	14.2038	10.2204	TC183314	Chromosome chr10 scaffold_81, whole genome shotgun sequence
noDE	4	TC161635	0.348005	0.383007	-0.469132	1.2728	1.30406	1.38428	0.0563	0.163	TC161635	At1g13640/F21F23_7	TC161635	84	45	122	33	187	57	113	51	216	60	157	80	110	64	83	27	TC161635	7.91888	15.7344	21.4782	10.402	19.2197	19.2201	16.6101	19.6006	17.8365	19.309	16.9059	24.6141	7.06671	18.061	8.6685	11.0381	TC161635	At1g13640/F21F23_7
noDE	4	TC167442	0.487534	0.285058	-0.551762	1.40205	1.21846	1.46588	0.0577	0.166	TC167442	Polyphosphoinositide binding protein	TC167442	121	13	37	9	121	20	70	21	99	30	74	27	119	11	41	7	TC167442	11.407	4.54549	6.51387	2.83692	12.4363	6.7439	10.2894	8.07083	8.17506	9.65451	7.96837	8.30725	7.6449	3.10423	4.28203	2.86172	TC167442	Polyphosphoinositide binding protein
noDE	4	DR162138	0.74467	-0.00578393	-0.524296	1.67559	1.00402	1.43823	0.058	0.167	DR162138	BCS1 protein-like protein	DR162138	182	26	8	32	193	56	86	31	143	37	67	24	148	43	43	1	DR162138	17.1576	9.09098	1.4084	10.0868	19.8364	18.8829	12.6413	11.9141	11.8084	11.9072	7.21461	7.38423	9.50794	12.1347	4.49091	0.408818	DR162138	BCS1 protein-like protein
noDE	4	TC159198	0.673471	0.460997	-0.0550245	1.59491	1.37649	1.03888	0.0583	0.168	TC159198	Expressed protein	TC159198	127	59	101	45	222	71	134	105	264	81	192	83	284	66	152	31	TC159198	11.9726	20.6295	17.7811	14.1846	22.817	23.9409	19.6969	40.3541	21.8002	26.0672	20.6747	25.5371	18.245	18.6254	15.8748	12.6733	TC159198	Expressed protein
noDE	4	CF394643	0.419452	-0.0125298	-0.49276	1.33742	1.00872	1.40713	0.0589	0.169	CF394643	Glycine-rich RNA-binding protein	CF394643	121	53	51	19	194	32	95	41	161	26	116	38	123	30	99	15	CF394643	11.407	18.5316	8.97857	5.98905	19.9392	10.7902	13.9642	15.7573	13.2948	8.36725	12.491	11.6917	7.90187	8.46609	10.3395	6.13227	CF394643	Glycine-rich RNA-binding protein
noDE	4	DR072548	1.12779	0.66715	0.7834	2.18523	1.58793	1.72118	0.0601	0.172	DR072548	Predicted protein	DR072548	37	4	43	12	83	31	62	29	97	10	101	19	130	22	100	14	DR072548	3.48808	1.39861	7.57017	3.78256	8.53067	10.4531	9.11348	11.1454	8.00991	3.21817	10.8758	5.84585	8.35157	6.20847	10.444	5.72345	DR072548	Predicted protein
noDE	4	TC158583	0.684285	0.452469	-0.0446483	1.60691	1.36838	1.03143	0.0609	0.174	TC158583	Chromosome chr5 scaffold_2, whole genome shotgun sequence	TC158583	135	66	97	53	252	72	142	114	298	82	208	86	308	72	169	31	TC158583	12.7268	23.0771	17.0769	16.7063	25.9004	24.2781	20.8728	43.8131	24.6078	26.389	22.3976	26.4601	19.7868	20.3186	17.6503	12.6733	TC158583	Chromosome chr5 scaffold_2, whole genome shotgun sequence
noDE	4	TC188950	0.487369	0.319715	-0.394871	1.40189	1.24808	1.31483	0.0613	0.175	TC188950	Chromosome chr2 scaffold_132, whole genome shotgun sequence	TC188950	469	83	60	96	357	101	306	116	449	92	418	110	430	84	231	32	TC188950	44.2138	29.0212	10.563	30.2605	36.6922	34.0567	44.9794	44.5817	37.0768	29.6072	45.0105	33.8444	27.6244	23.7051	24.1256	13.0822	TC188950	Chromosome chr2 scaffold_132, whole genome shotgun sequence
noDE	4	TC172831	0.483748	0.220196	-0.843813	1.39837	1.16489	1.79479	0.063	0.179	TC172831	Membrane channel protein	TC172831	37	20	64	6	98	17	29	41	98	24	81	18	44	9	60	6	TC172831	3.48808	6.99306	11.2672	1.89128	10.0724	5.73232	4.26276	15.7573	8.09249	7.72361	8.72214	5.53817	2.82668	2.53983	6.26638	2.45291	TC172831	Membrane channel protein
noDE	4	TC154833	0.69834	0.436377	0.0267617	1.62264	1.3532	1.01872	0.063	0.179	TC154833	Chromosome chr8 scaffold_34, whole genome shotgun sequence	TC154833	122	32	80	27	168	58	98	70	218	43	175	47	209	33	123	34	TC154833	11.5012	11.1889	14.084	8.51075	17.2669	19.5573	14.4052	26.9028	18.0017	13.8381	18.8441	14.4608	13.4268	9.3127	12.8461	13.8998	TC154833	Chromosome chr8 scaffold_34, whole genome shotgun sequence
noDE	4	BX250819	0.436513	-0.175568	-0.700376	1.35333	1.12941	1.62493	0.0635	0.18	BX250819	MYB transcription factor	BX250819	112	32	15	37	125	50	107	7	118	25	46	32	115	27	35	9	BX250819	10.5585	11.1889	2.64076	11.6629	12.8474	16.8598	15.7281	2.69028	9.74402	8.04543	4.95331	9.84563	7.38793	7.61948	3.65539	3.67936	BX250819	MYB transcription factor
noDE	4	TC168703	0.549237	0.391738	-0.138168	1.46331	1.31197	1.10051	0.0637	0.18	TC168703	Predicted protein	TC168703	209	39	88	63	233	81	185	66	280	77	188	89	250	80	131	35	TC168703	19.7029	13.6365	15.4924	19.8584	23.9476	27.3128	27.1935	25.3655	23.1214	24.7799	20.244	27.3832	16.0607	22.5762	13.6816	14.3086	TC168703	Predicted protein
noDE	4	TC179752	0.567219	0.570618	-0.110424	1.48166	1.48516	1.07955	0.0639	0.181	TC179752	NADH-ubiquinone oxidoreductase chain 4	TC179752	149	17	60	47	238	25	124	45	249	53	165	51	206	29	121	24	TC179752	14.0466	5.9441	10.563	14.815	24.4615	8.42988	18.227	17.2946	20.5615	17.0563	17.7673	15.6915	13.234	8.18389	12.6372	9.81162	TC179752	NADH-ubiquinone oxidoreductase chain 4
noDE	4	TC160416	0.285981	0.16371	-0.47669	1.21924	1.12016	1.39155	0.0657	0.184	TC160416	Chey-like receiver domain containing protein, YCBB B.subtilis ortholog	TC160416	128	35	59	30	112	59	76	37	164	36	115	48	152	30	81	15	TC160416	12.0669	12.2379	10.387	9.45639	11.5113	19.8945	11.1714	14.22	13.5425	11.5854	12.3833	14.7685	9.76491	8.46609	8.45962	6.13227	TC160416	Chey-like receiver domain containing protein, YCBB B.subtilis ortholog
noDE	4	CT578073	0.642671	-0.218615	-0.393057	1.56122	1.16362	1.31317	0.066	0.185	CT578073	TRANSLATION INITIATION FACTOR 2 ALPHA SUBUNIT	CT578073	68	10	20	29	72	29	51	30	53	12	44	24	52	11	39	20	CT578073	6.41052	3.49653	3.52101	9.14118	7.4001	9.77866	7.49657	11.5298	4.37655	3.86181	4.73795	7.38423	3.34063	3.10423	4.07315	8.17635	CT578073	TRANSLATION INITIATION FACTOR 2 ALPHA SUBUNIT
noDE	4	TC167646	0.781591	-0.0458691	-0.0655419	1.71903	1.0323	1.04648	0.0664	0.185	TC167646	Chromosome chr7 scaffold_42, whole genome shotgun sequence	TC167646	148	32	12	21	204	56	74	20	114	21	79	29	140	44	65	13	TC167646	13.9523	11.1889	2.11261	6.61948	20.967	18.8829	10.8774	7.6865	9.41371	6.75816	8.50678	8.92261	8.994	12.4169	6.78858	5.31463	TC167646	Chromosome chr7 scaffold_42, whole genome shotgun sequence
noDE	4	TC178033	0.389766	0.264911	-0.466842	1.31018	1.20156	1.38208	0.0674	0.188	TC178033	Expressed protein	TC178033	159	70	179	52	312	82	213	76	277	99	223	114	187	84	124	52	TC178033	14.9893	24.4757	31.513	16.3911	32.0671	27.65	31.3092	29.2087	22.8737	31.8599	24.0128	35.0751	12.0134	23.7051	12.9505	21.2585	TC178033	Expressed protein
noDE	4	TC178105	0.461769	0.0208372	-0.748345	1.37723	1.01455	1.67987	0.0689	0.191	TC178105	Tetratricopeptide TPR_2 repeat protein precursor	TC178105	112	27	8	59	150	44	82	30	101	48	56	37	96	42	32	7	TC178105	10.5585	9.44063	1.4084	18.5976	15.4169	14.8366	12.0533	11.5298	8.34022	15.4472	6.03012	11.384	6.16731	11.8525	3.34207	2.86172	TC178105	Tetratricopeptide TPR_2 repeat protein precursor
noDE	4	TC157808	0.674313	0.433863	0.014469	1.59584	1.35085	1.01008	0.0692	0.191	TC157808	EF hand family protein, expressed	TC157808	133	37	78	27	174	59	100	73	226	48	180	48	228	33	128	34	TC157808	12.5382	12.9372	13.7319	8.51075	17.8836	19.8945	14.6992	28.0557	18.6623	15.4472	19.3825	14.7685	14.6474	9.3127	13.3683	13.8998	TC157808	EF hand family protein, expressed
noDE	4	BM368014	0.28244	0.389862	-0.433619	1.21625	1.31027	1.35062	0.0695	0.192	BM368014	Chromosome chr14 scaffold_21, whole genome shotgun sequence	BM368014	87	21	27	22	90	16	50	31	111	27	89	32	89	25	41	10	BM368014	8.2017	7.34271	4.75336	6.93469	9.25013	5.39512	7.34958	11.9141	9.16598	8.68906	9.58358	9.84563	5.71761	7.05508	4.28203	4.08818	BM368014	Chromosome chr14 scaffold_21, whole genome shotgun sequence
noDE	4	TC172029	0.662376	-0.535932	-0.457508	1.58269	1.44988	1.37317	0.07	0.193	TC172029	Chromosome chr14 scaffold_54, whole genome shotgun sequence	TC172029	107	9	11	15	47	33	73	16	51	14	34	6	63	13	58	2	TC172029	10.0871	3.14688	1.93656	4.7282	4.83062	11.1274	10.7304	6.1492	4.2114	4.50544	3.66114	1.84606	4.0473	3.66864	6.0575	0.817635	TC172029	Chromosome chr14 scaffold_54, whole genome shotgun sequence
noDE	4	TC163813	0.461912	-0.47323	-0.418661	1.37737	1.38821	1.33669	0.0701	0.193	TC163813	Chromosome chr12 scaffold_36, whole genome shotgun sequence	TC163813	123	15	33	8	103	21	74	21	78	15	46	10	99	20	44	9	TC163813	11.5955	5.24479	5.80967	2.5217	10.5863	7.0811	10.8774	8.07083	6.44096	4.82726	4.95331	3.07676	6.36004	5.64406	4.59535	3.67936	TC163813	Chromosome chr12 scaffold_36, whole genome shotgun sequence
noDE	4	TC169778	0.85067	0.45134	0.50362	1.80334	1.36731	1.41777	0.0709	0.195	TC169778	unknown	TC169778	312	76	187	71	528	157	294	154	614	81	413	132	663	162	478	75	TC169778	29.413	26.5736	32.9214	22.3801	54.2674	52.9396	43.2155	59.1861	50.7019	26.0672	44.4721	40.6132	42.593	45.7169	49.9222	30.6613	TC169778
noDE	4	TC163128	0.530407	0.106001	-0.660369	1.44434	1.07624	1.58049	0.0723	0.198	TC163128	Chromosome chr6 scaffold_25, whole genome shotgun sequence	TC163128	119	21	44	24	90	53	150	4	147	24	47	46	125	20	59	5	TC163128	11.2184	7.34271	7.74622	7.56511	9.25013	17.8713	22.0487	1.5373	12.1387	7.72361	5.06099	14.1531	8.03035	5.64406	6.16194	2.04409	TC163128	Chromosome chr6 scaffold_25, whole genome shotgun sequence
noDE	4	TC169761	0.432029	-0.133342	-0.347366	1.34913	1.09683	1.27224	0.0732	0.2	TC169761	Tubulin beta-1 chain	TC169761	124	50	51	43	212	43	97	50	160	46	75	42	135	35	87	38	TC169761	11.6898	17.4826	8.97857	13.5542	21.7892	14.4994	14.2582	19.2163	13.2122	14.8036	8.07605	12.9224	8.67278	9.87711	9.08626	15.5351	TC169761	Tubulin beta-1 chain
noDE	4	TC193166	1.02909	0.85333	0.160046	2.04073	1.80667	1.11732	0.0753	0.204	TC193166	Os01g0799100 protein	TC193166	16	12	32	10	81	23	45	21	93	18	85	15	63	6	51	15	TC193166	1.50836	4.19584	5.63362	3.15213	8.32512	7.75549	6.61462	8.07083	7.67961	5.79271	9.15286	4.61514	4.0473	1.69322	5.32643	6.13227	TC193166	Os01g0799100 protein
noDE	4	FE519653	0.712946	0.544867	-0.0755757	1.63915	1.45889	1.05378	0.0772	0.208	FE519653	Chromosome chr19 scaffold_4, whole genome shotgun sequence	FE519653	166	16	22	51	153	57	130	37	189	63	116	45	211	39	109	8	FE519653	15.6492	5.59445	3.87311	16.0759	15.7252	19.2201	19.1089	14.22	15.6069	20.2745	12.491	13.8454	13.5552	11.0059	11.3839	3.27054	FE519653	Chromosome chr19 scaffold_4, whole genome shotgun sequence
noDE	4	TC197428	0.592928	0.413479	-0.109423	1.5083	1.33189	1.0788	0.0775	0.209	TC197428	BAG domain containing protein-like	TC197428	118	37	34	36	170	62	86	31	150	60	102	48	186	41	73	20	TC197428	11.1241	12.9372	5.98572	11.3477	17.4725	20.9061	12.6413	11.9141	12.3865	19.309	10.9834	14.7685	11.9492	11.5703	7.6241	8.17635	TC197428	BAG domain containing protein-like
noDE	4	GT233159	0.212528	0.0855749	-0.762248	1.15872	1.06111	1.69613	0.0784	0.211	GT233159	Cell divisionFtsK/SpoIIIE	GT233159	76	16	22	32	64	31	58	15	67	34	46	28	68	10	44	10	GT233159	7.1647	5.59445	3.87311	10.0868	6.57787	10.4531	8.52551	5.76488	5.53262	10.9418	4.95331	8.61493	4.36851	2.82203	4.59535	4.08818	GT233159	Cell divisionFtsK/SpoIIIE
noDE	4	TC161324	0.851953	0.597573	0.158668	1.80494	1.51317	1.11626	0.0785	0.211	TC161324	Thioredoxin H-type	TC161324	62	24	15	10	65	38	55	25	82	19	79	32	101	20	54	12	TC161324	5.84489	8.39167	2.64076	3.15213	6.68065	12.8134	8.08454	9.60813	6.77127	6.11453	8.50678	9.84563	6.48853	5.64406	5.63975	4.90581	TC161324	Thioredoxin H-type
noDE	4	FE522701	0.891602	0.694109	0.267566	1.85523	1.61789	1.20377	0.0785	0.211	FE522701	unknown	FE522701	96	21	20	20	168	55	54	15	139	26	113	39	176	30	84	8	FE522701	9.05015	7.34271	3.52101	6.30426	17.2669	18.5457	7.93755	5.76488	11.4781	8.36725	12.1679	11.9994	11.3067	8.46609	8.77294	3.27054	FE522701
noDE	4	TC157376	0.671308	0.595454	0.141748	1.59252	1.51095	1.10324	0.0788	0.211	TC157376	Expressed protein	TC157376	272	93	195	85	437	143	292	160	634	142	402	163	600	148	331	62	TC157376	25.6421	32.5177	34.3298	26.7931	44.9145	48.2189	42.9216	61.492	52.3534	45.698	43.2876	50.1512	38.5457	41.7661	34.5696	25.3467	TC157376	Expressed protein
noDE	4	TC155617	0.497238	0.368794	-0.545129	1.41151	1.29127	1.45915	0.0802	0.214	TC155617	Chromosome chr8 scaffold_34, whole genome shotgun sequence	TC155617	1095	155	561	245	886	387	693	431	1250	253	913	580	798	220	591	170	TC155617	103.228	54.1962	98.7643	77.2272	91.0624	130.495	101.865	165.644	103.221	81.4197	98.3125	178.452	51.2658	62.0847	61.7239	69.499	TC155617	Chromosome chr8 scaffold_34, whole genome shotgun sequence
noDE	4	TC179076	0.504352	-0.49188	-0.306264	1.41849	1.40628	1.2365	0.0815	0.217	TC179076	Plastid lipid-associated protein 2, chloroplast precursor	TC179076	81	18	52	6	99	19	67	30	75	11	60	8	106	15	62	10	TC179076	7.63607	6.29375	9.15462	1.89128	10.1751	6.40671	9.84844	11.5298	6.19323	3.53999	6.46084	2.46141	6.80974	4.23305	6.47526	4.08818	TC179076	Plastid lipid-associated protein 2, chloroplast precursor
noDE	4	TC197110	0.434221	-0.305184	-0.237567	1.35118	1.23558	1.179	0.0829	0.219	TC197110	Chromosome chr17 scaffold_16, whole genome shotgun sequence	TC197110	129	26	85	26	163	61	88	36	140	37	90	17	172	33	98	25	TC197110	12.1611	9.09098	14.9643	8.19554	16.753	20.5689	12.9353	13.8357	11.5607	11.9072	9.69126	5.23049	11.0498	9.3127	10.2351	10.2204	TC197110	Chromosome chr17 scaffold_16, whole genome shotgun sequence
noDE	4	TC186014	0.63662	0.620437	-0.156416	1.55468	1.53734	1.11451	0.0843	0.222	TC186014	Chromosome chr13 scaffold_45, whole genome shotgun sequence	TC186014	222	44	21	72	358	72	167	27	318	93	155	82	255	47	171	22	TC186014	20.9285	15.3847	3.69706	22.6953	36.795	24.2781	24.5476	10.3768	26.2593	29.929	16.6905	25.2294	16.3819	13.2635	17.8592	8.99399	TC186014	Chromosome chr13 scaffold_45, whole genome shotgun sequence
noDE	4	TC166956	0.916017	0.636337	0.228494	1.8869	1.55438	1.17161	0.0848	0.223	TC166956	Chromosome chr8 scaffold_23, whole genome shotgun sequence	TC166956	46	9	35	17	88	30	78	18	151	14	85	14	108	12	67	15	TC166956	4.33653	3.14688	6.16177	5.35862	9.04457	10.1159	11.4653	6.91785	12.469	4.50544	9.15286	4.30746	6.93823	3.38644	6.99746	6.13227	TC166956	Chromosome chr8 scaffold_23, whole genome shotgun sequence
noDE	4	AI812859	0.509903	0.376026	-0.26908	1.42395	1.29776	1.20504	0.0848	0.223	AI812859	Arabinogalactan-like protein	AI812859	79	37	23	27	115	32	77	32	97	47	85	38	106	29	74	11	AI812859	7.44752	12.9372	4.04916	8.51075	11.8196	10.7902	11.3184	12.2984	8.00991	15.1254	9.15286	11.6917	6.80974	8.18389	7.72854	4.49699	AI812859	Arabinogalactan-like protein
noDE	4	TC166539	0.124749	0.0772728	-0.824221	1.09032	1.05502	1.77058	0.0852	0.224	TC166539	Chromosome chr11 scaffold_13, whole genome shotgun sequence	TC166539	87	32	39	12	122	19	42	21	70	31	44	46	89	17	44	5	TC166539	8.2017	11.1889	6.86597	3.78256	12.5391	6.40671	6.17365	8.07083	5.78035	9.97633	4.73795	14.1531	5.71761	4.79745	4.59535	2.04409	TC166539	Chromosome chr11 scaffold_13, whole genome shotgun sequence
noDE	4	TC167020	0.764143	0.240934	0.319622	1.69836	1.18176	1.248	0.0854	0.224	TC167020	Sphingoid Base Hydroxylase 2	TC167020	168	38	71	52	194	108	173	53	188	37	197	76	303	63	222	37	TC167020	15.8378	13.2868	12.4996	16.3911	19.9392	36.4171	25.4296	20.3692	15.5244	11.9072	21.2131	23.3834	19.4656	17.7788	23.1856	15.1263	TC167020	Chromosome chr1 scaffold_84, whole genome shotgun sequence
noDE	4	TC155937	0.630952	-0.0258525	-0.426793	1.54859	1.01808	1.34424	0.0856	0.224	TC155937	Aquaporin-like protein	TC155937	62	20	82	8	129	36	51	46	93	20	104	22	77	13	89	16	TC155937	5.84489	6.99306	14.4361	2.5217	13.2585	12.139	7.49657	17.679	7.67961	6.43634	11.1988	6.76887	4.9467	3.66864	9.29514	6.54108	TC155937	Aquaporin-like protein
noDE	4	TC176477	0.531171	0.311477	-0.202411	1.4451	1.24098	1.15062	0.0866	0.226	TC176477	---NA---	TC176477	272	66	125	70	317	124	199	92	318	105	187	139	371	76	173	54	TC176477	25.6421	23.0771	22.0063	22.0649	32.581	41.8122	29.2513	35.3579	26.2593	33.7908	20.1363	42.767	23.8341	21.4474	18.0681	22.0762	TC176477
noDE	4	TC155784	1.09435	0.102182	0.0947446	2.13517	1.0734	1.06788	0.0866	0.226	TC155784	Chromosome chr8 scaffold_23, whole genome shotgun sequence	TC155784	66	2	40	22	162	8	104	31	18	36	63	16	142	18	49	11	TC155784	6.22198	0.699306	7.04202	6.93469	16.6502	2.69756	15.2871	11.9141	1.48638	11.5854	6.78388	4.92282	9.12248	5.07966	5.11755	4.49699	TC155784	Chromosome chr8 scaffold_23, whole genome shotgun sequence
noDE	4	TC184107	0.659722	0.192468	0.0118703	1.57978	1.14272	1.00826	0.0873	0.228	TC184107	Polyubiquitin	TC184107	443	83	137	116	550	202	309	111	477	126	350	127	558	133	366	66	TC184107	41.7627	29.0212	24.1189	36.5647	56.5286	68.1134	45.4204	42.6601	39.3889	40.549	37.6882	39.0749	35.8475	37.533	38.2249	26.982	TC184107	Polyubiquitin
noDE	4	TC188763	0.516068	-0.0487939	-0.150286	1.43005	1.0344	1.10979	0.0879	0.229	TC188763	Gras6	TC188763	200	54	103	43	251	83	196	53	212	63	181	44	279	64	161	33	TC188763	18.8545	18.8813	18.1332	13.5542	25.7976	27.9872	28.8104	20.3692	17.5062	20.2745	19.4902	13.5377	17.9238	18.061	16.8148	13.491	TC188763	GRAS6
noDE	4	CO365505	0.895515	0.515602	-0.0493659	1.86027	1.42959	1.03481	0.0881	0.229	CO365505	unknown	CO365505	71	5	32	13	124	20	69	16	127	11	77	18	104	9	63	6	CO365505	6.69334	1.74826	5.63362	4.09777	12.7446	6.7439	10.1424	6.1492	10.4872	3.53999	8.29141	5.53817	6.68125	2.53983	6.5797	2.45291	CO365505
noDE	4	TC191643	0.796076	0.717853	-0.0954948	1.73637	1.64473	1.06843	0.0883	0.23	TC191643	Similarity to harpin-induced protein	TC191643	56	4	39	7	95	24	45	15	94	24	55	27	95	11	30	10	TC191643	5.27926	1.39861	6.86597	2.20649	9.76402	8.09269	6.61462	5.76488	7.76218	7.72361	5.92244	8.30725	6.10307	3.10423	3.13319	4.08818	TC191643	Similarity to harpin-induced protein
noDE	4	TC185031	0.429223	0.0381857	-0.334882	1.34651	1.02682	1.26127	0.0889	0.231	TC185031	extensin-like protein	TC185031	136	45	65	30	177	46	99	53	187	25	130	50	117	42	100	31	TC185031	12.821	15.7344	11.4433	9.45639	18.1919	15.511	14.5522	20.3692	15.4418	8.04543	13.9985	15.3838	7.51641	11.8525	10.444	12.6733	TC185031
noDE	4	DN611948	0.458052	0.200268	-0.345651	1.37369	1.14891	1.27072	0.0892	0.231	DN611948	Chromosome chr13 scaffold_17, whole genome shotgun sequence	DN611948	87	21	37	27	128	37	64	20	79	39	79	33	126	21	54	12	DN611948	8.2017	7.34271	6.51387	8.51075	13.1557	12.4762	9.40746	7.6865	6.52354	12.5509	8.50678	10.1533	8.0946	5.92626	5.63975	4.90581	DN611948	Chromosome chr13 scaffold_17, whole genome shotgun sequence
noDE	4	TC197045	0.614565	0.0684646	-0.0671719	1.5311	1.0486	1.04766	0.0892	0.231	TC197045	3-ketoacyl-CoA synthase	TC197045	78	24	57	21	144	32	89	33	125	29	67	31	104	36	83	20	TC197045	7.35325	8.39167	10.0349	6.61948	14.8002	10.7902	13.0823	12.6827	10.3221	9.3327	7.21461	9.53796	6.68125	10.1593	8.6685	8.17635	TC197045	3-ketoacyl-CoA synthase
noDE	4	FE523127	0.341528	-0.0017972	-0.594953	1.2671	1.00125	1.51042	0.0894	0.232	FE523127	Isoform 2 of Q680Q4	FE523127	62	11	57	33	72	39	66	27	107	22	52	36	87	27	43	9	FE523127	5.84489	3.84618	10.0349	10.402	7.4001	13.1506	9.70145	10.3768	8.83568	7.07998	5.5994	11.0763	5.58913	7.61948	4.49091	3.67936	FE523127	Isoform 2 of Q680Q4
noDE	4	TC167242	0.628962	0.575468	0.0200963	1.54645	1.49016	1.01403	0.0895	0.232	TC167242	Predicted protein	TC167242	235	40	155	56	368	74	233	90	378	132	258	94	367	59	201	68	TC167242	22.154	13.9861	27.2878	17.6519	37.8227	24.9524	34.249	34.5893	31.2139	42.4799	27.7816	28.9216	23.5771	16.65	20.9924	27.7996	TC167242	Predicted protein
noDE	4	TC176606	0.650622	-0.122952	0.271444	1.56984	1.08896	1.20701	0.0899	0.232	TC176606	Cell elongation protein DIMINUTO	TC176606	99	31	66	19	176	62	76	32	99	42	92	18	176	44	139	26	TC176606	9.33297	10.8392	11.6193	5.98905	18.0891	20.9061	11.1714	12.2984	8.17506	13.5163	9.90662	5.53817	11.3067	12.4169	14.5171	10.6293	TC176606	Cell elongation protein DIMINUTO
noDE	4	TC167457	0.245613	-0.0321171	-0.743625	1.1856	1.02251	1.67438	0.0912	0.235	TC167457	Chromosome chr15 scaffold_40, whole genome shotgun sequence	TC167457	212	21	56	48	221	41	115	25	242	19	163	29	224	18	75	10	TC167457	19.9858	7.34271	9.85883	15.1302	22.7142	13.825	16.904	9.60813	19.9835	6.11453	17.552	8.92261	14.3904	5.07966	7.83298	4.08818	TC167457	Chromosome chr15 scaffold_40, whole genome shotgun sequence
noDE	4	TC190049	0.193385	0.0276471	-0.841934	1.14344	1.01935	1.79245	0.0918	0.236	TC190049	Probable aquaporin TIP2-1	TC190049	77	49	162	19	201	39	78	71	195	48	200	41	105	22	152	17	TC190049	7.25898	17.133	28.5202	5.98905	20.6586	13.1506	11.4653	27.2871	16.1024	15.4472	21.5361	12.6147	6.7455	6.20847	15.8748	6.9499	TC190049	Probable aquaporin TIP2-1
noDE	4	TC167910	0.126418	0.165519	-0.852213	1.09158	1.12157	1.80527	0.0931	0.239	TC167910	R2R3-MYB transcription factor MYB4	TC167910	112	22	16	12	88	25	49	7	69	20	61	36	67	14	30	7	TC167910	10.5585	7.69236	2.81681	3.78256	9.04457	8.42988	7.20259	2.69028	5.69777	6.43634	6.56852	11.0763	4.30427	3.95084	3.13319	2.86172	TC167910	R2R3-MYB transcription factor MYB4
noDE	4	TC159455	0.424858	-0.279356	-0.2968	1.34244	1.21365	1.22842	0.0958	0.244	TC159455	Glutamate decarboxylase	TC159455	268	72	91	73	393	76	184	74	300	67	146	46	389	57	98	61	TC159455	25.265	25.175	16.0206	23.0106	40.3922	25.6268	27.0465	28.4401	24.7729	21.5617	15.7214	14.1531	24.9905	16.0856	10.2351	24.9379	TC159455	Glutamate decarboxylase
noDE	4	TC172701	0.474307	0.462396	-0.229071	1.38925	1.37783	1.17208	0.0965	0.245	TC172701	Zinc finger, C3HC4 type family protein, expressed	TC172701	75	17	32	19	68	25	62	30	106	24	118	19	78	22	62	11	TC172701	7.07043	5.9441	5.63362	5.98905	6.98899	8.42988	9.11348	11.5298	8.7531	7.72361	12.7063	5.84585	5.01094	6.20847	6.47526	4.49699	TC172701	Zinc finger, C3HC4 type family protein, expressed
noDE	4	TC175601	0.410221	0.188214	-0.420307	1.32889	1.13935	1.33821	0.0968	0.246	TC175601	Prephenate dehydratase	TC175601	190	58	32	82	160	78	199	52	245	51	159	88	244	51	126	22	TC175601	17.9118	20.2799	5.63362	25.8475	16.4447	26.3012	29.2513	19.9849	20.2312	16.4127	17.1212	27.0755	15.6753	14.3924	13.1594	8.99399	TC175601	Prephenate dehydratase
noDE	4	TC175612	0.46593	-0.158266	-0.295241	1.38121	1.11594	1.22709	0.0977	0.248	TC175612	Chromosome chr5 scaffold_124, whole genome shotgun sequence	TC175612	70	18	48	25	89	36	53	36	66	21	79	23	86	29	60	14	TC175612	6.59907	6.29375	8.45042	7.88033	9.14735	12.139	7.79056	13.8357	5.45004	6.75816	8.50678	7.07655	5.52488	8.18389	6.26638	5.72345	TC175612	Chromosome chr5 scaffold_124, whole genome shotgun sequence
noDE	4	TC156694	0.209292	0.334804	-0.601966	1.15612	1.26121	1.51778	0.098	0.248	TC156694	Translocase inner membrane-like protein	TC156694	70	25	32	12	58	20	64	19	80	26	57	41	62	11	36	17	TC156694	6.59907	8.74132	5.63362	3.78256	5.96119	6.7439	9.40746	7.30218	6.60611	8.36725	6.1378	12.6147	3.98306	3.10423	3.75983	6.9499	TC156694	Translocase inner membrane-like protein
noDE	4	TC158507	0.170381	0.232136	-0.549511	1.12536	1.17457	1.46359	0.098	0.248	TC158507	Predicted protein	TC158507	99	21	29	22	85	32	52	16	97	28	78	34	115	12	48	9	TC158507	9.33297	7.34271	5.10546	6.93469	8.73623	10.7902	7.64356	6.1492	8.00991	9.01088	8.39909	10.461	7.38793	3.38644	5.01311	3.67936	TC158507	Predicted protein
noDE	4	TC174566	0.535481	-0.305853	0.0297218	1.44943	1.23615	1.02082	0.0982	0.248	TC174566	Chromosome undetermined scaffold_247, whole genome shotgun sequence	TC174566	75	15	27	27	104	33	54	21	82	20	49	8	90	23	67	21	TC174566	7.07043	5.24479	4.75336	8.51075	10.689	11.1274	7.93755	8.07083	6.77127	6.43634	5.27635	2.46141	5.78185	6.49067	6.99746	8.58517	TC174566	Chromosome undetermined scaffold_247, whole genome shotgun sequence
[truncated: 16,537 more rows]
[truncated: 38 more columns]
