# Supplementary material for: A transcriptomic view to wounding response in young Scots pine stems
Source: Sci Rep. 2021 Feb 12;11:3778. doi: 10.1038/s41598-021-82848-3 (PMC7881122; doi:10.1038/s41598-021-82848-3)
Supplement: Supplementary file 8 — Supplementary Table 7. [file 41598_2021_82848_MOESM8_ESM.xlsx]

## Sheet: Table S7
A transcriptomic view to wounding response in young Scots pine stems
Kean-Jin Lim, Tanja Paasela, Anni Harju, Martti Venäläinen, Lars Paulin, Petri Auvinen, Katri Kärkkäinen and Teemu H. Teeri
Table S7	Gene ontology (GO) enrichment analysis for each cluster
			BP = Biological process
			MF = Molecular function
			CC = Cellular compartment
	GO-ID	Term	Category	FDR	p-value	TestSeqs
Cluster 1	GO:0005618	cell wall	CC	4.21722e-27	1.3806e-29	TC184879, TC193245, TC169738, TC182913, TC186644, BQ699488, TC196058, TC173322, TC182395, TC184166, TC193495, TC191532, TC182203, TC195291, TC192894, TC194666, TC197898, TC187710, TC186024, TC188148, TC185551, TC187993, TC177266, TC178279, TC182057, TC185251, TC166797, CF475364, TC187826, TC184045, CT582071
	GO:0005576	extracellular region	CC	4.19477e-24	3.60582e-26	TC184879, TC181677, TC193245, TC169738, TC182913, TC186644, BQ699488, TC196058, TC182395, TC184166, TC193495, TC191532, TC182203, TC192894, TC197898, TC187710, TC186024, TC188148, TC187993, TC177266, TC178279, DR022184, TC182057, TC185251, TC166797, CF475364, TC187826, CT582071
	GO:0005975	carbohydrate metabolic process	BP	3.03968e-11	4.35485e-13	TC184879, TC193245, TC182913, TC178162, BQ699488, TC196058, TC182395, TC184166, TC193495, TC191532, TC182203, TC198016, TC192894, TC197898, TC187710, TC186024, TC188148, TC187993, TC177266, TC178279, TC179063, TC182057, TC185251, TC166797, TC187826, CT582071
	GO:0016740	transferase activity	MF	9.58585e-06	1.648e-07	CF395713, TC184879, TC193245, TC182913, BQ699488, TC196058, TC182395, TC184166, TC193495, TC191532, TC182203, TC183690, TC192894, TC197898, TC187710, TC186024, TC188148, TC184570, TC187993, TC177266, TC178279, TC182057, TC185251, TC166797, CF475364, TC187826, CT582071
	GO:0016787	hydrolase activity	MF	0.00211707	4.24626e-05	TC184879, TC193245, TC182913, BQ699488, TC196058, TC182395, TC184166, TC193495, TC191532, TC182203, TC192894, TC197898, TC187710, TC162503, TC186024, TC188148, TC187993, TC177266, TC178279, TC182057, TC185251, TC166797, TC187826, CT582071
	GO:0005794	Golgi apparatus	CC	0.0167318	0.000383536	TC169738, TC173322, TC195291, TC194666, TC185551, CF475364, TC184045
	GO-ID	Term	Category	FDR	p-value	TestSeqs
Cluster 2	GO:0009605	response to external stimulus	BP	4.70701e-15	2.69742e-17	TC168193, TC165228, TC162510, TC186750, TC194996, TC169283, TC166313, TC178402, TC161468, TC157226, TC162364, TC168702, TC175359, TC180725, CO366674, TC188343, TC157317, TC183420, TC181612, TC174826, TC190203, TC167695, TC172088, CO170274
	GO:0009628	response to abiotic stimulus	BP	2.48245e-12	2.84521e-14	TC182855, TC188863, TC160515, TC177086, TC168193, TC165228, TC185659, TC181846, TC186750, TC169283, TC157034, TC166313, TC179010, TC157226, TC173642, CO366674, TC157809, TC188343, TC157317, BG485751, TC173797, TC183420, TC181612, TC174826, TC175131, TC163926, TC184804, TC167695, TC162134, CO170274
	GO:0016049	cell growth	BP	0.00017648	6.57374e-06	TC185659, GT231151, TC164027, TC169283, TC155389, TC161468, TC196433, BG485751, TC181033
	GO:0009653	anatomical structure morphogenesis	BP	0.00026043	1.12261e-05	TC185659, GT231151, TC164027, TC155135, TC169283, TC155389, TC161468, TC196433, BG485751, TC181033, TC167695, TC172088
	GO:0030154	cell differentiation	BP	0.000283955	1.9527e-05	TC185659, GT231151, TC164027, TC169283, TC155389, TC161468, TC196433, DN613379, TC181033
	GO:0005634	nucleus	CC	0.00347597	0.000368512	TC197002, TC186563, TC156146, BG485719, TC168193, TC181846, TC162510, TC155135, TC157034, BE458113, TC157226, DN613379, TC157809, TC157317, BG485751, TC155765, DR013591, TC181033, TC197678, TC195112, TC159067, TC162496, TC197859, TC167695
	GO:0009058	biosynthetic process	BP	0.00684338	0.000764733	TC172415, TC197002, TC156146, TC165228, TC154887, TC185659, TC162510, GT231151, TC164027, TC186750, TC169283, TC157034, TC155389, TC178402, TC163078, TC167708, BE458113, TC181143, TC157226, TC162364, TC196433, TC168702, TC161002, DN613379, TC180725, TC157317, BG485751, TC155765, TC167559, TC169265, TC197678, TC184281, TC162496, TC187514, TC172088
	GO:0007275	multicellular organismal development	BP	0.00827601	0.000972253	TC168193, TC185659, GT231151, TC164027, TC155135, TC169283, TC155389, TC178402, TC181143, TC162364, TC196433, TC168702, DN613379, BG485751, TC172088
	GO:0080090	regulation of primary metabolic process	BP	0.00940458	0.00215578	TC175131
	GO:0042742	defense response to bacterium	BP	0.00940458	0.00215578	TC175131
	GO:0031323	regulation of cellular metabolic process	BP	0.00940458	0.00215578	TC175131
	GO:0009863	salicylic acid mediated signaling pathway	BP	0.00940458	0.00215578	TC175131
	GO:0045088	regulation of innate immune response	BP	0.00940458	0.00215578	TC175131
	GO:0046486	glycerolipid metabolic process	BP	0.00940458	0.00215578	TC175131
	GO:0009814	defense response, incompatible interaction	BP	0.00940458	0.00215578	TC175131
	GO:0009755	hormone-mediated signaling pathway	BP	0.00940458	0.00215578	TC175131
	GO:0004806	triglyceride lipase activity	MF	0.00940458	0.00215578	TC175131
	GO:0016042	lipid catabolic process	BP	0.00940458	0.00215578	TC175131
	GO:0009625	response to insect	BP	0.00940458	0.00215578	TC175131
	GO:0043067	regulation of programmed cell death	BP	0.00940458	0.00215578	TC175131
	GO:0005886	plasma membrane	CC	0.0122058	0.00286784	TC182855, TC177086, TC168193, TC185659, TC181846, TC162510, TC194996, TC162373, TC178402, TC179010, TC161468, TC175359, DR013591, TC190203, TC195112, TC168057, TC162632, TC159067
	GO:0005737	cytoplasm	CC	0.0135894	0.00328577	TC182855, TC188863, TC197002, TC186563, TC160515, TC177086, BG485719, TC168193, TC165228, TC185659, TC170857, GT231151, TC164027, TC194996, TC155135, TC162373, TC157034, TC155389, TC178402, TC179010, TC163078, TC181143, TC157715, TC162364, TC196433, TC168702, TC161002, TC173642, TC157809, TC157475, TC181033, TC173797, FN695393, TC175989, TC168057, TC162632, TC175131, TC163926, TC184804, TC167695,…
	GO:0051606	detection of stimulus	BP	0.0165179	0.00430696	TC175131
	GO:0061024	membrane organization	BP	0.0165179	0.00430696	TC175131
	GO:0004518	nuclease activity	MF	0.0246765	0.0066464	TC156146, BG485751, TC197678, TC197859
	GO:0048519	negative regulation of biological process	BP	0.0309263	0.00859557	TC175131
	GO-ID	Term	Category	FDR	p-value	TestSeqs
Cluster 3	GO:0009628	response to abiotic stimulus	BP	4.36946e-45	2.50399e-47	TC155977, TC183409, TC171701, FE520245, TC175882, TC162349, TC167652, TC189693, TC158340, TC191966, TC175474, TC168683, TC196113, TC184375, AW290717, FR730949, TC185447, TC188999, TC196465, TC189279, TC183323, TC156567, BG832530, TC171614, TC159357, TC186863, TC161984, TC172648, TC195407, TC169728, TC185381, TC188216, TC157229, TC175432, TC166526, TC154820, TC185375, TC161211, TC173271, TC176462,…
	GO:0006950	response to stress	BP	1.89432e-44	1.62836e-46	TC155977, TC184845, TC183409, TC159840, TC171701, CX646005, GW725534, TC185474, FE520245, TC170217, TC175882, TC164461, TC161702, TC162349, TC167652, TC189693, TC191966, TC175474, TC168683, TC173351, TC196113, TC184375, FR730949, TC175100, TC185447, TC155890, TC188999, TC196465, TC189279, TC183323, DR388845, AW043333, BG832530, BF518116, TC171614, TC180087, TC159357, TC180083, TC164421, TC173729,…
	GO:0009719	response to endogenous stimulus	BP	1.35729e-43	1.55563e-45	TC155977, TC183409, TC171701, TC185474, TC162349, TC175474, TC196513, TC196113, TC184375, TC185447, TC162288, TC196465, BG832530, GT255591, BF518116, TC171614, TC159357, TC185824, TC195407, TC169728, TC185381, TC164415, TC157229, TC175432, TC185375, TC161211, DR683720, TC176462, TC157571, TC193190, DR745102, TC154764, TC196772, GW753559, TC182150, BX678520, TC169645, TC168162, TC178542, TC165002,…
	GO:0009605	response to external stimulus	BP	2.33917e-38	3.35125e-40	TC155977, TC183409, TC159840, TC171701, TC185474, TC164461, TC161702, TC162349, TC189693, TC191966, TC196113, TC184375, FR730949, TC185447, TC196465, TC183323, TC156567, BG832530, TC171614, TC159357, TC161984, TC169728, TC185381, TC164415, TC157229, TC175033, TC154820, TC185375, TC160127, TC154764, TC169645, TC169636, TC165002, TC163245, EC428669, TC176419, BI416736, TC160832, DR017187, TC184599,…
	GO:0007165	signal transduction	BP	1.62237e-18	6.50807e-20	TC155977, TC174107, TC184845, TC183409, CX646005, GW725534, TC170217, TC175882, TC162349, TC167652, TC158340, TC175474, TC173351, TC196113, FR730949, TC185447, TC196465, TC183323, BG832530, TC171614, TC180087, TC159357, TC186863, TC161984, TC169728, TC157229, TC175432, TC175033, TC157571, TC156492, TC160524, TC163317, TC154764, BX678520, TC169645, TC168162, TC178542, TC169636, TC181059, TC171866,…
	GO:0008219	cell death	BP	2.5568e-18	1.39196e-19	TC155977, TC183409, TC170217, TC196113, TC184375, TC160171, TC185447, DR388845, BG832530, TC167188, TC159357, TC160159, TC173729, TC169728, TC157229, TC154764, TC181059, TC160832, DR017187, TC191027, TC169975, TC188500, TC171424, TC156005, TC154592, TC162856, TC174556, TC172034, TC191272, TC177726, CT579959
	GO:0009607	response to biotic stimulus	BP	6.00098e-18	3.78285e-19	TC155977, TC183409, TC159840, TC171701, TC185474, TC164461, TC161702, TC189693, TC196113, TC185447, TC156567, BG832530, TC171614, TC159357, TC169728, TC185381, TC164415, TC157229, TC175033, TC154820, TC185375, TC160127, TC154764, TC169645, TC165002, TC163245, TC160832, DR017187, TC191027, TC188500, DR069964, TC171841, TC182469, TC175318, TC185653, TC180340, TC171424, TC156005, TC174211, TC180283,…
	GO:0005634	nucleus	CC	1.45247e-14	1.24854e-15	TC183409, TC159840, TC161283, TC189693, TC175474, TC168683, TC163375, TC155146, TC196113, TC184375, TC170557, TC185848, TC160171, AW290717, FR730949, TC175100, TC155890, TC162288, TC188999, TC196465, TC189279, TC183323, TC195026, TC156567, TC167188, TC180087, TC160159, TC180083, TC161984, TC171609, TC195407, TC169728, DR683720, TC155062, TC176462, TC187128, TC175389, TC154778, TC160525, TC158646,…
	GO:0009058	biosynthetic process	BP	1.24176e-13	1.13858e-14	TC159840, TC171701, TC191231, TC161283, CX646005, TC192705, DR164437, TC158003, H75055, TC166625, TC175090, TC162345, TC189693, TC158340, TC191966, TC172711, TC196113, TC184375, TC170557, TC160171, FR730949, TC196465, TC189279, TC183323, TC195026, DR388845, TC156567, BG832530, GT255591, TC171614, TC167188, TC180087, TC178243, TC160159, TC173729, TC185824, TC162664, TC161984, TC162301, TC195407, T…
	GO:0030154	cell differentiation	BP	7.63066e-10	8.08981e-11	TC191231, H75055, FG615188, TC175118, FR730949, TC189279, TC183323, TC171614, TC161984, TC155062, TC180832, TC181103, TC178546, TC182899, TC198869, EC428669, TC158566, TC184599, TC170768, TC168885, TC168521, BQ695549, TC156019, TC154640, TC156758, TC169878, TC172034, TC180233
	GO:0016043	cellular component organization	BP	1.72469e-09	1.92731e-10	TC155977, TC183409, TC159840, TC171701, TC161283, TC192705, FG615188, TC175118, TC196113, TC184375, TC185848, TC160171, FR730949, TC185447, TC196465, TC183323, TC195026, DR388845, BG832530, TC167188, TC159357, TC160159, TC173729, TC185824, TC162664, TC161984, TC157196, TC169728, TC157229, TC155062, TC157571, TC160525, TC188948, TC154764, TC198132, TC167494, BQ696271, TC178543, TC174263, TC171866,…
	GO:0005886	plasma membrane	CC	4.24648e-09	4.86702e-10	TC159840, TC171701, DR164437, TC185474, TC170217, TC162349, TC178276, TC189693, TC155146, FR730949, TC196465, TC183323, TC195026, DR388845, BG832530, TC171615, TC171614, TC178243, TC173729, TC185824, TC161984, TC171609, TC185381, TC185375, TC161211, TC175389, TC157571, GT252409, TC156492, TC160127, DR745102, TC169645, TC163252, TC161495, TC194992, BQ696662, TC163245, TC171866, EC428669, TC158204,…
	GO:0003700	sequence-specific DNA binding transcription factor activity	MF	3.9127e-08	4.8208e-09	TC189693, TC196113, TC170557, TC180087, TC173729, DR683720, EC428696, TC162980, TC173244, TC168162, TC178542, TC169636, TC194580, TC169556, FE520376, TC174185, TC171029, TC174211, TC155321, TC170737, TC158475, TC167814, TC175628, TC173504, TC154966, TC174495, TC175165, TC155594, TC176233, TC155626, TC190609
	GO:0006629	lipid metabolic process	BP	5.59781e-08	7.21669e-09	TC155977, TC183409, TC158003, H75055, TC166625, FG615188, TC192263, TC175090, TC164461, TC161702, TC175118, TC172711, TC185447, TC189279, GT255591, TC159357, TC162301, TC188216, TC157229, TC165842, TC166115, TC188948, TC169645, TC181103, TC178543, TC179615, TC160832, TC194977, TC191027, TC156792, DR069964, TC169601, TC182469, TC168521, TC185653, CF665869, TC156019, TC171424, TC191743, TC156363, T…
	GO:0006810	transport	BP	5.59781e-08	7.5386e-09	TC179808, TC192705, TC185474, TC162349, TC190934, TC184027, TC196113, TC184375, TC185848, AW290717, TC196465, TC195026, DR388845, BG832530, GT255591, TC171614, TC160159, TC173729, TC162664, TC157196, TC169728, TC187934, TC164415, TC175432, TC175389, TC158646, DR745102, TC188948, TC154764, TC196772, TC180832, TC175363, TC172963, TC167494, TC188539, TC178546, TC178543, TC178542, TC169636, TC161130,…
	GO:0016049	cell growth	BP	8.75952e-08	1.22985e-08	FG615188, TC175118, FR730949, TC183323, TC161984, TC198132, TC178546, TC178543, TC198869, TC174263, TC171866, EC428669, TC184599, TC170768, TC168885, TC168521, BQ695549, TC168077, TC154640, TC156758, TC169878, TC165195, TC180233
	GO:0009653	anatomical structure morphogenesis	BP	6.2822e-07	9.90032e-08	TC183409, TC191231, FG615188, TC175118, FR730949, TC183323, TC171614, TC161984, TC155062, TC157571, TC178546, TC182899, TC198869, TC174263, TC171866, EC428669, TC184599, TC188500, TC170768, TC168885, TC168521, BQ695549, TC168077, TC174211, TC154640, TC156758, TC162856, TC174556, TC169878, TC172034, TC180233, TC155594
	GO:0006464	cellular protein modification process	BP	2.51862e-06	4.25784e-07	TC174107, TC161283, CX646005, TC185474, TC170217, TC189693, TC196481, TC175474, TC168683, TC173351, AW290717, FR730949, TC188999, TC196465, TC183323, TC195026, BG832530, TC183318, TC161984, TC195407, TC168647, TC163333, TC170088, TC155062, TC176462, TC157571, TC154778, TC156492, TC160525, TC158646, TC160127, TC188548, DR111992, TC176045, BX678520, EC428669, TC162956, TC173979, TC179963, TC169975,…
	GO:0005829	cytosol	CC	1.23575e-05	2.12449e-06	TC159840, TC191231, DR164437, TC189693, TC191966, FR730949, TC175100, TC155890, TC196465, TC183323, TC195026, TC180087, TC180083, TC161984, TC162301, TC185381, TC182229, TC175432, TC155062, TC157571, TC166115, TC188948, TC183197, TC185741, TC173244, TC163254, TC163252, BQ696271, TC178546, TC170395, TC174263, TC176419, BI416736, TC194580, TC161116, TC171028, TC180723, GO096144, TC154640, CT581929,…
	GO:0005794	Golgi apparatus	CC	2.5858e-05	4.51959e-06	TC184845, TC167313, TC171701, TC162345, TC195026, BG832530, TC185824, TC163333, TC198132, TC174263, TC171866, TC184599, TC170763, TC180340, TC157456, FE520000, TC156758, TC164224, TC182784, TC165195, TC154601, TC164540, TC164135, TC194792, DR111377
	GO:0009056	catabolic process	BP	2.69168e-05	4.78178e-06	TC155977, TC183409, TC191231, FG615188, TC164461, TC161702, TC162349, TC190934, TC162345, TC175118, TC168683, TC185848, AW290717, FR730949, TC185447, TC162288, TC188999, TC196465, TC183323, TC195026, BG832530, GT255591, TC159357, TC161984, TC169728, TC187934, TC157229, TC170088, TC182612, TC160525, TC158646, TC154764, TC176045, TC163252, TC182899, TC161130, BQ696662, TC180374, TC174263, TC171866,…
	GO:0004871	signal transducer activity	MF	8.91297e-05	1.68555e-05	TC174107, TC183409, TC158340, TC157571, EC428669, TC179963, TC169975, TC188500, TC170768, TC171827, TC171028, TC162856, TC180597, TC195123
	GO:0009908	flower development	BP	8.97505e-05	1.74872e-05	TC170217, TC162349, TC191966, FR730949, TC183323, TC161984, TC157571, TC169645, EC428669, TC176419, TC157917, TC188500, DR069964, TC170768, TC171029, TC171028, TC162856, TC177670
	GO:0009536	plastid	CC	0.000108332	2.26597e-05	TC159840, DR164437, TC178276, TC189693, TC191966, TC184375, FR730949, TC189279, TC183323, BF518116, TC171614, TC161984, TC164415, TC188216, TC182229, TC175432, TC163333, TC175033, FG615126, TC155062, TC175389, TC157571, GT252409, TC154778, TC173266, TC160127, TC162631, TC188948, TC188548, TC183197, TC169645, TC181103, TC163252, TC178546, TC161531, TC182899, TC194992, TC198869, TC165002, TC160448,…
	GO:0005576	extracellular region	CC	0.00017801	3.82542e-05	TC171701, TC178276, TC168687, TC155146, TC167598, TC196465, TC174018, TC165858, TC171609, TC171200, TC154820, DR015600, GT252409, TC191457, TC196347, TC158204, TC194977, TC181827, TC168521, TC168077, CF476227, TC170328, GW753016, TC175979, TC154601, GT230507, GT235772, TC180597, CT579959
	GO:0003682	chromatin binding	MF	0.000423706	9.34824e-05	TC177999, TC182150, FE520376, TC171029, TC174211, TC167814, TC181728, TC191272, TC154966, TC190609
	GO:0005773	vacuole	CC	0.000896703	0.000201106	TC178276, AW290717, TC195026, GT255591, TC175389, GT252409, TC158646, DR745102, TC196772, TC194992, TC171866, TC158204, BI416736, TC157472, TC159620, TC181827, TC176752, BQ695549, TC194944, TC171028, TC191743, TC170328, TC194085, TC172034, CD027377, TC189423, GT230507, TC162814, TC164135
	GO:0005975	carbohydrate metabolic process	BP	0.000896703	0.000202978	TC191231, TC156248, FG615188, TC185474, TC162345, TC175118, TC168687, TC168683, TC155146, TC185848, FR730949, TC188999, TC196465, TC183323, TC195026, TC178243, TC185824, TC161984, TC171609, TC175432, TC163333, TC198132, TC183197, TC185741, TC191457, TC173244, TC163252, BQ696271, TC178543, TC182899, TC170395, TC174263, EC428669, TC194580, TC184599, TC161861, TC185663, TC170768, TC170763, TC168885,…
	GO:0009856	pollination	BP	0.00131635	0.000309286	FG615188, TC175118, BI416736, TC168885, TC168521, TC171028, TC154640, TC169878, GT230507, TC180233
	GO:0005739	mitochondrion	CC	0.00375551	0.000914665	TC175882, TC167652, TC162345, TC189279, DR388845, TC156567, TC173729, TC186863, TC163333, FG615126, TC185375, TC175389, TC163317, TC183197, TC185741, TC181103, TC182899, TC163245, TC162956, TC157917, TC175289, TC156792, TC161861, TC159620, TC181827, TC162923, TC156019, TC156376, TC186712, TC196258, TC164220, TC159949, TC170328, TC179853, TC177726, TC183794, TC180597, TC168373, TC164936, DR111377
	GO:0005102	receptor binding	MF	0.00524698	0.00130799	FR730949, TC196465, TC183323, TC161984, GT230507
	GO:0016787	hydrolase activity	MF	0.013977	0.00356432	TC155977, TC183409, GW725534, TC156248, FG615188, TC164461, TC161702, TC162349, TC190934, TC162345, TC189693, TC196481, TC175118, TC168687, TC175474, TC155146, TC173351, FR730949, TC167598, TC185447, TC183323, DR388845, TC174018, BF518116, TC171614, TC183318, TC159357, TC160159, TC173729, TC161984, TC165858, TC171609, TC195407, TC187934, TC164415, TC157229, DR015600, TC185375, TC176462, TC160524,…
	GO:0016301	kinase activity	MF	0.0157611	0.00410963	TC174107, TC191231, TC158003, TC175090, TC170217, TC172711, TC173351, FR730949, TC196465, TC183323, BF518116, TC171614, TC161984, TC195407, TC176462, TC157571, TC154778, TC160127, TC163252, TC182899, TC179615, EC428669, TC179963, TC169975, TC188500, TC170768, TC169601, TC168521, DR092040, TC168077, TC186712, TC162856, TC191272, TC187313, GT230507, TC180597, TC195123, TC155988, TC193000
	GO:0003677	DNA binding	MF	0.0209985	0.00559558	TC161283, TC177999, TC168683, TC196113, TC170557, TC185848, TC188999, TC156567, TC180087, TC173729, DR683720, TC160525, EC428696, TC162980, TC182150, TC173244, TC168162, TC178542, TC194580, TC169556, FE520376, TC174185, TC171029, TC174211, TC157040, TC155321, TC170737, TC158475, TC167814, TC182391, TC175628, TC173504, TC181728, TC191272, TC154966, TC179396, TC176233, TC155626, TC185897, TC190609
	GO:0008270	zinc ion binding	MF	0.0335724	0.00913863	DR388029
	GO-ID	Term	Category	FDR	p-value	TestSeqs
Cluster 4	GO:0009607	response to biotic stimulus	BP	2.59209e-16	6.84477e-18	TC161037, TC179520, TC195428, TC155835, TC197113, TC161170, TC154956, TC161561, TC164286, TC191978, TC155771, TC180814, TC198907, TC194521, TC176123, TC159548, CT582170, TC176714, FE523613, TC198103, TC165487, TC166548, TC165876, TC163422, CF472987, TC158506, TC197972, TC160651, TC166097, TC181176, TC198794, CT581903, TC157818, TC181365, TC181163, TC168755, TC185131, TC165635, CF399306, TC162868,…
	GO:0006464	cellular protein modification process	BP	2.59209e-16	7.42719e-18	TC197336, TC179332, TC191850, AW290044, TC188198, TC169362, AW010204, TC159594, TC161037, TC174470, TC155835, TC190018, TC197505, TC195572, DR119960, TC189387, TC191978, TC155219, TC154740, TC176294, TC191375, TC155175, DR683358, TC194680, TC173201, TC156428, TC166548, TC165876, CD026667, TC158506, CO362210, TC181183, TC188916, GW746466, TC178948, TC186229, TC157039, CX649283, TC186387, TC166729,…
	GO:0006950	response to stress	BP	2.73678e-15	1.17627e-16	TC174520, TC179332, TC163724, TC169362, TC159594, TC161037, TC179520, TC171158, TC177788, TC165767, TC195428, TC155835, TC197115, TC197113, TC158156, TC161170, TC154956, TC161561, TC164286, TC189387, TC155771, BE187391, TC180814, TC198907, DR683358, TC194521, TC176123, TC164300, TC159548, TC173201, CT582170, TC176714, FE523613, TC198103, TC165487, TC195142, TC166548, TC165876, TC176703, TC163422,…
	GO:0016049	cell growth	BP	4.33804e-12	3.97757e-13	TC188238, AW290044, TC192516, TC161037, TC171158, TC155835, TC158156, TC195572, TC193906, TC176926, TC188496, TC165122, CD026667, TC157039, TC166887, GW771463, TC181365, TC157777, CT581660, TC178126, TC165635, GW741184, TC170342
	GO:0005634	nucleus	CC	5.19116e-12	4.90855e-13	TC174520, TC191850, TC188198, TC169362, AW010204, TC171559, TC190616, TC168488, TC190018, TC197113, TC169349, GT233830, TC195572, TC161172, TC158141, TC191978, TC155771, TC155219, TC154740, TC191375, TC184207, TC188143, TC176123, TC164300, FR730061, TC173201, TC156428, CX712846, TC195142, TC166548, TC157640, TC170196, CO362210, TC188916, TC156802, TC197972, GT263563, TC186229, TC157039, TC186387,…
	GO:0005576	extracellular region	CC	1.34313e-11	1.34697e-12	TC188238, TC180303, TC159997, TC185311, TC181723, TC188220, TC165767, TC169157, TC198148, TC183760, TC155835, TC177576, TC168314, TC188753, DR118536, TC193270, TC194288, TC190338, TC191002, TC165122, CT580072, TC165876, BX249651, TC158070, TC158506, TC190280, TC167751, GW771463, TC164198, TC173888, TC181163, TC180493, TC176831
	GO:0005975	carbohydrate metabolic process	BP	3.37305e-11	3.47936e-12	TC188238, TC159997, TC185311, TC192516, TC161037, TC167468, TC165767, TC195428, TC155835, TC197113, TC158156, TC177576, TC168314, TC165159, TC154956, TC191978, TC176926, TC191375, TC188143, TC176123, CT582170, TC190338, TC191002, TC198103, TC193056, CX712846, TC188496, TC165122, CT580072, BX249651, TC158070, TC157039, TC186387, TC155898, TC167751, TC166729, TC166887, TC198794, TC164198, TC155922,…
	GO:0008219	cell death	BP	8.64092e-11	9.90364e-12	TC169362, TC159594, TC179520, TC189387, TC155771, TC180814, TC198907, DR683358, TC173201, TC165487, TC166548, TC186387, DR120450, TC171432, TC181163, TC173512, CF399306, TC182168
	GO:0005829	cytosol	CC	1.22048e-09	1.53872e-10	TC188238, TC179332, TC159997, TC192516, TC174470, TC197113, TC168314, TC161172, TC154956, TC191375, TC194680, TC188143, TC176123, FR730061, TC173201, TC190338, CX712846, TC195142, CT580072, TC181183, TC178948, TC157039, TC166097, TC166887, TC181176, TC192169, TC155922, CT581903, TC157381, TC157818, TC170965, TC157777, TC161068, TC185131, TC165635, TC196914, AW010181, TC185284, TC170342
	GO:0009719	response to endogenous stimulus	BP	1.3843e-09	1.86425e-10	TC179332, TC159594, TC179520, TC174470, TC169157, TC197113, TC158156, TC168314, TC158141, TC164286, TC189387, BE187391, TC198907, DR683358, TC176123, CT582170, TC190338, TC188496, CT580072, TC181183, TC178948, TC154900, GW771463, TC156556, CT581903, TC157381, TC171432, TC173715, TC185284, TC182168
	GO:0005768	endosome	CC	1.79309e-09	2.51751e-10	TC188220, TC156076, GT233830, TC176926, TC157640, TC165876, TC158506, TC194255, TC173130, TC183455, CO172561, GW741184
	GO:0004871	signal transducer activity	MF	3.80091e-09	5.55434e-10	TC170341, AW290044, TC161037, TC176294, TC155175, TC188143, CX712846, CD026667, TC155922, TC181365, TC178126, TC155272, TC196914, TC188442, AW010181, TC185284
	GO:0009653	anatomical structure morphogenesis	BP	4.26977e-09	6.48417e-10	TC188238, AW290044, TC192516, TC161037, TC155835, TC158156, TC195572, TC164286, TC191978, TC193906, TC176926, TC188496, TC165122, CD026667, TC157039, TC166887, GW771463, TC192169, TC181365, TC157777, TC161068, TC185131, TC178126, TC165635, GW741184, CF399306, TC170342
	GO:0005886	plasma membrane	CC	5.63911e-09	8.72527e-10	TC170341, TC188238, AW290044, TC160603, TC199181, TC161037, TC186926, TC171158, TC155835, TC181276, TC158156, TC168314, TC164286, TC193906, TC176294, TC191375, TC180814, TC155175, TC194521, TC188143, FR730061, TC190338, TC176714, TC165487, CX712846, CT580072, TC165876, CD026667, TC163422, TC158506, TC197972, TC157039, TC160651, TC166729, TC166097, TC166887, GW771463, TC188110, TC155922, DR059426,…
	GO:0030154	cell differentiation	BP	6.65022e-08	1.06708e-08	TC188238, AW290044, TC192516, TC155835, TC158156, TC170671, TC164286, TC191978, TC193906, TC176926, TC188496, TC165122, CD026667, TC157039, TC166887, TC157777, TC165635, GW741184, TC170342
	GO:0006629	lipid metabolic process	BP	4.98473e-05	1.04265e-05	TC159997, TC160603, TC179520, TC171158, TC195428, TC158156, TC161170, TC154956, TC155771, TC198907, TC164300, CT582170, FE523613, TC188496, TC165122, TC166548, CF472987, GT263563, TC186387, TC181176, TC198794, TC157818, CF475484, CT581660, TC168755, FN695995, TC185131, TC165232, CF399306, TC182168
	GO:0016301	kinase activity	MF	6.78381e-05	1.47728e-05	TC179332, AW290044, TC169362, TC161037, TC174470, TC155835, TC164286, TC191978, TC176294, TC155175, TC173201, CD026667, TC181183, TC178948, TC157039, TC186387, TC166729, DR120450, TC166887, GW771463, TC192169, TC157381, TC181365, TC157777, TC161068, TC173512, TC180122, TC178126, TC155272, TC188442, TC185284, TC165983, TC170342
	GO:0005618	cell wall	CC	0.000365603	8.17108e-05	TC188238, TC191850, TC159997, TC185311, TC188198, TC155835, TC177576, TC195802, DR118536, TC155219, TC191375, TC165122, CO362210, TC188916, TC167751, TC173888, CF665651, TC176831, TC182022, TC185131, TC178126
	GO:0005102	receptor binding	MF	0.000531756	0.000123416	TC157039, TC166887, TC157777, TC165635, TC170342
	GO:0009536	plastid	CC	0.00110835	0.000260415	TC197336, AW290044, TC156076, TC190616, TC158156, GT233830, TC163304, TC168314, TC188201, TC164286, TC193906, TC180814, TC189570, TC194521, TC194680, TC190338, TC176714, TC179599, TC157640, CT580072, CD026667, TC163422, TC156802, TC157039, CX649283, TC160651, TC186387, TC166097, TC166887, TC155534, TC194255, TC164198, TC173130, TC183455, TC157777, CT581660, TC173715, CO172561, TC185131, TC178126,…
	GO:0040029	regulation of gene expression, epigenetic	BP	0.00137323	0.000331829	TC170671, TC161172, TC191375, TC162412, TC170965, TC185131
	GO:0008289	lipid binding	MF	0.00137323	0.000334455	TC180303, TC181723, TC199181, TC195572, TC193270, TC194288, TC190280, TC188512, TC181176, TC180493
	GO:0009908	flower development	BP	0.00227375	0.000586353	TC191978, TC188143, CX712846, TC165122, TC157039, TC166887, TC155922, TC157777, TC196914, AW010181, TC170342
	GO:0009991	response to extracellular stimulus	BP	0.00297619	0.000818665	TC171158, TC155771, CT582170, TC166548, GT263563, CT581660, TC165232
	GO:0005794	Golgi apparatus	CC	0.00352587	0.000979969	TC160603, TC167468, TC188220, TC156076, TC176926, TC191375, TC165876, TC158506, TC194255, DR059426, TC183455, TC178288, GW741184, TC157959
	GO:0055114	oxidation-reduction process	BP	0.0137483	0.00543631	FR730061
	GO:0009846	pollen germination	BP	0.0137483	0.00543631	FR730061
	GO:0030163	protein catabolic process	BP	0.0137483	0.00543631	FR730061
	GO:0048193	Golgi vesicle transport	BP	0.0137483	0.00543631	FR730061
	GO:0005513	detection of calcium ion	BP	0.0137483	0.00543631	FR730061
	GO:0019722	calcium-mediated signaling	BP	0.0137483	0.00543631	FR730061
	GO:0005509	calcium ion binding	MF	0.0137483	0.00543631	FR730061
	GO:0010099	regulation of photomorphogenesis	BP	0.0137483	0.00543631	FR730061
	GO:0006084	acetyl-CoA metabolic process	BP	0.0137483	0.00543631	FR730061
	GO:0061025	membrane fusion	BP	0.0137483	0.00543631	FR730061
	GO:0005774	vacuolar membrane	CC	0.0137483	0.00543631	FR730061
	GO:0009612	response to mechanical stimulus	BP	0.0137483	0.00543631	FR730061
	GO:0032440	2-alkenal reductase [NAD(P)] activity	MF	0.0137483	0.00543631	FR730061
	GO:0009058	biosynthetic process	BP	0.0319015	0.0137112	TC174520, TC188238, TC159997, TC169362, TC160603, TC192516, TC167468, TC195428, TC155835, TC197113, TC169349, TC158156, TC170671, TC168314, TC195572, TC188201, TC164286, TC191978, TC155771, TC176926, TC191375, TC184207, TC180814, TC194521, TC176123, TC164300, TC159548, TC173201, CT582170, TC156428, TC190338, TC176714, TC198103, TC165487, TC193056, TC165122, TC166548, CT580072, GT246248, TC163422,…
	GO:0016787	hydrolase activity	MF	0.0424066	0.0183478	TC197336, TC180303, TC181723, TC159594, TC179520, TC171158, TC165964, TC169157, TC158156, TC177576, TC197505, TC195572, TC161170, TC164286, TC189387, TC193270, TC198907, DR683358, TC194288, TC158877, TC156428, TC191002, FE523613, TC188496, GT246248, BX249651, TC158070, CF472987, TC190280, GW746466, TC192960, TC157039, CX649283, TC167751, TC166097, TC166887, TC188110, TC182037, TC164198, TC156556,…
	GO-ID	Term	Category	FDR	p-value	TestSeqs
Cluster 5	GO:0006950	response to stress	BP	3.15939e-14	9.05269e-17	TC156486, TC185312, TC194216, TC197923, TC185508, TC173647, TC190976, TC157339, TC166238, TC173838, TC170084, TC159183, BX682581, TC173196, TC172366, TC175512, GW726055, TC158739, TC172554, TC170103, TC192643, TC175906, TC171685, GT240197, TC190945, TC154942, TC158331, TC167828, TC186653, TC175859, TC155601, TC181995, TC165131, TC167029, TC165523, TC181030, TC172725, TC156777, TC158704, TC166735,…
	GO:0009628	response to abiotic stimulus	BP	1.2167e-09	1.3945e-11	TC156486, TC194216, TC185508, TC173647, TC190976, TC157339, TC173838, TC170084, TC159183, BX682581, TC173196, TC175512, TC158739, TC172554, TC175906, TC171685, GT240197, TC190945, TC158331, TC167828, TC186653, TC165131, TC156777, TC158704, TC175437, TC169448, TC166524, AA557109, DR742536, TC155098, CX648248, TC168802, TC184676, BQ697661, TC158596, TC155319, TC163531
	GO:0005886	plasma membrane	CC	9.95503e-06	4.00072e-07	BQ634844, TC185508, TC190976, TC186887, TC166238, TC193334, TC193725, BX682581, BQ634224, TC176746, TC175512, TC174648, TC172554, TC171882, TC158331, TC186653, TC164709, TC158724, TC175859, TC176684, BQ634556, TC181995, TC185025, TC176910, TC197396, TC183913, TC158704, TC169854, TC158654, TC169448, TC181800, CF393854, AA557109, TC191131, TC155098, TC180498, TC173315, GW757577
	GO:0009607	response to biotic stimulus	BP	4.81371e-05	2.75857e-06	TC197923, BX682581, TC173196, TC172366, TC174648, TC192643, TC158331, TC175859, TC167029, TC165523, TC181030, TC172725, TC158704, TC166735, TC169448, TC199267, AA557109, TC166110, DR016509, TC173269
	GO:0005777	peroxisome	CC	8.19237e-05	5.16424e-06	TC161835, TC154777, TC172366, BQ700636, CO367837, TC181030, TC187062, DR742536, TC185931, DR016509
	GO:0005768	endosome	CC	8.48682e-05	5.83621e-06	TC197923, AW010542, TC167828, TC172725, BQ697661, TC166110, TC193754
	GO:0007275	multicellular organismal development	BP	0.000172736	1.23737e-05	TC156486, TC197923, TC190976, TC186887, TC154777, TC166238, TC193334, TC189830, TC173196, TC166774, TC192643, BQ700636, TC167794, TC165131, TC182463, TC172725, TC154686, TC187062, TC158654, CX648248, TC162339, TC168802, TC184676, TC185931, TC166110, TC158596, TC173315
	GO:0030154	cell differentiation	BP	0.000247974	1.91842e-05	TC156486, TC190976, TC166238, TC172554, TC192643, TC167794, TC156231, TC173200, TC169844, CX648248, TC184676, TC158596
	GO:0005794	Golgi apparatus	CC	0.000378013	3.03277e-05	TC197923, AW010542, TC163256, TC167828, TC162217, TC167029, TC172725, TC158704, TC188074, TC191131, BQ697661, TC166110, TC193754, TC177449
	GO:0005739	mitochondrion	CC	0.00220958	0.000189935	TC161835, TC154777, TC166195, BX682581, GW726055, BQ700636, TC170848, TC162217, TC181995, TC165131, TC186997, TC158704, TC187062, GW726206, FG615354, TC172866, DR742536, TC179209, CX648248, TC184676, TC185931, TC158596, TC179154
	GO:0009058	biosynthetic process	BP	0.00579035	0.000514329	TC156486, TC161835, TC185312, TC172986, TC197923, TC179527, TC170490, TC185508, TC173647, TC173641, TC196843, TC164335, TC182137, TC173196, TC172366, TC166774, TC175512, TC159568, TC170103, TC192643, TC175906, TC181450, TC167794, GT240197, TC158331, TC167828, TC156992, TC190343, TC162217, TC165131, TC167029, TC165523, TC166940, TC181030, TC171264, TC154686, TC158704, BQ198489, TC166735, TC169448,…
	GO:0008219	cell death	BP	0.0106568	0.00100766	TC185508, TC196843, TC165523, TC169448, TC199267, TC176635, GW757577
	GO:0005829	cytosol	CC	0.0127929	0.00130005	TC156486, TC170490, TC186887, TC166238, TC193334, TC189830, TC164335, BX682581, TC175512, TC192643, TC164709, TC156231, TC158704, BQ198489, TC169844, TC158654, CO366299, TC173315, TC177457
	GO:0005215	transporter activity	MF	0.0127929	0.00131961	TC185508, TC168922, TC166774, TC159568, TC171882, TC186653, TC158724, TC176684, TC185025, TC186997, TC169854, TC169448, TC172866, TC195715, CF393854, TC163160, TC176635, TC184074, TC179154, GW757577
	GO:0005634	nucleus	CC	0.0146822	0.00155656	TC195997, TC197923, TC179527, TC173647, TC173641, TC166238, TC193725, TC189830, NP542733, TC173196, TC166774, TC175512, TC159568, TC172554, TC192643, TC175906, TC167794, GT240197, TC164709, TC175859, TC172725, TC154686, BQ198489, TC170614, BI416839, CX648248, TC184676, CO366299, TC166110, TC158596, TC176234, TC173315, TC169221, DR161597, TC163531
	GO:0003700	sequence-specific DNA binding transcription factor activity	MF	0.0175585	0.00196213	TC179527, TC173641, TC182137, TC166774, TC175512, TC167794, GT240197, TC156992, TC171264, TC170614, BI416839
	GO:0005975	carbohydrate metabolic process	BP	0.0183009	0.00209753	TC156486, BQ634844, BM428162, TC173647, BQ700267, TC189830, BQ634224, TC176746, TC166774, TC175512, TC192643, TC175906, TC162217, BQ634556, TC181995, TC176910, BQ198489, TC192163, TC188074, TC155098, TC158245, CO366299, TC173315, TC193754, TC177449, TC163531
	GO:0005576	extracellular region	CC	0.0271124	0.00318513	BM428162, BQ700267, BX682581, TC154942, TC186653, TC167029, TC158704, BQ198489, TC166735, TC192163, TC158245, CO366299, TC177457
	GO:0009719	response to endogenous stimulus	BP	0.0282848	0.0034039	TC173641, TC176554, TC172366, TC154942, TC186653, TC167029, TC181030, TC166735, TC169448, TC155098, BQ697661, DR016509, TC169221
	GO:0048856	anatomical structure development	BP	0.0331125	0.00407976	TC156486, TC186887, TC166238, TC193334, TC173196, TC172554, TC192643, TC167794, TC156231, TC165131, TC154686, TC169844, TC158654, TC162339, TC168802, TC193754
	GO:0005783	endoplasmic reticulum	CC	0.0339317	0.00427793	TC185312, TC190976, TC189830, TC167828, TC165523, TC199267, CX648248, TC184676, TC158596, TC173315
	GO:0009991	response to extracellular stimulus	BP	0.0354043	0.00456502	TC158331, TC165523, TC169448, TC199267, AA557109
	GO-ID	Term	Category	FDR	p-value	TestSeqs
Cluster 6	GO:0009628	response to abiotic stimulus	BP	4.34604e-15	1.24528e-16	TC180577, TC197586, TC190950, TC190551, TC164114, TC165949, CT579122, TC181974, TC196904, BF610347, TC166159, TC184003, TC157240, TC157998, TC195378, TC167615, AW010978, TC178990, TC166890, TC185810, TC160932, TC183657, TC157203, TC160901, TC156468, TC178147, TC172947, TC161486, TC167909, TC168941, TC159236, TC172092, TC192057, TC165697, TC193888, TC173952, TC167041, TC193911, CT577951, TC159200,…
	GO:0009536	plastid	CC	1.35437e-11	5.43301e-13	TC182297, TC180577, TC197586, TC190950, TC182683, TC157681, TC178318, TC165133, TC175871, CT579122, TC156582, TC181974, TC196904, TC154858, CO173517, TC166159, CO160735, TC164434, TC197537, TC157240, AW010978, TC178990, TC166890, TC185810, TC160932, TC187889, TC166875, TC177138, TC178174, TC173257, TC190021, TC160502, TC156468, TC164290, TC178147, TC158971, TC172947, TC167909, TC166385, TC159236,…
	GO:0005886	plasma membrane	CC	1.89941e-11	8.16365e-13	TC180577, BM158680, AW043375, TC185504, TC192252, TC160226, TC175871, TC158339, TC196904, BF610347, TC160602, TC164428, TC167615, TC190859, TC178990, TC170923, TC183657, TC159697, TC168998, TC156520, TC166064, TC155839, TC162981, TC160502, TC177512, TC199158, CT576607, TC178147, TC170396, TC172947, TC164281, TC167909, TC173183, TC166033, TC181446, GT236181, TC159236, TC180758, TC172092, TC193888,…
	GO:0005829	cytosol	CC	1.84636e-10	1.1639e-11	TC180577, TC191990, TC178318, BI416878, TC175871, TC187211, TC160615, TC196904, BF610347, TC160602, TC166159, CO160735, TC157240, TC190105, AW010978, TC190859, TC166890, TC187899, BE187464, TC187889, TC177138, TC178174, TC194269, TC162981, TC167896, TC160901, CT576607, BI077107, TC167909, TC163583, TC179549, TC166007, TC193870, TC177816, TC159200, TC178051, TC167426, TC188819, BF609284, AW064906,…
	GO:0016043	cellular component organization	BP	3.34032e-09	2.5842e-10	TC180577, TC197586, TC190950, TC190551, TC185504, TC160981, TC155158, TC160226, TC181974, TC196904, BF610347, TC166159, TC184003, TC157240, TC164428, TC178990, TC187899, BE187464, TC160932, TC183657, TC179261, TC166064, TC163700, TC162981, TC167896, TC160901, BX681799, TC156468, TC158971, TC166385, TC159236, TC172134, TC158158, TC165738, TC158948, TC179549, TC187017, TC173952, TC179542, TC167041,…
	GO:0006950	response to stress	BP	8.21924e-09	6.59423e-10	TC180577, TC197586, TC190950, TC190551, TC165949, TC160226, BI416878, TC156582, TC160615, TC161253, TC181974, TC196904, BF610347, TC166159, TC184003, TC197537, TC157240, TC157998, TC164428, TC167615, AW010978, TC178990, TC166890, TC185810, TC183657, TC166875, TC157203, TC154805, TC176041, TC160901, TC180794, TC156468, TC178147, BI077107, TC172947, TC161486, TC195661, TC168941, TC166385, TC172092,…
	GO:0005739	mitochondrion	CC	3.99215e-08	3.54604e-09	TC182297, TC197586, TC190950, TC164466, TC192252, TC165133, TC175871, TC181974, TC165114, TC187899, TC185810, TC160932, TC183657, TC179261, TC166871, TC162981, TC167896, TC159306, TC156468, TC164290, TC178147, TC158971, BI077107, TC172947, TC166385, TC180758, TC157476, TC158948, TC193888, TC187416, TC179549, TC157102, TC184970, TC193870, TC178051, TC169097, TC188819, TC164611, TC172394, TC157804,…
	GO:0006810	transport	BP	1.82024e-06	2.13839e-07	TC197586, TC190950, TC164114, AW043375, TC167700, TC166981, TC172292, TC160622, TC155158, TC160582, TC160221, TC156582, TC191169, TC158339, TC181974, TC187560, TC166159, TC157240, TC190105, TC185390, TC195378, TC167615, AW010978, TC187899, TC163697, TC188173, TC178626, TC160932, TC183657, TC179261, TC166875, TC154805, TC162981, TC167896, TC160901, TC158985, TC177512, TC156468, TC158971, TC195672,…
	GO:0009058	biosynthetic process	BP	2.80262e-06	3.37278e-07	TC182297, TC197586, TC190950, GT231081, TC190551, TC182683, TC158004, TC196938, TC157681, TC184835, TC166981, TC185504, TC169370, TC160981, BI416878, TC175871, TC187211, CT579122, TC171239, TC181974, BF610347, TC160602, CO173517, TC166159, CO160735, TC184003, TC190471, TC164434, TC197537, TC157240, TC160556, TC178996, TC156159, TC178990, TC166890, TC185810, TC183657, TC195754, TC179261, TC157203,…
	GO:0004871	signal transducer activity	MF	4.92612e-06	6.28103e-07	TC190551, TC176203, TC160226, TC184003, TC183657, TC168998, TC156520, TC163700, TC199158, TC164281, TC187017, CT577951, TC165662, TC159076
	GO:0009835	fruit ripening	BP	4.92612e-06	6.91633e-07	TC197586, TC190950, TC156468, CX652486
	GO:0005730	nucleolus	CC	3.79559e-05	5.76408e-06	TC178318, BI416878, TC175871, TC196904, TC164434, TC187889, TC177138, TC178174, TC190021, TC158985, TC167909, TC154684, TC158158, TC180758, TC187416, TC193870, TC175229, CO164299, TC185163, TC188352, AW011379, TC184503, TC165173
	GO:0009908	flower development	BP	4.1155e-05	6.48574e-06	TC157681, TC169370, TC160226, TC163419, TC181974, TC166890, TC185810, TC179261, BQ702226, TC163583, TC165738, TC164946, TC161354, TC175565, AW011379, TC156703
	GO:0030154	cell differentiation	BP	4.59839e-05	7.51026e-06	TC197586, TC190950, TC158004, TC178318, TC160226, TC196904, TC190471, TC195754, TC187889, TC177138, TC178174, TC163700, TC158091, TC183077, TC185627, TC164946, CX652486
	GO:0005576	extracellular region	CC	8.07561e-05	1.34208e-05	TC180577, TC166570, TC177235, TC191169, TC166159, CO160735, TC157240, BE187464, TC163664, TC176041, TC185341, TC155387, TC178147, TC164681, GT261217, TC193888, TC187017, TC198782, TC159200, TC188819, CX645420, AW064906, TC165621, TC159117, TC162426
	GO:0006139	nucleobase-containing compound metabolic process	BP	0.000186406	3.37762e-05	GT231081, TC190551, TC158004, TC184835, TC166981, TC172292, TC169370, TC160981, TC155158, GT231859, TC163419, TC175871, BF609150, TC187560, BF610347, TC166159, TC179293, TC184003, TC190471, TC164434, TC157240, TC164428, AW010978, TC178996, TC156159, TC178990, TC183657, TC195754, TC179261, TC178174, TC157203, TC156520, TC190021, TC158985, TC199158, TC158971, TC170396, TC172947, BQ702226, TC154684,…
	GO:0008135	translation factor activity, nucleic acid binding	MF	0.000186406	3.41834e-05	GT231081, TC185504, TC175871, CT579122, TC171239, TC180758, TC192057, TC187416, TC178051, TC167019, CO164299, TC185163, TC184503
	GO:0009719	response to endogenous stimulus	BP	0.000232691	4.33378e-05	TC190551, TC160226, TC156582, TC181974, BF610347, TC160602, TC184003, TC178990, TC183657, TC194269, TC176041, CT576607, TC195672, TC172092, TC187017, TC167041, CT577951, TC177402, TC157416, TC170670, TC154573, TC178409, TC157354, TC169048
	GO:0006629	lipid metabolic process	BP	0.000344461	6.71155e-05	TC197586, TC190950, TC157681, TC167700, TC155158, BF610347, CO173517, TC166159, TC157240, TC190859, TC168998, TC163664, TC167896, TC160901, TC156468, TC155387, TC164281, TC165357, TC171050, TC158948, TC173952, TC177816, TC160003, TC167426, TC177402, CT578204, TC157416, AW064906, TC161768, TC195929, TC183815, TC171715, CX652486
	GO:0009653	anatomical structure morphogenesis	BP	0.00148214	0.000293031	TC197586, TC190950, TC158004, TC160981, TC160226, TC163419, BF610347, TC185390, BE187464, TC195754, TC163700, BX681799, BQ702226, TC158091, TC183077, TC157416, TC164946, TC175565, TC156703, CX652486
	GO:0009790	embryo development	BP	0.00150821	0.000302506	TC160226, TC187211, TC181974, BF610347, TC185390, TC163700, TC167896, TC158971, TC159236, TC165738, TC157416, TC184084, TC161354
	GO:0005773	vacuole	CC	0.00203651	0.000414304	BM158680, TC166570, TC175871, TC196904, TC170923, TC154805, BX681799, TC172947, TC167909, TC159236, TC180758, GT261217, TC172092, TC193888, TC187416, TC183077, TC185627, TC185225, BF609284, CX645420, TC185163, TC158046, TC162426
	GO:0006091	generation of precursor metabolites and energy	BP	0.00259304	0.000534955	TC197586, TC190950, TC166159, CO160735, TC157240, TC156468, TC164290, TC178147, BI077107, TC172947, TC166038, TC193888, TC173952, TC177816, TC169097, TC171363, AW064906, TC158046, TC165621, TC162426, TC183815, CX652486
	GO:0009056	catabolic process	BP	0.00606829	0.0012693	TC180577, TC197586, TC190950, TC157681, TC167700, TC155158, TC175871, BF609150, TC196904, BF610347, TC160602, TC166159, TC179293, CO160735, TC157240, AW010978, TC190859, TC178990, TC183657, TC168998, TC178174, TC163664, TC167896, TC160901, TC156468, CT576607, BI077107, TC172947, TC164281, TC166038, TC166385, TC159236, TC172134, TC180758, TC157476, TC187416, TC187017, TC173952, TC177816, TC159200,…
	GO:0005768	endosome	CC	0.00633258	0.00134272	BM158680, TC170923, BX681799, TC183077, TC185225, TC164611
	GO:0005102	receptor binding	MF	0.0146384	0.00322968	TC160226, TC177235, TC185341, TC164681
	GO:0005794	Golgi apparatus	CC	0.0147116	0.00328797	BM158680, TC175871, TC196904, TC167615, TC170923, TC166871, BX681799, TC172947, TC183077, BF609284, TC164611, TC175975, TC158046, TC159873, TC162426
	GO:0005840	ribosome	CC	0.0214597	0.00498063	GT231081, TC196938, TC185504, TC175871, CT579122, TC171239, TC164434, TC187899, TC190021, TC162981, BI077107, TC167909, TC180758, TC192057, TC187416, TC179549, TC193870, TC178051, TC167019, CO164299, TC185163, TC188352, AW011379, TC184503
	GO:0009606	tropism	BP	0.0248321	0.00604794	CT579122, BF610347, TC192057, TC157416
	GO:0009838	abscission	BP	0.0256562	0.00668429	TC160226, TC175565
	GO:0019748	secondary metabolic process	BP	0.0405889	0.0110486	TC180577, TC197586, TC190950, TC160602, TC166159, TC179293, TC157240, TC180794, TC156468, CT576607, TC171050, TC173952, TC159200, TC188819, AW064906, CX652486
	GO-ID	Term	Category	FDR	p-value	TestSeqs
Cluster 7	GO:0009628	response to abiotic stimulus	BP	3.83672e-20	1.09935e-22	TC158642, TC188472, TC170862, BX677751, DN609106, NP542708, TC160710, NP542707, NP542706, NP542704, GW761391, TC162478, TC173365, TC166967, TC171549, CO368874, TC154861, TC158577, TC157969, TC167855, TC158960, TC175348, DR743300, TC171926, TC168948, TC183914, TC167940, TC197519, TC182382, TC155101, TC166644, TC174492, AL750771, TC180313, TC169158, GW747229, TC194956, TC168999, TC170476
	GO:0006950	response to stress	BP	1.17521e-18	6.73475e-21	TC158642, TC188472, TC170862, TC164781, BX677751, DN609106, NP542708, TC160710, NP542707, NP542706, NP542704, TC181553, TC168293, AW043072, GW761391, TC162478, CT580291, TC173365, TC169717, TC166967, TC193827, TC172356, TC163563, TC171549, CO368874, TC154861, TC158577, TC167855, TC158960, TC175348, DR743300, TC171926, BE643805, TC168948, TC183914, TC171983, TC167940, TC197519, TC185919, TC182382,…
	GO:0009605	response to external stimulus	BP	2.68692e-06	3.07956e-08	TC164781, TC172078, AW043072, TC162478, TC171549, TC154861, TC167855, TC175348, TC171926, BE643805, TC183914, TC167940, AL750771, GW747229, TC168999
	GO:0009607	response to biotic stimulus	BP	0.000266993	6.45924e-06	TC164781, AW043072, TC162478, TC171549, TC154861, TC167855, TC175348, TC171926, BE643805, TC183914, TC167940, AL750771, GW747229, TC168999
	GO:0005829	cytosol	CC	0.000266993	6.8852e-06	TC160710, TC172078, GW761391, CT580291, AW755154, TC156614, TC158577, TC189699, BE643805, TC183914, TC167940, TC193212, TC166644, TC169158, TC168999, TC178235, TC160527
	GO:0005576	extracellular region	CC	0.000351713	1.00777e-05	TC160710, GW761391, TC190823, GW772272, TC158577, TC160259, BE643805, TC193212, TC187527, TC166644, TC169158, TC193559, TC188417
	GO:0009719	response to endogenous stimulus	BP	0.00154953	5.32789e-05	TC173179, AW043072, FG615258, TC162478, TC154861, TC175348, TC183914, TC167940, TC187917, AL750771, TC163737, TC168999
	GO:0019725	cellular homeostasis	BP	0.00239895	0.00010998	FR730597, TC188172, TC172078, TC186246, BE643805, TC193212, DR070405
	GO:0005886	plasma membrane	CC	0.00972416	0.000501533	TC164781, TC160710, AW043072, FG615258, GW761391, TC173365, GT257093, TC169768, TC154867, CO368874, TC158577, BE643805, TC183914, TC167940, TC166644, TC176534, TC187917, TC163737, TC169158, TC168999
	GO:0019748	secondary metabolic process	BP	0.025974	0.00141406	TC160710, GW761391, TC190823, TC158577, TC175348, TC166644, TC169158, DR177617, TC188417
	GO-ID	Term	Category	FDR	p-value	TestSeqs
Cluster 8	GO:0009628	response to abiotic stimulus	BP	3.73883e-10	2.1426e-12	TC160260, TC156863, TC158058, TC167994, TC177603, TC161467, TC160004, TC156152, TC161914, TC186739, BI077276, CF389088, TC182032, TC176574, TC165509, TC190186, TC196201, TC164429, TC157341, TC172965, TC159334, TC167233, TC163403, TC196250
	GO:0006950	response to stress	BP	1.46694e-09	1.26098e-11	TC160260, TC156863, TC158058, TC167994, TC177603, DR109871, TC161467, TC160004, TC156152, TC161914, TC186739, TC178864, TC157323, CF389088, TC163901, TC164338, TC182032, TC176574, TC155065, TC165509, TC169073, TC196201, TC161672, TC164429, TC157341, CO165586, TC172965, TC160979, TC175745, TC184015, TC163403, TC196250
	GO:0009719	response to endogenous stimulus	BP	3.91635e-06	4.48866e-08	TC156863, TC161467, TC174015, TC179365, TC178864, TC157323, CF389088, TC182032, TC191847, TC155065, TC165509, TC161672, TC155253, TC160979
	GO:0005576	extracellular region	CC	0.000106698	2.14007e-06	DR109871, TC174015, TC160096, TC179365, TC163901, TC162502, TC164338, TC191847, TC157341, TC159686, TC157432, TC184015
	GO:0009607	response to biotic stimulus	BP	0.00139645	3.60116e-05	TC177603, TC161467, CF389088, CT583193, TC165509, TC164429, TC157341, CO165586, TC175745, TC167233, TC184015
	GO:0005886	plasma membrane	CC	0.00196162	7.22348e-05	TC156863, TC167994, TC177603, TC156152, TC161914, TC186739, BI077276, TC170785, TC165984, CT583193, TC165509, TC190186, BI416822, TC157341, TC175745, TC167233, TC184015, TC163403
	GO:0007165	signal transduction	BP	0.00196162	8.44057e-05	TC167994, TC161467, TC161914, TC178864, TC157323, CF389088, TC182032, TC155065, TC161672, TC155253, CO165586, TC160979, TC163403, TC155408
	GO:0019748	secondary metabolic process	BP	0.0028157	0.00015329	TC167994, TC177603, TC161467, TC161914, TC157323, TC155065, TC159148, TC157341, TC163403
	GO:0003700	sequence-specific DNA binding transcription factor activity	MF	0.00349633	0.000210381	TC167994, TC161467, TC164664, TC161914, TC157323, TC182032, TC155065, TC163403
	GO:0009991	response to extracellular stimulus	BP	0.015927	0.00104963	TC177603, TC165509, TC169073, TC157341
	GO:0009536	plastid	CC	0.0299933	0.00223446	TC156863, TC167994, TC177603, DR109871, TC156152, TC161914, TC186739, TC165509, TC169073, TC164429, TC157341, TC172965, TC176536, TC175745, TC163403, TC196250
	GO:0005829	cytosol	CC	0.0408486	0.00327725	TC167994, TC177603, TC156152, TC161914, TC178864, TC169073, TC161672, TC157341, TC160979, TC163403
	GO-ID	Term	Category	FDR	p-value	TestSeqs
Cluster 9	GO:0005198	structural molecule activity	MF	0	0	TC155614, CT578062, GW765943, TC193804, TC174309, TC155965, TC182827, TC196174, TC197256, TC196969, TC166131, TC176024, TC176383, TC170756, TC167214, TC189523, TC167211, TC192703, TC158401, FG614382, TC173208, AA556393, TC185182, TC190095, TC194788, BX249450, TC163661, TC178894, BG039375, TC166111, TC188780, TC178097, TC160046, TC165383, TC160839, GW764379, TC162564, TC175708, TC169277, BX249439,…
	GO:0005840	ribosome	CC	0	0	TC155614, CT578062, DR099201, GW765943, TC161607, TC193804, TC174309, TC155965, TC182827, TC170405, TC172135, TC196174, DR052474, TC197256, TC196969, TC166131, TC176024, TC176383, TC170756, TC167214, TC189523, TC167211, TC192703, TC158401, FG614382, TC163313, TC173208, AA556393, TC185182, TC190095, TC155148, TC194788, BX249450, TC163661, TC178894, TC156221, BG039375, TC166111, TC157664, TC188780,…
	GO:0005829	cytosol	CC	0	0	TC155614, CT578062, GW765943, TC184203, CO162810, TC161607, TC173588, TC193804, TC174309, TC155965, TC182827, TC170405, TC172135, TC196174, DR052474, TC159859, TC197256, TC196969, TC161151, TC166131, TC176024, TC176383, TC170756, TC167214, TC189523, TC167211, BQ695803, TC192703, TC158401, FG614382, TC155151, TC163313, TC173208, AA556393, TC185182, TC190095, TC167206, TC167205, TC162583, TC155148,…
	GO:0006412	translation	BP	0	0	TC155614, CT578062, DR099201, GW765943, TC193804, TC174309, TC155965, TC182827, TC172135, TC196174, DR052474, TC197256, TC196969, TC166131, TC176024, TC176383, TC170756, TC167214, TC189523, TC167211, TC192703, TC158401, FG614382, TC163313, TC173208, AA556393, TC185182, TC190095, TC167205, TC155148, TC194788, BX249450, TC163661, TC178894, TC156221, BG039375, TC166111, TC188780, TC178097, TC160046,…
	GO:0005730	nucleolus	CC	7.511003E-317	2.15215E-318	TC155614, GW765943, TC155965, TC186289, TC196174, DR052474, TC197256, TC176029, TC176024, TC170756, TC167214, TC167211, TC192703, FG614382, AA556393, TC185182, TC190095, TC194788, TC155143, BX249450, BG039375, TC166111, TC178097, TC172104, TC165383, TC160839, GW764379, TC162564, BX249439, TC180618, TC187329, TC188767, TC190065, TC190064, FE524194, TC161463, TC174607, TC155105, TC168605, TC157191,…
	GO:0005886	plasma membrane	CC	2.47635e-174	2.62535e-175	TC155614, GW765943, TC184203, CO162810, TC174309, TC174667, AM983340, TC186289, TC170405, TC196174, DR052474, TC159859, TC176024, TC170758, TC170756, TC167214, TC167211, TC158401, FG614382, TC173208, TC182806, TC185182, TC190095, TC194788, TC155143, BX249450, TC163661, TC183448, TC178894, BG039375, TC166111, TC188780, TC178097, TC160046, TC165383, TC160839, GW764379, TC162564, TC189858, BX249439,…
	GO:0009536	plastid	CC	7.44126e-152	8.52867e-153	TC186731, GW765943, TC184203, TC161607, TC156257, TC193804, TC174309, TC174667, TC155965, AM983340, TC186289, TC196174, DR052474, TC159859, TC176029, TC167211, TC192703, TC158401, TC163313, TC165042, TC190095, TC167206, TC159041, TC194788, TC163661, CF394444, TC166111, TC157664, TC188780, TC172104, TC165383, TC195858, TC160839, GW764379, DR051355, TC169277, TC180618, TC160398, TC178874, TC166454,…
	GO:0005618	cell wall	CC	1.65574e-97	2.18236e-98	TC184203, TC161607, TC193804, AM983340, TC186289, TC162241, TC197256, TC176024, TC158401, TC194788, BX249450, TC166111, TC157664, TC172462, TC160839, TC169277, TC180618, TC160398, TC195846, TC178874, TC166454, TC190064, TC177774, TC157191, TC184055, TC161450, TC167519, TC194737, TC197547, TC166427, DR094852, TC174942, TC180938, TC163608, TC178833, TC194284, BQ290421, TC176300, TC179117, TC193198,…
	GO:0005794	Golgi apparatus	CC	1.45727e-95	2.00427e-96	TC184203, TC174667, AM983340, DR052474, TC196969, TC167214, TC189523, TC167211, BQ695803, TC185182, TC166111, TC189858, BX249439, TC187329, TC166454, TC177774, TC157191, TC161450, TC194737, DR388275, TC187655, TC171334, TC194286, TC197532, TC179117, TC165687, TC170239, CR393686, TC157957, TC193628, CR392230, TC175207, TC163149, AI920134, AL749999, TC186095, FE519221, AM982860, TC189340, TC182190,…
	GO:0005773	vacuole	CC	1.47748e-73	2.15906e-74	TC184203, AM983340, TC186289, TC196174, DR052474, TC197256, TC167214, TC167211, TC158401, GW764379, BX249439, TC160398, TC161463, TC174607, TC177774, TC157191, TC184055, TC161450, TC194737, TC187655, TC171334, FE518970, TC174942, TC195376, TC194286, TC194284, BQ290421, TC185472, TC193198, TC170233, TC193628, CR392230, TC175207, TC158234, AW011326, AI920134, TC182636, AM982860, TC189340, TC190351,…
	GO:0006139	nucleobase-containing compound metabolic process	BP	3.09378e-62	4.96423e-63	TC184203, TC177489, TC173588, TC156257, TC193804, TC174309, TC174667, TC155965, DR052474, TC197256, TC185199, TC196969, TC166131, TC176024, TC176383, TC167211, BQ695803, FG614382, TC163313, TC185182, TC190095, TC167205, TC159041, TC155148, TC194788, TC155143, TC156221, TC185176, TC166111, TC188780, TC154845, TC160839, TC169277, BX249439, TC180618, TC160398, TC178874, TC158294, TC188767, TC190064,…
	GO:0005739	mitochondrion	CC	1.12377e-59	1.83539e-60	TC155614, TC184203, TC174667, TC155965, TC182827, AM983340, TC186289, TC170405, DR052474, TC185199, TC192703, TC190095, CF394444, TC178097, TC165383, TC159388, TC180618, TC160398, TC158294, TC166454, TC190065, TC158729, TC180604, FE524194, TC174961, TC177774, FE521010, TC168605, TC184055, TC165350, TC189391, TC176682, TC194737, DR388275, TC167870, TC187655, DR181821, TC185479, TC156881, TC161430,…
	GO:0016043	cellular component organization	BP	1.09605e-40	1.94714e-41	DR099201, TC173588, TC193804, TC174309, TC155965, TC182827, TC186289, TC170405, TC172135, TC159859, TC185199, TC166131, TC176024, TC184542, FG614382, TC185182, TC167206, TC155148, CF394444, TC156221, TC172462, TC169277, TC195846, TC178874, TC185156, TC166454, TC190064, TC174961, TC155105, TC177774, TC157191, TC184055, TC176682, TC167870, TC157182, TC197547, TC174942, TC163608, TC163607, TC156887,…
	GO:0009908	flower development	BP	5.91367e-37	1.15223e-37	TC173588, TC193804, TC185199, AA556393, TC190095, TC155143, CF394444, TC156221, DR051355, TC169277, TC178874, TC174961, TC184055, TC176682, TC157182, TC163608, TC156887, DR181821, TC185479, TC175209, TC182636, TC191441, TC160321, TC158585, TC181532, TC166287, TC179789, TC160650, AW042769, DR049860, TC161722, TC155290, TC197022, TC160639, TC175866, TC154636, TC168424, TC159979, TC158882, TC174766,…
	GO:0009628	response to abiotic stimulus	BP	8.6896e-35	1.84249e-35	TC184203, CO162810, TC173588, TC174309, TC174667, TC159859, TC185199, TC161151, FG614382, TC163313, TC167206, TC167205, TC155143, TC183448, TC156221, TC154845, TC156571, DR051355, TC180618, TC160398, TC164721, TC166454, TC190065, TC180604, TC174607, TC184055, TC165350, TC176682, TC157182, TC197547, TC195376, TC197532, BQ290421, TC166771, TC185472, CT574784, TC179117, AW010252, TC170233, TC183295,…
	GO:0009790	embryo development	BP	2.0037e-29	4.47817e-30	TC193804, TC155965, FG614382, TC155143, CF394444, TC169277, TC178874, TC174961, BX682088, TC184055, TC163608, DR181821, AW010252, TC175209, TC163149, TC182636, TC199235, TC190351, TC160667, BF186098, TC189311, FR730149, DR056148, TC161722, TC155290, TC175866, TC154636, AW043385, TC174766, TC176923, TC187457, CT576406, TC161590, TC155599, TC184622, TC192335, BM492467, GT238095, TC186674, TC167611,…
	GO:0006950	response to stress	BP	1.16349e-09	2.70036e-10	TC184203, CO162810, TC174309, TC174667, TC186289, TC159859, TC173572, TC185199, TC161151, BE643997, FG614382, TC166126, TC167206, TC155143, TC183448, CF394444, TC156221, TC156571, DR051355, TC180618, TC160398, GT259680, TC166454, TC190065, TC184504, TC180604, TC184055, TC165350, TC176682, DR388275, TC167870, TC157182, TC195376, TC163607, TC156887, TC197532, BQ290421, TC166771, TC185472, TC185110,…
	GO:0006810	transport	BP	4.25289e-09	1.02362e-09	TC177489, TC174309, TC174667, TC155965, TC182827, AM983340, TC186289, TC170405, TC159859, TC185199, TC161151, TC170758, BQ695803, BE643997, FG614382, TC167206, CF394444, TC159388, DR051355, TC189858, TC185156, TC166454, TC158729, TC184065, TC157191, TC184055, TC176682, DR388275, TC167870, TC180938, TC163607, TC156887, TC197532, CT574784, TC179117, AW010252, TC183295, TC174128, TC155424, TC163149,…
	GO:0008135	translation factor activity, nucleic acid binding	MF	4.86222e-09	1.19432e-09	DR099201, TC172135, DR052474, TC163313, TC155148, TC156221, TC182342, TC158726, TC185110, TC175207, TC186082, CT581810, TC167007, TC162385, GT246789, TC163444, TC174401, TC176923, TC173672, TC199081, TC176911, TC165488, TC166200, TC189136, TC184479, TC162494, TC191065, TC198567, TC167409, TC172310, TC156412, TC155656, TC157020, TC193841, TC188494, TC183943
	GO:0007049	cell cycle	BP	4.86222e-09	1.19814e-09	TC177489, TC173588, FG614382, TC156221, TC154845, BX682088, TC170239, AW010252, TC174128, TC155424, TC160667, BF186098, TC166287, TC162385, TC189311, FR730149, TC163444, AW043385, TC173672, CT576406, BI416831, TC192335, TC187414, TC156655, GT238095, TC192306, TC166514, TC162976, TC189451, TC162494, TC185076, GW726061, TC161352, TC164938, TC155688, AA556209, TC161305, TC159527, TC197711
	GO:0005768	endosome	CC	2.07155e-08	5.16404e-09	FG614382, TC197532, AW010252, BF186098, TC179789, TC189311, FR730149, AW043385, TC181010, TC192335, TC158029, GT238095, TC192306, TC177399, TC189451, GW726061, TC164499, TC174388, AA556209, TC163837
	GO:0008219	cell death	BP	9.58698e-08	2.44482e-08	TC186289, TC159859, TC161151, FG614382, BX682088, TC167870, TC156887, TC197532, AW010252, BF186098, TC189311, FR730149, TC184665, AW043385, TC164516, TC192805, TC199051, TC192335, BM492467, TC165100, GT238095, TC157725, TC192306, TC155880, TC189451, GW726061, TC193098, TC176555, AA556209, TC166167
	GO:0009605	response to external stimulus	BP	1.04422e-06	2.69283e-07	TC184203, CO162810, TC159859, TC170758, BE643997, TC163661, TC183448, DR051355, TC160398, TC166454, TC167870, TC157182, TC156887, BQ290421, TC185110, TC179117, TC179116, TC163478, TC199216, TC162027, BQ700476, TC157101, TC187138, TC181855, TC197802, TC164516, TC164077, TC181838, TC156329, TC199051, TC159111, BM492467, TC189141, TC163714, DR022386, TC194029, TC194387, TC188386, TC173946, TC177037,…
	GO:0009719	response to endogenous stimulus	BP	1.00449e-05	2.61915e-06	CO162810, TC159859, BE643997, FG614382, TC190095, CF394444, DR051355, TC158734, TC164721, TC167870, TC185479, AW010252, TC183295, TC199231, TC199216, BF186098, TC160650, TC194227, TC189311, FR730149, TC157101, TC197022, AW043385, TC164516, FR730469, TC157781, TC192335, TC165100, TC173187, TC164013, GT238095, TC192306, TC160459, TC165432, TC194387, TC173946, TC190115, TC189451, TC158330, TC172845,…
	GO:0006464	cellular protein modification process	BP	2.1976e-05	5.91903e-06	DR099201, TC173588, TC156257, TC193804, TC174667, TC159853, TC185199, TC166131, TC184542, TC189523, FG614382, TC163313, TC167205, TC156221, TC154845, TC169277, TC178874, FE521010, TC174161, TC157191, TC167519, TC176682, TC167870, TC187655, TC163608, TC156887, TC165687, AW010252, TC174128, TC163149, TC160321, FE519221, AM982860, TC176631, TC161755, TC176620, TC181532, BX681729, TC160667, BF186098,…
	GO:0005783	endoplasmic reticulum	CC	5.80805e-05	1.61427e-05	TC186731, TC185198, TC188780, TC174193, TC180189, TC178063, TC157191, DR100468, TC187655, TC170239, AM982860, TC161764, TC167810, TC178697, BQ655581, TC192043, TC177587, TC164516, DR079059, BI416831, TC160143, TC199051, BM492467, DR091802, TC187414, TC163296, DR168863, DR022386, GT247683, TC162976, TC177399, TC196520, TC181189, TC190428, TC188644, TC157865, TC161685, TC176555, TC167742, TC194600,…
	GO:0006091	generation of precursor metabolites and energy	BP	0.002229	0.000625907	TC184203, AM983340, TC159859, TC155143, TC160398, TC166454, TC158729, TC157182, BQ290421, TC179117, TC175209, TC163149, TC163478, TC162027, BQ700476, TC155290, TC156017, TC154636, TC159979, TC181855, TC169399, TC155599, TC195949, TC188506, TC159111, BM492467, TC167171, TC162982, BE582385, TC183829, TC167931, TC164674, TC162145, TC162489, TC190785, TC155022, TC155013, BX252502, TC158619, TC172329,…
	GO:0005975	carbohydrate metabolic process	BP	0.00956191	0.0027124	TC184203, TC173588, TC174667, AM983340, TC186289, TC165042, TC172462, TC156571, TC160398, TC185156, TC166454, TC157191, TC157182, TC197547, TC163607, BQ290421, TC179117, TC183295, TC163149, TC191441, AM982860, TC161764, TC163478, TC157918, TC166287, TC162027, TC167007, BQ700476, TC178697, TC174796, TC156017, TC164898, TC164098, TC159979, TC181855, BF609749, TC182496, TC181841, TC165952, TC181838,…
	GO:0030154	cell differentiation	BP	0.0129517	0.00374821	TC165042, TC156221, BX682088, TC170239, TC167038, TC191441, TC190313, TC160639, TC181855, TC158882, TC173672, BI416831, GW741513, DR690698, TC187414, TC189141, TC168266, TC162976, TC171775, TC177399, TC166851, TC170650, TC162489, TC169199, TC194321, TC162465, TC156425, TC175449
	GO:0009653	anatomical structure morphogenesis	BP	0.0233342	0.00681974	TC165042, TC195846, BX682088, FE521010, TC157191, TC156887, TC170239, TC167038, AM982860, TC168474, TC179789, TC155289, TC181855, TC189193, TC184994, BI416831, GW741513, DR690698, TC158029, TC187414, TC189141, DR077984, TC162976, TC189109, TC197625, TC177399, TC166851, TC181647, TC170650, TC162489, TC169199, TC162465, TC163889, TC191384, TC156425, TC195267, TC163837, TC175449, TC194484, TC190223,…
	GO:0009607	response to biotic stimulus	BP	0.0429236	0.012668	TC184203, CO162810, TC159859, BE643997, TC163661, TC183448, DR051355, TC160398, TC166454, TC167870, TC157182, TC156887, BQ290421, TC185110, TC179117, TC179116, TC163478, TC199216, TC162027, BQ700476, TC157101, TC187138, TC181855, TC197802, TC164516, TC181838, TC156329, TC199051, TC159111, BM492467, TC163714, DR022386, TC194029, TC194387, TC188386, TC173946, TC177037, TC195444, TC185076, TC172329,…
	GO-ID	Term	Category	FDR	p-value	TestSeqs
Cluster 10	GO:0005886	plasma membrane	CC	4.9627e-13	4.10139e-15	TC164231, TC199368, TC178323, TC191151, TC156148, TC164481, GT268781, TC161180, TC185009, TC189402, TC156920, TC191731, TC158494, BE662571, TC161665, TC162177, CV032868, TC160460, TC171842, TC178851, TC157127, TC172155, TC179102, TC163752, TC167859, TC155371, TC168953, TC173837, TC173340, TC188595, TC169007, TC194671, TC173536, TC189237, TC184326, TC155004, TC185389, TC167835, CO158649, TC197070,…
	GO:0006950	response to stress	BP	3.04565e-11	3.49072e-13	TC156837, TC174512, TC178323, TC156148, TC156536, TC164481, DR179276, TC185009, TC169130, TC171369, TC156920, NP542958, TC191731, TC158494, TC161177, TC183645, TC160074, TC162177, TC160460, TC171842, TC168370, TC157127, TC163752, TC167859, TC155371, TC168953, CR394078, TC173837, AW011408, TC188595, TC197481, TC189599, TC192806, TC173536, TC195024, TC196419, TC189237, TC184326, TC155004, TC185389,…
	GO:0005773	vacuole	CC	5.9145e-10	1.18629e-11	TC191151, TC156148, TC164481, TC191731, TC158494, TC161177, TC161665, TC162177, TC171842, TC179102, TC163752, TC167859, TC155371, TC168953, TC173837, TC173340, TC173536, TC184326, TC185389, TC197070, TC194101, TC183662, TC176879, TC194064
	GO:0009607	response to biotic stimulus	BP	6.41558e-10	1.47062e-11	TC178323, TC164481, TC159245, TC185009, TC191731, TC158494, TC161177, TC183645, TC165966, CV032868, TC171842, TC172155, TC163752, TC167859, CR394078, TC173837, TC173536, TC189237, TC155004, TC185389, TC167835, TC154934, TC183662, TC194064
	GO:0005829	cytosol	CC	8.40523e-09	2.29977e-10	TC199368, TC174512, BF186114, TC191151, TC159245, TC162025, TC182947, TC189402, TC156920, TC159140, DR102084, BE662571, TC165966, TC160460, TC178851, TC179102, TC157510, TC155371, TC173340, AW011408, TC197481, TC195024, TC174693, TC184326, TC159752, TC194101, TC176879
	GO:0005730	nucleolus	CC	1.63646e-07	6.09571e-09	TC199368, TC174512, TC191151, TC182947, TC171369, TC159140, BE662571, TC179102, TC197481, TC174693, TC159662, TC165939, TC180218, GW755072, TC164920, TC194101, TC176879, TC184174
	GO:0005975	carbohydrate metabolic process	BP	1.67415e-05	1.53503e-06	TC189378, BF186114, TC164481, TC156920, DR102084, TC191731, TC158494, TC161177, TC166415, CV032868, TC160460, TC171842, TC157127, TC163752, TC167859, TC180290, CR394078, TC173837, TC173340, TC188595, TC194671, TC173536, TC178249, TC184326, TC185389, CO158649, TC183662, TC194064
	GO:0009719	response to endogenous stimulus	BP	2.80193e-05	2.89024e-06	TC178323, TC156148, TC185009, TC171369, TC191731, TC158494, TC171842, TC157127, TC173837, TC188595, TC173536, TC185389, GW755072, TC154934, TC183662, TC194064
	GO:0009628	response to abiotic stimulus	BP	8.1081e-05	8.8283e-06	TC156837, TC156536, TC164481, TC185009, TC171369, TC156920, TC179210, TC162177, TC160460, TC184831, TC163752, TC167859, TC155371, TC168953, TC194776, AW011408, TC189599, TC195024, TC184326, TC159752, GW755072, BF169833
	GO:0019748	secondary metabolic process	BP	0.000108183	1.23992e-05	TC165234, TC178323, BE607248, DR179276, TC156920, NP542958, TC160074, TC197639, TC160460, TC168370, TC196419, TC158949, TC159060, NP542874
	GO:0005840	ribosome	CC	0.000429643	5.17049e-05	TC199368, TC170705, TC191151, TC162025, TC189402, BE662571, TC179102, TC157510, TC155371, BI398028, TC159662, TC178249, TC184326, TC165939, TC194101, TC176879, TC184174
	GO:0009536	plastid	CC	0.000721181	9.09225e-05	TC199368, TC170705, TC178323, TC178812, TC191151, TC162129, TC164970, TC162025, TC189402, TC156920, TC159140, TC161665, TC160460, TC166768, TC178851, TC179102, TC157510, TC155371, TC198917, TC184326, TC165939, TC195769, TC172483, TC197070, TC194101, TC154934, TC176879, TC184174
	GO:0005615	extracellular space	CC	0.000767788	9.89984e-05	TC164481, TC163752, TC167859
	GO:0016043	cellular component organization	BP	0.00157112	0.000220586	TC178323, TC161180, TC185009, TC171369, BE662571, CV032868, TC157127, TC172155, TC155371, TC194776, AW011408, TC188595, TC165843, TC195024, TC159662, TC184326, TC155004, TC159752, TC187870, TC167835, TC172483, GW755072, TC154934
	GO:0009056	catabolic process	BP	0.00332653	0.000486112	TC165234, TC189378, BF186114, TC178323, BE607248, TC156920, DR102084, TC191731, TC158494, TC179210, TC166415, CV032868, TC160460, TC171842, TC184831, TC173837, TC173340, AW011408, TC173536, TC195024, TC178249, TC184326, TC185389, TC159752, TC187870, TC159060, DR014477, TC183662, TC194064
	GO:0008219	cell death	BP	0.00704966	0.00109078	TC174512, TC185009, TC161177, TC157127, TC188595, TC197481
	GO:0009991	response to extracellular stimulus	BP	0.00791211	0.00124689	TC156148, TC185009, AW011408, TC195024, TC159752
	GO:0005618	cell wall	CC	0.00837889	0.00136847	TC164481, TC162025, TC189402, TC161177, CV032868, TC163752, TC157510, TC167859, TC194776, TC189237, TC185389, TC187870
	GO:0006139	nucleobase-containing compound metabolic process	BP	0.00943894	0.00176708	TC170705, TC178323, TC191151, TC156536, TC159245, TC182947, TC171369, TC156920, TC159140, TC161868, BE662571, TC165966, TC160460, TC166768, TC179102, TC198917, TC192806, TC165843, TC160994, TC174693, TC159662, TC184326, TC165939, TC195769, TC180218, TC172483, GW755072, DR014477, TC194101, TC154934, TC176879, TC184174
	GO:0007165	signal transduction	BP	0.00943894	0.00181206	TC185009, TC156920, TC191731, TC158494, TC160460, TC171842, TC157127, TC172155, TC173837, TC188595, TC169007, TC173536, TC155004, TC185389, TC167835, TC183662, TC194064
	GO:0003824	catalytic activity	MF	0.0160901	0.00322724	TC165234, TC170705, TC189378, BF186114, TC178323, TC178810, BE607248, TC162129, TC164481, GT268781, TC159245, TC164970, DR179276, TC161180, TC169130, TC189402, TC171369, TC156920, NP542958, DR102084, TC191731, TC158494, TC179210, TC161177, TC161665, TC165966, TC160074, TC166415, CV032868, TC197639, TC160460, TC171842, TC178851, TC168370, TC157127, TC184831, TC172155, TC163752, TC197298, TC167859,…
	GO:0005198	structural molecule activity	MF	0.0214754	0.00436891	TC199368, TC170705, TC191151, TC189402, BE662571, TC179102, BI398028, TC185389, TC165939, TC194101, TC176879, TC184174
	GO:0006412	translation	BP	0.0399479	0.00835587	TC199368, TC170705, TC191151, TC189402, TC156920, BE662571, TC160460, TC179102, BI398028, TC165939, TC194101, TC176879, TC184174
	GO:0003700	sequence-specific DNA binding transcription factor activity	MF	0.0401381	0.00862566	TC156536, TC156920, TC161868, TC160460, TC166768, TC198917, TC192806, TC160994
	GO-ID	Term	Category	FDR	p-value	TestSeqs
Cluster 11	GO:0005829	cytosol	CC	1.41855e-46	4.06463e-49	BX249169, TC174129, TC172781, TC169163, FE524490, GT231163, TC192114, FR730937, TC192076, TC175530, FE522237, TC169351, TC192507, TC165601, TC193299, TC158557, TC155790, TC163703, TC155595, GW744264, FE519161, TC172763, TC174061, GW745488, TC197860, TC161802, TC159968, TC157512, TC187497, TC155023, DR079962, TC174640, TC155180, CR393088, TC159559, BM493316, TC172346, TC173803, TC182866, TC156431,…
	GO:0005730	nucleolus	CC	1.35841e-32	7.78455e-35	BX249169, TC169163, FE524490, GT231163, TC192114, FR730937, FE522237, TC192507, TC158557, TC163703, FE519161, TC158944, GW745488, TC161802, TC159968, TC160936, TC187497, TC155023, DR079962, TC174640, TC155180, CR393088, TC159559, BM493316, TC172346, TC173803, TC163042, TC163992, TC173002, TC196803, CT582167, TC160866, TC195339, DR098760, TC190288, TC181815, DR177114, TC166534, TC157437, AW064943,…
	GO:0005840	ribosome	CC	8.86496e-30	1.52406e-31	BX249169, TC158019, TC172781, TC169163, FE524490, TC192114, FR730937, TC192076, FE522237, TC169351, TC192507, TC158557, TC155790, TC155595, FE519161, TC172763, TC174061, TC158944, TC161802, TC187497, DR079962, TC174640, CR393088, TC159559, BM493316, TC172346, TC173803, TC182866, TC163042, TC180968, TC196803, BE123552, TC165289, TC165126, DR098760, TC168238, TC159928, TC190288, GW726377, DR177114,…
	GO:0005198	structural molecule activity	MF	4.91649e-23	1.12699e-24	BX249169, TC158019, TC172781, TC169163, FE524490, TC192114, FR730937, TC192076, FE522237, TC192507, TC158557, TC155790, FE519161, TC172763, TC174061, TC161802, TC187497, DR079962, TC174640, CR393088, TC159559, BM493316, TC172346, TC173803, TC163042, TC180968, TC196803, BE123552, TC165289, DR098760, TC190288, GW726377, DR177114, TC166534, TC157437, TC164248, TC163014, TC155537, TC188664, TC173920,…
	GO:0006412	translation	BP	1.75122e-20	8.02852e-22	BX249169, TC158019, TC172781, TC169163, FE524490, TC192114, FR730937, TC192076, FE522237, TC192507, TC158557, TC155790, FE519161, TC172763, TC174061, TC161802, TC187497, DR079962, TC174640, CR393088, TC159559, BM493316, TC172346, TC173803, TC163042, TC180968, TC196803, BE123552, TC165289, DR098760, TC159928, TC190288, GW726377, DR177114, TC166534, TC157437, TC164248, TC163014, TC155537, TC188664,…
	GO:0005576	extracellular region	CC	2.1181e-17	1.2745e-18	TC196272, TC183428, TC179139, CX651792, TC195837, TC160565, TC163125, TC185267, TC195622, TC190411, TC162642, TC177184, TC188800, TC194745, TC177372, TC179101, TC181650, TC182676, TC187522, TC185823, TC164706, TC187082, TC159350, TC160285, TC172733, TC195939, TC157649, TC170827, TC183315, TC155741, TC164249, TC165900, TC178158, TC155931, GW747487, DR094801, TC155499, TC168602, TC173283, FE523297,…
	GO:0009605	response to external stimulus	BP	1.27723e-15	8.41726e-17	TC155858, TC183428, TC174129, CX651792, TC185267, TC195622, TC188800, TC196636, TC179101, FG616308, TC187099, TC176895, TC167398, TC159350, TC167620, TC162576, TC160285, TC174197, TC156784, TC173002, TC157649, FG615375, TC172481, CO198207, TC185563, TC186194, TC164249, TC178158, DR094801, TC172073, TC154863, TC179804, TC163569, TC164037, TC173114, TC162711, TC158781, TC174926, TC165821
	GO:0006950	response to stress	BP	4.5464e-15	3.12646e-16	TC196272, TC155858, TC183428, NP542959, TC174129, TC193941, CX651792, TC184241, TC163125, TC157731, TC185267, TC192077, TC189641, TC169351, TC163271, TC155595, GW744264, TC188800, TC177372, TC196636, TC159968, TC179101, TC168704, TC157512, FG616308, TC194898, TC187099, TC176895, TC159160, TC167398, TC156839, TC172346, TC173803, TC182866, TC159350, TC156431, TC162576, TC160285, TC174197, TC163992,…
	GO:0005794	Golgi apparatus	CC	4.37263e-14	3.49168e-15	BX249169, TC170735, TC178104, TC172781, TC192114, FR730937, FE522237, TC158557, TC155790, TC155595, FE519161, TC179461, TC157512, TC187497, TC155386, BM493316, TC165097, TC171864, TC196803, TC165289, TC156188, DR098760, TC168238, TC166894, DR177114, TC166534, TC164248, TC164047, CX714488, TC158652, TC173920, TC186766, TC157574, TC186941
	GO:0005886	plasma membrane	CC	1.1486e-13	1.08607e-14	TC158616, TC174129, CX651792, TC178104, TC169163, FE524490, TC158404, TC154975, TC192114, TC185267, TC175530, TC192507, TC184195, TC155790, TC155595, TC172763, TC174061, TC161802, TC179461, FG616308, TC185044, TC174640, CR393088, TC159559, TC172346, TC173803, TC187082, TC159350, TC167620, TC163042, TC174197, TC154539, TC165097, TC180968, TC182101, TC173002, TC171864, TC196803, BE123552, TC165289,…
	GO:0009536	plastid	CC	2.07124e-12	2.01783e-13	TC180701, TC179139, TC169163, FE524490, TC192114, FE522237, TC192507, TC158557, TC155790, TC155595, TC197860, TC194745, TC161802, TC159968, DR019732, TC157512, TC155180, CR393088, TC159559, BM493316, TC166201, TC172346, TC173803, TC160285, TC163042, TC180968, TC196803, BE123552, TC165289, DR098760, TC168238, BQ291453, TC170827, TC172481, TC190288, TC155741, TC186035, TC181815, TC166894, TC167202,…
	GO:0009607	response to biotic stimulus	BP	8.70534e-12	8.97972e-13	TC155858, TC174129, TC193941, CX651792, TC184241, TC185267, TC189641, TC188800, TC196636, TC179101, TC168704, FG616308, TC194898, TC187099, TC176895, TC167398, TC159350, TC167620, TC162576, TC160285, TC157649, FG615375, TC172481, CO198207, TC185563, TC186194, TC164249, TC178158, DR094801, TC172073, TC154863, TC179804, TC163569, TC164037, TC162711, TC165436, TC158781, TC174926, TC165821
	GO:0005773	vacuole	CC	1.02758e-10	1.23663e-11	TC192114, FE522237, TC155790, TC155595, TC161802, FG616308, DR079962, TC159559, BM493316, TC172346, TC173803, TC165097, TC173002, TC196803, BE123552, TC165289, TC156188, DR098760, TC168238, TC172481, DR177114, TC166534, TC164248, TC164047, CX714488, TC158652, TC157629, TC172073, TC173920, TC177508, TC187238, TC170205, TC191086, TC155875, TC180484, TC187214, TC169372
	GO:0009628	response to abiotic stimulus	BP	2.90197e-10	3.57549e-11	TC174129, GT231163, TC192077, TC195622, TC169351, TC162642, TC155595, GW744264, TC177372, DR019732, TC155023, TC159160, TC172346, TC173803, TC182866, TC156431, TC163992, TC154539, TC180968, TC156784, TC173002, TC165126, FG615375, CT582167, TC190884, TC195339, TC168238, TC170827, TC172481, CO198207, TC186194, TC166530, TC164047, CX714488, BM492416, TC158652, TC163014, TC155537, TC164037, TC185744,…
	GO:0005739	mitochondrion	CC	2.43611e-09	3.21092e-10	TC180701, TC156328, TC183389, TC170735, TC158404, TC198341, TC187745, TC155790, TC155595, TC157512, TC166201, TC160285, TC165097, TC160871, TC158711, TC190137, TC165289, TC168238, TC170827, TC172481, TC159928, TC167402, TC186035, TC166894, TC167202, TC164248, TC159524, TC188679, TC164047, CX714488, TC166330, TC158652, TC163014, TC157629, TC195319, TC156554, TC173920, TC156157, TC173522, TC168602,…
	GO:0005618	cell wall	CC	3.66237e-09	5.03708e-10	CX651792, FE524490, TC158404, TC185267, TC175530, TC192507, TC158557, TC162642, TC155790, TC177372, TC179101, TC160936, DR079962, TC187082, TC159350, TC165289, TC157649, FG615375, TC160866, TC172481, TC159928, TC155741, TC164249, TC164248, AW064943, TC178158, TC157629, TC159912, TC173920, TC177508, TC187238, TC191086, TC167133, TC157204
	GO:0016043	cellular component organization	BP	9.08646e-07	1.56214e-07	TC156328, GT231163, TC192076, TC175530, TC195622, TC165601, TC177184, TC155790, TC155595, TC177372, TC159968, TC163066, TC181650, TC155023, TC155180, TC187522, TC157262, TC163992, TC180968, TC156784, TC165289, TC157649, FG615375, CT582167, TC195339, TC168238, TC170827, TC155741, TC181815, TC186194, TC164248, TC164047, CX714488, TC155931, GW747487, BM492416, TC158652, TC155537, TC159711, TC173920,…
	GO:0009791	post-embryonic development	BP	1.98167e-06	3.52045e-07	CX651792, GT231163, TC192114, TC193299, TC163703, GW744264, TC159802, DR019732, TC155023, TC155180, TC187082, TC159350, TC156431, TC160285, TC156784, TC196803, CT582167, TC195339, TC170827, TC186035, TC181815, TC164249, TC188664, TC168602, TC155511, TC173114, TC157204, TC162711, TC160586, TC159050
	GO:0003723	RNA binding	MF	2.14895e-05	3.8792e-06	TC196272, GT231163, TC192114, FE522237, TC190573, TC158557, TC158944, TC155023, TC174640, TC155180, CR393088, BM493316, TC166201, TC172346, TC173803, TC196803, CT582167, TC195339, DR098760, TC159928, GW726377, TC181815, DR177114, TC166534, TC173735, TC156554, TC195108, TC180484, TC182376, TC157204, TC188647
	GO:0019748	secondary metabolic process	BP	0.000401513	7.47803e-05	TC156328, NP542959, TC157731, TC163271, TC166778, DR019732, TC156839, TC154538, TC162768, TC158711, TC195493, DR092684, TC156757, TC198583, DR025377, TC168009, TC173114, TC187381, DR167706, TC159050, TC173103
	GO:0005975	carbohydrate metabolic process	BP	0.000463721	8.7695e-05	TC196272, CX651792, TC170735, TC195837, TC161396, TC160565, TC188383, TC175530, TC195622, TC190411, TC187745, TC177372, TC163066, DR019732, TC155386, FG616308, TC171528, TC157262, TC187082, TC159350, TC165097, TC156784, TC157649, TC170827, TC172481, TC155741, TC186035, TC186194, TC163778, TC164249, TC165900, TC172073, TC159711, TC195319, TC156749, TC168602, TC173283, TC165442, TC174699, TC160586,…
	GO:0006139	nucleobase-containing compound metabolic process	BP	0.000497316	0.000101173	TC196272, TC183428, TC158404, GT231163, TC175530, FE522237, TC165601, TC198341, TC158557, TC155790, TC163703, TC158944, GW745488, TC197860, TC159968, DR019732, TC160936, TC157512, TC155023, DR079962, TC155180, BM493316, TC166201, TC163042, TC163992, TC180968, TC173002, TC165289, CT582167, TC190884, TC160866, TC195339, DR098760, TC172481, TC159928, TC190288, TC155741, TC181815, TC166894, TC186789,…
	GO:0030234	enzyme regulator activity	MF	0.0013116	0.000281862	TC185267, TC187745, TC177372, TC196636, TC176895, TC157649, TC185563, TC154863, TC163569, TC173283, TC158781, TC199238, TC174926
	GO:0044767	single-organism developmental process	BP	0.00187825	0.000409017	CX651792, TC192114, TC193299, TC163703, TC159802, TC155180, TC187082, TC159350, TC156784, TC196803, FG615375, TC170827, TC181815, TC164249, TC188664, TC168602, TC155511, TC157204
	GO:0006810	transport	BP	0.00194246	0.000439698	TC158616, TC183428, TC156328, TC179139, TC178104, TC197324, TC154975, TC195622, TC169351, TC165601, TC184195, TC155595, GW744264, TC194745, TC177372, TC159968, TC179461, TC185044, TC155180, TC196582, TC182866, TC156431, TC167620, TC160285, TC174197, TC180968, TC182101, TC156784, TC173002, TC171864, TC165126, FG615375, TC156188, TC188686, TC168238, TC181815, TC187459, TC164047, CX714488, TC158652,…
	GO:0009579	thylakoid	CC	0.00437229	0.00100224	TC179139, TC194745, TC159968, TC157512, TC155180, TC170827, TC181815, TC166894, TC166530, TC155499, TC168602, TC157574, TC178312
	GO:0048608	reproductive structure development	BP	0.0378139	0.00911372	TC163703, TC159802, TC155180, TC156784, FG615375, TC170827, TC181815, TC188664, TC168602, TC157204
	GO-ID	Term	Category	FDR	p-value	TestSeqs
Cluster 12	GO:0009607	response to biotic stimulus	BP	4.55617e-36	1.30549e-38	TC157448, TC165884, TC172315, TC161719, TC176676, TC172116, TC186301, TC176472, TC163616, TC157530, TC164416, DR388110, TC163609, TC168965, GW751135, TC166075, TC182532, TC175841, TC158184, DR049275, TC163357, TC159804, TC180421, DR179241, TC176737, TC157468, TC155363, TC161997, TC157851, TC164934, GW764200, TC156553, TC159105, TC180501, TC163493, TC177522, TC160587, TC162620, TC154898, TC168599
	GO:0006950	response to stress	BP	1.43905e-20	1.23701e-22	TC157448, TC165884, TC172315, TC161719, TC176676, TC172116, TC187564, TC186301, TC176472, TC163616, TC157530, TC164416, TC163609, DR019650, TC168965, GW751135, TC178656, TC166075, TC182532, TC175841, TC158184, DR049275, TC164459, TC163357, TC159804, TC180421, DR179241, TC176737, TC157468, TC155363, TC174045, TC157851, TC164934, GW764200, TC156553, TC159105, TC180501, TC163493, TC177522, TC171513,…
	GO:0005975	carbohydrate metabolic process	BP	3.46925e-08	5.96432e-10	TC165884, TC161878, TC176676, TC175575, TC164416, TC189101, TC163609, TC169285, TC165863, TC168965, TC191098, TC166075, TC182532, TC158184, TC187790, TC157851, GW764200, DR182118, TC172038, TC180501, TC194266, TC177522, TC185863, TC162620, TC168599
	GO:0005618	cell wall	CC	1.28454e-06	2.57644e-08	TC165884, TC176676, TC161803, TC164416, TC163609, TC168965, TC182532, TC158184, TC164459, TC157851, TC164934, TC180501, TC177522, TC185863, TC168599
	GO:0000003	reproduction	BP	0.00098433	2.82043e-05	TC176676, TC184162, TC161803, DR048421, TC168965, TC158184, TC174045, TC157851, TC164934, TC180501, TC194266, TC185863
	GO:0005773	vacuole	CC	0.00649126	0.000241795	TC165884, TC164416, TC163609, TC166075, TC182532, TC164459, TC157468, TC164934, TC177522, TC168599
	GO:0009791	post-embryonic development	BP	0.00759593	0.000348238	TC176676, TC169285, TC165863, TC168965, TC158184, TC157851, TC164934, TC180501, TC194266, TC185863
	GO:0009790	embryo development	BP	0.0104922	0.000541147	TC176676, TC168965, TC158184, TC157851, TC180501, TC185863
	GO:0009991	response to extracellular stimulus	BP	0.0210153	0.00123041	DR019650, TC174045, GW764200, TC162620
	GO:0005615	extracellular space	CC	0.0210153	0.00126453	TC166075, TC182532
	GO-ID	Term	Category	FDR	p-value	TestSeqs
Cluster 13	GO:0005739	mitochondrion	CC	1.54326e-14	4.42196e-17	TC178484, TC177020, BX249917, TC176231, TC198787, TC154576, TC193018, TC166400, TC160289, TC196884, TC158114, TC168778, TC186606, TC168677, TC184790, TC178021, TC164583, BX255676, TC155418, TC198382, TC162239, AW064999, TC159849, TC168569, TC176880, TC162902, GW725757
	GO:0005829	cytosol	CC	3.15923e-10	3.17028e-12	TC161855, TC177020, BX249917, TC176231, TC166400, TC196884, TC168778, TC155108, TC195329, TC186606, TC154665, TC168677, TC164811, TC164583, CF386429, BX255676, TC162239, TC194268, AW064999, TC168569, TC158798
	GO:0009536	plastid	CC	2.58657e-05	9.63479e-07	TC161855, TC165874, TC178484, TC177020, BX249917, TC176231, TC154576, TC166400, TC168778, TC186669, TC158303, TC168677, TC159346, TC164811, TC164583, TC155418, TC155764, TC194268, TC176880, TC196257, TC162902
	GO:0005975	carbohydrate metabolic process	BP	7.33989e-05	2.94437e-06	TC161855, TC165874, TC196609, CT578128, TC176231, TC193018, TC160289, TC180045, TC195329, TC154665, TC184790, TC170686, CF386429, TC155764, TC159849, TC167582, TC196257, TC158798
	GO:0006412	translation	BP	0.000718167	4.73291e-05	BX249917, TC176231, TC166400, TC173862, TC196884, TC155108, TC186606, BX255676, TC162239, AW064999, TC168569, GW725757
	GO:0016020	membrane	CC	0.00826753	0.00059223	TC189971, TC176847, TC178484, CT578128, TC183606, TC177020, TC176231, TC154576, TC193018, TC180045, TC195329, TC186669, TC158303, TC154665, TC168677, TC190897, TC159346, TC184790, TC178021, TC173566, TC170686, CF386429, TC155418, TC180869, TC165626, TC176880, TC162902
	GO:0009056	catabolic process	BP	0.0149109	0.00119629	TC155435, TC196609, CT578128, TC190872, TC176231, TC193018, DR021180, TC160289, TC168778, TC170686, TC164583, TC198382, TC162239, TC159849, TC167582, TC196257, TC158798
	GO:0007049	cell cycle	BP	0.0149412	0.00125416	TC166400, TC173862, TC184790, TC173566, TC158798
	GO:0005730	nucleolus	CC	0.0149412	0.0013782	BX249917, TC195329, TC154665, TC166676, CF386429, TC194268, TC196257
	GO:0009605	response to external stimulus	BP	0.0149412	0.00141278	TC195329, TC182741, TC154665, TC159346, TC170686, CF386429, TC167582
	GO:0022414	reproductive process	BP	0.017171	0.00178172	CT578128, TC177020, TC168677, TC184790, TC196257, TC158798
	GO:0006950	response to stress	BP	0.017171	0.00181628	TC161855, TC178484, TC177020, TC173862, TC160289, TC195329, TC182741, TC154665, TC168677, TC170686, TC164583, CF386429, TC155764, TC194268, TC159849, TC162902, GW725757
	GO:0009790	embryo development	BP	0.017171	0.00182042	TC196609, TC177020, TC166400, TC168677, TC170686
	GO:0005840	ribosome	CC	0.0183281	0.00206479	BX249917, TC196884, TC155108, TC186606, BX255676, TC162239, AW064999, TC168569, GW725757
	GO:0019825	oxygen binding	MF	0.0258817	0.00304054	TC176847, TC190897
	GO:0005198	structural molecule activity	MF	0.0290088	0.00349103	BX249917, TC196884, TC155108, TC186606, BX255676, AW064999, TC168569, GW725757
	GO:0006091	generation of precursor metabolites and energy	BP	0.0418763	0.00515955	TC165874, TC193018, TC160289, TC195329, TC154665, CF386429, TC159849
	GO-ID	Term	Category	FDR	p-value	TestSeqs
Cluster 14	GO:0005975	carbohydrate metabolic process	BP	2.58564e-05	7.40873e-08	TC157973, TC163977, TC190588, TC162570, TC158533, TC196508, TC157486, TC171936, TC165834, TC162211, TC171765, TC190127, TC157989, TC199177, TC155893, TC156236, GW771956, TC156322, GW768051
	GO:0009719	response to endogenous stimulus	BP	0.00124005	1.06595e-05	TC157973, TC162570, GT232521, TC158533, TC186255, TC162211, TC157989, TC183714, DR160811, TC158414
	GO:0009628	response to abiotic stimulus	BP	0.00206175	2.9538e-05	TC157973, TC162570, TC158533, TC196508, TC186255, TC162211, TC177586, TC157989, TC183714, TC191548, TC156322, TC172794, GW768051
	GO:0009605	response to external stimulus	BP	0.00555339	0.000111386	GT232521, TC171936, DR746310, TC177586, DR160811, TC191548, TC156322, GW768051
	GO:0008219	cell death	BP	0.0064011	0.000165071	TC171936, TC155933, TC177586, TC165275, TC191548
	GO:0009791	post-embryonic development	BP	0.00675857	0.000193655	TC157973, TC162570, TC158533, TC186255, TC162211, TC183714, TC191548, TC164894, GW768051
	GO:0005515	protein binding	MF	0.00757884	0.000238875	TC157973, TC158533, TC184893, TC168967, TC162211, TC184186, TC164810, TC199177, TC155893, CF477913, TC156236, TC183714, TC183772, GT269340, TC190111, TC160843, TC164894, GW768051
	GO:0005576	extracellular region	CC	0.0112251	0.000385962	TC190588, TC158857, TC160188, TC168967, TC177586, TC157989, CF477913, TC183772
	GO:0016043	cellular component organization	BP	0.0127514	0.000511518	TC157486, TC171936, TC155933, TC184186, TC177586, TC199177, TC155893, TC156236, TC165275, DR160811, GW771956, TC191548, GW768051
	GO:0019748	secondary metabolic process	BP	0.0195857	0.000954033	TC162570, TC158533, TC183912, TC156911, TC192115, DR160811, TC172794
	GO:0005737	cytoplasm	CC	0.0349922	0.00223675	TC157973, TC171042, TC190588, TC158857, TC162570, GT232521, TC158533, TC196508, TC157486, TC171936, TC163454, TC168967, TC170786, TC162211, TC155933, TC183912, TC164810, TC175911, TC199177, CF477913, TC165275, TC183714, DR160811, GW771956, TC191548, TC156322, TC164894, TC172794
	GO:0016787	hydrolase activity	MF	0.0382248	0.00265364	TC171042, GT232521, TC186255, TC185402, TC159512, TC165834, TC168967, TC184186, TC156911, TC157989, TC175911, TC155893, CF477913, TC156236, TC192115, DR160811, TC183772, GT269340, TC156322
	GO:0043231	intracellular membrane-bounded organelle	CC	0.0382248	0.00284769	TC157973, TC163300, TC190588, TC158857, TC162570, GT232521, TC158533, TC196508, TC188924, TC186255, TC157486, TC166430, TC171936, TC163454, TC170786, TC162211, TC155933, TC164810, TC199177, TC165275, TC183714, DR160811, GW771956, TC191548, TC156322, TC164894, GW768051
	GO-ID	Term	Category	FDR	p-value	TestSeqs
Cluster 15	GO:0009628	response to abiotic stimulus	BP	1.21696e-12	6.974e-15	CX649469, GW771587, TC166686, GT260183, TC156698, TC161611, TC169295, TC165129, TC157924, CF478664, DR050103, TC174006, TC157582, TC175164, TC172451, TC184935, TC155419, TC177065, TC177554, TC165654, TC168951, TC174932, TC189241, BQ696511, TC189790, TC162155, TC180716, TC158569, TC172821, GW756904, TC178048, TC158360, TC174422, TC163983, TC171021, TC185372, TC179684
	GO:0006950	response to stress	BP	8.37608e-10	7.20007e-12	CX649469, DR071651, TC170175, GW771587, TC166686, TC169331, TC156698, TC190346, TC169295, TC157924, CF478664, DR118766, TC193042, DR050103, TC157582, TC175164, TC172451, TC184935, TC171743, TC155419, TC195725, TC191810, TC175254, TC187638, TC165654, TC168951, TC174932, TC189241, TC156601, TC173147, TC189790, TC194280, TC162155, TC182917, TC181911, TC180716, TC158569, TC156269, TC172821, GW756904,…
	GO:0009605	response to external stimulus	BP	1.18014e-06	2.02889e-08	DR071651, TC190447, GT260183, TC169295, TC165129, DR050103, TC180248, TC175164, TC172451, TC165654, TC174932, TC156601, BQ696511, GW756904, TC158360, TC168543, TC163983, TC171021
	GO:0005886	plasma membrane	CC	0.000234674	7.3966e-06	TC170175, GW771587, TC190447, DR078367, TC166686, TC169295, TC166978, GW750732, TC162964, DR050103, TC189455, TC175164, DR746324, TC195238, DR089624, TC175254, TC165654, TC156601, TC158569, TC186195, TC156269, GW756904, TC180866, TC167447, TC187774, TC194759, CX713936, TC163983, TC171021, TC185372
	GO:0019825	oxygen binding	MF	0.000761116	2.8351e-05	TC174006, BQ696511, TC195576, TC172136
	GO:0030154	cell differentiation	BP	0.00623662	0.00032166	GW771587, GT260183, TC169295, TC165129, TC180248, TC174006, TC175254, BQ696511, TC158360
	GO:0016049	cell growth	BP	0.0112086	0.000610212	GW771587, GT260183, TC169295, TC165129, TC174006, BQ696511, TC189790, TC158360
	GO:0009653	anatomical structure morphogenesis	BP	0.0211386	0.00136357	GW771587, GT260183, TC169295, TC165129, TC180248, TC174006, BQ696511, TC189790, TC177895, TC158360, TC176589
	GO:0009719	response to endogenous stimulus	BP	0.0211386	0.00139309	DR078367, TC166686, TC166978, TC165129, DR746324, TC177554, DR089624, TC174932, TC158569, TC158360, TC167447, TC170679
	GO:0009536	plastid	CC	0.0236261	0.00162472	CX649469, TC166686, TC176417, GT260183, TC156698, TC161611, GW768830, TC158923, TC189850, TC156038, TC177956, TC160856, TC172451, TC184935, TC171743, TC155419, TC177065, TC174932, TC196878, TC180716, TC158569, TC191505, TC176140, TC162637, TC194759, CO165393
	GO:0005618	cell wall	CC	0.0347929	0.00249233	TC160876, TC165129, TC156038, TC165963, DR050103, TC192326, TC165654, GW756904, TC158360, TC172128, TC163983, TC171021
	GO:0005739	mitochondrion	CC	0.0367666	0.00273906	GW768830, TC157924, CF478664, TC180248, TC177956, TC171945, TC172451, TC187998, TC168951, TC156601, BQ696511, TC162155, GW756904, TC178048, TC174422, TC171021, TC185372
	GO:0019538	protein metabolic process	BP	0.0438711	0.00351974	CX649469, TC160876, TC176417, TC156698, TC156538, TC161088, TC157924, CF478664, TC189850, TC165963, DR050103, TC180248, TC177956, TC160856, TC157582, TC172451, TC184935, TC158976, TC155419, TC192326, TC165654, TC168951, TC189241, TC189790, TC162155, TC194672, TC180716, TC172821, GW756904, TC178048, TC168543, TC174422, TC163337, TC172128, TC163983, TC171021, TC185372, TC179684
	GO-ID	Term	Category	FDR	p-value	TestSeqs
Cluster 16	GO:0009628	response to abiotic stimulus	BP	2.16882e-34	6.21439e-37	TC170236, TC181653, TC175140, TC168339, TC164060, TC176951, TC163811, TC176154, TC159413, TC173745, FM945503, TC184756, TC156167, TC166542, TC194337, DR684381, TC154831, TC173716, TC191922, TC180106, TC155106, TC162251, TC155069, TC193991, GT239070, TC185766, TC191477, TC191475, TC156092, TC155847, TC191860, TC173652, DR023371, CF389549, TC163669, TC167930, TC165374, TC164688, TC158216, TC157495,…
	GO:0005634	nucleus	CC	1.73562e-25	4.47581e-27	TC170236, TC166991, TC178296, TC170228, TC196936, TC155963, TC179762, TC161674, TC196495, TC176960, DR746251, TC178280, TC168339, TC192257, TC176951, TC170604, TC172319, TC174030, GO448376, TC167235, TC195785, TC183681, TC163354, TC179329, TC174017, TC166542, TC194337, DR684381, TC180513, TC194293, BF609124, TC155902, TC168643, TC170125, TC161612, TC197511, TC170082, TC196793, TC162251, GW738602,…
	GO:0006950	response to stress	BP	5.39174e-21	2.31737e-22	TC170236, TC196936, DR089737, TC168339, AI725086, TC184789, TC164060, TC172723, TC176951, TC163811, TC176154, TC159413, TC174030, TC173745, TC195785, TC183681, FM945503, TC156167, TC166542, TC194337, DR684381, TC181556, TC194293, TC173716, TC170125, TC191922, TC180106, TC155106, AW010567, TC155069, TC193991, GT239070, TC185766, TC191477, TC191860, TC173652, TC190784, DR023371, CF389549, TC163669,…
	GO:0009607	response to biotic stimulus	BP	3.09784e-18	1.6865e-19	TC196936, DR089737, TC184789, TC176951, TC176154, TC159413, TC173745, TC183681, TC156167, TC166542, TC194337, TC194293, TC164779, TC173716, TC170125, TC191922, TC180106, GT239070, TC185766, DR023371, CF389549, TC167930, TC164688, TC157495, TC157095, TC160446, TC184998, TC170022, TC167104, TC159994, TC169579, TC180353, TC191015, TC158547, TC169963, BQ107033, TC174992, TC162136, TC162493, CO197888,…
	GO:0009719	response to endogenous stimulus	BP	5.3144e-16	3.19778e-17	TC196936, TC179762, TC173745, TC163354, TC174017, TC156167, TC166542, TC194337, DR684381, TC186860, TC164779, TC180106, TC170082, TC156092, TC154808, TC173652, DR023371, TC171527, TC164688, TC194236, TC157495, TC157095, TC170022, TC192066, TC171454, TC192853, FN692424, TC185302, TC177796, BG317596, TC158547, TC169963, TC174992, TC198030, TC160008, TC164593, TC190665, TC165664, TC161032, TC194495,…
	GO:0009653	anatomical structure morphogenesis	BP	9.36104e-16	5.90094e-17	TC175140, TC161288, TC176960, DR746251, TC168339, TC168690, TC194738, DR684381, CF400617, TC197511, TC180106, TC156092, TC170860, TC154808, TC172972, DR023371, TC167930, TC164736, TC194236, TC168158, TC163637, TC167903, TC187796, TC173978, TC184998, FG617140, TC192853, TC197400, BG317596, TC172480, TC175271, TC162493, TC178067, CT580909, TC164593, TC173492, TC194495, TC171002, TC194912, TC176664,…
	GO:0005515	protein binding	MF	1.97533e-13	1.35839e-14	TC170236, TC166991, TC161288, TC178296, TC170228, TC181642, TC196936, TC155963, FE523044, TC176960, DR746251, TC168339, TC175122, TC168690, TC192257, TC176951, TC163811, TC176154, TC178301, TC174030, TC167235, TC176896, TC183681, TC179329, TC160559, TC186900, DR684381, TC180513, TC194293, TC155902, TC182584, TC170125, TC196793, TC155069, TC161179, TC172231, TC163326, TC185766, TC162248, TC191477,…
	GO:0016043	cellular component organization	BP	4.30024e-13	3.45005e-14	TC170236, TC181653, TC175140, TC161288, FE523044, TC155600, DR746251, TC168339, TC168690, TC154873, TC176154, TC174030, TC173745, TC183681, TC157248, TC179329, TC156167, TC178642, TC194293, CF400617, TC155069, TC170860, TC191860, TC172972, TC158996, TC167930, TC164736, GT244470, TC194236, TC168158, TC182923, TC194228, TC187796, TC173978, TC184998, DR061079, FG617140, TC167104, TC155366, TC159994,…
	GO:0016049	cell growth	BP	1.16118e-11	9.98146e-13	TC175140, TC176960, DR746251, TC168339, TC168690, TC170860, TC172972, TC171527, TC164736, TC194236, TC168158, TC187796, TC173978, TC184998, FG617140, TC197400, TC175271, CT580909, TC173492, TC194495, TC167803, TC171002, TC194912, TC165249, TC165978, CF474767, TC180980, TC159454
	GO:0005576	extracellular region	CC	5.27947e-10	4.6895e-11	DR102503, TC159446, TC192709, TC196495, TC172723, TC189332, TC176154, CK909755, TC178642, BF609136, TC191487, TC155069, TC178220, TC190784, TC167930, FN693132, TC157493, TC166835, BX250646, TC188469, TC169579, TC192853, TC171846, BG317596, TC191015, TC176754, TC188452, TC190293, TC179932, TC195619, TC170295, TC170726, BQ634563, TC163870, BQ701413, AM982911, TC179433, TC195089, TC181302, TC161692
	GO:0005886	plasma membrane	CC	1.12213e-09	1.02889e-10	TC156654, TC175140, TC185086, TC170228, TC181642, CF401748, FE523044, TC161674, TC184032, TC168690, TC164060, TC192257, TC180886, TC163354, FM945503, TC159756, BF609136, TC164779, TC191922, TC192165, TC162251, GW738602, TC172231, TC156092, TC158996, CF389549, TC163303, TC154751, TC194236, TC157493, TC157095, BX250646, TC167903, TC184998, FG617140, TC159994, TC185310, TC164700, TC188469, TC169579,…
	GO:0009536	plastid	CC	3.82156e-09	3.83251e-10	TC170236, TC181653, TC166991, TC170228, TC155600, TC196495, TC181231, TC184789, TC164060, TC154873, TC189332, TC176154, TC159413, TC177223, TC187205, FM945503, TC178642, CF400617, TC154831, TC170528, TC181144, TC155069, TC161179, TC193991, GT239070, TC185766, TC191475, TC167544, TC173652, TC158996, TC165388, TC167930, TC181074, TC165374, GT244470, BX253057, TC182923, DR061079, TC185310, TC188469,…
	GO:0009908	flower development	BP	5.69639e-08	6.36559e-09	TC178642, TC164779, TC161612, TC197511, TC180106, TC155069, TC156092, TC154808, DR023371, TC167930, TC184998, TC192853, BG317596, TC188452, TC162493, TC178067, TC194495, TC171002, TC194912, TC176664, TC163870, TC164132, TC161692
	GO:0007165	signal transduction	BP	1.60097e-07	2.15604e-08	TC175140, TC196936, DR089737, TC168339, TC190920, TC159413, TC156167, TC164779, TC191922, TC180106, TC162251, TC156092, TC154808, DR023371, CF389549, TC171527, TC194236, TC160446, TC184998, TC159994, TC185310, TC192066, TC188469, TC171454, TC192853, FN692424, TC165339, TC176757, BG317596, TC168923, TC174992, TC175271, TC162493, CO197888, TC198030, TC178067, CT580909, TC172461, TC161032, TC194495,…
	GO:0006464	cellular protein modification process	BP	1.9425e-07	2.94993e-08	TC161288, TC176960, TC178280, DR089737, TC168339, TC190920, TC195785, TC164437, TC178642, DR684381, TC186860, TC179673, TC179274, TC171960, TC171207, TC170125, TC180106, TC196793, TC162251, TC178580, TC185766, TC180849, TC155847, TC191860, TC158996, DR023371, TC189202, TC160446, TC182923, TC184998, FG617140, TC155366, TC185310, TC184239, TC188469, TC192853, TC180353, BG317596, TC169966, TC169963,…
	GO:0003682	chromatin binding	MF	2.44574e-07	3.78424e-08	TC174030, TC168643, TC161612, TC191882, TC191477, TC191860, TC173652, TC187796, TC171454, TC187417, TC161851, TC154564, CV035531, TC180226
	GO:0030154	cell differentiation	BP	3.66094e-07	5.97919e-08	TC175140, TC161288, TC176960, DR746251, TC168690, CF400617, TC164736, TC194236, TC168158, TC187796, TC173978, TC184998, FG617140, TC192066, FN692424, TC197400, TC161032, TC194495, TC171002, TC194912, CF474767, TC180980, TC159454
	GO:0006259	DNA metabolic process	BP	1.2801e-06	2.12738e-07	DR746251, TC168339, TC174030, TC195785, TC183681, TC179329, TC194293, TC191860, TC164736, TC158216, TC168158, TC157095, TC194228, TC187796, TC173978, TC167104, TC155366, TC197400, TC187417, BQ107033, TC175271, CT580909, TC160008, TC184157, TC194497, TC170662, TC154564, TC171694, TC176192, TC180226
	GO:0005829	cytosol	CC	3.25932e-06	5.51002e-07	TC166991, TC170228, DR746251, TC184032, TC164060, TC176154, TC195785, TC180886, FM945503, TC191922, TC155106, TC155069, TC193991, TC185766, CF389549, TC164736, TC168158, TC182923, TC173978, TC188469, TC169579, TC169578, TC183948, TC197400, TC180353, TC188452, TC190293, TC162136, BI077026, TC196700, GW761275, TC195178, DR015375, TC170711, TC188369, TC181337, TC161801, CO166849, TC193427, TC177291,…
	GO:0003700	sequence-specific DNA binding transcription factor activity	MF	5.25153e-06	9.32936e-07	TC170236, TC178296, TC196936, TC155963, FE523044, TC172319, GO448376, TC180513, TC161612, TC169317, TC175029, TC154808, TC173652, TC169649, TC158216, TC163637, TC187796, TC184998, TC192066, TC171454, FN692424, TC177796, TC161851, TC161032, TC182775, TC176664
	GO:0005739	mitochondrion	CC	9.12808e-06	1.70007e-06	TC170236, TC161288, TC185086, CF401748, TC155600, TC159037, TC195849, TC164060, TC154873, TC157248, TC184756, TC178642, TC155069, TC178580, TC185766, TC188956, TC185003, TC167930, TC172603, TC181074, GT244470, DR061079, TC184239, TC164665, TC169579, TC165342, DR022648, TC180353, TC191015, TC187811, TC168923, TC188452, TC162136, TC178853, TC194495, CO164351, TC169920, DR015375, TC191284, DR080651,…
	GO:0009056	catabolic process	BP	2.37266e-05	4.55496e-06	TC170236, TC185086, CF401748, TC196495, TC175122, TC195849, TC164060, TC189332, TC176154, TC190920, CK909755, TC173745, TC163354, FM945503, TC156167, TC178642, TC186072, TC186900, DR684381, TC181556, CF400617, BF609124, TC171960, TC171207, TC168643, TC170125, TC180106, TC196793, TC155069, TC193991, TC180849, TC155847, TC156489, TC191860, DR023371, TC163669, TC172603, TC154751, TC189202, TC182923,…
	GO:0003677	DNA binding	MF	2.80452e-05	5.46439e-06	TC170236, TC178296, TC155963, DR746251, TC172319, TC174030, GO448376, TC167235, TC183681, TC179329, TC180513, TC194293, TC154832, TC168643, TC161612, TC191882, TC169317, TC175029, TC191860, TC173652, TC164736, TC169649, TC160455, TC168158, TC163637, TC194228, TC187796, TC173978, TC179602, TC167104, TC192066, TC171454, FN692424, TC197400, TC177796, TC187417, BQ107033, TC161851, TC161032, TC194497,…
	GO:0009058	biosynthetic process	BP	3.25251e-05	6.43046e-06	TC170236, DR102503, TC159446, TC178296, TC170228, TC196936, TC155963, FE523044, TC155600, TC196495, DR746251, TC184032, DR089737, TC198647, TC181231, TC184789, TC164060, TC154873, TC189332, TC172319, TC173745, GO448376, TC163354, TC159756, TC178642, TC173335, DR684381, TC180513, CF400617, BF609124, TC170125, TC161612, TC174352, TC191487, TC192165, TC155069, TC172231, TC169317, TC193991, TC175029,…
	GO:0009606	tropism	BP	0.000191118	3.88808e-05	TC156092, TC194236, TC163637, TC184998, TC194495, TC170662, CF474767
	GO:0004871	signal transducer activity	MF	0.000205533	4.29911e-05	TC175140, TC168339, TC171527, TC185310, TC171454, TC175271, TC178067, CT580909, TC172461, TC167803, TC171002, TC165249, TC164132
	GO:0005975	carbohydrate metabolic process	BP	0.000243778	5.37848e-05	TC170236, TC164060, TC189332, TC176154, TC190920, CK909755, TC173745, TC163354, FM945503, TC178642, TC194738, CF400617, BF609124, TC155106, TC155069, TC185766, TC158996, TC163303, TC181074, TC165374, TC168957, TC157493, TC182923, BX250646, TC184998, FG617140, TC159994, TC169578, DR022648, TC183948, TC180353, TC191015, TC188452, TC162136, BI077026, TC179932, TC194495, TC183076, TC170295, TC177757,…
	GO:0006091	generation of precursor metabolites and energy	BP	0.000974974	0.000221622	TC164060, TC189332, TC176154, TC163354, TC178642, BF609124, TC191922, TC155069, GT239070, CF389549, TC167930, TC159994, TC169579, TC192853, BG317596, TC191015, TC187811, TC188452, TC195178, TC177757, TC188369, TC161801, TC163870, AM982911, TC174924, TC195089, TC161692
	GO:0008219	cell death	BP	0.000974974	0.00022349	TC168339, TC176951, TC156167, TC170125, TC169579, TC168923, TC174992, TC175271, TC198030, CT580909, TC175564, TC164132
	GO:0009790	embryo development	BP	0.00125627	0.000291571	FM945503, TC178642, TC156092, GW767359, TC194236, TC184998, TC192853, TC183948, BG317596, TC187811, TC162493, TC178067, BI077026, TC170711, TC163870
	GO:0009579	thylakoid	CC	0.0061655	0.00158996	TC196495, CF400617, TC155069, GT239070, TC185766, TC169579, TC180353, TC188452, TC162136, TC167045, TC163206, DR015375, TC193427, AM982911, TC161692
	GO:0009991	response to extracellular stimulus	BP	0.0114559	0.00298707	TC173745, TC170125, TC187796, TC155366, TC164665, TC169963, TC190293, TC184157
	GO:0040029	regulation of gene expression, epigenetic	BP	0.0136669	0.0036419	DR746251, TC164736, TC168158, TC173978, TC197400, TC170662
	GO:0016301	kinase activity	MF	0.0190861	0.00530475	TC170228, TC176960, TC178280, DR089737, TC168339, TC186860, TC179673, TC179274, TC181074, TC171527, TC166835, TC160446, TC184998, FG617140, TC159994, TC185310, TC171454, TC168923, TC175271, TC162493, TC178067, CT580909, TC172461, TC195619, TC167803, TC171002, TC194912, TC165249, TC181337, BQ634563, TC160313, TC170659, TC174924, GT245002, TC179433, TC164132, TC162804
	GO:0006629	lipid metabolic process	BP	0.0428679	0.0123001	TC170236, TC192709, TC196495, TC181231, TC184789, TC189332, TC173745, TC156167, TC159756, TC173335, CF400617, TC170125, TC155069, TC178220, TC167544, TC167930, TC154751, FN693132, TC182923, TC155366, TC185709, TC169963, TC188452, TC198030, TC184157, TC169920, TC174498, TC175564, TC167692, TC164132, TC161692
	GO:0009856	pollination	BP	0.0428679	0.0124059	TC175140, TC168690, FG617140, TC192853, BG317596, TC163870, TC159454
	GO:0005618	cell wall	CC	0.043372	0.0128003	TC184032, TC164060, CK909755, TC178301, TC173745, TC183681, TC163354, FM945503, TC194293, TC180849, TC155847, CX714936, TC167104, TC183948, TC171846, TC191015, BI077026, TC170295, TC170711, TC180980, TC169044, TC176192
	GO-ID	Term	Category	FDR	p-value	TestSeqs
Cluster 17	GO:0008289	lipid binding	MF	5.13253e-16	2.94128e-18	TC183424, TC173258, TC172620, TC188783, TC185306, TC185105, TC179718, TC176553, TC181668, TC186313, TC181859, TC182685, TC180622, TC189763, TC181433, TC176304, TC192967, TC177524, TC189345, TC191737, TC175825, BX677763, BQ697477, TC179205, TC185935, TC176037, TC184452
	GO:0006950	response to stress	BP	1.73793e-12	2.23996e-14	TC155061, TC155657, TC165977, TC165813, TC156670, TC157737, AW010555, TC179878, TC179519, GT270115, TC159226, TC168322, DR092779, TC170915, TC182895, TC162446, TC161613, TC190768, TC188805, TC193329, TC187343, TC176747, TC187931, TC182685, TC170503, TC179855, TC173385, TC177567, BX249322, FE522175, TC185990, TC178427, TC166604, TC175669, TC164119, TC159558, GT265885, TC160090, TC194727, TC159353,…
	GO:0009605	response to external stimulus	BP	1.73793e-12	2.98785e-14	TC155657, TC165813, TC157737, TC179878, GT270115, TC159226, DR092779, TC182895, TC161613, TC187343, TC176747, AW784108, TC185990, TC166604, TC175669, GT265885, TC160090, TC176688, TC170845, TC179235, TC188888, TC177299, TC179227, TC195096, TC175633, TC182445, TC170220, TC186819, TC163966, TC191713, TC171780, DR162465, TC155463, TC177445
	GO:0005615	extracellular space	CC	7.04429e-12	1.62551e-13	GT270115, TC177567, TC159558, TC166741, TC164455, TC170220, DR388555, TC170208, DR744760
	GO:0006810	transport	BP	7.04429e-12	2.01842e-13	TC183424, TC168939, TC168731, TC173258, TC172620, TC188783, TC166047, TC161034, TC185306, TC159194, TC185105, TC179718, AW010555, TC179878, TC182895, TC162446, TC176553, TC166628, TC161613, TC181668, TC190600, TC177574, TC186313, TC187931, TC181264, TC170073, TC181859, TC182685, TC179264, TC174052, TC173385, BX249322, TC185990, TC180622, TC164870, TC178427, TC166604, TC192839, TC194727, TC157067,…
	GO:0005886	plasma membrane	CC	2.7694e-10	1.03158e-11	TC155657, TC173851, TC168731, TC166047, TC157737, TC159194, TC179878, TC156465, TC165364, TC161613, TC190768, TC176156, TC193329, TC176747, TC187931, TC181264, TC170073, TC182685, TC174052, TC158143, TC179855, TC159209, BX249322, TC185990, TC178427, TC166604, GW749253, TC192839, TC164119, TC160090, TC165535, TC176688, TC157067, TC173569, TC185384, BX250823, TC192414, TC187850, TC195096, TC175633,…
	GO:0009628	response to abiotic stimulus	BP	9.37995e-10	4.56903e-11	TC155061, TC155657, AW010555, TC179878, GT270115, DR092779, TC182895, TC162446, TC161613, TC190768, TC188805, TC193329, TC187931, TC182685, TC179855, TC173385, FE522175, TC185990, TC178427, TC166604, TC164119, TC160090, TC165535, TC176688, TC170845, TC193452, GW759364, TC156222, TC177299, TC160267, TC183116, TC168823, TC195096, TC175633, TC160656, TC170220, TC186819, TC155698, TC156004, DR684897,…
	GO:0019725	cellular homeostasis	BP	3.77017e-09	2.48464e-10	AW010555, GT270115, TC161613, TC170073, TC182685, TC184775, TC173385, TC177567, TC178427, TC159558, TC170845, TC187119, TC166741, TC164455, TC170220, DR388555, TC170208, TC184314, DR744760
	GO:0005773	vacuole	CC	4.02744e-09	2.76958e-10	TC165813, TC159194, TC194003, GT270115, TC162446, TC165364, TC161613, TC188805, TC187931, TC182685, TC183946, TC174052, TC177567, TC166604, TC192839, TC159558, TC194727, TC165535, TC176688, TC185384, TC166741, TC164455, TC192414, TC179227, TC160065, TC170220, TC173730, TC155698, DR388555, TC161272, TC170208, DR162465, DR744760
	GO:0016043	cellular component organization	BP	2.17999e-07	1.87392e-08	TC168731, TC166047, TC157737, AW010555, TC179878, TC168322, TC182895, TC162446, TC161613, TC190768, TC195778, TC193329, TC187931, TC179464, TC181264, AW784108, TC182685, TC174052, TC173385, TC159209, BX249322, TC185990, TC164870, TC164119, TC165535, TC158121, TC160511, TC165285, BX250823, TC192414, TC168823, TC195096, TC175633, TC197616, TC177328, TC186819, TC154700, TC158251, TC158846, TC184314,…
	GO:0009607	response to biotic stimulus	BP	9.15167e-06	8.65344e-07	TC155657, TC165813, TC157737, TC179878, TC159226, TC182895, TC187343, TC176747, AW784108, TC185990, TC166604, TC175669, GT265885, TC160090, TC170845, TC179235, TC188888, TC177299, TC179227, TC195096, TC182445, TC163966, TC191713, TC171780, DR162465, TC155463, TC177445
	GO:0009653	anatomical structure morphogenesis	BP	1.42493e-05	1.38818e-06	TC161034, TC186880, TC182895, TC161613, TC190768, TC193329, TC174052, TC164119, TC165535, TC158121, BX250823, TC192414, TC187850, TC168823, TC175633, TC177328, TC186819, TC158846, TC165256, TC155521, TC194633, TC156932, TC176629
	GO:0009719	response to endogenous stimulus	BP	1.51677e-05	1.52111e-06	TC155061, CO365436, TC190783, TC179878, GT270115, TC156465, TC182895, TC161613, TC190768, TC193329, TC187343, TC185990, TC164119, TC176688, TC184955, TC179829, TC160466, TC168823, TC195096, TC175633, TC170220, TC155698, DR684897, TC171780, TC155463
	GO:0016049	cell growth	BP	4.35699e-05	4.744e-06	TC161034, TC182895, TC161613, TC190768, TC193329, TC174052, TC164119, TC165535, TC192414, TC168823, TC175633, TC186819, TC158846, TC156932, TC176629
	GO:0005829	cytosol	CC	5.9916e-05	6.69549e-06	CF392004, TC155061, TC161637, TC166047, TC161034, TC182895, TC162446, TC166628, TC190768, TC188805, TC193329, TC187343, TC168119, TC181264, TC182685, TC174052, BX249322, TC164870, TC164119, TC187119, TC187700, TC192184, TC192414, TC166496, TC169058, TC154700, DR166101, TC186963, TC187182, TC165393, TC174923, BG275520
	GO:0019538	protein metabolic process	BP	8.68623e-05	1.04533e-05	TC183424, TC173851, TC173258, TC172620, TC188783, TC157737, TC185306, TC185105, TC179718, TC194003, GT270115, TC159226, TC156465, TC162446, TC176553, TC174264, TC190768, TC188805, TC176156, TC193329, TC181668, TC176747, TC174654, TC186313, TC179464, TC173787, TC181859, TC183946, TC179855, TC180622, TC160496, TC164870, TC164119, TC189763, TC158121, TC193452, TC181433, GW759364, TC174423, TC187700,…
	GO:0005975	carbohydrate metabolic process	BP	0.000148698	1.95992e-05	TC173851, CF471271, TC165977, TC171955, TC176608, TC166047, NP542740, AW010555, TC186880, DR092779, TC170915, TC170120, TC162446, TC161613, TC190768, TC188805, TC195778, TC193329, TC176747, TC174654, TC179464, TC181264, TC174052, TC173385, TC160531, TC164119, TC185393, TC178223, TC159353, TC174429, TC157252, TC179829, TC192414, TC175633, TC177328, TC188672, TC186819, TC164435, DR014430, TC155521,…
	GO:0016787	hydrolase activity	MF	0.000429392	5.78264e-05	TC183424, CF471271, TC161637, TC165813, TC173258, TC172620, TC171955, TC176608, TC188783, TC185306, TC185105, TC179718, TC194003, GT270115, TC156465, TC170120, TC162446, TC176553, TC174264, TC188805, TC181668, TC186313, TC179464, TC181859, TC179264, TC183946, TC179855, TC177567, BX249322, TC180622, TC164870, AL750327, TC166604, TC185393, TC159558, TC165535, TC173569, TC189763, TC174429, TC181433,…
	GO:0005635	nuclear envelope	CC	0.000510655	7.31597e-05	TC179878, BX249322, TC185990, TC195096, TC171780, TC155463
	GO:0005783	endoplasmic reticulum	CC	0.000519252	7.58793e-05	TC176608, TC179878, TC182895, TC162446, TC174264, TC187343, TC174654, AW784108, TC183946, TC185990, TC194727, GW759364, TC156382, TC187501, TC195096, TC171780, TC155463
	GO:0006629	lipid metabolic process	BP	0.00110185	0.000173644	TC165977, TC166047, TC179878, TC170915, TC162446, TC174264, TC174654, TC181264, TC182685, TC174052, TC185990, TC164870, TC185393, TC194727, TC159353, TC165132, TC174429, TC157252, TC187700, BX250823, TC192414, TC195096, TC175633, TC169058, TC186819, TC164435, TC158846, TC171780, TC155463
	GO:0030154	cell differentiation	BP	0.00204037	0.000333241	TC161034, TC161613, TC190768, TC193329, TC174052, TC164119, BX250823, TC192414, TC175633, TC186819, TC158846, TC194633, TC156932
	GO:0005739	mitochondrion	CC	0.00295158	0.00049052	TC168731, AW010555, TC194003, DR092779, TC166628, TC190768, TC176156, TC193329, TC177574, TC187931, TC179464, TC182685, TC173385, TC164119, TC176688, TC187119, TC187501, TC168823, TC160065, TC163966, TC156004, TC197174, TC186963, TC184314, TC194633, TC176037, TC187182, TC174923, TC181698, TC177445
	GO:0009791	post-embryonic development	BP	0.00433513	0.000770138	CO365436, TC157737, GT270115, TC170120, TC182895, TC190768, TC193329, TC179464, TC184775, TC160496, TC164119, TC158121, TC192184, TC160466, TC177328, TC170220, TC172110, TC165256, TC155521, DR166101, TC156932
	GO:0007267	cell-cell signaling	BP	0.0136444	0.00254122	TC159194, TC176747, TC192839
	GO:0007165	signal transduction	BP	0.0169871	0.00335847	TC173851, CO365436, TC179878, GT270115, TC161613, TC176747, BX249322, TC185990, TC184955, GW759364, TC179829, BX250823, TC160466, TC187850, TC168823, TC195096, TC175633, TC177328, TC170220, DR684897, TC155521, TC194633, TC171780, TC176629, TC187182, TC182606, TC174690, TC155463
	GO:0005856	cytoskeleton	CC	0.0361544	0.00735519	TC174711, TC190768, TC193329, BX249322, TC164119, TC165535, TC175633, TC180128, TC156932
	GO:0022414	reproductive process	BP	0.0378338	0.00780526	CO365436, TC184775, TC174052, TC160496, TC158121, TC192184, TC192414, TC160466, TC175633, TC177328, TC158846, TC155521
	GO:0005515	protein binding	MF	0.043846	0.00917122	TC173851, TC168731, CO365436, TC190783, TC161034, TC157739, TC179878, TC179519, GT270115, TC159226, TC168322, TC156107, TC162445, TC182685, TC158143, TC159209, BX249322, TC185990, TC184955, TC197836, TC160511, TC192184, TC160466, TC177299, TC195096, TC175633, TC182445, TC197616, TC177328, TC170220, TC173730, TC172110, TC155698, TC158251, TC158846, TC165256, TC186963, TC196728, TC184904, TC171780,…
	GO:0005618	cell wall	CC	0.0473145	0.0100323	TC171955, TC182895, TC190768, TC193329, TC182685, TC179855, TC164119, TC185393, TC165535, TC174429, TC157252, TC173730, TC164435, DR166101, TC184904, TC187182, TC162111
	GO-ID	Term	Category	FDR	p-value	TestSeqs
Cluster 18	GO:0009628	response to abiotic stimulus	BP	7.13046e-07	2.04311e-09	TC192254, TC157143, TC157699, TC167917, TC192243, TC155623, TC190336, TC157192, TC168409, TC182594, TC174250, AW010768, TC165450, TC188291, TC162735, TC174194, TC199218, TC174684, TC174190, TC182214, TC199017
	GO:0005886	plasma membrane	CC	9.04728e-06	1.52793e-07	BX677755, TC192254, TC187077, TC167917, TC160374, TC171267, TC162504, TC166766, TC180047, TC168409, TC177454, AW010768, BQ198434, TC170438, TC188291, TC162735, TC159260, TC199218, FE523856, FE519974, TC182214, TC186511, TC199017
	GO:0005829	cytosol	CC	9.04728e-06	1.55541e-07	TC187077, TC157143, TC162676, TC167917, TC163670, TC171267, TC190336, TC175646, TC188291, GT242009, TC174194, TC199218, FE519974, TC174190, TC182214, TC199017, TC174222
	GO:0005794	Golgi apparatus	CC	0.000190654	5.46287e-06	TC167917, TC160374, TC192243, TC164965, TC164865, TC177454, AW010768, TC159260, TC199218, FE519974
	GO:0009536	plastid	CC	0.0012968	4.83047e-05	TC192254, TC162676, TC167917, TC160374, TC190336, TC198244, CO166566, TC177454, TC174250, AW010768, BQ198434, TC185628, TC188291, TC162735, GT242009, TC159260, TC174194, TC199218, TC199017, TC173128
	GO:0003723	RNA binding	MF	0.00163365	7.48954e-05	BX677755, TC188016, TC157143, TC169297, TC190339, TC162504, TC198244, TC174250, TC199218, TC160821, TC186511, TC160429
	GO:0009605	response to external stimulus	BP	0.00244742	0.000140253	TC192254, TC167917, TC155623, TC180047, TC168409, TC170438, TC162735, TC174194, TC174684
	GO:0006810	transport	BP	0.0149896	0.000987856	TC192254, TC187077, TC169297, TC157699, TC155623, TC190336, TC179467, TC198244, CO166566, AW010768, TC192870, TC160741, TC170438, TC178836, TC196415, FE523856, TC174190, TC182214, TC182210
	GO:0005975	carbohydrate metabolic process	BP	0.015332	0.00105435	TC192254, TC160374, TC192243, TC179467, TC166766, TC177454, AW010768, TC170438, TC188291, TC168841, TC162735, TC159260, TC174684, FE519974, TC182214
	GO:0006950	response to stress	BP	0.0230871	0.0016538	TC192254, TC167917, TC192243, TC155623, TC190336, TC157192, TC180047, TC168409, TC174250, AW010768, BQ198434, TC170438, TC185628, TC188291, TC162735, TC174194, TC199218, TC182214, TC173128
	GO:0009719	response to endogenous stimulus	BP	0.0321311	0.00245202	TC155623, TC164965, TC164865, TC157192, TC198244, BQ198434, TC185628, TC196415
	GO:0044767	single-organism developmental process	BP	0.0321311	0.00248579	TC157699, TC162676, TC167917, TC188291, TC174194, TC174684, TC174222
	GO:0005768	endosome	CC	0.0402885	0.00323232	TC160374, TC177454, TC159260
	GO-ID	Term	Category	FDR	p-value	TestSeqs
Cluster 19	GO:0005634	nucleus	CC	4.27228e-05	1.34656e-06	TC176653, TC177824, TC154575, TC156980, TC174204, BF220484, CX712449, TC195901, TC155164, TC185876, DR688126, TC156463, TC179938, TC184150, TC166194, TC170074, TC198389, TC176633, TC163343, TC168697, TC179763, TC171149
	GO:0005886	plasma membrane	CC	4.57024e-05	1.57143e-06	TC161277, TC183413, TC187495, TC156980, CX712449, TC176033, TC155164, TC156463, TC179938, TC193998, TC166194, TC173275, TC198389, TC158197, TC176633, TC172228, TC165397, TC167103, TC161052
	GO:0006629	lipid metabolic process	BP	6.70993e-05	2.4994e-06	TC156834, TC156980, CX712449, TC195901, TC155164, TC160698, TC179938, TC169877, TC158197, TC163343, TC172228, TC179763, TC165397, TC167103
	GO:0009605	response to external stimulus	BP	8.96625e-05	3.85369e-06	TC187495, TC174204, TC167317, CX712449, TC155164, TC156463, TC166194, TC176633, TC163343, TC179763
	GO:0005773	vacuole	CC	0.000152161	6.97588e-06	TC161277, TC187495, TC186092, TC176033, TC193998, TC158197, TC167140, TC172228, TC168277, TC167103, TC161052
	GO:0009628	response to abiotic stimulus	BP	0.000257755	1.40325e-05	TC187495, TC167317, CX712449, TC176033, TC155164, DR688126, TC155806, TC158197, TC163343, TC172228, TC154847, TC179763, TC168277, TC167103
	GO:0009719	response to endogenous stimulus	BP	0.000354808	2.03329e-05	TC176653, CX712449, TC155164, TC194277, TC185876, DR688126, TC158197, TC163343, TC172228, TC179763
	GO:0005829	cytosol	CC	0.000845398	5.08692e-05	TC156834, TC161277, TC177725, TC156980, TC193998, TC173275, TC163343, TC179763, TC165397, TC168277, TC159233, TC161052
	GO:0006950	response to stress	BP	0.00150754	0.000103671	TC187495, TC167317, TC176033, TC194277, DR688126, TC156463, FR730274, TC155806, TC166194, TC174062, TC158197, TC176633, TC175553, TC163343, TC172228, TC154847, TC179763, TC168277, TC167103
	GO:0007165	signal transduction	BP	0.00290361	0.000259962	TC176653, CX712449, TC155164, TC185876, DR688126, TC170074, TC158197, TC167140, TC163343, TC172228, TC154847, TC179763
	GO:0016043	cellular component organization	BP	0.00301514	0.000302378	TC183413, TC156251, TC187495, TC156980, TC174204, CX712449, TC176033, TC195901, TC155422, TC155164, TC194277, TC170074, TC198389, TC167140
	GO:0005794	Golgi apparatus	CC	0.00371817	0.000383536	TC161277, TC176033, TC193998, TC174062, TC175553, TC167103, TC161052
	GO:0040007	growth	BP	0.00865041	0.000966664	TC156251, CX712449, TC176033, TC155164, TC163343, TC179763
	GO:0009791	post-embryonic development	BP	0.0136678	0.00156651	TC174204, TC156463, TC166194, TC176633, TC163343, TC179763, TC168277, TC159233
	GO:0005515	protein binding	MF	0.0150389	0.00176674	TC183413, TC174204, CX712449, TC195901, TC155422, TC155164, TC156463, TC179938, TC174062, TC173275, TC198389, CF403082, TC175553, TC163343, TC179763, TC165397, TC168277
	GO:0009579	thylakoid	CC	0.0250836	0.00301865	TC161277, TC167317, TC195901, TC193998, TC161052
	GO:0009536	plastid	CC	0.0265967	0.00327696	TC161277, TC176074, TC187495, TC177725, TC167317, TC195901, TC156463, TC155806, TC193998, TC166194, TC176633, TC154847, TC173680, TC161052
	GO:0009056	catabolic process	BP	0.0378367	0.00498707	TC156834, TC187495, TC177725, CX712449, TC195901, TC155164, DR688126, TC179938, TC155806, TC158197, TC163343, TC172228, TC179763, TC156962, TC167103
	GO:0009607	response to biotic stimulus	BP	0.0387349	0.00532743	TC174204, TC167317, TC156463, TC166194, TC176633, TC163343, TC179763
	GO:0009653	anatomical structure morphogenesis	BP	0.0453026	0.00636053	TC156251, TC174204, CX712449, TC176033, TC155164, TC159233
	GO-ID	Term	Category	FDR	p-value	TestSeqs
Cluster 20	GO:0005576	extracellular region	CC	4.50519e-07	1.29089e-09	TC179794, DR112188, TC159668, TC155115, TC158847, TC183981, TC168388, TC161911, TC163884, TC159095, TC156059
	GO:0009605	response to external stimulus	BP	0.00178656	1.2396e-05	TC154935, TC159668, TC155115, TC162706, TC160949, TC157591, TC188152
	GO:0009653	anatomical structure morphogenesis	BP	0.00178656	1.63777e-05	TC154935, TC159668, TC155115, TC183981, TC168388, TC163884, TC156059
	GO:0009719	response to endogenous stimulus	BP	0.00245874	4.22706e-05	TC158588, TC165123, TC191235, TC175739, TC160949, TC190693, TC157591
	GO:0016049	cell growth	BP	0.00296116	5.9393e-05	TC154935, TC183981, TC168388, TC163884, TC156059
	GO:0000003	reproduction	BP	0.00660196	0.000151334	TC159668, TC155115, TC158847, TC183981, TC168388, TC163884, TC156059
	GO:0044424	intracellular part	CC	0.0194045	0.000667203	TC179794, DR112188, TC154935, TC165123, TC170867, TC191235, TC162706, TC175739, TC178805, TC160949, TC190693, TC158847, TC157591, TC183981, TC168388, TC163884, TC177687, TC159095, DR168062, TC159439, TC156059
	GO-ID	Term	Category	FDR	p-value	TestSeqs
Cluster 21
