# Supplementary material for: A transcriptomic view to wounding response in young Scots pine stems
Source: Sci Rep. 2021 Feb 12;11:3778. doi: 10.1038/s41598-021-82848-3 (PMC7881122; doi:10.1038/s41598-021-82848-3)
Supplement: Supplementary file 9 — Supplementary Table 8. [file 41598_2021_82848_MOESM9_ESM.xlsx]

## Sheet: Table S8
A transcriptomic view to wounding response in young Scots pine stems
Kean-Jin Lim, Tanja Paasela, Anni Harju, Martti Venäläinen, Lars Paulin, Petri Auvinen, Katri Kärkkäinen and Teemu H. Teeri
Table S8	The common 424 differentially expressed transcripts between heartwood formation and wounding stress
Wounding																																											Heartwood formation
											Raw counts																Counts per million (CPM)																					Raw Counts
RefTag	log2FC_03H	log2FC_24H	log2FC_96H	FC_03H	FC_24H	FC_96H	p-value	FDR	RefTag	Annotation	T413.00H	T426.00H	T395.00H	T547.00H	T413.03H	T426.03H	T395.03H	T547.03H	T413.24H	T426.24H	T395.24H	T547.24H	T413.96H	T426.96H	T395.96H	T547.96H	T413.00H	T426.00H	T395.00H	T547.00H	T413.03H	T426.03H	T395.03H	T547.03H	T413.24H	T426.24H	T395.24H	T547.24H	T413.96H	T426.96H	T395.96H	T547.96H	RefTag	log2FC	FC	p-value	FDR	T328_TZ	T415_TZ
TC164127	-3.94141	-3.76191	-4.04336	15.3632	13.5659	16.4881	8.43e-30	1.88e-27	TC164127	Unusual Floral Organs-Like Protein	188	74	375	50	17	6	17	7	24	5	38	7	20	6	32	5	17.7232	25.8743	66.0189	15.7607	1.74725	2.02317	2.49886	2.69028	1.98183	1.60909	4.09187	2.15373	1.28486	1.69322	3.34207	2.04409	TC164127	1.25056	2.37934	1.6e-05	0.000343	189	248
TC179274	-1.85712	-1.05342	-0.953746	3.62284	2.07544	1.9369	0.00134	0.00705	TC179274	probable LRR receptor-like serine/threonine-protein kinase At3g47570-like	820	49	272	292	224	30	47	66	347	101	94	155	687	72	138	115	77.3034	17.133	47.8857	92.0422	23.0225	10.1159	6.90861	25.3655	28.654	32.5035	10.122	47.6898	44.1348	20.3186	14.4127	47.014	TC179274	-1.9963	3.98976	1.73e-08	7.35e-07	38	13
TC156550	-1.81153	-1.26947	-0.443422	3.51015	2.41074	1.35983	0.00137	0.00717	TC156550	uncharacterized loc101212597	177	21	64	13	54	3	21	3	59	7	56	13	184	13	105	9	16.6862	7.34271	11.2672	4.09777	5.55008	1.01159	3.08682	1.15298	4.87201	2.25272	6.03012	3.99979	11.8207	3.66864	10.9662	3.67936	TC156550	-0.92645	1.90059	6.38e-05	0.00114	120	103
DR081783	-1.75823	-1.30073	-1.20126	3.38284	2.46354	2.2994	0.000148	0.000966	DR081783	---NA---	90	30	79	32	41	7	14	12	60	9	40	21	79	27	48	5	8.48452	10.4896	13.908	10.0868	4.21395	2.36037	2.05788	4.6119	4.95458	2.89635	4.30723	6.4612	5.07518	7.61948	5.01311	2.04409	DR081783	-0.641611	1.56007	0.00379	0.0309	111	60
TC175122	-1.74761	-1.98675	-0.876918	3.35801	3.96344	1.83645	2.27e-07	2.62e-06	TC175122	Subtilisin-like proteinase-like	596	466	528	220	281	66	238	80	181	70	250	124	620	130	466	233	56.1864	162.938	92.9546	69.3469	28.881	22.2549	34.984	30.746	14.9463	22.5272	26.9202	38.1518	39.8306	36.6864	48.6689	95.2545	TC175122	-3.00297	8.01647	4.27e-12	2.91e-10	7	4
GW772842	-1.73166	-1.11683	-1.3484	3.32109	2.1687	2.5463	1.7e-08	2.4e-07	GW772842	clavata3 esr-related 12 family protein	294	87	136	135	95	32	68	19	120	40	131	78	159	51	132	32	27.7161	30.4198	23.9429	42.5538	9.76402	10.7902	9.99543	7.30218	9.90917	12.8727	14.1062	23.9987	10.2146	14.3924	13.786	13.0822	GW772842	-0.622758	1.53982	0.00361	0.0297	342	211
TC166290	-1.7268	-1.22406	-1.06378	3.30993	2.33603	2.0904	9.2e-06	7.91e-05	TC166290	F-box protein	233	29	151	57	48	20	26	26	101	34	75	27	185	28	65	33	21.9655	10.1399	26.5836	17.9671	4.9334	6.7439	3.82178	9.99245	8.34022	10.9418	8.07605	8.30725	11.8849	7.90169	6.78858	13.491	TC166290	-1.45659	2.74458	2.16e-06	6.07e-05	31	12
TC189338	-1.71863	-2.16937	-3.70159	3.29124	4.49827	13.0104	7.13e-11	1.46e-09	TC189338	Metallothionein-Like Protein	132	65	435	45	69	20	71	47	27	49	75	19	36	11	35	4	12.444	22.7274	76.582	14.1846	7.09177	6.7439	10.4364	18.0633	2.22956	15.769	8.07605	5.84585	2.31274	3.10423	3.65539	1.63527	TC189338	1.02201	2.03074	0.00276	0.0243	196	399
TC184789	-1.6886	-1.08859	-0.711142	3.22344	2.12666	1.6371	0.00354	0.0163	TC184789	Lipoxygenase	122	13	104	18	46	3	29	7	41	18	54	20	70	24	104	12	11.5012	4.54549	18.3092	5.67384	4.72784	1.01159	4.26276	2.69028	3.38563	5.79271	5.81476	6.15352	4.497	6.77287	10.8617	4.90581	TC184789	-0.952106	1.9347	0.00292	0.0254	36	10
TC169573	-1.63536	-2.25296	-2.3041	3.10666	4.7666	4.93858	9.52e-11	1.91e-09	TC169573	psbp domain-containing protein chloroplastic-like	182	67	295	54	58	34	75	26	44	19	75	25	70	29	83	7	17.1576	23.4267	51.9349	17.0215	5.96119	11.4646	11.0244	9.99245	3.63336	6.11453	8.07605	7.6919	4.497	8.18389	8.6685	2.86172	TC169573	-0.909112	1.87789	0.00132	0.0139	57	66
FG615694	-1.59201	-0.957879	-1.04185	3.01469	1.94245	2.05887	5.07e-05	0.000372	FG615694	---NA---	682	175	690	265	276	74	296	47	592	148	456	120	658	119	482	115	64.2938	61.1893	121.475	83.5315	28.3671	24.9524	43.5095	18.0633	48.8852	47.6289	49.1024	36.9211	42.2718	33.5822	50.3399	47.014	FG615694	-0.852763	1.80596	1.82e-05	0.000381	468	330
TC158390	-1.58853	-1.84965	-1.26161	3.00742	3.60413	2.39764	2.2e-07	2.54e-06	TC158390	---NA---	214	87	101	205	81	36	80	32	104	29	52	49	156	59	106	50	20.1743	30.4198	17.7811	64.6187	8.32512	12.139	11.7593	12.2984	8.58795	9.3327	5.5994	15.0761	10.0219	16.65	11.0706	20.4409	TC158390	-1.27469	2.41946	1.37e-05	0.000302	58	40
TC163337	-1.52898	-1.45749	-1.56866	2.88583	2.74631	2.96628	0.000138	0.000911	TC163337	probable lrr receptor-like serine threonine-protein kinase at4g37250-like	116	26	63	46	23	17	32	10	51	25	28	8	99	9	37	6	10.9356	9.09098	11.0912	14.4998	2.36392	5.73232	4.70373	3.84325	4.2114	8.04543	3.01506	2.46141	6.36004	2.53983	3.86427	2.45291	TC163337	-0.906143	1.87403	0.000306	0.00423	39	29
FR730451	-1.52405	-2.52349	-3.42751	2.87597	5.74972	10.7593	1.62e-11	3.65e-10	FR730451	Metallothionein-Like Protein	84	63	291	39	55	27	67	29	28	20	63	8	33	2	34	8	7.91888	22.0281	51.2307	12.2933	5.65286	9.10427	9.84844	11.1454	2.31214	6.43634	6.78388	2.46141	2.12001	0.564406	3.55095	3.27054	FR730451	1.16329	2.23968	0.000314	0.00431	130	205
TC194936	-1.51732	-1.30945	-0.887792	2.86259	2.47847	1.85034	2.07e-05	0.000166	TC194936	Auxin influx transport protein	766	205	382	330	314	63	168	88	323	119	196	157	826	209	229	107	72.2127	71.6788	67.2513	104.02	32.2727	21.2433	24.6946	33.8206	26.6722	38.2962	21.1054	48.3051	53.0646	58.9804	23.9167	43.7435	TC194936	-1.60766	3.04757	2.79e-09	1.35e-07	79	46
TC160741	-1.40384	0.254776	-0.21911	2.64605	1.19315	1.16402	6.31e-06	5.62e-05	TC160741	probable peptide/nitrate transporter At2g40460	584	156	266	200	193	62	205	35	665	268	541	244	789	160	533	113	55.0551	54.5459	46.8294	63.0426	19.8364	20.9061	30.1333	13.4514	54.9133	86.247	58.2553	75.073	50.6876	45.1525	55.6664	46.1964	TC160741	-1.47714	2.78396	1.17e-07	4.33e-06	97	94
TC191882	-1.40249	-1.57212	-1.3906	2.64357	2.97342	2.62188	6.65e-06	5.88e-05	TC191882	trihelix transcription factor gt-2-like	195	43	180	46	87	15	40	32	100	26	65	17	108	24	60	35	18.3831	15.0351	31.6891	14.4998	8.94179	5.05793	5.87967	12.2984	8.25764	8.36725	6.99925	5.23049	6.93823	6.77287	6.26638	14.3086	TC191882	-0.8201	1.76553	0.000625	0.00757	145	69
AM983405	-1.3662	-1.82442	-1.85113	2.57791	3.54165	3.60784	1.16e-11	2.65e-10	AM983405	CCHC zinc finger domain-containing protein	241	89	161	77	99	23	85	31	71	38	55	29	115	27	67	24	22.7197	31.1191	28.3441	24.2714	10.1751	7.75549	12.4943	11.9141	5.86292	12.2291	5.92244	8.92261	7.38793	7.61948	6.99746	9.81162	AM983405	-0.878211	1.83809	7.5e-05	0.00128	78	67
TC177333	-1.35606	-1.07852	-0.859449	2.55986	2.11187	1.81434	0.00125	0.00659	TC177333	ring finger protein	254	38	58	28	63	7	42	19	68	16	59	38	168	29	66	16	23.9452	13.2868	10.2109	8.82597	6.47509	2.36037	6.17365	7.30218	5.6152	5.14907	6.35316	11.6917	10.7928	8.18389	6.89302	6.54108	TC177333	-1.04349	2.0612	0.000221	0.00322	19	14
CR392867	-1.33603	-1.69801	-0.530787	2.52456	3.24452	1.44472	0.00446	0.02	CR392867	unknown	122	9	71	14	41	8	22	8	23	4	37	11	113	10	88	10	11.5012	3.14688	12.4996	4.41298	4.21395	2.69756	3.23382	3.0746	1.89926	1.28727	3.98419	3.38444	7.25944	2.82203	9.1907	4.08818	CR392867	-0.805001	1.74715	0.005	0.038	67	43
TC195491	-1.32976	-2.50398	-3.62006	2.51361	5.67249	12.2955	1.29e-14	4.52e-13	TC195491	Unknown	148	143	525	85	113	56	123	80	64	34	102	28	37	16	43	14	13.9523	50.0004	92.4265	26.7931	11.6141	18.8829	18.08	30.746	5.28489	10.9418	10.9834	8.61493	2.37698	4.51525	4.49091	5.72345	TC195491	1.14613	2.21319	0.00136	0.0142	171	318
TC190883	-1.32519	-2.29727	-2.9563	2.50566	4.91528	7.76131	6.91e-12	1.63e-10	TC190883	Metallothionein-Like Protein	136	69	397	65	98	36	102	48	54	23	99	20	49	15	53	14	12.821	24.1261	69.892	20.4889	10.0724	12.139	14.9931	18.4476	4.45913	7.40179	10.6604	6.15352	3.1479	4.23305	5.53531	5.72345	TC190883	1.12426	2.17989	0.00016	0.00244	193	297
TC161088	-1.31016	-2.99789	-1.72269	2.4797	7.98829	3.30052	2.27e-15	8.66e-14	TC161088	subtilisin-like protease-like	535	170	478	197	276	66	210	68	65	15	101	44	309	49	206	69	50.4357	59.441	84.1521	62.097	28.3671	22.2549	30.8682	26.1341	5.36747	4.82726	10.8758	13.5377	19.851	13.828	21.5146	28.2084	TC161088	-2.77673	6.85299	1.78e-27	7.21e-25	25	14
TC156837	-1.28644	1.54049	1.43482	2.43926	2.90893	2.70348	8.33e-09	1.24e-07	TC156837	Uncharacterized Protein	50	18	40	14	15	1	43	1	195	55	215	40	165	25	158	77	4.71362	6.29375	7.04202	4.41298	1.54169	0.337195	6.32064	0.384325	16.1024	17.6999	23.1514	12.307	10.6001	7.05508	16.5015	31.479	TC156837	1.92127	3.78757	1.1e-13	9.12e-12	198	149
TC179673	-1.26045	-0.582923	-0.817564	2.39571	1.49788	1.76243	0.00258	0.0124	TC179673	Clavata-like receptor	142	52	110	35	62	14	36	29	174	29	112	24	136	33	77	30	13.3867	18.182	19.3656	11.0325	6.37231	4.72073	5.2917	11.1454	14.3683	9.3327	12.0602	7.38423	8.73703	9.3127	8.04186	12.2645	TC179673	-0.784053	1.72196	0.00339	0.0284	40	24
TC181582	-1.24174	-0.736808	-0.18914	2.36484	1.66648	1.14008	0.0115	0.0451	TC181582	pre-mrna branch site p14-like	189	30	78	18	78	8	39	10	104	14	103	19	233	21	140	21	17.8175	10.4896	13.7319	5.67384	8.01678	2.69756	5.73267	3.84325	8.58795	4.50544	11.0911	5.84585	14.9686	5.92626	14.6216	8.58517	TC181582	-1.0497	2.0701	1.19e-06	3.56e-05	118	98
TC186072	-1.23305	-1.18798	-1.63443	2.35064	2.27833	3.10464	0.000259	0.0016	TC186072	pleiotropic drug resistance protein 1-like	401	166	368	98	150	47	102	103	200	118	201	45	146	44	152	73	37.8032	58.0424	64.7866	30.8909	15.4169	15.8482	14.9931	39.5855	16.5153	37.9744	21.6438	13.8454	9.37945	12.4169	15.8748	29.8437	TC186072	-0.766617	1.70128	0.0011	0.0119	99	60
TC177384	-1.22909	-1.4225	-1.38763	2.34419	2.6805	2.61648	0.000106	0.000717	TC177384	---NA---	97	32	91	42	78	14	26	13	50	11	50	22	62	19	31	22	9.14442	11.1889	16.0206	13.239	8.01678	4.72073	3.82178	4.99623	4.12882	3.53999	5.38404	6.76887	3.98306	5.36186	3.23763	8.99399	TC177384	-0.947727	1.92883	0.00148	0.0152	22	19
CO165540	-1.22141	-0.975258	-0.720893	2.33175	1.96599	1.6482	0.000191	0.00122	CO165540	Polysaccharide biosynthesis related protein	261	72	169	92	108	33	77	39	152	37	158	55	198	78	139	55	24.6051	25.175	29.7525	28.9996	11.1002	11.1274	11.3184	14.9887	12.5516	11.9072	17.0136	16.9222	12.7201	22.0118	14.5171	22.485	CO165540	-0.762624	1.69657	0.00101	0.0112	173	68
TC155963	-1.19572	-0.838617	-0.685118	2.2906	1.78833	1.60783	0.00263	0.0126	TC155963	ccaat-box binding factor hap3	174	56	128	37	73	11	67	28	131	30	113	29	165	34	131	32	16.4034	19.5806	22.5345	11.6629	7.50288	3.70915	9.84844	10.7611	10.8175	9.65451	12.1679	8.92261	10.6001	9.5949	13.6816	13.0822	TC155963	-0.639119	1.55738	0.00301	0.026	88	91
TC189599	-1.18816	1.58842	1.52953	2.27862	3.0072	2.88693	4.74e-10	8.44e-09	TC189599	Uncharacterized Protein	52	23	48	16	23	3	47	2	245	68	245	51	194	32	191	100	4.90217	8.04202	8.45042	5.04341	2.36392	1.01159	6.90861	0.76865	20.2312	21.8836	26.3818	15.6915	12.4631	9.0305	19.948	40.8818	TC189599	1.9686	3.91388	2.68e-15	2.59e-13	245	174
TC185214	-1.16826	-1.10334	-1.03118	2.2474	2.14851	2.04369	0.000332	0.002	TC185214	Splicing factor-like protein	140	66	110	67	91	20	44	33	122	31	62	36	129	43	66	33	13.1981	23.0771	19.3656	21.1193	9.35291	6.7439	6.46763	12.6827	10.0743	9.97633	6.6762	11.0763	8.28733	12.1347	6.89302	13.491	TC185214	-0.885383	1.84726	0.00112	0.0121	30	39
DR078366	-1.16234	-2.19108	-1.36154	2.23821	4.56647	2.56959	9.83e-09	1.43e-07	DR078366	b2 protein	214	70	149	56	100	27	54	37	36	8	46	36	128	35	79	27	20.1743	24.4757	26.2315	17.6519	10.2779	9.10427	7.93755	14.22	2.97275	2.57454	4.95331	11.0763	8.22308	9.87711	8.25074	11.0381	DR078366	-0.768748	1.70379	0.00107	0.0117	91	57
TC192870	-1.15855	0.259909	-0.0127285	2.23233	1.1974	1.00886	2.82e-05	0.00022	TC192870	peptide transporter ptr3-a-like	210	52	70	56	68	29	60	14	226	91	139	75	266	64	181	40	19.7972	18.182	12.3235	17.6519	6.98899	9.77866	8.8195	5.38055	18.6623	29.2854	14.9676	23.0757	17.0886	18.061	18.9036	16.3527	TC192870	-1.3559	2.55956	3.99e-06	0.000102	36	29
TC184902	-1.1516	-1.42447	-1.76468	2.22161	2.68415	3.398	1.51e-07	1.8e-06	TC184902	hypothetical protein	207	49	91	49	104	20	39	21	76	16	57	31	116	22	37	7	19.5144	17.133	16.0206	15.4454	10.689	6.7439	5.73267	8.07083	6.27581	5.14907	6.1378	9.53796	7.45217	6.20847	3.86427	2.86172	TC184902	-1.4404	2.71395	4.73e-08	1.86e-06	150	63
TC160856	-1.09021	-2.16493	-2.58322	2.12905	4.48446	5.99276	6.61e-06	5.85e-05	TC160856	Chlorophyll A/B-Binding Protein Precursor	88	72	227	16	86	19	76	35	64	6	95	3	49	3	46	14	8.29597	25.175	39.9635	5.04341	8.83901	6.40671	11.1714	13.4514	5.28489	1.9309	10.2297	0.923028	3.1479	0.846609	4.80423	5.72345	TC160856	1.03787	2.05319	0.000426	0.0055	50	53
TC180106	-1.06202	-0.601824	-0.750344	2.08785	1.51763	1.68219	0.00369	0.0169	TC180106	coronitine insensitive 1	292	82	215	134	188	45	114	41	260	62	216	100	304	91	203	49	27.5275	28.6715	37.8509	42.2386	19.3225	15.1738	16.757	15.7573	21.4699	19.9527	23.259	30.7676	19.5298	25.6805	21.2013	20.0321	TC180106	-0.81193	1.75556	0.000171	0.00258	273	168
TC164548	-1.06072	-0.947398	-1.29389	2.08598	1.92839	2.45188	0.000172	0.00111	TC164548	catalase	295	112	201	71	140	39	117	45	206	34	207	58	182	30	168	40	27.8104	39.1611	35.3861	22.3801	14.3891	13.1506	17.198	17.2946	17.0107	10.9418	22.2899	17.8452	11.6922	8.46609	17.5459	16.3527	TC164548	-1.11502	2.16598	1.08e-05	0.000247	48	35
TC173675	-1.03996	0.751795	0.294136	2.05616	1.68389	1.22615	5.65e-07	6.12e-06	TC173675	transcription factor lhw-like	136	58	128	50	94	22	56	28	324	100	340	105	335	94	217	57	12.821	20.2799	22.5345	15.7607	9.66125	7.41829	8.23153	10.7611	26.7548	32.1817	36.6114	32.306	21.5213	26.5271	22.6634	23.3026	TC173675	-0.875222	1.83429	0.000202	0.00297	87	52
TC187060	-1.03503	-1.15379	-1.39476	2.04916	2.22498	2.62945	7.28e-06	6.39e-05	TC187060	Uncharacterized protein At1g56220.2	284	93	183	83	80	44	116	53	170	39	109	59	161	46	109	33	26.7734	32.5177	32.2172	26.1627	8.22234	14.8366	17.051	20.3692	14.038	12.5509	11.7372	18.1529	10.3431	12.9813	11.3839	13.491	TC187060	-0.626058	1.54334	0.00606	0.0437	102	64
TC169942	-1.01783	-0.886092	-1.11089	2.02488	1.84816	2.15978	0.00128	0.00678	TC169942	phosphate transporter pho1-like	485	96	88	124	161	50	127	37	258	65	127	61	264	74	87	44	45.7221	33.5667	15.4924	39.0864	16.5475	16.8598	18.6679	14.22	21.3047	20.9181	13.6754	18.7682	16.9601	20.883	9.08626	17.988	TC169942	-0.844569	1.79573	0.000344	0.00466	101	48
TC162355	-1.00487	-2.61904	-1.7573	2.00677	6.1434	3.38065	1.84e-09	3.02e-08	TC162355	transmembrane ascorbate ferrireductase 1-like	201	42	131	46	115	9	62	33	46	4	16	19	121	20	53	7	18.9488	14.6854	23.0626	14.4998	11.8196	3.03476	9.11348	12.6827	3.79851	1.28727	1.72289	5.84585	7.77338	5.64406	5.53531	2.86172	TC162355	-0.90774	1.8761	0.00569	0.0416	59	31
TC166684	-1.00278	-0.677601	-1.77298	2.00386	1.59948	3.41758	0.0112	0.0439	TC166684	unknown	69	14	54	30	37	12	30	9	99	1	59	15	24	9	32	5	6.5048	4.89514	9.50673	9.45639	3.80283	4.04634	4.40975	3.45893	8.17506	0.321817	6.35316	4.61514	1.54183	2.53983	3.34207	2.04409	TC166684	-1.45378	2.73925	1.66e-06	4.8e-05	43	32
TC173335	-0.997337	-0.769836	-1.14015	1.99631	1.70508	2.20404	0.000824	0.00456	TC173335	xenotropic and polytropic murine leukemia virus receptor	337	63	88	80	131	28	92	29	192	54	82	53	210	47	63	29	31.7698	22.0281	15.4924	25.217	13.4641	9.44147	13.5232	11.1454	15.8547	17.3781	8.82982	16.3068	13.491	13.2635	6.5797	11.8557	TC173335	-0.744046	1.67487	0.00158	0.0159	76	42
TC171050	-0.995245	0.906355	0.231124	1.99342	1.8743	1.17375	2.04e-06	2e-05	TC171050	1-deoxy-D-xylulose 5-phosphate synthase type I	230	96	130	84	126	24	128	34	903	177	232	158	477	114	354	71	21.6827	33.5667	22.8866	26.4779	12.9502	8.09269	18.8149	13.0671	74.5665	56.9616	24.9819	48.6128	30.6438	32.1712	36.9717	29.0261	TC171050	-2.02066	4.0577	2.26e-07	7.82e-06	63	28
TC156698	-0.982593	-1.74978	-1.93161	1.97601	3.36307	3.8148	2.68e-08	3.68e-07	TC156698	Heat shock protein	580	163	618	221	381	83	215	145	431	44	163	83	337	62	240	43	54.678	56.9934	108.799	69.6621	39.1589	27.9872	31.6032	55.7271	35.5904	14.16	17.552	25.5371	21.6498	17.4966	25.0655	17.5792	TC156698	-1.08529	2.1218	7.86e-06	0.000186	370	247
TC175560	-0.98145	-0.960095	-1.15967	1.97445	1.94544	2.23406	0.000463	0.00271	TC175560	f-box protein fbw2-like	179	88	164	48	122	46	65	29	142	53	97	37	182	38	90	30	16.8748	30.7695	28.8723	15.1302	12.5391	15.511	9.55446	11.1454	11.7258	17.0563	10.445	11.384	11.6922	10.7237	9.39958	12.2645	TC175560	-0.743971	1.67478	0.000616	0.00747	144	96
TC193991	-0.946487	-1.50403	-1.3137	1.92717	2.83635	2.48578	3.21e-05	0.000246	TC193991	Heat shock protein	276	110	412	107	254	63	124	75	219	61	122	48	236	64	191	55	26.0192	38.4618	72.5328	33.7278	26.1059	21.2433	18.227	28.8244	18.0842	19.6308	13.137	14.7685	15.1613	18.061	19.948	22.485	TC193991	-0.977137	1.96856	9.93e-05	0.00161	151	112
TC154975	-0.945643	0.661038	1.59628	1.92605	1.58122	3.02363	6.65e-08	8.53e-07	TC154975	Pamst-1	56	18	66	10	29	6	44	7	96	42	150	26	232	43	358	57	5.27926	6.29375	11.6193	3.15213	2.9806	2.02317	6.46763	2.69028	7.92733	13.5163	16.1521	7.99958	14.9043	12.1347	37.3894	23.3026	TC154975	1.21331	2.31869	0.000127	0.00199	175	104
TC180716	-0.934848	-2.06595	-2.09185	1.91169	4.18709	4.26294	9.05e-07	9.45e-06	TC180716	Heat shock protein HSP101	1339	399	1575	474	1055	182	564	336	859	72	375	146	835	158	449	77	126.231	139.512	277.279	149.411	108.432	61.3695	82.9033	129.133	70.9331	23.1708	40.3803	44.9207	53.6428	44.5881	46.8934	31.479	TC180716	-1.09964	2.14302	1.71e-05	0.000362	997	750
TC155419	-0.931952	-2.03803	-2.55781	1.90786	4.10683	5.88814	6.67e-12	1.58e-10	TC155419	101 kDa heat shock protein	389	147	472	150	348	50	167	112	240	38	127	36	234	26	90	18	36.672	51.399	83.0958	47.282	35.7672	16.8598	24.5476	43.0444	19.8183	12.2291	13.6754	11.0763	15.0328	7.33728	9.39958	7.35872	TC155419	-1.18489	2.27345	5e-06	0.000126	256	218
TC185086	-0.922749	-1.23492	-0.969037	1.89572	2.35368	1.95753	0.0046	0.0205	TC185086	alanine--glyoxylate aminotransferase 2 homolog mitochondrial-like	217	86	98	34	129	44	35	25	175	11	89	20	163	54	93	17	20.4571	30.0702	17.2529	10.7172	13.2585	14.8366	5.14471	9.60813	14.4509	3.53999	9.58358	6.15352	10.4716	15.239	9.71289	6.9499	TC185086	-0.942028	1.92123	0.0018	0.0174	40	28
TC172319	-0.909005	-1.04611	-1.25866	1.87775	2.06495	2.39273	0.000956	0.0052	TC172319	Probable WRKY transcription factor 21	228	60	178	42	121	34	82	34	121	34	75	57	189	13	106	29	21.4941	20.9792	31.337	13.239	12.4363	11.4646	12.0533	13.0671	9.99174	10.9418	8.07605	17.5375	12.1419	3.66864	11.0706	11.8557	TC172319	-1.30493	2.47071	1.87e-08	7.88e-07	124	86
TC157926	-0.896508	-0.884924	-1.76053	1.86155	1.84667	3.38822	0.00812	0.0333	TC157926	unknown	145	49	47	36	81	35	23	11	67	52	19	15	34	13	18	22	13.6695	17.133	8.27437	11.3477	8.32512	11.8018	3.38081	4.22758	5.53262	16.7345	2.04593	4.61514	2.18426	3.66864	1.87992	8.99399	TC157926	-1.85148	3.60871	0.000233	0.00336	40	10
TC177729	-0.884585	-1.3081	-1.05474	1.84623	2.47615	2.07735	0.00239	0.0116	TC177729	Chemocyanin precursor	389	143	269	151	244	63	247	48	240	23	228	83	295	32	302	80	36.672	50.0004	47.3576	47.5972	25.0781	21.2433	36.3069	18.4476	19.8183	7.40179	24.5512	25.5371	18.9516	9.0305	31.5408	32.7054	TC177729	-0.950587	1.93266	0.000574	0.00703	49	21
TC176417	-0.869253	-2.35922	-2.47649	1.82672	5.13092	5.56544	1.41e-07	1.7e-06	TC176417	Chlorophyll A/B-Binding Protein Precursor	141	178	335	50	129	35	114	118	96	13	127	17	78	14	68	34	13.2924	62.2382	58.9769	15.7607	13.2585	11.8018	16.757	45.3504	7.92733	4.18362	13.6754	5.23049	5.01094	3.95084	7.1019	13.8998	TC176417	1.07674	2.10926	7.93e-05	0.00135	65	81
TC181556	-0.857919	-0.948861	-1.1825	1.81242	1.93035	2.26969	0.0022	0.0108	TC181556	Catalase	595	206	388	121	306	76	257	103	393	72	373	108	308	64	272	110	56.0921	72.0285	68.3076	38.1408	31.4504	25.6268	37.7768	39.5855	32.4525	23.1708	40.1649	33.229	19.7868	18.061	28.4076	44.9699	TC181556	-0.962731	1.949	6.51e-05	0.00115	130	86
TC162613	-0.848451	1.78787	1.88758	1.80057	3.45305	3.70013	3.65e-14	1.2e-12	TC162613	Bhlh Domain Class Transcription Factor	53	16	64	6	22	6	41	10	220	92	232	61	371	96	218	62	4.99644	5.59445	11.2672	1.89128	2.26114	2.02317	6.02666	3.84325	18.1668	29.6072	24.9819	18.7682	23.8341	27.0915	22.7679	25.3467	TC162613	1.22946	2.34479	1.6e-05	0.000343	94	87
TC173716	-0.836852	-1.18259	-1.32659	1.78615	2.26983	2.5081	0.000165	0.00107	TC173716	Abscisic acid-induced protein-like	183	50	166	46	134	32	76	27	172	33	55	20	129	30	89	19	17.2519	17.4826	29.2244	14.4998	13.7724	10.7902	11.1714	10.3768	14.2031	10.62	5.92244	6.15352	8.28733	8.46609	9.29514	7.76754	TC173716	-0.802807	1.74449	0.00271	0.0241	85	54
TC160766	-0.827883	-0.802349	-0.990734	1.77508	1.74394	1.9872	0.0119	0.0462	TC160766	Catalase isozyme 2	510	184	348	119	256	73	221	105	344	79	357	119	298	69	287	112	48.0789	64.3361	61.2656	37.5104	26.3115	24.6153	32.4851	40.3541	28.4063	25.4236	38.442	36.6135	19.1444	19.472	29.9742	45.7876	TC160766	-0.835815	1.78486	0.000195	0.00288	134	84
TC183665	-0.819003	0.515508	0.730902	1.76419	1.4295	1.65968	0.00661	0.0281	TC183665	scarecrow-like protein 4-like	28	12	35	13	25	4	18	9	59	21	79	19	94	23	90	21	2.63963	4.19584	6.16177	4.09777	2.56948	1.34878	2.64585	3.45893	4.87201	6.75816	8.50678	5.84585	6.03883	6.49067	9.39958	8.58517	TC183665	-0.706002	1.63128	0.00361	0.0297	71	32
TC178296	-0.811083	-1.1072	-1.83644	1.75453	2.15427	3.57129	7.5e-07	8e-06	TC178296	nuclear transcription factor y subunit b-3	556	121	463	173	330	120	254	70	268	94	238	124	295	79	107	44	52.4155	42.308	81.5114	54.5319	33.9171	40.4634	37.3359	26.9028	22.1305	30.2508	25.628	38.1518	18.9516	22.294	11.1751	17.988	TC178296	-0.699168	1.62357	0.00197	0.0188	144	139
TC160053	-0.799382	-2.3124	-1.62735	1.74036	4.96707	3.08946	3.22e-05	0.000247	TC160053	Cytochrome P450 CYPA	566	98	970	97	212	83	140	288	138	50	137	77	541	94	191	59	53.3582	34.266	170.769	30.5757	21.7892	27.9872	20.5788	110.686	11.3955	16.0909	14.7523	23.6911	34.7554	26.5271	19.948	24.1202	TC160053	-0.94708	1.92797	0.00513	0.0389	109	41
CX649469	-0.76693	-1.74208	-1.84317	1.70164	3.34517	3.58798	2.51e-07	2.86e-06	CX649469	Heat shock protein	129	41	110	38	93	21	49	31	91	5	32	17	62	11	50	12	12.1611	14.3358	19.3656	11.9781	9.55847	7.0811	7.20259	11.9141	7.51445	1.60909	3.44578	5.23049	3.98306	3.10423	5.22199	4.90581	CX649469	-0.824783	1.77127	0.00081	0.00939	53	47
TC188430	-0.766813	-1.09672	-1.3187	1.70151	2.13868	2.49441	0.000459	0.00269	TC188430	catalase	255	95	171	72	137	36	114	63	207	19	156	44	141	26	119	46	24.0395	33.217	30.1046	22.6953	14.0808	12.139	16.757	24.2125	17.0933	6.11453	16.7982	13.5377	9.05824	7.33728	12.4283	18.8056	TC188430	-1.03616	2.05077	2.72e-05	0.000544	45	35
TC184504	-0.762713	0.455027	1.04454	1.69668	1.37081	2.0627	0.00038	0.00226	TC184504	peroxidase 10-like	576	49	221	157	208	38	237	71	808	116	975	61	992	318	1141	188	54.3009	17.133	38.9072	49.4885	21.3781	12.8134	34.837	27.2871	66.7217	37.3308	104.989	18.7682	63.7289	89.7406	119.166	76.8577	TC184504	-1.31732	2.49202	3.57e-06	9.31e-05	211	68
TC186900	-0.759441	-0.901685	-1.39302	1.69283	1.86825	2.62627	0.00188	0.00942	TC186900	subtilisin-like protease-like	139	60	213	37	138	34	70	44	99	38	99	61	104	32	84	27	13.1039	20.9792	37.4988	11.6629	14.1835	11.4646	10.2894	16.9103	8.17506	12.2291	10.6604	18.7682	6.68125	9.0305	8.77294	11.0381	TC186900	-0.893325	1.85745	0.00156	0.0158	23	19
TC184935	-0.756812	-1.97177	-2.35786	1.68975	3.92249	5.12608	1.52e-10	2.96e-09	TC184935	101 kDa heat shock protein	240	102	333	96	272	39	130	82	186	18	98	26	166	22	68	16	22.6254	35.6646	58.6248	30.2605	27.9559	13.1506	19.1089	31.5147	15.3592	5.79271	10.5527	7.99958	10.6643	6.20847	7.1019	6.54108	TC184935	-1.09496	2.13607	1.42e-05	0.000309	214	170
DR118766	-0.752559	-3.06219	-3.84344	1.68478	8.35238	14.3546	3.03e-13	8.81e-12	DR118766	Heat shock protein 70	104	16	98	52	65	18	39	32	16	1	17	9	28	2	5	0	9.80433	5.59445	17.2529	16.3911	6.68065	6.06951	5.73267	12.2984	1.32122	0.321817	1.83057	2.76908	1.7988	0.564406	0.522199	0	DR118766	-1.27434	2.41888	4.07e-07	1.35e-05	50	44
TC178810	-0.739164	1.94911	1.91894	1.66921	3.86135	3.78145	1.86e-14	6.3e-13	TC178810	Pectate Lyase	45	21	77	11	32	12	42	13	254	148	253	85	360	118	294	82	4.24226	7.34271	13.5559	3.46734	3.28893	4.04634	6.17365	4.99623	20.9744	47.6289	27.2432	26.1525	23.1274	33.3	30.7053	33.523	TC178810	1.68981	3.22615	3.35e-07	1.13e-05	49	47
TC180274	-0.732105	1.58137	1.58083	1.66106	2.99254	2.99141	1.09e-06	1.13e-05	TC180274	---NA---	26	10	24	6	18	2	21	4	128	29	117	19	80	17	99	48	2.45108	3.49653	4.22521	1.89128	1.85003	0.67439	3.08682	1.5373	10.5698	9.3327	12.5986	5.84585	5.13943	4.79745	10.3395	19.6232	TC180274	1.96461	3.90307	6.22e-13	4.71e-11	83	66
TC183529	-0.726137	1.73907	1.87755	1.6542	3.3382	3.67451	8.19e-12	1.93e-10	TC183529	Pectate Lyase	41	11	41	5	23	8	32	1	129	61	192	33	217	60	182	45	3.86517	3.84618	7.21807	1.57607	2.36392	2.69756	4.70373	0.384325	10.6524	19.6308	20.6747	10.1533	13.9407	16.9322	19.008	18.3968	TC183529	2.15259	4.44626	1.3e-08	5.62e-07	35	44
TC173448	-0.712849	-1.14471	-1.35388	1.63904	2.21102	2.55599	0.000125	0.000828	TC173448	serine threonine-protein phosphatase 6 regulatory subunit 3-like isoform x1	356	96	372	134	292	70	150	96	269	65	184	73	264	82	173	40	33.561	33.5667	65.4908	42.2386	30.0115	23.6037	22.0487	36.8952	22.2131	20.9181	19.8132	22.4604	16.9601	23.1407	18.0681	16.3527	TC173448	-0.657097	1.57691	0.00151	0.0154	316	244
TC183076	-0.707933	-0.926831	-0.946315	1.63346	1.9011	1.92694	0.00598	0.0258	TC183076	glucan endo- -beta-glucosidase 12-like	343	87	246	106	282	60	95	67	207	54	207	70	310	53	199	53	32.3354	30.4198	43.3084	33.4126	28.9837	20.2317	13.9642	25.7498	17.0933	17.3781	22.2899	21.5373	19.9153	14.9568	20.7835	21.6673	TC183076	-1.10466	2.15048	3.69e-07	1.23e-05	67	49
DR058375	-0.706149	0.415671	1.00954	1.63144	1.33392	2.01327	0.00197	0.00981	DR058375	class III peroxidase	167	9	88	40	57	11	82	22	228	27	307	18	325	88	383	41	15.7435	3.14688	15.4924	12.6085	5.85841	3.70915	12.0533	8.45515	18.8274	8.68906	33.058	5.53817	20.8789	24.8339	40.0004	16.7615	DR058375	-1.54721	2.92251	2.18e-06	6.09e-05	56	16
TC173572	-0.691593	0.453288	1.07127	1.61507	1.36916	2.10128	0.0019	0.00952	TC173572	class III peroxidase	296	17	107	72	98	16	126	36	384	48	482	27	447	150	691	62	27.9046	5.9441	18.8374	22.6953	10.0724	5.39512	18.5209	13.8357	31.7093	15.4472	51.9021	8.30725	28.7165	42.3305	72.1679	25.3467	TC173572	-1.47439	2.77867	5.33e-06	0.000133	95	28
TC157898	-0.683796	1.24298	0.846842	1.60636	2.36687	1.79856	0.00166	0.00848	TC157898	Os03g0744600 Protein	35	34	114	7	38	14	50	25	315	55	416	29	188	30	179	89	3.29953	11.8882	20.0698	2.20649	3.90561	4.72073	7.34958	9.60813	26.0116	17.6999	44.7952	8.92261	12.0777	8.46609	18.6947	36.3848	TC157898	1.2473	2.37396	0.00228	0.0211	71	71
TC195725	-0.676647	-3.06373	-3.70947	1.59842	8.36129	13.0816	2.11e-28	4.08e-26	TC195725	70 kDa heat shock protein	275	51	230	131	205	52	115	69	41	8	48	15	62	9	18	2	25.9249	17.8323	40.4916	41.2929	21.0697	17.5342	16.904	26.5184	3.38563	2.57454	5.16867	4.61514	3.98306	2.53983	1.87992	0.817635	TC195725	-1.1145	2.16519	1.62e-06	4.73e-05	165	132
TC186186	-0.675676	0.671417	0.755523	1.59735	1.59264	1.68824	0.000101	0.000687	TC186186	Probable Inactive Leucine-Rich Repeat Receptor-Like Protein Kinase At1g66830-Like	164	28	87	62	108	16	97	18	275	86	276	67	306	71	271	99	15.4607	9.79028	15.3164	19.5432	11.1002	5.39512	14.2582	6.91785	22.7085	27.6763	29.7199	20.6143	19.6583	20.0364	28.3032	40.4729	TC186186	0.813319	1.75725	0.0015	0.0154	64	54
TC183890	-0.658528	-3.40367	-4.05748	1.57847	10.5829	16.6503	1.19e-12	3.2e-11	TC183890	heat shock cognate 70 kDa protein 4-like isoform 1	92	12	84	42	58	14	33	31	12	0	11	6	20	1	4	0	8.67306	4.19584	14.7882	13.239	5.96119	4.72073	4.85072	11.9141	0.990917	0	1.18449	1.84606	1.28486	0.282203	0.417759	0	TC183890	-1.33924	2.53018	4.23e-07	1.39e-05	42	32
TC195583	-0.654597	-0.936431	-1.26425	1.57418	1.91379	2.40202	0.00214	0.0105	TC195583	Catalase	654	200	456	147	381	114	225	158	481	64	353	150	388	60	366	85	61.6542	69.9306	80.279	46.3363	39.1589	38.4403	33.0731	60.7234	39.7192	20.5963	38.0113	46.1514	24.9262	16.9322	38.2249	34.7495	TC195583	-0.836856	1.78615	0.000728	0.00857	143	107
TC196650	-0.65159	-1.97078	-1.06105	1.5709	3.9198	2.08645	2.41e-06	2.32e-05	TC196650	lysine histidine transporter 1-like	480	108	120	189	371	64	179	46	149	19	64	59	406	88	155	33	45.2508	37.7625	21.1261	59.5753	38.1311	21.5805	26.3115	17.679	12.3039	6.11453	6.89156	18.1529	26.0826	24.8339	16.1882	13.491	TC196650	-1.10952	2.15774	0.000369	0.00493	101	61
TC157156	-0.649168	-2.83343	-3.64593	1.56826	7.12766	12.518	6.87e-24	7.9e-22	TC157156	HSP70	828	186	810	445	700	167	401	249	188	37	176	56	237	19	70	18	78.0576	65.0354	142.601	140.27	71.9454	56.3116	58.9436	95.6969	15.5244	11.9072	18.9518	17.2299	15.2256	5.36186	7.31078	7.35872	TC157156	-1.11609	2.16759	3.97e-07	1.32e-05	561	441
TC156813	-0.648968	0.568134	1.15127	1.56805	1.48261	2.22109	0.000386	0.0023	TC156813	peroxidase 10-like	516	30	203	113	186	33	205	66	744	100	856	55	1002	252	1004	168	48.6446	10.4896	35.7382	35.6191	19.1169	11.1274	30.1333	25.3655	61.4368	32.1817	92.1747	16.9222	64.3713	71.1152	104.857	68.6814	TC156813	-1.30552	2.47172	4.66e-06	0.000118	176	59
TC187780	-0.647717	-2.19539	-2.05603	1.56669	4.58014	4.15839	1.31e-06	1.33e-05	TC187780	---NA---	1939	821	1242	779	1548	244	916	605	647	128	551	198	943	141	602	179	182.794	287.065	218.655	245.551	159.102	82.2756	134.644	232.517	53.4269	41.1926	59.3321	60.9199	60.581	39.7906	62.8727	73.1784	TC187780	-1.70157	3.25255	1.91e-07	6.72e-06	384	193
TC181231	-0.645098	-1.32491	-1.59753	1.56385	2.50517	3.02625	1.93e-06	1.9e-05	TC181231	Zeta-carotene desaturase, chloroplast/chromoplast precursor	233	91	232	61	157	61	105	66	122	31	118	54	159	49	80	21	21.9655	31.8184	40.8437	19.228	16.1363	20.5689	15.4341	25.3655	10.0743	9.97633	12.7063	16.6145	10.2146	13.828	8.35518	8.58517	TC181231	-0.638322	1.55652	0.00234	0.0216	188	132
TC170388	-0.631267	-1.33422	-0.868394	1.54892	2.52138	1.82563	0.00973	0.039	TC170388	alanine--glyoxylate aminotransferase 2 homolog mitochondrial-like	1109	473	436	250	656	255	217	248	603	182	304	112	709	288	427	183	104.548	165.386	76.758	78.8033	67.4232	85.9848	31.8972	95.3126	49.7936	58.5707	32.7349	34.4597	45.5482	81.2745	44.5958	74.8136	TC170388	-0.965634	1.95292	5.03e-05	0.00093	120	80
TC156489	-0.629393	-1.87105	-0.691154	1.54691	3.65799	1.61457	0.00809	0.0332	TC156489	L-asparaginase	1310	496	2070	402	1328	378	570	513	881	140	534	200	1698	349	820	595	123.497	173.428	364.424	126.716	136.491	127.46	83.7852	197.159	72.7498	45.0544	57.5015	61.5352	109.084	98.4889	85.6406	243.247	TC156489	-1.13286	2.19293	2.35e-06	6.5e-05	126	138
TC193042	-0.619237	-2.65701	-3.5399	1.53606	6.30725	11.631	3.91e-22	3.47e-20	TC193042	HSP70	244	44	220	136	167	60	117	71	59	9	52	22	74	8	14	4	23.0025	15.3847	38.7311	42.869	17.1641	20.2317	17.198	27.2871	4.87201	2.89635	5.5994	6.76887	4.75397	2.25762	1.46216	1.63527	TC193042	-1.06001	2.08495	4.27e-06	0.000109	149	115
TC189101	-0.612393	1.97883	4.76992	1.52879	3.94173	27.2828	1.09e-30	2.73e-28	TC189101	Class VII Chitinase	6	3	7	0	5	0	4	2	18	16	45	3	263	63	263	61	0.565634	1.04896	1.23235	0	0.513896	0	0.587967	0.76865	1.48638	5.14907	4.84563	0.923028	16.8959	17.7788	27.4676	24.9379	TC189101	4.34918	20.3813	1.05e-24	2.9e-22	73	30
DR057561	-0.601001	-2.12555	-2.03406	1.51677	4.3637	4.09555	1.66e-05	0.000136	DR057561	unknown	3143	1409	1730	1324	2201	563	1361	1031	969	239	856	371	1361	297	791	326	296.298	492.661	304.567	417.342	226.217	189.841	200.056	396.239	80.0165	76.9143	92.1747	114.148	87.4345	83.8143	82.6118	133.275	DR057561	-1.74491	3.35174	2.17e-08	9.13e-07	420	206
TC159902	-0.599596	-1.25454	-0.913	1.51529	2.38591	1.88296	0.0104	0.0412	TC159902	Gb|AAD25141.1	282	127	514	86	365	76	151	126	198	92	195	66	323	105	247	87	26.5848	44.4059	90.4899	27.1083	37.5144	25.6268	22.1957	48.425	16.3501	29.6072	20.9977	20.3066	20.7504	29.6313	25.7966	35.5671	TC159902	-1.13326	2.19354	3.48e-06	9.12e-05	74	33
DR182086	-0.599252	-1.58214	-1.64081	1.51493	2.99414	3.11841	6.26e-06	5.59e-05	DR182086	hypothetical protein XFLM_01325	527	311	416	267	385	116	319	229	267	73	266	121	238	86	197	118	49.6816	108.742	73.237	84.1619	39.57	39.1146	46.8903	88.0104	22.0479	23.4927	28.6431	37.2288	15.2898	24.2695	20.5746	48.2405	DR182086	-1.16287	2.23903	8.51e-05	0.00142	84	68
TC181911	-0.597174	-2.45494	-2.67189	1.51275	5.48292	6.37263	8.75e-16	3.51e-14	TC181911	70 kDa heat shock cognate protein 3	224	60	176	121	155	51	94	77	45	17	39	29	71	22	18	17	21.117	20.9792	30.9849	38.1408	15.9308	17.197	13.8172	29.593	3.71594	5.47089	4.19955	8.92261	4.56124	6.20847	1.87992	6.9499	TC181911	-1.07825	2.11147	8.99e-06	0.000209	110	90
TC188383	-0.596745	0.0240486	1.5333	1.5123	1.01681	2.89448	2.49e-06	2.39e-05	TC188383	Pollen Allergen Cjp38	57	68	110	18	72	29	67	28	179	56	169	24	351	80	592	151	5.37353	23.7764	19.3656	5.67384	7.4001	9.77866	9.84844	10.7611	14.7812	18.0218	18.198	7.38423	22.5492	22.5762	61.8283	61.7315	TC188383	1.49794	2.82439	1.7e-09	8.56e-08	129	168
TC176403	-0.588607	0.56488	0.815891	1.50379	1.47926	1.76039	0.00174	0.00885	TC176403	Cdp-Diacylglycerol--Glycerol-3-Phosphate 3-Phosphatidyltransferase Precursor	190	43	36	47	99	16	26	45	185	85	113	94	384	66	253	70	17.9118	15.0351	6.33782	14.815	10.1751	5.39512	3.82178	17.2946	15.2766	27.3545	12.1679	28.9216	24.6692	18.6254	26.4233	28.6172	TC176403	1.0103	2.01433	7.58e-06	0.00018	1587	1099
TC164104	-0.584299	0.689796	1.19476	1.49931	1.61306	2.28907	0.00164	0.00842	TC164104	Peroxidase ATPA2	264	12	90	43	89	17	115	22	404	31	446	25	530	106	578	46	24.8879	4.19584	15.8445	13.5542	9.14735	5.73232	16.904	8.45515	33.3609	9.97633	48.0256	7.6919	34.0487	29.9135	60.3662	18.8056	TC164104	-1.14543	2.21211	7.13e-05	0.00124	121	39
GW762762	-0.57532	0.488973	1.0768	1.49001	1.40345	2.10936	0.00158	0.0081	GW762762	peroxidase 10-like	172	9	80	40	65	13	93	19	235	37	290	18	319	91	402	41	16.2149	3.14688	14.084	12.6085	6.68065	4.38354	13.6702	7.30218	19.4055	11.9072	31.2274	5.53817	20.4935	25.6805	41.9848	16.7615	GW762762	-1.30798	2.47594	3.78e-06	9.79e-05	60	27
NP543260	-0.57369	0.167699	0.80913	1.48833	1.12327	1.75215	0.00126	0.00664	NP543260	translation factor	178	56	131	48	120	34	57	54	203	87	194	79	392	120	251	138	16.7805	19.5806	23.0626	15.1302	12.3335	11.4646	8.37852	20.7536	16.763	27.9981	20.8901	24.3064	25.1832	33.8644	26.2144	56.4168	NP543260	-1.31526	2.48847	1.47e-07	5.32e-06	44	24
TC189736	-0.570493	-1.26027	-1.47496	1.48503	2.39541	2.77976	4.43e-05	0.000329	TC189736	uncharacterized loc101220013	341	104	395	88	365	88	201	57	242	58	142	71	307	56	120	42	32.1469	36.3639	69.5399	27.7388	37.5144	29.6732	29.5453	21.9065	19.9835	18.6654	15.2907	21.845	19.7225	15.8034	12.5328	17.1703	TC189736	-0.733094	1.6622	0.000482	0.00611	230	176
TC194912	-0.569548	-0.466168	-1.14603	1.48406	1.38143	2.21304	0.0112	0.0441	TC194912	Clavata-like receptor	598	174	142	110	375	110	160	56	397	137	212	108	410	88	154	38	56.3749	60.8396	24.9992	34.6734	38.5422	37.0915	23.5187	21.5222	32.7828	44.0889	22.8283	33.229	26.3396	24.8339	16.0837	15.5351	TC194912	-2.98913	7.93993	3.06e-15	2.92e-13	10	5
TC180513	-0.566772	-1.10552	-1.63951	1.48121	2.15177	3.1156	2.39e-05	0.00019	TC180513	Nuclear transcription factor Y subunit B-3	199	44	178	41	103	42	97	47	83	28	87	50	95	35	48	18	18.7602	15.3847	31.337	12.9237	10.5863	14.1622	14.2582	18.0633	6.85384	9.01088	9.36822	15.3838	6.10307	9.87711	5.01311	7.35872	TC180513	-0.653446	1.57292	0.00554	0.041	53	54
TC174352	-0.564837	-0.924741	-0.739242	1.47922	1.89834	1.6693	0.00886	0.0359	TC174352	ADL290Wp	265	73	161	83	202	59	94	50	167	32	165	53	270	58	166	38	24.9822	25.5247	28.3441	26.1627	20.7614	19.8945	13.8172	19.2163	13.7903	10.2981	17.7673	16.3068	17.3456	16.3678	17.337	15.5351	TC174352	-1.25033	2.37895	1.49e-06	4.38e-05	35	36
TC169331	-0.561525	-2.90843	-3.41421	1.47583	7.50802	10.6605	2.09e-24	2.52e-22	TC169331	Heat shock 70 kDa protein	176	40	141	81	138	39	88	44	31	8	24	13	50	8	8	3	16.5919	13.9861	24.8231	25.5323	14.1835	13.1506	12.9353	16.9103	2.55987	2.57454	2.58434	3.99979	3.21214	2.25762	0.835518	1.22645	TC169331	-0.937216	1.91483	2.98e-05	0.00059	120	91
TC173147	-0.55339	-2.81397	-3.72469	1.46753	7.03219	13.2204	2.4e-18	1.36e-16	TC173147	hsp70 protein	169	32	163	86	144	31	77	59	35	1	41	15	46	2	9	4	15.932	11.1889	28.6962	27.1083	14.8002	10.4531	11.3184	22.6752	2.89017	0.321817	4.41491	4.61514	2.95517	0.564406	0.939958	1.63527	TC173147	-1.25291	2.38321	1.87e-07	6.59e-06	86	94
TC158669	-0.552242	-1.65641	-1.59898	1.46636	3.15232	3.02929	1.58e-08	2.23e-07	TC158669	Heat shock 70 kDa protein	271	64	225	129	226	63	139	68	103	33	121	36	167	35	90	39	25.5478	22.3778	39.6114	40.6625	23.2281	21.2433	20.4318	26.1341	8.50537	10.62	13.0294	11.0763	10.7286	9.87711	9.39958	15.9439	TC158669	-1.0319	2.04471	9.84e-06	0.000226	152	106
TC164044	-0.54417	1.22374	1.07673	1.45818	2.33552	2.10924	1.01e-05	8.61e-05	TC164044	Receptor-Like Protein Kinase At3g47110-Like	549	81	321	130	413	60	294	53	1226	389	1145	300	1348	254	1106	312	51.7556	28.3219	56.5122	40.9777	42.4478	20.2317	43.2155	20.3692	101.239	125.187	123.294	92.3028	86.5993	71.6796	115.51	127.551	TC164044	0.811221	1.7547	0.00152	0.0156	218	179
GT259680	-0.541909	0.678105	1.24744	1.4559	1.60004	2.3742	0.000453	0.00266	GT259680	putative class III peroxidase	165	10	68	38	64	13	88	17	263	40	303	16	305	85	475	40	15.5549	3.49653	11.9714	11.9781	6.57787	4.38354	12.9353	6.53353	21.7176	12.8727	32.6273	4.92282	19.5941	23.9873	49.6089	16.3527	GT259680	-1.36125	2.56908	8.92e-05	0.00147	65	20
TC157648	-0.54149	-1.09188	-1.27222	1.45547	2.13152	2.41532	6.21e-05	0.000445	TC157648	---NA---	228	66	198	74	175	45	101	69	153	40	109	48	183	45	100	27	21.4941	23.0771	34.858	23.3258	17.9864	15.1738	14.8462	26.5184	12.6342	12.8727	11.7372	14.7685	11.7564	12.6991	10.444	11.0381	TC157648	-0.596632	1.51218	0.00727	0.0495	215	153
DR055727	-0.541269	1.04491	0.322172	1.45525	2.06323	1.25021	0.00186	0.00937	DR055727	Gb|AAC80623.1	57	15	30	14	40	9	17	13	95	68	60	30	75	31	71	16	5.37353	5.24479	5.28151	4.41298	4.11117	3.03476	2.49886	4.99623	7.84476	21.8836	6.46084	9.23028	4.81821	8.7483	7.41522	6.54108	DR055727	-0.789012	1.72789	0.00642	0.0453	17	16
TC157663	-0.538162	1.20279	0.13748	1.45212	2.30185	1.09998	6.74e-05	0.000479	TC157663	unknown	92	13	35	14	76	7	31	3	177	39	136	58	82	16	109	17	8.67306	4.54549	6.16177	4.41298	7.81122	2.36037	4.55674	1.15298	14.616	12.5509	14.6446	17.8452	5.26791	4.51525	11.3839	6.9499	TC157663	-1.68845	3.22311	2.04e-06	5.78e-05	48	25
DR078762	-0.517339	-1.96475	-1.77763	1.43131	3.90345	3.42863	0.00031	0.00188	DR078762	---NA---	2903	1579	2061	1404	2155	706	1578	1229	1022	233	989	574	1457	394	948	484	273.673	552.102	362.84	442.559	221.489	238.06	231.953	472.335	84.3931	74.9834	106.496	176.606	93.6018	111.188	99.0089	197.868	DR078762	-1.49976	2.82795	2.73e-06	7.41e-05	422	217
CV032775	-0.485537	-2.14208	-1.97688	1.40011	4.41397	3.93641	2.17e-05	0.000173	CV032775	---NA---	4992	2612	2928	2131	3423	1186	2475	1960	1500	356	1355	745	2090	639	1270	588	470.608	913.293	515.476	671.719	351.813	399.914	363.804	753.277	123.865	114.567	145.907	229.219	134.268	180.328	132.638	240.385	CV032775	-1.66819	3.17816	4.08e-07	1.35e-05	655	350
TC197374	-0.481696	-2.07044	-1.88318	1.39638	4.20014	3.68887	6.78e-05	0.000481	TC197374	---NA---	4295	2140	2509	1845	2895	1006	2151	1649	1292	311	1198	684	1794	572	1154	548	404.9	748.257	441.711	581.568	297.546	339.218	316.179	633.752	106.689	100.085	129.001	210.45	115.252	161.42	120.523	224.032	TC197374	-1.64096	3.11873	2.66e-07	9.07e-06	532	285
TC170758	-0.478231	1.04891	1.61882	1.39303	2.06897	3.07125	2.64e-10	4.98e-09	TC170758	aquaporin NIP6-1-like	127	27	61	16	71	16	56	18	190	82	237	50	552	79	406	55	11.9726	9.44063	10.7391	5.04341	7.29732	5.39512	8.23153	6.91785	15.6895	26.389	25.5203	15.3838	35.462	22.294	42.4025	22.485	TC170758	-2.26078	4.79249	1e-13	8.38e-12	46	32
TC160313	-0.478098	-1.16064	-0.881445	1.39291	2.23557	1.84222	0.00694	0.0292	TC160313	Pyruvate Dehydrogenase (acetyl-transferring) Mitochondrial-Like	88	54	118	66	88	57	56	41	87	32	81	20	134	44	75	28	8.29597	18.8813	20.774	20.8041	9.04457	19.2201	8.23153	15.7573	7.18415	10.2981	8.72214	6.15352	8.60854	12.4169	7.83298	11.4469	TC160313	0.829078	1.77655	0.00217	0.0203	63	116
TC196936	-0.472519	-0.853069	-1.16546	1.38753	1.80634	2.24305	0.00517	0.0227	TC196936	auxin-responsive protein IAA9	813	328	391	327	586	222	500	153	498	175	406	226	532	150	351	140	76.6435	114.686	68.8357	103.075	60.2286	74.8573	73.4958	58.8017	41.123	56.318	43.7184	69.5348	34.1772	42.3305	36.6583	57.2345	TC196936	-2.29469	4.90649	6.29e-15	5.9e-13	29	21
TC172871	-0.459404	1.60539	1.72511	1.37497	3.04279	3.30604	8.49e-12	1.99e-10	TC172871	Kinase-Like Protein Tmkl1-Like	157	25	103	29	121	26	74	17	521	170	355	104	813	199	491	59	14.8008	8.74132	18.1332	9.14118	12.4363	8.76708	10.8774	6.53353	43.0223	54.7089	38.2266	31.9983	52.2294	56.1584	51.2799	24.1202	TC172871	0.626889	1.54423	0.00663	0.0464	173	106
TC197001	-0.459217	-0.898341	-1.05813	1.3748	1.86392	2.08223	0.0116	0.0454	TC197001	HEAT	94	37	92	33	72	27	56	33	101	31	47	14	115	18	65	12	8.86161	12.9372	16.1966	10.402	7.4001	9.10427	8.23153	12.6827	8.34022	9.97633	5.06099	4.30746	7.38793	5.07966	6.78858	4.90581	TC197001	-0.588227	1.5034	0.00652	0.0457	83	59
TC182421	-0.456812	-2.90297	-2.61954	1.37251	7.47964	6.14556	1.21e-07	1.47e-06	TC182421	hypothetical protein	1092	1195	234	492	514	285	436	790	170	93	301	69	239	69	232	149	102.945	417.835	41.1958	155.085	52.8285	96.1006	64.0883	303.617	14.038	29.929	32.4119	21.2296	15.354	19.472	24.23	60.9138	TC182421	-2.66901	6.35991	5.27e-16	5.3e-14	37	32
TC159763	-0.45552	-2.09108	-1.91544	1.37128	4.26066	3.77228	1.67e-05	0.000136	TC159763	---NA---	7037	3506	4121	2938	4989	1650	3512	2717	2202	508	2002	1022	3006	880	1899	852	663.395	1225.88	725.504	926.096	512.765	556.372	516.235	1044.21	181.833	163.483	215.577	314.445	193.114	248.339	198.331	348.313	TC159763	-1.67583	3.19503	6.26e-07	2e-05	970	502
TC172311	-0.447755	-2.20399	-1.9812	1.36392	4.60753	3.94821	2.56e-06	2.44e-05	TC172311	---NA---	9987	4922	5515	4171	6843	2413	4624	3881	2745	593	2539	1431	4113	1170	2414	1150	941.499	1720.99	970.918	1314.75	703.318	813.652	679.689	1491.57	226.672	190.838	273.401	440.284	264.231	330.178	252.118	470.14	TC172311	-1.74504	3.35203	1.46e-06	4.29e-05	1510	719
TC189789	-0.43108	-1.83605	-1.65809	1.34824	3.57032	3.15599	3.45e-06	3.21e-05	TC189789	---NA---	1036	503	699	485	894	220	557	437	445	108	383	160	520	158	365	167	97.6662	175.875	123.059	152.878	91.8846	74.1829	81.8743	167.95	36.7465	34.7563	41.2417	49.2282	33.4063	44.5881	38.1205	68.2726	TC189789	-1.40133	2.64146	1.67e-06	4.81e-05	162	84
TC161746	-0.421301	0.664661	1.1933	1.33914	1.5852	2.28676	0.00334	0.0155	TC161746	Peroxidase 10 precursor	130	8	50	29	57	5	85	13	226	21	234	13	266	61	302	37	12.2554	2.79722	8.80252	9.14118	5.85841	1.68598	12.4943	4.99623	18.6623	6.75816	25.1973	3.99979	17.0886	17.2144	31.5408	15.1263	TC161746	-1.14336	2.20895	5.22e-05	0.00096	73	24
TC182596	-0.406999	-1.6096	-1.35349	1.32592	3.05168	2.55529	0.00124	0.00657	TC182596	Gb|AAC63835.1	110	15	112	19	129	12	55	20	71	5	31	12	99	6	49	10	10.37	5.24479	19.7177	5.98905	13.2585	4.04634	8.08454	7.6865	5.86292	1.60909	3.3381	3.69211	6.36004	1.69322	5.11755	4.08818	TC182596	-0.671103	1.59229	0.00234	0.0216	121	60
TC158121	-0.396638	-1.85973	-0.9814	1.31644	3.6294	1.97438	0.00386	0.0176	TC158121	chloroplast-targeted copper	70	5	91	29	64	16	41	25	44	4	14	12	99	17	26	12	6.59907	1.74826	16.0206	9.14118	6.57787	5.39512	6.02666	9.60813	3.63336	1.28727	1.50753	3.69211	6.36004	4.79745	2.71543	4.90581	TC158121	-1.13983	2.20355	1.14e-06	3.44e-05	99	73
TC167489	-0.391105	-0.632772	-1.11111	1.3114	1.55054	2.16012	0.00761	0.0316	TC167489	Uncharacterized Loc101212839 Isoform 2	519	124	150	230	340	148	278	56	436	79	286	112	380	62	252	55	48.9274	43.357	26.4076	72.499	34.9449	49.9049	40.8637	21.5222	36.0033	25.4236	30.7967	34.4597	24.4123	17.4966	26.3188	22.485	TC167489	0.921866	1.89456	3.56e-05	0.000691	208	184
TC199342	-0.388829	-2.35198	-2.64418	1.30933	5.10525	6.25142	2.84e-08	3.88e-07	TC199342	putative protein kinase	372	409	152	101	183	98	128	288	77	52	120	39	107	21	96	41	35.0693	143.008	26.7597	31.8365	18.8086	33.0451	18.8149	110.686	6.35838	16.7345	12.9217	11.9994	6.87398	5.92626	10.0262	16.7615	TC199342	-1.83416	3.56563	9.01e-11	5.3e-09	28	23
CF471271	-0.364121	-1.57196	-1.19556	1.2871	2.97309	2.29034	6.14e-06	5.49e-05	CF471271	beta- insoluble isoenzyme cwinv1-like	233	42	157	56	199	57	80	41	85	13	90	27	144	18	126	26	21.9655	14.6854	27.6399	17.6519	20.4531	19.2201	11.7593	15.7573	7.01899	4.18362	9.69126	8.30725	9.25097	5.07966	13.1594	10.6293	CF471271	-1.25571	2.38785	0.000369	0.00493	157	34
GW764200	-0.362133	0.447979	3.155	1.28533	1.36413	8.90738	8.56e-18	4.57e-16	GW764200	Phosphoenolpyruvate Carboxykinase	12	12	20	7	27	3	15	6	40	9	72	2	184	80	319	86	1.13127	4.19584	3.52101	2.20649	2.77504	1.01159	2.20487	2.30595	3.30306	2.89635	7.75301	0.615352	11.8207	22.5762	33.3163	35.1583	GW764200	2.42475	5.36935	1.94e-10	1.08e-08	205	190
TC180504	-0.358877	-2.68914	-3.62863	1.28243	6.4493	12.3688	1.51e-18	8.86e-17	TC180504	70 kDa heat shock cognate protein 3	95	34	142	56	115	44	63	44	38	0	34	10	30	4	11	2	8.95588	11.8882	24.9992	17.6519	11.8196	14.8366	9.26047	16.9103	3.1379	0	3.66114	3.07676	1.92728	1.12881	1.14884	0.817635	TC180504	-1.10193	2.14642	1.39e-05	0.000305	124	92
TC167049	-0.356653	-1.07101	-1.01468	1.28045	2.10091	2.02046	0.00794	0.0327	TC167049	Ubiquitin-conjugating enzyme-like	286	79	127	190	354	56	198	58	144	87	88	61	272	94	133	31	26.9619	27.6226	22.3584	59.8905	36.3838	18.8829	29.1043	22.2909	11.891	27.9981	9.4759	18.7682	17.4741	26.5271	13.8905	12.6733	TC167049	-0.665868	1.58652	0.00235	0.0216	120	104
TC180128	-0.352662	-1.02559	-1.39145	1.27691	2.03579	2.62342	0.000597	0.00342	TC180128	Actin depolymerizing factor	102	20	80	34	80	16	59	31	84	16	47	14	90	16	29	8	9.61579	6.99306	14.084	10.7172	8.22234	5.39512	8.67251	11.9141	6.93642	5.14907	5.06099	4.30746	5.78185	4.51525	3.02875	3.27054	TC180128	-1.38362	2.60922	7.26e-05	0.00126	32	9
NP542740	-0.349732	-0.969933	-1.88616	1.27432	1.95875	3.6965	5.52e-06	4.98e-05	NP542740	sucrose-phosphate partial	122	26	67	51	87	50	44	20	76	27	31	28	49	17	28	8	11.5012	9.09098	11.7954	16.0759	8.94179	16.8598	6.46763	7.6865	6.27581	8.68906	3.3381	8.61493	3.1479	4.79745	2.92431	3.27054	NP542740	-0.77498	1.71117	0.00039	0.00513	116	68
TC194533	-0.345542	-0.633534	-1.69087	1.27063	1.55136	3.2285	0.00859	0.035	TC194533	Transmembrane Protein Vexp3	81	34	78	6	60	31	43	18	57	32	54	13	22	18	35	5	7.63607	11.8882	13.7319	1.89128	6.16675	10.4531	6.32064	6.91785	4.70685	10.2981	5.81476	3.99979	1.41334	5.07966	3.65539	2.04409	TC194533	1.19303	2.28633	7.17e-05	0.00125	34	31
CT582298	-0.344993	-0.866454	-1.57476	1.27015	1.82318	2.97886	0.00112	0.00597	CT582298	probable sucrose-phosphate synthase 2-like	96	25	56	39	51	41	49	18	58	27	24	26	57	15	39	4	9.05015	8.74132	9.85883	12.2933	5.24174	13.825	7.20259	6.91785	4.78943	8.68906	2.58434	7.99958	3.66184	4.23305	4.07315	1.63527	CT582298	-0.837367	1.78679	0.000252	0.00359	81	70
TC181470	-0.342883	1.41764	0.435016	1.26829	2.67149	1.35193	4.04e-05	0.000304	TC181470	putative proline-rich arabinogalactan protein 4	88	7	29	19	83	9	28	3	167	41	121	78	102	26	115	14	8.29597	2.44757	5.10546	5.98905	8.53067	3.03476	4.11577	1.15298	13.7903	13.1945	13.0294	23.9987	6.55277	7.33728	12.0106	5.72345	TC181470	-1.91642	3.77486	4.37e-08	1.74e-06	63	35
TC169007	-0.341261	1.50036	1.81909	1.26686	2.82914	3.52858	4.74e-11	9.87e-10	TC169007	Kinase-Like Protein Tmkl1-Like	123	15	105	38	118	18	68	29	439	134	249	132	748	217	432	72	11.5955	5.24479	18.4853	11.9781	12.1279	6.06951	9.99543	11.1454	36.251	43.1235	26.8125	40.6132	48.0536	61.2381	45.118	29.4349	TC169007	0.675364	1.597	0.0046	0.0357	169	96
FG618083	-0.340892	-2.06131	-1.56426	1.26654	4.17366	2.95726	1.46e-07	1.75e-06	FG618083	---NA---	90	44	119	33	91	21	63	54	39	6	44	13	93	17	47	10	8.48452	15.3847	20.95	10.402	9.35291	7.0811	9.26047	20.7536	3.22048	1.9309	4.73795	3.99979	5.97458	4.79745	4.90867	4.08818	FG618083	-1.06177	2.0875	0.00613	0.0439	48	11
CO365436	-0.340572	-0.836213	-1.18001	1.26626	1.78536	2.26578	0.00174	0.00886	CO365436	auxin response factor 6-like	189	48	130	82	152	59	71	60	149	45	109	35	163	17	94	34	17.8175	16.7833	22.8866	25.8475	15.6224	19.8945	10.4364	23.0595	12.3039	14.4818	11.7372	10.7687	10.4716	4.79745	9.81733	13.8998	CO365436	-0.831747	1.77984	0.000233	0.00336	75	60
TC156980	-0.333631	-0.508478	-1.16442	1.26018	1.42255	2.24143	0.00302	0.0142	TC156980	sec14 cytosolic factor family protein phosphoglyceride transfer family protein isoform 2	169	43	107	44	167	43	59	32	185	27	95	43	101	29	79	19	15.932	15.0351	18.8374	13.8694	17.1641	14.4994	8.67251	12.2984	15.2766	8.68906	10.2297	13.2301	6.48853	8.18389	8.25074	7.76754	TC156980	-1.0343	2.04812	2.15e-05	0.000441	111	94
TC199092	-0.329433	0.709965	0.327532	1.25652	1.63576	1.25486	0.00427	0.0193	TC199092	rna recognition motif-containing protein	90	33	69	24	94	20	60	18	200	54	160	59	216	39	151	29	8.48452	11.5385	12.1475	7.56511	9.66125	6.7439	8.8195	6.91785	16.5153	17.3781	17.2289	18.1529	13.8765	11.0059	15.7704	11.8557	TC199092	-0.834807	1.78362	0.00063	0.00761	48	31
TC164109	-0.327106	-0.0355126	0.863191	1.25449	1.02492	1.81906	0.001	0.00543	TC164109	Glucose-1-Phosphate Adenylyltransferase	132	21	71	44	95	13	71	35	107	45	116	41	249	77	265	61	12.444	7.34271	12.4996	13.8694	9.76402	4.38354	10.4364	13.4514	8.83568	14.4818	12.491	12.6147	15.9965	21.7296	27.6765	24.9379	TC164109	0.687045	1.60998	0.00394	0.0319	65	69
TC176608	-0.320311	-1.92696	-1.38533	1.2486	3.80252	2.61232	4.95e-09	7.57e-08	TC176608	beta- insoluble isoenzyme cwinv1	445	101	256	159	432	113	130	107	137	39	107	41	192	51	190	59	41.9512	35.3149	45.0689	50.1189	44.4006	38.1031	19.1089	41.1228	11.313	12.5509	11.5218	12.6147	12.3346	14.3924	19.8435	24.1202	TC176608	-1.32958	2.5133	0.000682	0.00814	241	36
TC197985	-0.31845	-1.32447	-0.518333	1.24699	2.50441	1.4323	0.00476	0.0211	TC197985	---NA---	110	31	148	32	123	30	68	44	80	17	60	21	159	39	73	40	10.37	10.8392	26.0555	10.0868	12.6418	10.1159	9.99543	16.9103	6.60611	5.47089	6.46084	6.4612	10.2146	11.0059	7.6241	16.3527	TC197985	-0.656779	1.57656	0.00235	0.0216	144	125
TC160670	-0.309457	0.394751	0.970278	1.23924	1.31472	1.95922	0.0111	0.0437	TC160670	Putative Sinapyl Alcohol Dehydrogenase	369	62	24	45	132	45	169	17	386	79	256	49	594	164	284	92	34.7865	21.6785	4.22521	14.1846	13.5669	15.1738	24.8416	6.53353	31.8745	25.4236	27.5663	15.0761	38.1602	46.2813	29.6609	37.6112	TC160670	1.64383	3.12494	4.81e-05	0.000895	43	90
TC175708	-0.305475	0.398122	0.887316	1.23583	1.31779	1.84973	0.000868	0.00477	TC175708	60s Ribosomal Protein L17-2-Like	202	46	152	64	205	48	117	38	392	72	276	99	554	123	403	126	19.043	16.084	26.7597	20.1736	21.0697	16.1854	17.198	14.6044	32.3699	23.1708	29.7199	30.4599	35.5905	34.711	42.0892	51.511	TC175708	0.702847	1.62771	0.00158	0.0159	112	78
FR730409	-0.304763	-1.63822	-1.5292	1.23522	3.11282	2.88626	4.79e-07	5.24e-06	FR730409	Short-chain dehydrogenase/reductase SDR precursor	167	88	103	71	165	40	89	74	100	21	85	13	96	23	53	36	15.7435	30.7695	18.1332	22.3801	16.9586	13.4878	13.0823	28.4401	8.25764	6.75816	9.15286	3.99979	6.16731	6.49067	5.53531	14.7174	FR730409	-1.13705	2.1993	0.00194	0.0185	34	26
TC160466	-0.304174	-0.869569	-1.1043	1.23471	1.82712	2.14995	0.00269	0.0129	TC160466	auxin response factor 6-like	224	58	150	90	169	70	81	75	168	55	118	37	191	23	115	41	21.117	20.2799	26.4076	28.3692	17.3697	23.6037	11.9063	28.8244	13.8728	17.6999	12.7063	11.384	12.2704	6.49067	12.0106	16.7615	TC160466	-0.798538	1.73934	0.000334	0.00455	84	63
TC164924	-0.298709	0.892172	0.930996	1.23004	1.85597	1.90659	0.0038	0.0174	TC164924	Precursor Monofunctional Aspartokinase	33	15	43	12	17	10	31	21	117	44	79	23	151	42	97	22	3.11099	5.24479	7.57017	3.78256	1.74725	3.37195	4.55674	8.07083	9.66144	14.16	8.50678	7.07655	9.70067	11.8525	10.1307	8.99399	TC164924	0.807748	1.75048	0.00311	0.0266	47	35
TC172072	-0.293624	-1.15597	-1.46574	1.22572	2.22834	2.76205	0.00115	0.00613	TC172072	meprin and TRAF homology domain-containing protein / MATH domain-containing protein	176	17	130	74	129	24	70	71	151	19	59	25	153	10	61	17	16.5919	5.9441	22.8866	23.3258	13.2585	8.09269	10.2894	27.2871	12.469	6.11453	6.35316	7.6919	9.82915	2.82203	6.37082	6.9499	TC172072	-1.23179	2.34858	5.03e-05	0.00093	76	21
TC189017	-0.276912	0.773776	0.816292	1.2116	1.70974	1.76087	0.00139	0.00727	TC189017	Aspartokinase	53	29	50	26	40	21	48	25	124	52	127	56	212	60	113	43	4.99644	10.1399	8.80252	8.19554	4.11117	7.0811	7.0556	9.60813	10.2395	16.7345	13.6754	17.2299	13.6195	16.9322	11.8017	17.5792	TC189017	0.956325	1.94036	0.000716	0.00847	40	34
TC170750	-0.273807	-1.61643	-1.4475	1.20899	3.06615	2.72736	9.08e-08	1.13e-06	TC170750	Selenocysteine methyltransferase	487	104	220	115	414	91	114	115	182	31	121	52	262	60	155	26	45.9107	36.3639	38.7311	36.2495	42.5506	30.6848	16.757	44.1974	15.0289	9.97633	13.0294	15.9992	16.8316	16.9322	16.1882	10.6293	TC170750	-0.72252	1.65006	0.00548	0.0407	77	58
CO366531	-0.272787	0.234764	0.844473	1.20814	1.17671	1.79561	0.00353	0.0163	CO366531	Fumarylacetoacetase-Like Protein	197	83	86	78	122	60	156	46	259	88	230	105	432	166	347	131	18.5717	29.0212	15.1403	24.5866	12.5391	20.2317	22.9307	17.679	21.3873	28.3199	24.7666	32.306	27.7529	46.8457	36.2406	53.5551	CO366531	1.87497	3.66793	2.9e-16	3.05e-14	180	193
TC173437	-0.2718	-2.65659	-2.6999	1.20731	6.30539	6.49756	3.24e-07	3.63e-06	TC173437	hypothetical protein	838	1212	430	241	480	238	328	946	203	105	277	88	233	60	253	114	79.0003	423.779	75.7017	75.9664	49.334	80.2525	48.2133	363.571	16.763	33.7908	29.8276	27.0755	14.9686	16.9322	26.4233	46.6052	TC173437	-2.23018	4.69191	1.66e-12	1.21e-10	40	44
TC182806	-0.268195	0.362232	1.45013	1.2043	1.28541	2.73233	1.85e-06	1.83e-05	TC182806	Os01g0531400 Protein	194	56	111	28	200	22	102	35	269	66	202	85	505	150	407	192	18.2888	19.5806	19.5416	8.82597	20.5558	7.41829	14.9931	13.4514	22.2131	21.2399	21.7515	26.1525	32.4426	42.3305	42.507	78.493	TC182806	1.30937	2.47833	0.000123	0.00193	40	65
TC186136	-0.266926	-2.06158	-2.30479	1.20324	4.17442	4.94094	3.71e-06	3.44e-05	TC186136	transcription elongation factor A protein 3	872	999	398	264	515	231	387	777	365	135	358	106	392	80	302	107	82.2055	349.303	70.0681	83.2163	52.9313	77.8921	56.8858	298.621	30.1404	43.4453	38.5497	32.6137	25.1832	22.5762	31.5408	43.7435	TC186136	-1.36724	2.57976	4.24e-06	0.000108	84	99
TC195785	-0.266398	-1.12417	-0.843927	1.2028	2.17975	1.79493	0.00406	0.0184	TC195785	Os05g0557700 protein	186	42	89	104	216	44	97	42	87	46	50	40	174	64	93	20	17.5347	14.6854	15.6685	32.7822	22.2003	14.8366	14.2582	16.1417	7.18415	14.8036	5.38404	12.307	11.1783	18.061	9.71289	8.17635	TC195785	-0.617086	1.53377	0.00707	0.0486	85	61
TC195319	-0.263038	1.07955	2.46842	1.2	2.11338	5.53437	1.65e-15	6.39e-14	TC195319	Aldehyde Dehydrogenase Family 2 Member Mitochondrial	90	10	64	19	59	7	72	17	211	34	201	58	500	144	516	131	8.48452	3.49653	11.2672	5.98905	6.06397	2.36037	10.5834	6.53353	17.4236	10.9418	21.6438	17.8452	32.1214	40.6372	53.8909	53.5551	TC195319	2.0481	4.13561	1.25e-14	1.11e-12	325	332
TC167660	-0.262882	-2.64354	-2.81977	1.19987	6.24863	7.0605	6.19e-08	8e-07	TC167660	S-adenosylmethionine synthetase	939	1139	373	229	510	206	340	902	194	98	285	81	239	51	273	82	88.5218	398.255	65.6668	72.1838	52.4174	69.4622	49.9772	346.661	16.0198	31.5381	30.689	24.9218	15.354	14.3924	28.512	33.523	TC167660	-2.47131	5.54548	3.63e-12	2.5e-10	31	40
TC185565	-0.255868	0.85127	1.02193	1.19405	1.80409	2.03064	3.08e-05	0.000238	TC185565	4-Hydroxyphenylpyruvate Dioxygenase	142	35	84	35	104	35	89	24	307	70	295	60	420	94	368	47	13.3867	12.2379	14.7882	11.0325	10.689	11.8018	13.0823	9.2238	25.351	22.5272	31.7658	18.4606	26.982	26.5271	38.4338	19.2144	TC185565	1.62469	3.08375	2.49e-06	6.83e-05	64	52
TC196745	-0.253715	1.22718	1.12773	1.19227	2.34109	2.18515	1.05e-06	1.08e-05	TC196745	Cog3307	93	14	52	16	74	15	44	14	199	56	178	59	212	37	200	55	8.76733	4.89514	9.15462	5.04341	7.60566	5.05793	6.46763	5.38055	16.4327	18.0218	19.1672	18.1529	13.6195	10.4415	20.8879	22.485	TC196745	0.963429	1.94994	0.00458	0.0356	31	32
CO200583	-0.25257	-1.18847	-1.02603	1.19133	2.27911	2.03641	0.000261	0.00161	CO200583	---NA---	255	69	216	75	306	73	132	55	145	48	88	51	260	58	102	36	24.0395	24.1261	38.0269	23.641	31.4504	24.6153	19.4029	21.1379	11.9736	15.4472	9.4759	15.6915	16.7031	16.3678	10.6529	14.7174	CO200583	-0.816677	1.76134	0.000374	0.00496	237	110
TC171759	-0.252063	-2.5668	-2.63058	1.19091	5.92495	6.19275	4.59e-08	6.07e-07	TC171759	Small heat-shock protein	955	1049	483	258	536	229	397	869	225	93	293	95	254	70	286	96	90.0302	366.786	85.0324	81.325	55.0897	77.2177	58.3557	333.978	18.5797	29.929	31.5504	29.2292	16.3177	19.7542	29.8698	39.2465	TC171759	-1.51342	2.85486	4.23e-08	1.68e-06	86	96
TC160645	-0.248644	0.258436	0.86882	1.18809	1.19618	1.82617	0.00278	0.0132	TC160645	Fumarylacetoacetase (ec 3.7.1.2) (fumarylacetoacetate Hydrolase) (beta-diketonase) (faa).	177	76	78	70	106	60	151	37	235	77	224	97	426	142	356	113	16.6862	26.5736	13.7319	22.0649	10.8946	20.2317	22.1957	14.22	19.4055	24.7799	24.1205	29.8446	27.3674	40.0728	37.1805	46.1964	TC160645	1.8895	3.70508	6.38e-17	7.4e-15	196	195
TC198916	-0.238819	0.207925	0.889015	1.18003	1.15503	1.85191	0.0124	0.0478	TC198916	ORF105	241	85	211	66	206	47	116	115	356	132	285	112	643	150	457	219	22.7197	29.7205	37.1466	20.8041	21.1725	15.8482	17.051	44.1974	29.3972	42.4799	30.689	34.4597	41.3081	42.3305	47.729	89.5311	TC198916	-0.833733	1.78229	0.000401	0.00524	108	46
TC176555	-0.237384	0.275795	0.819591	1.17885	1.21066	1.76491	0.00442	0.0198	TC176555	Pdi-Like 1-1 Isoform 2	264	77	169	80	306	42	193	48	417	103	358	99	800	188	545	96	24.8879	26.9233	29.7525	25.217	31.4504	14.1622	28.3694	18.4476	34.4344	33.1472	38.5497	30.4599	51.3943	53.0542	56.9197	39.2465	TC176555	0.789322	1.72826	0.000492	0.0062	192	117
TC154569	-0.237045	0.916142	1.13258	1.17858	1.88706	2.19251	1.21e-05	0.000102	TC154569	4-Hydroxyphenylpyruvate Dioxygenase	133	31	91	36	99	38	95	21	328	70	297	66	442	101	404	49	12.5382	10.8392	16.0206	11.3477	10.1751	12.8134	13.9642	8.07083	27.0851	22.5272	31.9812	20.3066	28.3953	28.5025	42.1937	20.0321	TC154569	1.5559	2.94017	6.65e-06	0.000161	71	52
TC161787	-0.233684	1.37642	0.331226	1.17583	2.59624	1.25808	4.16e-05	0.000312	TC161787	unknown	166	24	55	20	161	13	63	10	324	60	232	135	201	43	194	20	15.6492	8.39167	9.68278	6.30426	16.5475	4.38354	9.26047	3.84325	26.7548	19.309	24.9819	41.5363	12.9128	12.1347	20.2613	8.17635	TC161787	-1.75176	3.3677	1.63e-06	4.73e-05	127	79
TC188140	-0.229589	0.523395	-0.695456	1.1725	1.43733	1.6194	0.00113	0.00602	TC188140	Putative Dnaj Protein	318	88	151	171	280	80	238	81	703	186	419	153	360	63	246	58	29.9786	30.7695	26.5836	53.9014	28.7782	26.9756	34.984	31.1303	58.0512	59.858	45.1182	47.0744	23.1274	17.7788	25.6922	23.7114	TC188140	2.38677	5.22985	3.89e-15	3.68e-13	106	179
TC197882	-0.229553	-1.03486	-0.962314	1.17247	2.04892	1.94843	0.00295	0.0139	TC197882	hva22-like protein	90	23	79	37	111	24	66	20	74	19	36	20	108	20	58	9	8.48452	8.04202	13.908	11.6629	11.4085	8.09269	9.70145	7.6865	6.11065	6.11453	3.87651	6.15352	6.93823	5.64406	6.0575	3.67936	TC197882	-0.900714	1.86699	0.00166	0.0165	48	27
TC199135	-0.222168	-2.47218	-2.36689	1.16649	5.54881	5.15828	2.65e-08	3.64e-07	TC199135	unknown	290	337	131	71	157	88	129	259	81	26	101	31	75	32	89	39	27.339	117.833	23.0626	22.3801	16.1363	29.6732	18.9619	99.5402	6.68869	8.36725	10.8758	9.53796	4.81821	9.0305	9.29514	15.9439	TC199135	-2.37048	5.17112	3.02e-11	1.86e-09	16	18
TC164307	-0.22082	-1.30304	-1.11269	1.1654	2.46749	2.16249	6.23e-05	0.000446	TC164307	Gb|AAC63835.1	385	108	327	114	454	99	203	106	223	63	116	73	360	65	148	66	36.2949	37.7625	57.5685	35.9343	46.6618	33.3823	29.8393	40.7385	18.4145	20.2745	12.491	22.4604	23.1274	18.3432	15.4571	26.982	TC164307	-0.794707	1.73473	0.000179	0.00268	360	184
TC154565	-0.219992	0.544099	1.02368	1.16473	1.45811	2.0331	0.000191	0.00121	TC154565	60s Ribosomal Protein L17-2-Like	344	92	209	87	319	77	187	74	633	123	489	180	995	199	714	208	32.4297	32.1681	36.7945	27.4235	32.7866	25.964	27.4874	28.4401	52.2709	39.5835	52.6559	55.3817	63.9216	56.1584	74.57	85.0341	TC154565	0.593857	1.50928	0.00576	0.042	160	106
TC192448	-0.218576	0.321398	1.26637	1.16358	1.24954	2.40556	8.67e-05	0.000599	TC192448	Unknown	141	44	102	14	144	21	105	21	225	49	152	60	383	104	311	118	13.2924	15.3847	17.9571	4.41298	14.8002	7.0811	15.4341	8.07083	18.5797	15.769	16.3675	18.4606	24.605	29.3491	32.4808	48.2405	TC192448	1.35291	2.55426	6.35e-05	0.00114	29	44
TC170915	-0.215475	-0.924856	-1.7859	1.16109	1.89849	3.44835	1.54e-06	1.54e-05	TC170915	Sucrose-phosphate synthase isoform B	178	28	116	55	192	40	96	26	143	22	57	37	85	25	45	6	16.7805	9.79028	20.4219	17.3367	19.7336	13.4878	14.1112	9.99245	11.8084	7.07998	6.1378	11.384	5.46064	7.05508	4.69979	2.45291	TC170915	-0.967433	1.95536	2.68e-06	7.29e-05	238	133
TC188997	-0.212172	-0.924075	-0.75066	1.15843	1.89747	1.68256	0.00955	0.0383	TC188997	f-box family protein	145	53	98	44	159	33	81	44	132	13	73	39	160	37	87	25	13.6695	18.5316	17.2529	13.8694	16.3419	11.1274	11.9063	16.9103	10.9001	4.18362	7.86069	11.9994	10.2789	10.4415	9.08626	10.2204	TC188997	-0.759716	1.69316	0.00381	0.031	34	32
TC172434	-0.205777	0.672184	1.25911	1.15331	1.59348	2.39349	1.23e-05	0.000103	TC172434	60s Ribosomal Protein L38	106	29	115	47	126	25	91	40	261	80	259	62	548	137	361	77	9.99288	10.1399	20.2458	14.815	12.9502	8.42988	13.3762	15.373	21.5524	25.7454	27.8893	19.0759	35.2051	38.6618	37.7027	31.479	TC172434	0.802161	1.74371	0.00347	0.0289	51	29
CF471686	-0.203949	0.314162	0.996216	1.15185	1.24329	1.99476	0.00106	0.00572	CF471686	Fumarylacetoacetate Hydrolase	114	30	73	38	84	25	94	27	170	55	187	26	237	90	238	83	10.7471	10.4896	12.8517	11.9781	8.63345	8.42988	13.8172	10.3768	14.038	17.6999	20.1363	7.99958	15.2256	25.3983	24.8567	33.9319	CF471686	1.64462	3.12665	4.73e-12	3.2e-10	128	107
TC156472	-0.202657	-2.60104	-2.65742	1.15082	6.06722	6.30902	8.07e-08	1.01e-06	TC156472	unknown	967	1139	367	252	540	233	394	927	206	94	294	94	257	74	285	91	91.1614	398.255	64.6105	79.4337	55.5008	78.5665	57.9147	356.269	17.0107	30.2508	31.6581	28.9216	16.5104	20.883	29.7653	37.2024	TC156472	-2.35597	5.11939	2.07e-13	1.67e-11	38	42
TC184955	-0.197371	-1.26683	-1.25593	1.14661	2.40632	2.38821	8.33e-05	0.000577	TC184955	Auxin response factor 23	147	44	120	37	114	41	82	52	86	31	41	22	85	41	43	19	13.858	15.3847	21.1261	11.6629	11.7168	13.825	12.0533	19.9849	7.10157	9.97633	4.41491	6.76887	5.46064	11.5703	4.49091	7.76754	TC184955	-0.931131	1.90677	0.000224	0.00324	73	29
TC163618	-0.19551	1.14937	3.10222	1.14513	2.21817	8.5874	1.69e-17	8.59e-16	TC163618	Unknown	27	1	22	24	36	4	34	5	113	17	122	14	342	128	468	56	2.54536	0.349653	3.87311	7.56511	3.70005	1.34878	4.99772	1.92163	9.33113	5.47089	13.137	4.30746	21.971	36.122	48.8778	22.8938	TC163618	1.92394	3.79457	1.73e-07	6.18e-06	120	81
TC187870	-0.191334	1.70655	1.74525	1.14182	3.26379	3.35254	2.94e-07	3.32e-06	TC187870	F6f3.10 Protein	286	73	324	26	244	70	244	70	894	410	1233	276	1507	423	1143	256	26.9619	25.5247	57.0404	8.19554	25.0781	23.6037	35.866	26.9028	73.8233	131.945	132.77	84.9186	96.8139	119.372	119.375	104.657	TC187870	1.2407	2.36313	1.16e-06	3.49e-05	75	58
TC191578	-0.189367	0.276743	1.31835	1.14026	1.21146	2.49381	0.000195	0.00124	TC191578	Unknown	149	51	91	21	156	11	102	37	224	39	140	81	409	88	326	150	14.0466	17.8323	16.0206	6.61948	16.0336	3.70915	14.9931	14.22	18.4971	12.5509	15.0753	24.9218	26.2753	24.8339	34.0474	61.3227	TC191578	1.69262	3.23242	9.9e-08	3.74e-06	41	49
TC164865	-0.180548	0.720232	0.777635	1.13331	1.64745	1.71432	0.00355	0.0164	TC164865	Green Ripe-Like 1	90	30	33	27	66	16	48	28	191	27	174	40	249	40	162	35	8.48452	10.4896	5.80967	8.51075	6.78343	5.39512	7.0556	10.7611	15.7721	8.68906	18.7364	12.307	15.9965	11.2881	16.9192	14.3086	TC164865	0.99935	1.9991	0.00092	0.0104	56	42
TC196671	-0.180044	0.822374	1.43964	1.13292	1.76831	2.71253	3.94e-07	4.36e-06	TC196671	60s Ribosomal Protein L9	92	48	92	29	147	28	88	21	271	76	246	71	469	146	365	94	8.67306	16.7833	16.1966	9.14118	15.1085	9.44147	12.9353	8.07083	22.3782	24.4581	26.4895	21.845	30.1299	41.2017	38.1205	38.4289	TC196671	0.769261	1.7044	0.00613	0.0439	40	46
TC163557	-0.18	-2.71032	-3.01376	1.13288	6.54465	8.07665	2.5e-09	4e-08	TC163557	hypothetical protein	633	853	264	172	364	158	239	721	119	70	187	65	147	35	180	51	59.6744	298.254	46.4773	54.2167	37.4116	53.2768	35.131	277.098	9.82659	22.5272	20.1363	19.9989	9.4437	9.87711	18.7992	20.8497	TC163557	-2.74145	6.6874	7.47e-12	4.85e-10	15	23
TC164965	-0.178908	0.732715	0.720023	1.13203	1.66176	1.64721	0.0048	0.0213	TC164965	Green Ripe-Like 1	82	27	29	24	60	16	40	25	159	27	158	37	214	35	141	29	7.73034	9.44063	5.10546	7.56511	6.16675	5.39512	5.87967	9.60813	13.1296	8.68906	17.0136	11.384	13.748	9.87711	14.726	11.8557	TC164965	1.1388	2.20198	0.000219	0.00319	50	39
TC181614	-0.176694	0.502448	0.847758	1.13029	1.41662	1.7997	0.00253	0.0122	TC181614	Kinase Superfamily Protein Isoform 1	137	36	54	34	88	31	97	19	192	80	124	44	296	92	186	57	12.9153	12.5875	9.50673	10.7172	9.04457	10.4531	14.2582	7.30218	15.8547	25.7454	13.3524	13.5377	19.0159	25.9627	19.4258	23.3026	TC181614	0.911343	1.8808	0.00118	0.0126	65	37
TC160531	-0.162303	-1.31741	-1.42476	1.11907	2.49218	2.6847	0.011	0.0432	TC160531	Sucrose synthase	1463	1257	637	409	1074	353	754	1026	932	232	877	310	1131	285	875	181	137.921	439.514	112.144	128.922	110.385	119.03	110.832	394.317	76.9612	74.6616	94.436	95.3796	72.6586	80.4279	91.3848	73.996	TC160531	-0.795753	1.73598	0.00157	0.0159	156	162
TC162583	-0.160426	0.316116	1.06112	1.11762	1.24497	2.08655	0.000467	0.00273	TC162583	Fumarylacetoacetase	265	70	156	80	201	61	210	58	413	106	418	65	598	203	604	169	24.9822	24.4757	27.4639	25.217	20.6586	20.5689	30.8682	22.2909	34.1041	34.1126	45.0105	19.9989	38.4172	57.2872	63.0816	69.0902	TC162583	1.68041	3.2052	8.35e-15	7.65e-13	328	274
FG615345	-0.158899	-0.911598	-0.794746	1.11644	1.88113	1.73477	0.00329	0.0153	FG615345	Md-2-Related Lipid Recognition Domain-Containing Family Protein	341	89	88	96	224	79	194	53	211	45	111	52	280	57	156	35	32.1469	31.1191	15.4924	30.2605	23.0225	26.6384	28.5164	20.3692	17.4236	14.4818	11.9526	15.9992	17.988	16.0856	16.2926	14.3086	FG615345	0.941484	1.9205	0.00207	0.0195	58	34
DR014430	-0.157158	-1.49008	-0.962726	1.11509	2.80904	1.94899	4.14e-05	0.000311	DR014430	Sialidase	389	85	240	139	432	89	136	122	182	35	164	42	206	58	238	72	36.672	29.7205	42.2521	43.8146	44.4006	30.0104	19.9909	46.8877	15.0289	11.2636	17.6596	12.9224	13.234	16.3678	24.8567	29.4349	DR014430	-1.22277	2.33394	0.002	0.019	296	51
TC160019	-0.147925	0.54668	1.43798	1.10798	1.46072	2.70941	7.86e-05	0.000548	TC160019	Uncharacterized Protein At1g29980.2	517	134	275	61	513	67	299	87	847	157	596	229	1436	301	1203	418	48.7388	46.8535	48.4139	19.228	52.7257	22.5921	43.9505	33.4363	69.9422	50.5253	64.1777	70.4578	92.2527	84.9431	125.641	170.886	TC160019	0.972097	1.96169	0.000543	0.00672	119	234
TC162237	-0.147353	-2.64241	-2.92422	1.10754	6.24374	7.59065	4.11e-09	6.39e-08	TC162237	hypothetical protein	687	859	279	172	396	165	268	743	137	76	197	67	165	36	188	58	64.7652	300.352	49.1181	54.2167	40.7006	55.6372	39.3938	285.554	11.313	24.4581	21.2131	20.6143	10.6001	10.1593	19.6347	23.7114	TC162237	-2.7568	6.75896	6.52e-12	4.28e-10	17	24
TC167810	-0.145027	0.176197	0.912856	1.10575	1.1299	1.88277	0.00419	0.019	TC167810	Signal Peptidase Complex Subunit 3b-Like	133	51	48	22	117	25	87	21	232	35	98	40	385	49	216	70	12.5382	17.8323	8.45042	6.93469	12.0252	8.42988	12.7883	8.07083	19.1577	11.2636	10.5527	12.307	24.7335	13.828	22.559	28.6172	TC167810	1.04412	2.0621	0.00323	0.0274	37	23
TC164670	-0.143697	0.263042	0.95558	1.10473	1.20001	1.93936	0.00121	0.00642	TC164670	Fumarylacetoacetase-Like	254	87	124	93	164	78	217	59	341	105	344	107	591	210	502	162	23.9452	30.4198	21.8303	29.3148	16.8558	26.3012	31.8972	22.6752	28.1586	33.7908	37.0422	32.9213	37.9675	59.2626	52.4287	66.2285	TC164670	1.77789	3.42924	5.75e-16	5.68e-14	286	267
TC168544	-0.136751	1.49584	2.32504	1.09943	2.82027	5.01079	8.23e-09	1.23e-07	TC168544	Tyrosine Aminotransferase	13	4	15	22	17	9	20	9	119	12	131	18	287	77	89	30	1.22554	1.39861	2.64076	6.93469	1.74725	3.03476	2.93983	3.45893	9.82659	3.86181	14.1062	5.53817	18.4377	21.7296	9.29514	12.2645	TC168544	0.953274	1.93626	0.002	0.019	50	72
TC165874	-0.130044	-0.123705	0.785565	1.09433	1.08953	1.72377	0.00763	0.0316	TC165874	Protein	102	19	48	27	73	15	55	29	70	36	60	32	176	56	173	41	9.61579	6.64341	8.45042	8.51075	7.50288	5.05793	8.08454	11.1454	5.78035	11.5854	6.46084	9.84563	11.3067	15.8034	18.0681	16.7615	TC165874	0.824187	1.77054	0.00266	0.0238	44	51
BF220484	-0.130006	-0.577237	-1.1282	1.0943	1.49199	2.18586	0.00218	0.0107	BF220484	Class III HD-Zip protein HDZ31	228	104	157	66	197	87	144	79	189	58	153	82	219	45	95	37	21.4941	36.3639	27.6399	20.8041	20.2475	29.336	21.1668	30.3617	15.6069	18.6654	16.4751	25.2294	14.0692	12.6991	9.92177	15.1263	BF220484	-0.805621	1.7479	0.000541	0.00672	86	57
TC188693	-0.129371	-1.24948	-1.47445	1.09382	2.37756	2.77878	0.000293	0.0018	TC188693	meprin and TRAF homology domain-containing protein / MATH domain-containing protein	133	15	100	47	85	24	50	65	102	8	54	17	86	20	40	10	12.5382	5.24479	17.605	14.815	8.73623	8.09269	7.34958	24.9811	8.42279	2.57454	5.81476	5.23049	5.52488	5.64406	4.17759	4.08818	TC188693	-1.19995	2.29732	8.82e-05	0.00146	36	14
TC155151	-0.123994	0.418422	1.17259	1.08975	1.33646	2.25417	0.000132	0.000869	TC155151	Umarylacetoacetase-Like [Glycine Max]	257	72	146	79	191	58	212	63	411	126	413	68	620	207	651	181	24.228	25.175	25.7034	24.9018	19.6308	19.5573	31.1622	24.2125	33.9389	40.549	44.4721	20.922	39.8306	58.416	67.9903	73.996	TC155151	1.79484	3.46977	1.16e-16	1.31e-14	348	300
TC165977	-0.110801	-0.58005	-1.73332	1.07983	1.4949	3.32493	8.06e-07	8.51e-06	TC165977	At1g04920/F13M7_7	291	37	137	68	212	75	127	46	184	49	97	68	138	21	81	7	27.4333	12.9372	24.1189	21.4345	21.7892	25.2896	18.6679	17.679	15.1941	15.769	10.445	20.922	8.86551	5.92626	8.45962	2.86172	TC165977	-0.975791	1.96672	8.53e-07	2.65e-05	253	194
TC178427	-0.108955	-1.39942	-0.859368	1.07845	2.63796	1.81424	0.000126	0.000834	TC178427	Serine-Glyoxylate Aminotransferase	92	21	81	43	76	48	62	27	51	16	35	16	88	25	60	18	8.67306	7.34271	14.2601	13.5542	7.81122	16.1854	9.11348	10.3768	4.2114	5.14907	3.76882	4.92282	5.65337	7.05508	6.26638	7.35872	TC178427	0.721996	1.64946	0.00478	0.0368	74	81
TC165364	-0.102337	-2.44181	-2.28851	1.07351	5.43322	4.88552	3.08e-14	1.02e-12	TC165364	ERD4 protein	523	184	284	100	416	252	217	80	192	17	80	23	212	52	74	15	49.3045	64.3361	49.9983	31.5213	42.7561	84.9732	31.8972	30.746	15.8547	5.47089	8.61446	7.07655	13.6195	14.6746	7.72854	6.13227	TC165364	-0.962934	1.94927	9.76e-05	0.00158	66	43
TC171740	-0.0969937	0.960525	1.06919	1.06954	1.94602	2.09826	0.00104	0.00559	TC171740	Unknown	129	33	115	35	161	24	137	22	301	92	404	54	466	77	395	78	12.1611	11.5385	20.2458	11.0325	16.5475	8.09269	20.1379	8.45515	24.8555	29.6072	43.503	16.6145	29.9372	21.7296	41.2537	31.8878	TC171740	1.40003	2.63908	0.000124	0.00195	40	25
TC190783	-0.0940026	-0.820388	-1.1956	1.06733	1.76588	2.2904	0.000582	0.00334	TC190783	Auxin response factor 23	114	30	94	45	116	49	77	30	90	28	56	31	70	35	44	16	10.7471	10.4896	16.5487	14.1846	11.9224	16.5226	11.3184	11.5298	7.43188	9.01088	6.03012	9.53796	4.497	9.87711	4.59535	6.54108	TC190783	-0.783772	1.72163	0.00417	0.0333	63	15
TC159353	-0.0870162	-0.670828	-1.46036	1.06217	1.59199	2.75177	4.81e-05	0.000355	TC159353	probable sucrose-phosphate synthase 3-like	170	33	90	36	124	52	77	34	117	32	55	38	114	17	55	5	16.0263	11.5385	15.8445	11.3477	12.7446	17.5342	11.3184	13.0671	9.66144	10.2981	5.92244	11.6917	7.32368	4.79745	5.74419	2.04409	TC159353	-0.87474	1.83368	7.24e-05	0.00125	151	121
TC171308	-0.0840638	0.506356	1.0918	1.06	1.42046	2.1314	3.05e-05	0.000236	TC171308	Acyl-Coenzyme A Oxidase Peroxisomal-Like	150	32	60	38	128	33	83	25	204	73	148	52	367	108	271	65	14.1409	11.1889	10.563	11.9781	13.1557	11.1274	12.2003	9.60813	16.8456	23.4927	15.9367	15.9992	23.5771	30.4779	28.3032	26.5731	TC171308	1.19597	2.29098	0.000114	0.00181	75	41
TC186035	-0.0832372	0.991167	2.46842	1.05939	1.98779	5.53436	3.83e-16	1.63e-14	TC186035	Aldehyde Dehydrogenase Family 2 Member Mitochondrial	89	14	58	20	56	10	62	31	182	45	176	52	502	131	451	160	8.39025	4.89514	10.2109	6.30426	5.75564	3.37195	9.11348	11.9141	15.0289	14.4818	18.9518	15.9992	32.2499	36.9686	47.1023	65.4108	TC186035	2.00895	4.02489	1.46e-14	1.28e-12	264	309
TC185198	-0.0741454	0.23207	0.892474	1.05274	1.17452	1.85636	0.00953	0.0382	TC185198	Signal Peptidase Complex Subunit 3b-Like	120	51	50	21	120	27	85	22	228	35	95	45	366	45	212	68	11.3127	17.8323	8.80252	6.61948	12.3335	9.10427	12.4943	8.45515	18.8274	11.2636	10.2297	13.8454	23.5129	12.6991	22.1412	27.7996	TC185198	0.977685	1.9693	0.00563	0.0413	34	25
TC184997	-0.0573591	0.687571	1.22143	1.04056	1.61057	2.33178	0.00728	0.0305	TC184997	Adp, Atp Carrier-Like Protein	645	302	337	187	640	248	503	151	1265	329	1096	500	1994	645	1552	558	60.8057	105.595	59.329	58.9449	65.7787	83.6244	73.9368	58.0331	104.459	105.878	118.018	153.838	128.1	182.021	162.09	228.12	TC184997	0.657436	1.57728	0.00199	0.0189	178	141
TC164819	-0.0533826	0.856	1.58459	1.0377	1.81001	2.99922	2.19e-06	2.13e-05	TC164819	60s Ribosomal Protein L4-Like	397	117	260	77	358	86	279	110	825	252	758	179	1817	373	1176	325	37.4261	40.9094	45.7731	24.2714	36.795	28.9988	41.0107	42.2758	68.1255	81.0979	81.622	55.074	116.729	105.262	122.821	132.866	TC164819	0.724892	1.65278	0.00219	0.0204	211	152
TC174197	-0.0522418	1.57908	2.02299	1.03687	2.98779	4.06424	3.17e-08	4.3e-07	TC174197	probable aquaporin	39	6	23	3	29	5	24	8	84	35	115	19	238	25	172	21	3.67662	2.09792	4.04916	0.945639	2.9806	1.68598	3.5278	3.0746	6.93642	11.2636	12.3833	5.84585	15.2898	7.05508	17.9636	8.58517	TC174197	-2.4749	5.55928	5.41e-13	4.18e-11	10	11
TC177856	-0.0425379	-0.551578	-1.49878	1.02992	1.46569	2.82604	6.21e-05	0.000445	TC177856	uncharacterized wd repeat-containing	113	72	138	45	130	60	111	68	133	56	106	46	93	23	85	16	10.6528	25.175	24.295	14.1846	13.3613	20.2317	16.3161	26.1341	10.9827	18.0218	11.4142	14.1531	5.97458	6.49067	8.87738	6.54108	TC177856	-0.797825	1.73848	0.0009	0.0102	41	48
TC161272	-0.0378028	-2.23293	-2.21155	1.02655	4.70089	4.63172	1.16e-14	4.08e-13	TC161272	Early-responsive to dehydration stress protein	203	51	118	55	203	84	87	38	78	5	35	14	96	20	29	4	19.1373	17.8323	20.774	17.3367	20.8642	28.3244	12.7883	14.6044	6.44096	1.60909	3.76882	4.30746	6.16731	5.64406	3.02875	1.63527	TC161272	-1.17027	2.25054	4.42e-05	0.000833	30	21
TC162620	-0.0363362	0.261967	2.87816	1.02551	1.19911	7.35213	4.31e-16	1.83e-14	TC162620	Phosphoenolpyruvate Carboxykinase	11	19	34	15	45	12	28	14	55	15	99	6	267	125	434	107	1.037	6.64341	5.98572	4.7282	4.62506	4.04634	4.11577	5.38055	4.5417	4.82726	10.6604	1.84606	17.1528	35.2754	45.3268	43.7435	TC162620	2.37552	5.18924	1.08e-11	6.84e-10	285	328
TC195341	-0.0362194	0.0862754	-1.13438	1.02542	1.06163	2.19525	0.00261	0.0125	TC195341	tpa: phospholipase d family partial	349	112	382	107	337	179	348	88	710	171	413	131	404	58	259	37	32.9011	39.1611	67.2513	33.7278	34.6366	60.3579	51.1531	33.8206	58.6292	55.0307	44.4721	40.3056	25.9541	16.3678	27.0499	15.1263	TC195341	-1.11858	2.17133	0.00201	0.019	32	9
TC190105	-0.0346346	0.807069	0.050159	1.0243	1.74965	1.03538	0.0123	0.0476	TC190105	kh domain-containing protein isoform 1	100	36	61	26	105	25	53	38	182	81	160	58	167	31	103	37	9.42724	12.5875	10.7391	8.19554	10.7918	8.42988	7.79056	14.6044	15.0289	26.0672	17.2289	17.8452	10.7286	8.7483	10.7573	15.1263	TC190105	-0.664721	1.58526	0.00692	0.0479	46	46
TC166026	-0.0135675	0.974884	1.93363	1.00945	1.96548	3.82016	1.69e-11	3.79e-10	TC166026	Lactoylglutathione Lyase Glyoxalase I Family Protein	61	21	44	21	67	18	50	20	154	37	177	41	256	89	353	82	5.75062	7.34271	7.74622	6.61948	6.88621	6.06951	7.34958	7.6865	12.7168	11.9072	19.0595	12.6147	16.4462	25.1161	36.8672	33.523	TC166026	0.797334	1.73789	0.00153	0.0156	63	55
TC157918	-0.00998944	0.386361	0.931946	1.00695	1.30709	1.90785	0.00407	0.0185	TC157918	Pfkb-Type Carbohydrate Kinase Family Protein	76	29	51	23	63	27	73	21	110	27	127	48	262	63	169	37	7.1647	10.1399	8.97857	7.2499	6.47509	9.10427	10.7304	8.07083	9.0834	8.68906	13.6754	14.7685	16.8316	17.7788	17.6503	15.1263	TC157918	1.79153	3.46181	6.4e-09	2.92e-07	58	44
TC194266	-0.00865294	-0.266838	2.55891	1.00602	1.20317	5.89261	2.45e-07	2.8e-06	TC194266	Isocitrate Lyase	69	38	57	11	70	34	85	9	78	1	189	4	195	98	1134	126	6.5048	13.2868	10.0349	3.46734	7.19454	11.4646	12.4943	3.45893	6.44096	0.321817	20.3517	1.2307	12.5274	27.6559	118.435	51.511	TC194266	1.37266	2.58947	7.29e-05	0.00126	361	407
TC183819	-0.0071951	0.459499	0.866184	1.005	1.37506	1.82284	0.00746	0.031	TC183819	At4g02450/T14p8_5	386	67	141	86	303	86	219	57	502	125	404	118	868	239	522	94	36.3892	23.4267	24.8231	27.1083	31.1421	28.9988	32.1912	21.9065	41.4534	40.2271	43.503	36.3058	55.7628	67.4465	54.5175	38.4289	TC183819	0.761898	1.69572	0.00121	0.013	75	57
TC192184	0.00159678	-0.815795	-1.75649	1.00111	1.76027	3.37875	6e-06	5.38e-05	TC192184	Peptidyl-prolyl cis-trans isomerase	152	24	82	49	133	57	55	38	106	33	54	22	100	15	18	9	14.3294	8.39167	14.4361	15.4454	13.6696	19.2201	8.08454	14.6044	8.7531	10.62	5.81476	6.76887	6.42428	4.23305	1.87992	3.67936	TC192184	-0.971658	1.96109	0.00521	0.0393	24	31
TC163892	0.00498766	0.687414	0.83363	1.00346	1.61039	1.78216	0.0117	0.0454	TC163892	Peroxisomal Membrane 22 Kda Family Protein Isoform 1	84	13	25	17	52	16	43	17	130	29	71	36	162	37	79	36	7.91888	4.54549	4.40126	5.35862	5.34452	5.39512	6.32064	6.53353	10.7349	9.3327	7.64533	11.0763	10.4073	10.4415	8.25074	14.7174	TC163892	1.01873	2.02613	0.000283	0.00396	75	34
TC169667	0.00655643	0.872521	1.6166	1.00455	1.83086	3.06651	2.69e-06	2.56e-05	TC169667	60s Ribosomal Protein L4-Like	415	117	252	84	384	90	283	120	845	264	779	177	1814	395	1186	351	39.1231	40.9094	44.3647	26.4779	39.4672	30.3476	41.5986	46.119	69.7771	84.9597	83.8833	54.4587	116.536	111.47	123.866	143.495	TC169667	0.74056	1.67082	0.00203	0.0192	218	149
TC159249	0.0175355	1.09119	2.29287	1.01223	2.1305	4.90031	4.57e-08	6.04e-07	TC159249	Lactoylglutathione Lyase	33	7	33	5	46	5	35	5	99	9	124	18	140	54	260	50	3.11099	2.44757	5.80967	1.57607	4.72784	1.68598	5.14471	1.92163	8.17506	2.89635	13.3524	5.53817	8.994	15.239	27.1543	20.4409	TC159249	0.786501	1.72489	0.00367	0.0301	46	38
AL751072	0.0199058	-0.919019	-1.16197	1.01389	1.89083	2.23762	0.000827	0.00458	AL751072	cytolysin immunity	222	41	144	113	316	70	158	54	121	39	91	73	214	61	102	8	20.9285	14.3358	25.3513	35.6191	32.4782	23.6037	23.2247	20.7536	9.99174	12.5509	9.79894	22.4604	13.748	17.2144	10.6529	3.27054	AL751072	-0.817993	1.76295	0.000161	0.00246	89	69
TC178027	0.020286	0.472801	1.17468	1.01416	1.3878	2.25743	0.00336	0.0156	TC178027	40s Ribosomal Protein S26-2-Like	149	17	108	25	172	28	81	30	258	29	240	46	520	70	386	55	14.0466	5.9441	19.0135	7.88033	17.678	9.44147	11.9063	11.5298	21.3047	9.3327	25.8434	14.1531	33.4063	19.7542	40.3137	22.485	TC178027	0.795813	1.73606	0.00137	0.0143	84	84
TC164439	0.0241418	1.19184	1.27919	1.01687	2.28443	2.42703	5.91e-07	6.38e-06	TC164439	Protein	138	43	76	50	178	30	111	36	378	108	325	117	564	107	423	85	13.0096	15.0351	13.3798	15.7607	18.2947	10.1159	16.3161	13.8357	31.2139	34.7563	34.9962	35.9981	36.233	30.1957	44.178	34.7495	TC164439	0.987671	1.98298	0.000472	0.00599	54	53
BQ634799	0.0317581	0.666008	1.23171	1.02226	1.58668	2.34845	0.0107	0.0421	BQ634799	Adp, Atp Carrier-Like Protein	652	293	361	175	677	259	486	181	1207	327	1107	484	1955	634	1567	573	61.4656	102.448	63.5542	55.1623	69.5815	87.3336	71.4379	69.5628	99.6697	105.234	119.203	148.915	125.595	178.917	163.657	234.253	BQ634799	0.597919	1.51353	0.00521	0.0393	161	123
TC181082	0.0327735	0.666344	1.2326	1.02298	1.58705	2.34991	0.0106	0.0421	TC181082	Adenosine Nucleotide Translocator	652	293	361	175	679	259	486	181	1207	327	1108	484	1960	634	1568	573	61.4656	102.448	63.5542	55.1623	69.7871	87.3336	71.4379	69.5628	99.6697	105.234	119.31	148.915	125.916	178.917	163.761	234.253	TC181082	0.593158	1.50854	0.00579	0.0422	161	123
BQ634688	0.0338204	0.659402	1.23539	1.02372	1.57943	2.35445	0.0102	0.0404	BQ634688	Adp, Atp Carrier-Like Protein	640	291	354	174	664	257	483	179	1191	323	1083	475	1922	626	1543	573	60.3343	101.749	62.3219	54.8471	68.2454	86.6592	70.997	68.7942	98.3485	103.947	116.618	146.146	123.475	176.659	161.151	234.253	BQ634688	0.611035	1.52735	0.00402	0.0324	159	123
TC164458	0.0364975	-0.464141	-1.42798	1.02562	1.3795	2.6907	0.000187	0.00119	TC164458	uncharacterized wd repeat-containing	121	67	141	40	133	61	86	83	158	45	112	55	100	21	74	22	11.407	23.4267	24.8231	12.6085	13.6696	20.5689	12.6413	31.899	13.0471	14.4818	12.0602	16.9222	6.42428	5.92626	7.72854	8.99399	TC164458	-0.902103	1.86879	7.41e-05	0.00127	48	45
TC171149	0.0370192	-0.557615	-0.980876	1.02599	1.47183	1.97366	0.00742	0.0309	TC171149	poly polymerase-like	178	49	142	46	190	33	104	87	143	47	110	50	145	40	77	30	16.7805	17.133	24.9992	14.4998	19.528	11.1274	15.2871	33.4363	11.8084	15.1254	11.8449	15.3838	9.31521	11.2881	8.04186	12.2645	TC171149	-0.602368	1.51821	0.00723	0.0493	126	96
TC163271	0.0528561	2.52972	3.5892	1.03732	5.77459	12.0353	1.8e-10	3.48e-09	TC163271	Pinosylvin Synthase	8	0	20	0	8	2	23	0	106	18	130	5	220	48	225	33	0.754179	0	3.52101	0	0.822234	0.67439	3.38081	0	8.7531	5.79271	13.9985	1.53838	14.1334	13.5457	23.4989	13.491	TC163271	3.11973	8.69223	1.8e-26	6.95e-24	126	111
TC171875	0.0534005	0.828891	1.37491	1.03771	1.77632	2.59351	0.000103	0.000698	TC171875	Rps3	346	124	258	122	448	100	308	121	716	235	729	288	1370	368	983	362	32.6183	43.357	45.421	38.456	46.0451	33.7195	45.2734	46.5033	59.1247	75.627	78.4992	88.6107	88.0127	103.851	102.664	147.992	TC171875	0.598179	1.5138	0.00523	0.0394	163	134
TC176396	0.0577837	0.850331	1.54574	1.04087	1.80292	2.91954	2e-07	2.33e-06	TC176396	Asparagine Synthetase	189	61	82	79	196	61	147	53	300	147	308	137	650	236	541	184	17.8175	21.3288	14.4361	24.9018	20.1447	20.5689	21.6078	20.3692	24.7729	47.3071	33.1657	42.1516	41.7578	66.5999	56.5019	75.2225	TC176396	0.815594	1.76002	0.000966	0.0108	79	71
TC165437	0.0626452	0.763994	1.32538	1.04438	1.69818	2.50599	3.19e-05	0.000245	TC165437	Udp-Galactose Transporter 1-Like	293	50	75	85	271	51	180	46	492	136	353	87	720	240	627	107	27.6218	17.4826	13.2038	26.7931	27.8532	17.197	26.4585	17.679	40.6276	43.7671	38.0113	26.7678	46.2548	67.7287	65.4837	43.7435	TC165437	1.61323	3.05935	3.04e-09	1.46e-07	123	82
TC170843	0.0661008	1.4545	0.190982	1.04688	2.74062	1.14154	0.000147	0.000961	TC170843	Remembr-H2 Protein Jr702	41	14	19	33	45	21	28	21	166	82	96	39	73	22	46	28	3.86517	4.89514	3.34496	10.402	4.62506	7.0811	4.11577	8.07083	13.7077	26.389	10.3373	11.9994	4.68973	6.20847	4.80423	11.4469	TC170843	2.20776	4.61959	3.65e-16	3.73e-14	83	83
TC161978	0.0756077	1.33109	1.71609	1.0538	2.51592	3.28545	0.000146	0.000955	TC161978	Genomic Dna, Chromosome 3, P1 Clone	37	14	62	10	34	23	51	19	182	37	260	21	142	37	336	67	3.48808	4.89514	10.9151	3.15213	3.49449	7.75549	7.49657	7.30218	15.0289	11.9072	27.997	6.4612	9.12248	10.4415	35.0917	27.3908	TC161978	0.787397	1.72596	0.00716	0.0491	287	192
TC187381	0.0843968	2.05946	2.94221	1.06024	4.16831	7.68586	2.14e-11	4.72e-10	TC187381	Pinosylvin Synthase	30	3	46	2	30	6	48	7	226	40	225	16	390	79	391	64	2.82817	1.04896	8.09832	0.630426	3.08338	2.02317	7.0556	2.69028	18.6623	12.8727	24.2282	4.92282	25.0547	22.294	40.8359	26.1643	TC187381	2.84423	7.18121	2.4e-24	6.21e-22	213	158
TC163875	0.0982835	1.38262	2.52037	1.0705	2.60742	5.73731	4.74e-10	8.44e-09	TC163875	Lactoylglutathione Lyase Glyoxalase I Family Protein	26	3	22	5	34	5	24	3	79	14	95	15	156	36	192	46	2.45108	1.04896	3.87311	1.57607	3.49449	1.68598	3.5278	1.15298	6.52354	4.50544	10.2297	4.61514	10.0219	10.1593	20.0524	18.8056	TC163875	0.910534	1.87974	0.00192	0.0184	33	29
TC185151	0.135109	0.922535	1.56099	1.09818	1.89544	2.95057	1.28e-07	1.56e-06	TC185151	Asparagine Synthetase	154	29	77	51	168	42	118	32	260	108	237	90	544	151	488	103	14.518	10.1399	13.5559	16.0759	17.2669	14.1622	17.345	12.2984	21.4699	34.7563	25.5203	27.6908	34.9481	42.6127	50.9666	42.1082	TC185151	0.845659	1.79709	0.00174	0.0169	88	74
TC158198	0.136271	1.25428	2.07857	1.09906	2.38548	4.22389	2.04e-12	5.28e-11	TC158198	40s Ribosomal Protein S23-Like	143	49	97	33	173	31	107	58	413	135	341	108	913	222	630	186	13.481	17.133	17.0769	10.402	17.7808	10.4531	15.7281	22.2909	34.1041	43.4453	36.7191	33.229	58.6537	62.6491	65.797	76.0401	TC158198	0.794904	1.73496	0.0032	0.0272	60	43
TC157448	0.142537	2.28873	3.86206	1.10384	4.88625	14.5411	5.62e-16	2.33e-14	TC157448	Pathogenesis-Related Protein Psemi	35	7	47	9	41	1	85	6	462	32	287	38	975	132	771	229	3.29953	2.44757	8.27437	2.83692	4.21395	0.337195	12.4943	2.30595	38.1503	10.2981	30.9044	11.6917	62.6368	37.2508	80.523	93.6192	TC157448	2.7665	6.80456	5.63e-37	9.13e-34	557	560
TC193941	0.149644	0.798346	2.11151	1.1093	1.73911	4.32144	1.75e-09	2.89e-08	TC193941	Low Molecular Weight Heat-Shock Protein	348	68	181	86	299	83	308	75	850	106	647	124	1562	300	1565	447	32.8068	23.7764	31.8651	27.1083	30.731	27.9872	45.2734	28.8244	70.1899	34.1126	69.6694	38.1518	100.347	84.6609	163.448	182.741	TC193941	2.45696	5.49059	3.93e-33	3.72e-30	929	789
DR179276	0.152147	3.02811	3.33932	1.11122	8.15738	10.1213	2e-08	2.78e-07	DR179276	Pinosylvin Synthase	10	0	24	0	9	5	25	1	242	19	213	7	229	21	324	24	0.942724	0	4.22521	0	0.925013	1.68598	3.67479	0.384325	19.9835	6.11453	22.936	2.15373	14.7116	5.92626	33.8385	9.81162	DR179276	3.20638	9.23032	1.35e-23	3e-21	93	76
TC173952	0.153128	1.488	1.42003	1.11198	2.80499	2.67592	4.17e-05	0.000312	TC173952	Cysteine Synthase	23	43	45	12	79	20	74	16	288	51	249	51	301	46	259	49	2.16827	15.0351	7.92227	3.78256	8.11956	6.7439	10.8774	6.1492	23.782	16.4127	26.8125	15.6915	19.3371	12.9813	27.0499	20.0321	TC173952	1.84585	3.59464	7.9e-08	3.02e-06	55	77
DR077984	0.158999	0.519031	1.30792	1.11651	1.43299	2.47585	2.79e-05	0.000218	DR077984	Brassinosteroid Biosynthetic Protein Dwarf1	102	37	80	21	148	38	78	28	195	52	165	51	424	79	291	87	9.61579	12.9372	14.084	6.61948	15.2113	12.8134	11.4653	10.7611	16.1024	16.7345	17.7673	15.6915	27.239	22.294	30.392	35.5671	DR077984	0.819113	1.76432	0.00419	0.0334	42	41
TC180701	0.159101	1.41541	2.84016	1.11659	2.66736	7.161	4.58e-09	7.04e-08	TC180701	Aldehyde Dehydrogenase	21	3	12	5	23	0	18	7	67	4	79	12	191	26	173	38	1.97972	1.04896	2.11261	1.57607	2.36392	0	2.64585	2.69028	5.53262	1.28727	8.50678	3.69211	12.2704	7.33728	18.0681	15.5351	TC180701	2.52052	5.73791	8.28e-12	5.35e-10	85	84
TC157960	0.17258	1.17865	2.07836	1.12707	2.26366	4.22327	2.55e-12	6.46e-11	TC157960	40s Ribosomal Protein S23-Like	129	45	85	30	152	31	98	54	360	106	301	96	783	208	547	173	12.1611	15.7344	14.9643	9.45639	15.6224	10.4531	14.4052	20.7536	29.7275	34.1126	32.4119	29.5369	50.3021	58.6982	57.1285	70.7255	TC157960	0.754712	1.68729	0.00543	0.0405	46	38
TC171158	0.186756	0.283262	-1.00506	1.1382	1.21694	2.00702	0.013	0.0496	TC171158	Phospholipase D lambda	626	226	663	239	698	349	667	283	1542	407	928	233	891	108	496	90	59.0145	79.0216	116.721	75.3359	71.7399	117.681	98.0434	108.764	127.333	130.98	99.9277	71.6885	57.2404	30.4779	51.8021	36.7936	TC171158	-0.914999	1.88557	0.00455	0.0354	79	15
TC194993	0.186994	1.33625	2.37763	1.13839	2.52495	5.19683	2.95e-08	4.03e-07	TC194993	Lactoylglutathione Lyase	42	6	42	5	50	4	58	8	131	24	161	21	210	63	341	55	3.95944	2.09792	7.39412	1.57607	5.13896	1.34878	8.52551	3.0746	10.8175	7.72361	17.3366	6.4612	13.491	17.7788	35.6139	22.485	TC194993	1.0385	2.05409	9.26e-05	0.00152	65	39
TC175059	0.188547	0.796106	1.31645	1.13962	1.73641	2.49052	1.34e-05	0.000112	TC175059	Bifunctional Epoxide Hydrolase 2-Like	112	19	52	43	115	36	69	34	178	69	159	64	417	124	186	61	10.5585	6.64341	9.15462	13.5542	11.8196	12.139	10.1424	13.0671	14.6986	22.2054	17.1212	19.6913	26.7893	34.9932	19.4258	24.9379	TC175059	0.738454	1.66839	0.00419	0.0334	63	51
TC171164	0.194108	0.974506	1.9357	1.14402	1.96497	3.82564	7.46e-05	0.000524	TC171164	Metallothiol Transferase -like	37	5	36	3	43	3	42	10	95	11	111	13	179	30	191	37	3.48808	1.74826	6.33782	0.945639	4.41951	1.01159	6.17365	3.84325	7.84476	3.53999	11.9526	3.99979	11.4995	8.46609	19.948	15.1263	TC171164	0.788035	1.72672	0.00371	0.0304	48	34
TC166415	0.194434	2.52431	2.50743	1.14427	5.75299	5.68607	1e-11	2.33e-10	TC166415	Aldose 1-Epimerase Family Protein	138	73	178	22	172	52	234	62	1134	474	1071	388	953	439	1072	447	13.0096	25.5247	31.337	6.93469	17.678	17.5342	34.396	23.8282	93.6416	152.541	115.326	119.378	61.2234	123.887	111.959	182.741	TC166415	2.29473	4.90664	8.6e-07	2.66e-05	154	23
TC175116	0.195613	0.888108	1.16301	1.14521	1.85075	2.23923	0.000298	0.00182	TC175116	Udp-Arabinose 4-Epimerase 1-Like	314	55	121	108	335	94	186	74	505	164	429	201	688	277	677	131	29.6015	19.2309	21.3021	34.043	34.431	31.6964	27.3404	28.4401	41.7011	52.778	46.195	61.8429	44.1991	78.1703	70.7057	53.5551	TC175116	0.989567	1.98559	6.86e-05	0.00121	102	99
TC178104	0.205699	1.5213	2.80354	1.15324	2.8705	6.98152	3.33e-10	6.16e-09	TC178104	At3g11320	8	6	31	15	21	7	52	8	76	27	147	28	231	57	262	96	0.754179	2.09792	5.45756	4.7282	2.15836	2.36037	7.64356	3.0746	6.27581	8.68906	15.8291	8.61493	14.8401	16.0856	27.3632	39.2465	TC178104	1.08934	2.12777	0.000123	0.00194	91	51
TC182606	0.226668	-1.27104	-1.28667	1.17013	2.41335	2.43964	4.99e-09	7.63e-08	TC182606	GTPase	143	61	121	61	245	72	114	65	102	31	78	19	126	30	93	14	13.481	21.3288	21.3021	19.228	25.1809	24.2781	16.757	24.9811	8.42279	9.97633	8.39909	5.84585	8.0946	8.46609	9.71289	5.72345	TC182606	-0.889356	1.85235	0.0013	0.0137	35	33
TC158379	0.229438	0.830607	1.17356	1.17238	1.77843	2.25568	0.000375	0.00224	TC158379	Udp-Arabinose 4-Epimerase 1	152	35	72	56	161	60	112	40	284	89	206	106	333	166	347	79	14.3294	12.2379	12.6756	17.6519	16.5475	20.2317	16.4631	15.373	23.4517	28.6417	22.1822	32.6137	21.3929	46.8457	36.2406	32.2966	TC158379	1.0808	2.1152	0.000191	0.00282	46	57
TC167426	0.240294	1.26365	1.25374	1.18123	2.40102	2.38459	0.000849	0.00468	TC167426	Uncharacterized Protein At4g24220.2	107	23	155	31	165	44	106	61	593	65	374	119	697	121	204	114	10.0871	8.04202	27.2878	9.77161	16.9586	14.8366	15.5811	23.4438	48.9678	20.9181	40.2726	36.6135	44.7773	34.1466	21.3057	46.6052	TC167426	0.95749	1.94193	0.00027	0.00381	288	104
TC167700	0.260354	0.925467	0.835663	1.19777	1.8993	1.78468	0.0106	0.0421	TC167700	Mitochondrial Fad Carrier	134	12	38	28	110	21	87	23	224	41	158	56	288	52	182	22	12.6325	4.19584	6.68992	8.82597	11.3057	7.0811	12.7883	8.83948	18.4971	13.1945	17.0136	17.2299	18.5019	14.6746	19.008	8.99399	TC167700	0.836343	1.78552	0.00337	0.0283	38	33
TC156234	0.279933	1.54201	1.77312	1.21414	2.912	3.41792	2.41e-05	0.000191	TC156234	Probable Galactinol--Sucrose Galactosyltransferase 2-Like	50	0	23	6	21	10	32	13	89	25	117	27	162	55	86	21	4.71362	0	4.04916	1.89128	2.15836	3.37195	4.70373	4.99623	7.3493	8.04543	12.5986	8.30725	10.4073	15.5212	8.98182	8.58517	TC156234	1.77666	3.42631	1.61e-07	5.76e-06	69	60
TC184146	0.293467	-0.13651	-1.59646	1.22558	1.09924	3.024	1.41e-07	1.7e-06	TC184146	General glycosylation pathway protein	441	158	300	176	568	209	373	198	685	191	348	133	269	67	140	53	41.5741	55.2452	52.8151	55.4775	58.3786	70.4738	54.8279	76.0964	56.5648	61.4671	37.4729	40.9209	17.2813	18.9076	14.6216	21.6673	TC184146	-0.754306	1.68682	0.00284	0.0248	116	62
TC156262	0.304837	1.23028	1.38094	1.23528	2.34613	2.60437	6.14e-05	0.000441	TC156262	Pleiotropic Drug Resistance Protein 12	174	29	104	59	167	70	145	52	218	164	334	173	501	150	504	123	16.4034	10.1399	18.3092	18.5976	17.1641	23.6037	21.3138	19.9849	18.0017	52.778	35.9654	53.228	32.1857	42.3305	52.6376	50.2846	TC156262	1.30898	2.47766	3.2e-08	1.3e-06	153	127
TC189540	0.318804	0.0214065	-1.67861	1.2473	1.01495	3.20119	1.16e-07	1.41e-06	TC189540	AGAP008679-PA	133	35	132	60	194	64	111	79	264	73	131	43	106	21	41	13	12.5382	12.2379	23.2387	18.9128	19.9392	21.5805	16.3161	30.3617	21.8002	23.4927	14.1062	13.2301	6.80974	5.92626	4.28203	5.31463	TC189540	-0.95791	1.94249	0.000873	0.00999	30	16
TC158019	0.319714	1.62014	2.40429	1.24808	3.07404	5.29376	1.84e-14	6.24e-13	TC158019	60s Ribosomal Protein L17-2-Like	89	27	89	27	123	38	84	47	400	110	396	91	792	180	719	159	8.39025	9.44063	15.6685	8.51075	12.6418	12.8134	12.3473	18.0633	33.0306	35.3999	42.6416	27.9985	50.8803	50.7966	75.0922	65.002	TC158019	0.834225	1.7829	0.0036	0.0297	61	39
TC187790	0.326639	0.465668	3.14686	1.25409	1.38096	8.85728	3.1e-17	1.53e-15	TC187790	Phosphoenolpyruvate Carboxykinase	18	17	34	16	57	14	45	17	49	17	134	6	330	144	611	118	1.6969	5.9441	5.98572	5.04341	5.85841	4.72073	6.61462	6.53353	4.04624	5.47089	14.4292	1.84606	21.2001	40.6372	63.8127	48.2405	TC187790	2.54926	5.85334	1.36e-13	1.11e-11	402	407
TC160003	0.349391	1.43185	1.19155	1.27402	2.69792	2.28398	0.00278	0.0132	TC160003	Progesterone 5-Beta-Reductase	136	21	172	18	189	38	130	70	725	57	426	150	848	108	235	84	12.821	7.34271	30.2807	5.67384	19.4253	12.8134	19.1089	26.9028	59.8679	18.3436	45.872	46.1514	54.4779	30.4779	24.5433	34.3407	TC160003	0.856277	1.81036	0.00159	0.016	281	123
CO170800	0.354392	-0.0301632	-0.937132	1.27845	1.02113	1.91472	0.00113	0.00604	CO170800	zinc finger family protein	134	49	136	66	211	87	154	68	254	78	157	47	152	38	71	36	12.6325	17.133	23.9429	20.8041	21.6864	29.336	22.6367	26.1341	20.9744	25.1017	16.9059	14.4608	9.76491	10.7237	7.41522	14.7174	CO170800	-0.758428	1.69165	0.00228	0.0211	34	30
TC191098	0.35642	0.423465	3.21839	1.28025	1.34115	9.30749	7.6e-11	1.54e-09	TC191098	Phosphoenolpyruvate Carboxykinase	8	5	22	6	20	0	30	12	20	6	64	3	130	59	285	73	0.754179	1.74826	3.87311	1.89128	2.05558	0	4.40975	4.6119	1.65153	1.9309	6.89156	0.923028	8.35157	16.65	29.7653	29.8437	TC191098	2.82014	7.0623	5.41e-16	5.39e-14	170	167
TC156203	0.356527	1.53839	1.11213	1.28034	2.90471	2.16164	2.44e-06	2.35e-05	TC156203	Expressed Protein	118	34	60	24	116	29	141	30	316	91	307	127	322	83	295	48	11.1241	11.8882	10.563	7.56511	11.9224	9.77866	20.7258	11.5298	26.0941	29.2854	33.058	39.0749	20.6862	23.4229	30.8097	19.6232	TC156203	1.29345	2.45114	4.1e-05	0.000781	34	26
TC194898	0.374637	1.27661	2.89836	1.29651	2.42269	7.45578	5.31e-08	6.94e-07	TC194898	Pathogenesis-Related Protein 10	26	4	12	1	22	3	22	6	75	5	71	3	153	32	154	47	2.45108	1.39861	2.11261	0.315213	2.26114	1.01159	3.23382	2.30595	6.19323	1.60909	7.64533	0.923028	9.82915	9.0305	16.0837	19.2144	TC194898	2.17661	4.5209	5.09e-16	5.16e-14	92	65
TC158442	0.38353	1.58181	2.30812	1.30453	2.99346	4.95238	2.04e-08	2.84e-07	TC158442	Lactoylglutathione Lyase	42	5	30	4	52	7	41	9	139	26	146	18	178	50	271	39	3.95944	1.74826	5.28151	1.26085	5.34452	2.36037	6.02666	3.45893	11.4781	8.36725	15.7214	5.53817	11.4352	14.1102	28.3032	15.9439	TC158442	1.09457	2.1355	0.000145	0.00224	51	40
DR025377	0.386283	2.77057	3.49939	1.30702	6.82378	11.309	7.12e-09	1.07e-07	DR025377	Pinosylvin Synthase	14	0	24	0	13	2	37	2	197	19	197	7	295	36	324	35	1.31981	0	4.22521	0	1.33613	0.67439	5.43869	0.76865	16.2676	6.11453	21.2131	2.15373	18.9516	10.1593	33.8385	14.3086	DR025377	3.05155	8.291	1.84e-26	6.95e-24	144	124
TC194526	0.390637	-0.0154926	-1.44527	1.31097	1.0108	2.72313	3.36e-06	3.14e-05	TC194526	---NA---	189	37	156	57	254	64	171	85	345	70	148	45	156	31	49	15	17.8175	12.9372	27.4639	17.9671	26.1059	21.5805	25.1356	32.6676	28.4889	22.5272	15.9367	13.8454	10.0219	8.7483	5.11755	6.13227	TC194526	-1.1233	2.17845	0.000105	0.00167	47	22
TC186056	0.391875	1.54815	2.6837	1.3121	2.92442	6.42501	5.11e-11	1.06e-09	TC186056	Hypothetical Protein	33	3	27	3	49	5	35	5	105	17	118	20	207	53	249	50	3.11099	1.04896	4.75336	0.945639	5.03618	1.68598	5.14471	1.92163	8.67052	5.47089	12.7063	6.15352	13.2983	14.9568	26.0055	20.4409	TC186056	1.34557	2.54131	5.53e-06	0.000137	47	35
TC195493	0.397928	3.30418	3.71198	1.31761	9.8777	13.1044	5.57e-11	1.15e-09	TC195493	Pinosylvin Synthase	7	0	18	0	10	4	23	0	195	24	186	9	213	26	294	27	0.659907	0	3.16891	0	1.02779	1.34878	3.38081	0	16.1024	7.72361	20.0286	2.76908	13.6837	7.33728	30.7053	11.0381	TC195493	3.12179	8.70466	2.21e-21	3.92e-19	78	56
TC156468	0.427467	1.47927	1.5061	1.34487	2.78807	2.84041	0.00068	0.00386	TC156468	Cysteine Synthase	16	30	28	6	56	13	65	13	196	34	164	25	222	34	189	25	1.50836	10.4896	4.92941	1.89128	5.75564	4.38354	9.55446	4.99623	16.185	10.9418	17.6596	7.6919	14.2619	9.5949	19.7391	10.2204	TC156468	1.81718	3.52391	6.29e-06	0.000153	40	45
TC166038	0.431588	1.51833	1.37715	1.34872	2.8646	2.59755	9.21e-05	0.000631	TC166038	Phosphoglycerate Kinase	29	4	32	8	41	20	28	9	115	32	103	28	146	26	100	21	2.7339	1.39861	5.63362	2.5217	4.21395	6.7439	4.11577	3.45893	9.49629	10.2981	11.0911	8.61493	9.37945	7.33728	10.444	8.58517	TC166038	1.25152	2.38092	6.93e-05	0.00121	44	27
TC161807	0.441299	0.813553	1.17041	1.35783	1.75753	2.25075	0.0123	0.0476	TC161807	Wrky Transcription Factor 21 Family Protein	136	16	28	13	88	29	82	22	89	43	181	37	200	41	204	53	12.821	5.59445	4.92941	4.09777	9.04457	9.77866	12.0533	8.45515	7.3493	13.8381	19.4902	11.384	12.8486	11.5703	21.3057	21.6673	TC161807	0.803214	1.74498	0.00408	0.0328	54	45
TC179293	0.445047	1.54855	1.11274	1.36136	2.92524	2.16256	0.00472	0.021	TC179293	6-Phosphogluconate Dehydrogenase, Decarboxylating	1054	183	305	266	980	306	767	260	2664	775	2107	706	2544	641	1567	422	99.3631	63.9865	53.6954	83.8467	100.724	103.182	112.743	99.9245	219.984	249.408	226.883	217.219	163.434	180.892	163.657	172.521	TC179293	0.845572	1.79698	0.000176	0.00266	157	122
TC156757	0.448598	2.85546	3.92839	1.36471	7.23733	15.2252	9.36e-10	1.59e-08	TC156757	Pinosylvin Synthase	14	0	26	0	10	3	48	0	215	18	231	10	410	74	408	51	1.31981	0	4.57731	0	1.02779	1.01159	7.0556	0	17.7539	5.79271	24.8742	3.07676	26.3396	20.883	42.6114	20.8497	TC156757	3.21758	9.30226	9.94e-34	1.08e-30	215	190
TC161719	0.456492	2.74535	4.42972	1.3722	6.70552	21.5516	8.61e-15	3.08e-13	TC161719	Pathogenesis-Related Protein Psemi	19	8	52	6	47	0	102	8	590	37	414	40	1454	152	1077	322	1.79118	2.79722	9.15462	1.89128	4.83062	0	14.9931	3.0746	48.7201	11.9072	44.5798	12.307	93.4091	42.8949	112.482	131.639	TC161719	3.37919	10.4049	5.12e-54	5.82e-50	1046	820
TC156839	0.462145	2.70972	3.92112	1.37759	6.54194	15.1486	4.07e-11	8.6e-10	TC156839	Pinosylvin Synthase	19	2	41	2	26	5	70	3	345	33	341	8	747	113	695	79	1.79118	0.699306	7.21807	0.630426	2.67226	1.68598	10.2894	1.15298	28.4889	10.62	36.7191	2.46141	47.9894	31.8889	72.5856	32.2966	TC156839	3.29517	9.81627	2.89e-32	2.53e-29	397	338
TC173103	0.466546	3.14488	3.60018	1.3818	8.84509	12.1273	1.51e-09	2.51e-08	TC173103	Pinosylvin Synthase	8	0	21	0	11	5	29	0	200	21	203	10	224	29	313	29	0.754179	0	3.69706	0	1.13057	1.68598	4.26276	0	16.5153	6.75816	21.8592	3.07676	14.3904	8.18389	32.6896	11.8557	TC173103	2.98689	7.92761	2.76e-22	5.31e-20	93	69
TC186302	0.473557	-0.123785	-1.25432	1.38853	1.08959	2.38554	1.15e-05	9.72e-05	TC186302	Uncharacterized protein At5g25560.1	429	146	356	225	690	280	471	233	776	180	412	169	418	83	166	81	40.4429	51.0493	62.674	70.9229	70.9177	94.4147	69.2331	89.5477	64.0793	57.9271	44.3644	51.9973	26.8535	23.4229	17.337	33.1142	TC186302	-0.732787	1.66185	0.00152	0.0155	109	84
TC160665	0.489146	1.08715	1.4598	1.40361	2.12454	2.75071	2.4e-05	0.00019	TC160665	Nc Domain-Containing Protein	146	35	120	59	187	70	169	76	485	117	339	113	711	222	499	84	13.7638	12.2379	21.1261	18.5976	19.2197	23.6037	24.8416	29.2087	40.0496	37.6526	36.5038	34.7674	45.6767	62.6491	52.1154	34.3407	TC160665	1.16988	2.24993	1.71e-06	4.9e-05	90	62
TC187736	0.493153	0.18607	-1.4279	1.40752	1.13766	2.69055	6.93e-08	8.86e-07	TC187736	Zinc finger protein ZFP-like	230	52	115	53	282	74	175	85	325	98	189	44	127	31	63	17	21.6827	18.182	20.2458	16.7063	28.9837	24.9524	25.7235	32.6676	26.8373	31.5381	20.3517	13.5377	8.15884	8.7483	6.5797	6.9499	TC187736	-0.878793	1.83884	0.00049	0.00619	49	27
TC161997	0.505678	1.39615	5.1248	1.41979	2.63199	34.8913	6.54e-08	8.39e-07	TC161997	Thaumatin-Like Protein	3	0	33	0	10	0	61	0	29	0	154	0	614	129	1006	196	0.282817	0	5.80967	0	1.02779	0	8.96649	0	2.39472	0	16.5828	0	39.4451	36.4042	105.066	80.1283	TC161997	2.81289	7.02692	4.96e-11	3e-09	41	26
TC196938	0.529529	1.21823	1.26326	1.44346	2.32661	2.40038	0.000206	0.0013	TC196938	40s Ribosomal Protein S23-Like	292	105	133	99	437	119	280	126	712	234	569	306	895	268	622	249	27.5275	36.7136	23.4147	31.2061	44.9145	40.1262	41.1577	48.425	58.7944	75.3052	61.2703	94.1489	57.4973	75.6304	64.9615	101.796	TC196938	0.875023	1.83404	0.00116	0.0124	60	36
TC159605	0.538711	1.53332	2.70214	1.45267	2.89452	6.50765	4e-09	6.24e-08	TC159605	3-Ketoacyl-Coa Thiolase 2, Peroxisomal Precursor	24	3	50	4	36	7	48	24	134	38	139	21	288	84	301	71	2.26254	1.04896	8.80252	1.26085	3.70005	2.36037	7.0556	9.2238	11.0652	12.2291	14.9676	6.4612	18.5019	23.7051	31.4364	29.0261	TC159605	2.82875	7.10456	2.16e-28	1.17e-25	163	180
TC166778	0.544298	3.2292	3.61647	1.45831	9.3775	12.265	1e-14	3.57e-13	TC166778	O-Methyltransferase, Family 2	51	0	47	17	63	5	102	14	547	179	661	55	557	249	693	187	4.80789	0	8.27437	5.35862	6.47509	1.68598	14.9931	5.38055	45.1693	57.6053	71.1769	16.9222	35.7833	70.2686	72.3767	76.4489	TC166778	2.21238	4.63438	1.86e-23	3.99e-21	753	894
TC176203	0.555983	1.35826	0.865192	1.47017	2.56376	1.82158	0.000106	0.000712	TC176203	Mitogen-Activated Protein Kinase 2	102	20	30	19	111	29	70	29	217	55	184	68	237	54	154	16	9.61579	6.99306	5.28151	5.98905	11.4085	9.77866	10.2894	11.1454	17.9191	17.6999	19.8132	20.922	15.2256	15.239	16.0837	6.54108	TC176203	1.10677	2.15363	2.48e-06	6.83e-05	148	71
TC173404	0.568172	1.4553	2.62918	1.48264	2.74214	6.18674	7.7e-09	1.15e-07	TC173404	Phospho-2-Dehydro-3-Deoxyheptonate Aldolase 1	18	3	45	6	43	9	38	21	127	25	145	15	297	65	291	54	1.6969	1.04896	7.92227	1.89128	4.41951	3.03476	5.58568	8.07083	10.4872	8.04543	15.6137	4.61514	19.0801	18.3432	30.392	22.0762	TC173404	2.92706	7.60558	3.9e-28	1.93e-25	166	183
TC171363	0.57012	1.27218	0.896567	1.48465	2.41526	1.86163	0.00886	0.0359	TC171363	Pyruvate Decarboxylase 1	68	6	50	33	104	26	47	45	171	87	122	56	205	62	165	18	6.41052	2.09792	8.80252	10.402	10.689	8.76708	6.90861	17.2946	14.1206	27.9981	13.137	17.2299	13.1698	17.4966	17.2326	7.35872	TC171363	0.768562	1.70357	0.00412	0.033	78	60
TC176744	0.593129	0.437477	-0.419116	1.50852	1.35423	1.33711	0.00785	0.0324	TC176744	---NA---	132	36	38	52	195	50	98	56	263	28	157	60	172	27	105	15	12.444	12.5875	6.68992	16.3911	20.0419	16.8598	14.4052	21.5222	21.7176	9.01088	16.9059	18.4606	11.0498	7.61948	10.9662	6.13227	TC176744	0.777163	1.71376	0.000741	0.00871	164	77
TC163256	0.594612	1.26774	0.339799	1.51007	2.40784	1.26558	0.000353	0.00212	TC163256	At1g29470	342	98	124	120	472	137	314	136	836	297	636	267	541	161	350	124	32.2412	34.266	21.8303	37.8256	48.5118	46.1957	46.1554	52.2682	69.0339	95.5797	68.4849	82.1495	34.7554	45.4347	36.5539	50.6934	TC163256	1.14887	2.21741	0.000223	0.00324	39	51
TC163616	0.624078	2.90753	4.62892	1.54123	7.5033	24.7426	2.02e-13	6.03e-12	TC163616	Pathogenesis-Related Protein Psemi	13	4	46	0	37	0	81	7	438	42	327	30	941	161	887	282	1.22554	1.39861	8.09832	0	3.80283	0	11.9063	2.69028	36.1685	13.5163	35.2116	9.23028	60.4525	45.4347	92.638	115.287	TC163616	3.14499	8.84577	1.59e-42	3.61e-39	753	499
TC169683	0.632665	2.7213	1.93746	1.55043	6.59469	3.83031	9.41e-07	9.78e-06	TC169683	Lob Domain-Containing Protein 41-Like	10	6	8	2	17	4	17	6	97	20	122	22	55	14	87	8	0.942724	2.09792	1.4084	0.630426	1.74725	1.34878	2.49886	2.30595	8.00991	6.43634	13.137	6.76887	3.53336	3.95084	9.08626	3.27054	TC169683	1.54978	2.92772	2.08e-07	7.27e-06	185	164
TC163357	0.641076	3.17754	4.96107	1.55949	9.04766	31.1481	7.31e-14	2.31e-12	TC163357	Pathogenesis-Related Protein Psemi	25	5	71	0	44	0	131	14	802	103	543	57	1802	335	1660	550	2.35681	1.74826	12.4996	0	4.52228	0	19.2559	5.38055	66.2263	33.1472	58.4706	17.5375	115.766	94.538	173.37	224.85	TC163357	3.42705	10.7559	1.68e-53	9.53e-50	1506	1153
TC161054	0.644989	1.39893	1.47499	1.56373	2.63706	2.77981	1e-05	8.56e-05	TC161054	Protein Kinase Apk1a	126	40	103	26	177	74	118	69	440	127	321	120	558	159	394	88	11.8783	13.9861	18.1332	8.19554	18.1919	24.9524	17.345	26.5184	36.3336	40.8708	34.5655	36.9211	35.8475	44.8703	41.1493	35.976	TC161054	0.64521	1.56397	0.00392	0.0317	133	92
TC186301	0.646537	2.83354	4.63268	1.56541	7.12821	24.807	3.6e-14	1.18e-12	TC186301	Pathogenesis-Related Protein Psemi	19	2	60	0	29	2	88	18	483	57	362	43	1014	241	1028	362	1.79118	0.699306	10.563	0	2.9806	0.67439	12.9353	6.91785	39.8844	18.3436	38.9804	13.2301	65.1422	68.0109	107.364	147.992	TC186301	3.17237	9.0153	1.6e-48	4.56e-45	798	554
TC193056	0.663429	0.157114	-0.447498	1.58384	1.11505	1.36367	0.00426	0.0192	TC193056	Cellulose Synthase	331	82	120	147	435	190	293	138	432	104	324	140	356	78	199	78	31.2042	28.6715	21.1261	46.3363	44.709	64.0671	43.0685	53.0369	35.673	33.469	34.8885	43.0746	22.8704	22.0118	20.7835	31.8878	TC193056	0.999407	1.99918	0.000757	0.00888	49	48
TC172315	0.666964	2.98379	4.63747	1.58773	7.91064	24.8896	3.12e-12	7.81e-11	TC172315	Pathogenesis-Related Protein Psemi	11	0	45	1	25	1	84	4	409	27	305	42	953	131	761	249	1.037	0	7.92227	0.315213	2.56948	0.337195	12.3473	1.5373	33.7737	8.68906	32.8426	12.9224	61.2234	36.9686	79.4786	101.796	TC172315	3.1166	8.67344	1e-38	1.9e-35	463	481
FE519974	0.672372	0.925284	0.896472	1.59369	1.89906	1.86151	0.0113	0.0444	FE519974	Alpha-1,4-Glucan-Protein Synthase	355	68	137	74	393	132	319	106	525	164	505	195	620	192	552	137	33.4667	23.7764	24.1189	23.3258	40.3922	44.5098	46.8903	40.7385	43.3526	52.778	54.3788	59.9968	39.8306	54.183	57.6507	56.008	FE519974	1.32314	2.5021	1.66e-05	0.000353	95	55
TC157731	0.741612	3.21033	3.65164	1.67204	9.2556	12.5676	9.44e-09	1.39e-07	TC157731	Pinosylvin Synthase	26	2	90	0	52	14	142	15	831	132	771	44	882	203	1135	131	2.45108	0.699306	15.8445	0	5.34452	4.72073	20.8728	5.76488	68.621	42.4799	83.0218	13.5377	56.6622	57.2872	118.539	53.5551	TC157731	3.16339	8.9593	3.5e-19	5.23e-17	466	398
TC168370	0.744985	3.24401	3.46299	1.67596	9.47424	11.0272	1.56e-12	4.1e-11	TC168370	Pinosylvin Synthase	27	3	47	2	41	11	90	6	473	112	480	35	478	113	605	90	2.54536	1.04896	8.27437	0.630426	4.21395	3.70915	13.2292	2.30595	39.0586	36.0435	51.6867	10.7687	30.7081	31.8889	63.186	36.7936	TC168370	2.84591	7.18962	2.75e-25	8.24e-23	138	113
TC162768	0.772281	3.28623	3.88252	1.70797	9.75558	14.7487	2.05e-19	1.36e-17	TC162768	O-Methyltransferase, Family 2	54	6	43	21	93	5	94	34	598	199	779	88	580	320	797	330	5.09071	2.09792	7.57017	6.61948	9.55847	1.68598	13.8172	13.0671	49.3807	64.0416	83.8833	27.0755	37.2608	90.305	83.2385	134.91	TC162768	1.83043	3.55643	4.6e-19	6.75e-17	628	559
DR092684	0.806058	3.15321	3.92459	1.74843	8.89631	15.1851	6.72e-10	1.17e-08	DR092684	Pinosylvin Synthase	8	0	11	0	8	1	26	1	124	12	132	5	212	32	202	21	0.754179	0	1.93656	0	0.822234	0.337195	3.82178	0.384325	10.2395	3.86181	14.2139	1.53838	13.6195	9.0305	21.0968	8.58517	DR092684	2.95829	7.77204	2.62e-23	5.5e-21	92	86
TC184416	0.814067	0.962086	0.911598	1.75816	1.94812	1.88113	0.0103	0.0409	TC184416	Udp-D-Apiose Udp-D-Xylose Synthase 2-Like	233	104	136	60	459	124	289	133	691	147	498	158	673	171	593	116	21.9655	36.3639	23.9429	18.9128	47.1757	41.8122	42.4806	51.1152	57.0603	47.3071	53.625	48.6128	43.2354	48.2567	61.9328	47.4228	TC184416	0.751222	1.68322	0.00429	0.034	47	39
TC195503	0.814293	1.23695	1.47345	1.75844	2.35699	2.77685	0.00034	0.00204	TC195503	Thaumatin-Like Protein	79	10	53	27	101	37	120	34	215	45	240	47	223	49	276	74	7.44752	3.49653	9.33067	8.51075	10.3807	12.4762	17.639	13.0671	17.7539	14.4818	25.8434	14.4608	14.3262	13.828	28.8254	30.2525	TC195503	1.42948	2.69349	0.00131	0.0138	45	22
TC173848	0.816622	0.814857	-0.301002	1.76128	1.75912	1.232	0.0116	0.0451	TC173848	CDP-alcohol phosphatidyltransferase	66	46	145	23	195	62	161	103	317	98	168	101	168	24	101	53	6.22198	16.084	25.5273	7.2499	20.0419	20.9061	23.6657	39.5855	26.1767	31.5381	18.0904	31.0753	10.7928	6.77287	10.5484	21.6673	TC173848	-1.14304	2.20846	0.000558	0.00688	22	15
TC170434	0.837879	1.42068	1.52156	1.78742	2.67712	2.871	0.0123	0.0476	TC170434	Monosaccharide Transporter 4	907	166	273	307	1190	368	1273	234	2534	568	2435	462	2458	758	2391	590	85.5051	58.0424	48.0618	96.7704	122.307	124.088	187.12	89.9321	209.249	182.792	262.203	142.146	157.909	213.91	249.715	241.202	TC170434	1.85739	3.62352	3.29e-06	8.71e-05	517	261
TC179467	0.839616	0.867269	1.06103	1.78957	1.82421	2.08641	0.0128	0.0491	TC179467	Alpha-glucan-protein Synthase	443	106	165	95	558	186	409	190	708	204	702	207	830	246	902	212	41.7627	37.0632	29.0483	29.9452	57.3508	62.7183	60.1196	73.0218	58.4641	65.6507	75.5919	63.6889	53.3216	69.422	94.2046	86.6693	TC179467	0.953837	1.93702	0.000113	0.0018	126	86
TC182760	0.851295	1.43668	1.54547	1.80412	2.70697	2.91898	9.65e-05	0.000658	TC182760	Sugar Transport Protein 13	341	60	105	124	466	148	490	85	962	215	915	202	911	278	868	268	32.1469	20.9792	18.4853	39.0864	47.8951	49.9049	72.0259	32.6676	79.4385	69.1907	98.5278	62.1506	58.5252	78.4525	90.6537	109.563	TC182760	1.5783	2.98617	8.35e-05	0.00141	205	121
TC160074	0.851569	3.55581	3.87356	1.80446	11.76	14.6575	1.82e-10	3.5e-09	TC160074	Pinosylvin Synthase	24	2	80	0	57	16	129	14	988	134	886	56	992	189	1225	133	2.26254	0.699306	14.084	0	5.85841	5.39512	18.9619	5.38055	81.5855	43.1235	95.4051	17.2299	63.7289	53.3364	127.939	54.3727	TC160074	2.92635	7.60185	4.96e-19	7.14e-17	391	287
TC168841	0.85459	0.908706	0.942869	1.80825	1.87736	1.92235	0.00884	0.0358	TC168841	Udp-D-Apiose Udp-D-Xylose Synthase 2-Like	191	97	94	62	379	117	243	123	561	125	379	142	588	161	455	112	18.006	33.9163	16.5487	19.5432	38.9533	39.4518	35.719	47.272	46.3254	40.2271	40.811	43.69	37.7748	45.4347	47.5201	45.7876	TC168841	0.905456	1.87314	0.00161	0.0161	40	31
TC163126	0.867127	1.19168	0.767715	1.82403	2.28419	1.70257	0.00968	0.0388	TC163126	Upf0496 Protein At3g28270	39	4	37	18	65	27	53	28	147	34	95	31	112	37	70	19	3.67662	1.39861	6.51387	5.67384	6.68065	9.10427	7.79056	10.7611	12.1387	10.9418	10.2297	9.53796	7.1952	10.4415	7.31078	7.76754	TC163126	0.785627	1.72384	0.00609	0.0438	80	41
TC198917	0.870466	2.29628	2.50303	1.82825	4.9119	5.66876	1.98e-13	5.94e-12	TC198917	Probable Wrky Transcription Factor 75-Like	54	5	39	24	97	32	64	29	303	89	290	91	560	123	430	35	5.09071	1.74826	6.86597	7.56511	9.96958	10.7902	9.40746	11.1454	25.0206	28.6417	31.2274	27.9985	35.976	34.711	44.9091	14.3086	TC198917	0.907714	1.87607	0.000482	0.00611	101	80
FR730597	0.878451	1.78192	0.294278	1.8384	3.43883	1.22627	1.35e-06	1.37e-05	FR730597	Thioredoxin H-Type	125	10	113	36	246	48	202	53	626	112	417	142	249	53	176	33	11.7841	3.49653	19.8937	11.3477	25.2837	16.1854	29.6923	20.3692	51.6928	36.0435	44.9029	43.69	15.9965	14.9568	18.3814	13.491	FR730597	0.893533	1.85772	0.000992	0.011	60	43
TC162401	0.900987	-0.224799	-0.224559	1.86734	1.16861	1.16842	0.00232	0.0113	TC162401	transcription factor bHLH123-like	68	36	118	35	171	111	145	66	113	40	149	27	189	40	143	20	6.41052	12.5875	20.774	11.0325	17.5752	37.4287	21.3138	25.3655	9.33113	12.8727	16.0444	8.30725	12.1419	11.2881	14.9349	8.17635	TC162401	-1.52161	2.87112	1.27e-08	5.56e-07	52	18
TC195940	0.901961	2.12334	1.28181	1.8686	4.35703	2.43143	1.95e-07	2.28e-06	TC195940	Glutathione Peroxidase	238	73	112	84	238	130	265	190	1179	310	888	447	801	319	596	94	22.4368	25.5247	19.7177	26.4779	24.4615	43.8354	38.9528	73.0218	97.3576	99.7633	95.6205	137.531	51.4585	90.0228	62.2461	38.4289	TC195940	0.681637	1.60396	0.00662	0.0463	67	68
TC160622	0.902914	1.4984	1.5142	1.86984	2.8253	2.85641	9.02e-05	0.00062	TC160622	Hexose Transporter	339	58	125	132	476	159	492	119	1030	264	962	213	1005	274	963	254	31.9583	20.2799	22.0063	41.6081	48.9229	53.614	72.3199	45.7347	85.0537	84.9597	103.589	65.535	64.564	77.3236	100.575	103.84	TC160622	1.87211	3.66068	2.95e-05	0.000585	204	85
GW751135	0.905723	2.62401	4.70498	1.87348	6.1646	26.082	3.85e-21	3.16e-19	GW751135	Pathogenesis-Related Protein Psemi	10	2	14	0	18	2	26	6	154	5	104	12	339	61	375	125	0.942724	0.699306	2.46471	0	1.85003	0.67439	3.82178	2.30595	12.7168	1.60909	11.1988	3.69211	21.7783	17.2144	39.1649	51.1022	GW751135	2.68061	6.41129	1.58e-27	6.63e-25	247	202
TC197639	0.908975	3.51638	3.80789	1.87771	11.4429	14.0052	6.29e-20	4.44e-18	TC197639	O-Methyltransferase, Family 2	40	0	18	3	58	3	40	10	325	115	331	29	359	135	336	97	3.7709	0	3.16891	0.945639	5.96119	1.01159	5.87967	3.84325	26.8373	37.009	35.6423	8.92261	23.0632	38.0974	35.0917	39.6553	TC197639	1.81699	3.52345	6.95e-15	6.47e-13	258	289
TC166768	0.929863	2.42733	2.58804	1.9051	5.37899	6.01283	2.51e-16	1.12e-14	TC166768	Probable Wrky Transcription Factor 75-Like	47	6	27	17	76	28	59	20	261	69	245	87	462	103	359	27	4.4308	2.09792	4.75336	5.35862	7.81122	9.44147	8.67251	7.6865	21.5524	22.2054	26.3818	26.7678	29.6802	29.0669	37.4939	11.0381	TC166768	0.946353	1.927	0.000279	0.00391	86	67
TC190127	0.936589	1.19136	1.33169	1.914	2.28368	2.51697	0.000257	0.00159	TC190127	Reversibly Glycosylated Polypeptide	328	62	140	52	429	127	378	115	658	167	588	183	775	230	718	155	30.9214	21.6785	24.6471	16.3911	44.0923	42.8238	55.5628	44.1974	54.3353	53.7435	63.3163	56.3047	49.7882	64.9067	74.9877	63.3667	TC190127	1.51659	2.86113	5.37e-07	1.74e-05	118	65
TC165357	0.937866	2.08585	1.87193	1.91569	4.24525	3.66023	3.95e-08	5.27e-07	TC165357	Acetyl- Partial	101	11	85	17	143	64	124	43	422	156	389	106	505	187	272	64	9.52151	3.84618	14.9643	5.35862	14.6974	21.5805	18.227	16.526	34.8472	50.2035	41.8878	32.6137	32.4426	52.772	28.4076	26.1643	TC165357	1.20228	2.30103	2.17e-07	7.52e-06	134	123
TC181183	0.938602	0.73799	-0.131724	1.91667	1.66785	1.0956	0.00303	0.0143	TC181183	Cbl-Interacting Protein Kinase 5-Like	546	141	100	159	658	250	479	264	959	216	547	263	709	144	370	81	51.4727	49.3011	17.605	50.1189	67.6287	84.2988	70.409	101.462	79.1908	69.5125	58.9013	80.9188	45.5482	40.6372	38.6427	33.1142	TC181183	1.25182	2.38142	0.000114	0.00181	30	32
TC164335	0.959028	1.52293	1.02913	1.944	2.87375	2.04079	0.000355	0.00213	TC164335	3-Isopropylmalate Dehydratase, Small Subunit	80	24	119	28	236	68	172	60	448	92	374	122	373	78	316	58	7.54179	8.39167	20.95	8.82597	24.2559	22.9293	25.2826	23.0595	36.9942	29.6072	40.2726	37.5365	23.9626	22.0118	33.003	23.7114	TC164335	1.53526	2.89842	2.09e-06	5.88e-05	32	62
TC192115	0.971754	0.963208	1.46619	1.96122	1.94964	2.76292	0.00285	0.0135	TC192115	Isopentenyl Pyrophosphate	95	17	108	16	135	62	137	76	292	72	199	51	425	66	387	83	8.95588	5.9441	19.0135	5.04341	13.8752	20.9061	20.1379	29.2087	24.1123	23.1708	21.4285	15.6915	27.3032	18.6254	40.4182	33.9319	TC192115	1.48879	2.80654	2.54e-10	1.41e-08	126	106
TC189178	0.977635	2.15717	1.88415	1.96923	4.46039	3.69136	1.96e-11	4.35e-10	TC189178	Dna Binding	71	13	45	17	107	33	101	38	307	115	301	79	338	98	288	48	6.69334	4.54549	7.92227	5.35862	10.9974	11.1274	14.8462	14.6044	25.351	37.009	32.4119	24.3064	21.7141	27.6559	30.0786	19.6232	TC189178	0.836478	1.78569	0.00425	0.0337	49	42
TC155998	1.02099	0.995047	1.71369	2.02931	1.99315	3.27998	7.45e-05	0.000523	TC155998	Mevalonate Disphosphate Decarboxylase	134	26	99	22	237	94	126	68	292	99	297	37	629	125	460	103	12.6325	9.09098	17.429	6.93469	24.3587	31.6964	18.5209	26.1341	24.1123	31.8599	31.9812	11.384	40.4087	35.2754	48.0423	42.1082	TC155998	1.42807	2.69086	1.8e-05	0.000379	51	46
TC155435	1.0414	1.02623	2.0055	2.05823	2.0367	4.01527	2.04e-05	0.000163	TC155435	3-Hydroxy-3-Methylglutaryl-Coa-Synthase	331	134	193	125	478	332	495	228	866	287	720	266	2226	720	1306	394	31.2042	46.8535	33.9777	39.4016	49.1285	111.949	72.7609	87.6261	71.5112	92.3615	77.5301	81.8418	143.005	203.186	136.398	161.074	TC155435	1.00468	2.0065	4.37e-05	0.000828	83	62
TC154538	1.05109	3.5551	4.64847	2.0721	11.7542	25.0801	4.11e-10	7.4e-09	TC154538	Pinosylvin Synthase	50	0	121	2	105	24	256	18	1556	234	1345	56	2858	609	2629	396	4.71362	0	21.3021	0.630426	10.7918	8.09269	37.6299	6.91785	128.489	75.3052	144.831	17.2299	183.606	171.862	274.572	161.892	TC154538	3.72785	13.2493	1.05e-33	1.08e-30	1332	1174
TC158949	1.05392	3.90972	4.09078	2.07616	15.0295	17.0391	4.58e-10	8.19e-09	TC158949	Pinosylvin Synthase	37	2	109	0	92	27	198	22	1873	235	1458	86	1698	272	1971	201	3.48808	0.699306	19.1895	0	9.45569	9.10427	29.1043	8.45515	154.666	75.627	156.998	26.4601	109.084	76.7592	205.851	82.1724	TC158949	3.3467	10.1732	6.57e-26	2.26e-23	545	395
TC180122	1.07324	0.464947	0.1934	2.10415	1.38027	1.14345	0.00124	0.00655	TC180122	Probable Receptor-Like Protein Kinase At5g47070-Like	174	25	53	36	240	72	137	83	199	60	130	59	258	51	131	26	16.4034	8.74132	9.33067	11.3477	24.667	24.2781	20.1379	31.899	16.4327	19.309	13.9985	18.1529	16.5747	14.3924	13.6816	10.6293	TC180122	0.793353	1.7331	0.00722	0.0493	52	57
TC196419	1.07402	3.70365	4.03045	2.1053	13.0289	16.3413	4.95e-10	8.77e-09	TC196419	Pinosylvin Synthase	42	2	101	0	81	18	201	27	1439	197	1264	81	1522	274	1804	176	3.95944	0.699306	17.7811	0	8.32512	6.06951	29.5453	10.3768	118.827	63.398	136.108	24.9218	97.7776	77.3236	188.409	71.9519	TC196419	3.52732	11.53	6.13e-28	2.79e-25	598	462
TC196902	1.07757	2.2993	3.00214	2.11047	4.92218	8.0119	3.19e-06	3e-05	TC196902	Thaumatin-Like Protein	15	2	57	4	61	10	66	34	203	22	335	56	260	30	579	99	1.41409	0.699306	10.0349	1.26085	6.26953	3.37195	9.70145	13.0671	16.763	7.07998	36.073	17.2299	16.7031	8.46609	60.4706	40.4729	TC196902	1.04488	2.0632	0.000768	0.00899	86	71
TC163977	1.09904	1.16901	1.37318	2.14213	2.24858	2.59041	0.000243	0.00151	TC163977	Alpha-glucan-protein Synthase	298	51	131	61	427	112	377	154	604	159	571	156	673	209	706	169	28.0932	17.8323	23.0626	19.228	43.8867	37.7659	55.4158	59.1861	49.8761	51.1689	61.4857	47.9975	43.2354	58.9804	73.7344	69.0902	TC163977	1.18953	2.28079	4.58e-06	0.000116	89	59
TC189901	1.11454	2.56671	4.87179	2.16526	5.92457	29.2789	7.2e-20	5.07e-18	TC189901	Keratin, Type I Cytoskeletal 10	11	0	4	1	7	3	13	6	85	3	44	8	186	46	166	94	1.037	0	0.704202	0.315213	0.719454	1.01159	1.91089	2.30595	7.01899	0.965451	4.73795	2.46141	11.9492	12.9813	17.337	38.4289	TC189901	2.87242	7.32294	1.06e-27	4.65e-25	180	134
TC171765	1.12074	1.39285	1.52951	2.17459	2.62598	2.88689	0.000218	0.00137	TC171765	Type Iiia Membrane Protein Cp-Wap13	383	112	137	71	534	193	456	219	905	293	718	288	1071	345	978	251	36.1063	39.1611	24.1189	22.3801	54.8841	65.0787	67.0282	84.1672	74.7316	94.2924	77.3147	88.6107	68.8041	97.3601	102.142	102.613	TC171765	1.39682	2.6332	6.45e-07	2.05e-05	122	65
DR182118	1.12777	3.64924	5.70002	2.18521	12.5467	51.9848	2.08e-26	3.12e-24	DR182118	Glucanase-Like Protein	5	0	13	0	15	0	34	0	93	30	195	17	611	133	575	117	0.471362	0	2.28866	0	1.54169	0	4.99772	0	7.67961	9.65451	20.9977	5.23049	39.2524	37.533	60.0528	47.8317	DR182118	3.39793	10.5409	2.44e-16	2.62e-14	93	40
TC156911	1.15484	0.940615	1.47819	2.22659	1.91935	2.78599	0.00107	0.00574	TC156911	Isopentenyl Pyrophosphate Isomerase	116	21	100	23	148	82	186	88	324	80	219	46	439	80	439	87	10.9356	7.34271	17.605	7.2499	15.2113	27.65	27.3404	33.8206	26.7548	25.7454	23.5821	14.1531	28.2026	22.5762	45.849	35.5671	TC156911	1.39814	2.63561	1.6e-09	8.15e-08	176	131
TC161878	1.1684	3.71664	5.88935	2.24763	13.1468	59.2749	3.8e-27	6.24e-25	TC161878	Pollen Allergen Cjp38	7	0	21	0	21	4	48	2	125	67	291	26	1070	227	1138	183	0.659907	0	3.69706	0	2.15836	1.34878	7.0556	0.76865	10.3221	21.5617	31.3351	7.99958	68.7398	64.0601	118.852	74.8136	TC161878	3.04002	8.22501	1.71e-16	1.88e-14	202	62
DR167706	1.17107	3.85653	4.26966	2.25179	14.4854	19.2884	3.18e-11	6.79e-10	DR167706	Pinosylvin Synthase	5	0	7	0	5	4	19	0	138	19	111	8	168	17	203	15	0.471362	0	1.23235	0	0.513896	1.34878	2.79284	0	11.3955	6.11453	11.9526	2.46141	10.7928	4.79745	21.2013	6.13227	DR167706	3.5524	11.7322	8.93e-21	1.54e-18	51	42
TC157167	1.19525	1.00803	0.473963	2.28985	2.01117	1.38892	0.00137	0.00717	TC157167	Auxin Induced-Like Protein	261	43	45	65	344	115	296	104	460	106	371	93	382	104	275	37	24.6051	15.0351	7.92227	20.4889	35.356	38.7775	43.5095	39.9698	37.9851	34.1126	39.9495	28.6139	24.5408	29.3491	28.7209	15.1263	TC157167	1.57675	2.98297	1.47e-07	5.32e-06	82	58
TC162683	1.22865	1.81591	2.44626	2.34348	3.52081	5.45002	1.94e-11	4.31e-10	TC162683	Dihydrofolate Reductase-Like	210	36	54	36	259	124	181	90	600	220	320	139	974	278	713	227	19.7972	12.5875	9.50673	11.3477	26.6198	41.8122	26.6055	34.5893	49.5458	70.7998	34.4578	42.767	62.5725	78.4525	74.4655	92.8016	TC162683	1.74534	3.35275	1.11e-10	6.41e-09	79	68
TC190111	1.23976	0.831406	1.2767	2.36159	1.77942	2.42284	0.00152	0.00785	TC190111	Leucine-Rich Repeat Protein	123	51	102	37	222	146	265	92	234	78	281	123	359	136	357	136	11.5955	17.8323	17.9571	11.6629	22.817	49.2305	38.9528	35.3579	19.3229	25.1017	30.2583	37.8442	23.0632	38.3796	37.285	55.5992	TC190111	1.04891	2.06896	4.79e-05	0.000893	65	50
TC157016	1.26753	1.34516	0.770108	2.40749	2.54059	1.7054	0.00219	0.0108	TC157016	armadillo beta-catenin repeat family protein	76	8	21	23	84	29	135	36	228	42	130	30	167	45	104	7	7.1647	2.79722	3.69706	7.2499	8.63345	9.77866	19.8439	13.8357	18.8274	13.5163	13.9985	9.23028	10.7286	12.6991	10.8617	2.86172	TC157016	-0.801463	1.74287	0.00361	0.0297	18	25
NP542958	1.29097	3.44901	3.7834	2.44692	10.9208	13.7694	3.64e-06	3.38e-05	NP542958	Pinosylvin Synthase	2	0	10	0	8	2	23	2	114	10	122	2	100	14	175	13	0.188545	0	1.7605	0	0.822234	0.67439	3.38081	0.76865	9.41371	3.21817	13.137	0.615352	6.42428	3.95084	18.277	5.31463	NP542958	2.2173	4.65024	4.74e-10	2.53e-08	42	33
DR070405	1.30752	2.08177	0.456512	2.47516	4.23328	1.37222	1.88e-11	4.19e-10	DR070405	Thioredoxin H-Type	192	35	99	68	478	111	265	133	912	203	630	334	359	87	274	60	18.1003	12.2379	17.429	21.4345	49.1285	37.4287	38.9528	51.1152	75.3097	65.3289	67.8388	102.764	23.0632	24.5517	28.6165	24.5291	DR070405	1.06655	2.09442	0.000163	0.00247	56	59
NP542959	1.31289	3.4427	3.83355	2.48438	10.8732	14.2565	5.11e-06	4.63e-05	NP542959	Pinosylvin Synthase	2	0	9	0	7	2	21	2	122	6	105	2	94	14	165	12	0.188545	0	1.58445	0	0.719454	0.67439	3.08682	0.76865	10.0743	1.9309	11.3065	0.615352	6.03883	3.95084	17.2326	4.90581	NP542959	2.35586	5.11898	1.01e-10	5.87e-09	39	35
TC167931	1.32549	1.91642	2.20538	2.50618	3.77485	4.61198	7.34e-08	9.35e-07	TC167931	6-Phosphofructokinase 2-Like	26	6	21	4	39	22	58	17	110	20	109	42	178	48	144	22	2.45108	2.09792	3.69706	1.26085	4.00839	7.41829	8.52551	6.53353	9.0834	6.43634	11.7372	12.9224	11.4352	13.5457	15.0393	8.99399	TC167931	1.4706	2.77138	4.15e-06	0.000106	43	29
TC163931	1.32595	0.659416	-0.0335254	2.50698	1.57944	1.02351	0.000239	0.00149	TC163931	Probable aquaporin	197	131	198	97	531	241	375	376	586	214	411	179	396	125	367	88	18.5717	45.8045	34.858	30.5757	54.5758	81.264	55.1219	144.506	48.3898	68.8689	44.2568	55.074	25.4402	35.2754	38.3294	35.976	TC163931	-1.15709	2.23007	1.37e-07	5.03e-06	66	49
TC198079	1.32612	1.85737	2.46329	2.50728	3.62346	5.51472	8.71e-12	2.04e-10	TC198079	Serine Hydrolase (FSH1)	213	32	67	38	268	126	223	108	616	214	339	183	1014	327	772	214	20.08	11.1889	11.7954	11.9781	27.5448	42.4866	32.7791	41.5071	50.8671	68.8689	36.5038	56.3047	65.1422	92.2804	80.6275	87.487	TC198079	1.97811	3.93978	1.53e-12	1.13e-10	87	75
TC188172	1.33544	2.06599	0.408647	2.52352	4.18722	1.32744	3.57e-11	7.56e-10	TC188172	Thioredoxin H-Type	212	42	121	74	529	128	313	165	1006	242	712	377	384	90	308	73	19.9858	14.6854	21.3021	23.3258	54.3702	43.161	46.0084	63.4136	83.0719	77.8797	76.6687	115.994	24.6692	25.3983	32.1674	29.8437	TC188172	0.981068	1.97393	0.000391	0.00514	64	61
TC164624	1.34839	1.23589	-0.70202	2.54628	2.35526	1.62678	2.72e-08	3.73e-07	TC164624	protein	41	11	32	12	153	21	85	25	168	27	119	23	48	16	20	4	3.86517	3.84618	5.63362	3.78256	15.7252	7.0811	12.4943	9.60813	13.8728	8.68906	12.814	7.07655	3.08366	4.51525	2.08879	1.63527	TC164624	-0.912745	1.88262	0.00471	0.0363	33	9
TC175575	1.35864	4.12236	6.04119	2.56443	17.4162	65.8534	1.27e-25	1.72e-23	TC175575	Pollen Allergen Cjp38	3	0	8	0	11	0	24	0	100	31	161	6	373	85	554	97	0.282817	0	1.4084	0	1.13057	0	3.5278	0	8.25764	9.97633	17.3366	1.84606	23.9626	23.9873	57.8596	39.6553	TC175575	3.16974	8.99882	2.8e-14	2.39e-12	94	30
TC176673	1.36991	0.0881742	-0.720118	2.58455	1.06302	1.64732	4.94e-08	6.47e-07	TC176673	proline dehydrogenase 2	85	6	59	33	235	70	109	55	140	21	81	26	111	11	38	14	8.01316	2.09792	10.387	10.402	24.1531	23.6037	16.0221	21.1379	11.5607	6.75816	8.72214	7.99958	7.13095	3.10423	3.96871	5.72345	TC176673	-1.4346	2.70308	7.68e-05	0.00131	32	10
TC176110	1.40581	1.99774	1.74238	2.64966	3.99375	3.34587	2.17e-07	2.51e-06	TC176110	Galactinol Synthase	101	22	102	25	289	72	267	75	497	126	428	202	668	159	406	70	9.52151	7.69236	17.9571	7.88033	29.7032	24.2781	39.2468	28.8244	41.0405	40.549	46.0873	62.1506	42.9142	44.8703	42.4025	28.6172	TC176110	0.765855	1.70038	0.00173	0.0169	78	64
TC177449	1.41088	1.8811	1.4384	2.659	3.68355	2.7102	1.71e-06	1.7e-05	TC177449	Udp-Glucuronate 4-Epimerase 3	190	45	120	25	391	142	249	136	795	202	536	200	776	206	489	63	17.9118	15.7344	21.1261	7.88033	40.1867	47.8817	36.6009	52.2682	65.6482	65.0071	57.7169	61.5352	49.8524	58.1338	51.071	25.7555	TC177449	0.856587	1.81075	0.000164	0.00249	223	154
TC172038	1.42707	3.50161	5.70972	2.689	11.3264	52.3356	2.05e-19	1.36e-17	TC172038	Pollen Allergen Cjp38	4	0	12	0	10	0	38	3	111	21	161	6	442	58	606	143	0.37709	0	2.11261	0	1.02779	0	5.58568	1.15298	9.16598	6.75816	17.3366	1.84606	28.3953	16.3678	63.2905	58.4609	TC172038	1.69036	3.22738	3.44e-06	9.06e-05	63	24
TC170088	1.44677	0.559446	0.114088	2.72598	1.4737	1.08229	1.8e-05	0.000146	TC170088	Polyubiquitin	218	37	85	42	339	133	257	151	349	71	237	61	281	38	268	32	20.5514	12.9372	14.9643	13.239	34.8422	44.847	37.7768	58.0331	28.8192	22.849	25.5203	18.7682	18.0522	10.7237	27.9898	13.0822	TC170088	2.08678	4.24799	1.63e-11	1.02e-09	142	61
TC184893	1.47681	1.00402	1.48909	2.78332	2.00558	2.80712	0.000142	0.00093	TC184893	Leucine-Rich Repeat Protein	231	71	161	102	453	303	512	222	480	165	566	240	817	335	785	224	21.7769	24.8254	28.3441	32.1517	46.559	102.17	75.2597	85.3202	39.6367	53.0998	60.9473	73.8423	52.4864	94.538	81.9852	91.5752	TC184893	1.29982	2.46199	2.32e-08	9.63e-07	132	96
TC166498	1.50585	2.72506	3.75606	2.83993	6.61187	13.511	3.22e-13	9.27e-12	TC166498	1-Aminocyclopropane-1-Carboxylate Oxidase 1	12	0	14	0	41	5	26	7	83	20	115	15	354	57	173	14	1.13127	0	2.46471	0	4.21395	1.68598	3.82178	2.69028	6.85384	6.43634	12.3833	4.61514	22.742	16.0856	18.0681	5.72345	TC166498	5.23549	37.6739	5.04e-26	1.79e-23	98	29
TC195949	1.51688	2.16507	2.41221	2.86172	4.4849	5.3229	2.07e-05	0.000166	TC195949	Phosphofructokinase 2	21	2	14	3	30	22	46	7	81	6	105	38	142	31	121	17	1.97972	0.699306	2.46471	0.945639	3.08338	7.41829	6.76161	2.69028	6.68869	1.9309	11.3065	11.6917	9.12248	8.7483	12.6372	6.9499	TC195949	1.95809	3.88549	1.87e-09	9.32e-08	44	33
TC176585	1.52226	0.828087	0.219348	2.87241	1.77533	1.16421	1.12e-05	9.5e-05	TC176585	Probable aquaporin	85	36	95	36	300	97	216	133	301	76	241	53	197	52	196	31	8.01316	12.5875	16.7248	11.3477	30.8338	32.7079	31.7502	51.1152	24.8555	24.4581	25.951	16.3068	12.6558	14.6746	20.4702	12.6733	TC176585	-1.86843	3.65135	3.11e-12	2.21e-10	22	20
TC188074	1.5237	2.00297	1.61503	2.87527	4.00825	3.06319	2.56e-07	2.91e-06	TC188074	Udp-Glucuronate 4-Epimerase 4	80	17	49	7	151	56	106	69	340	88	226	89	355	100	190	29	7.54179	5.9441	8.62647	2.20649	15.5197	18.8829	15.5811	26.5184	28.076	28.3199	24.3358	27.3832	22.8062	28.2203	19.8435	11.8557	TC188074	1.03527	2.0495	2.23e-05	0.000455	111	67
TC188539	1.54967	0.886722	0.112033	2.9275	1.84897	1.08075	8.28e-06	7.19e-05	TC188539	Probable aquaporin	102	59	104	44	336	129	233	200	358	117	251	90	234	64	222	37	9.61579	20.6295	18.3092	13.8694	34.5338	43.4982	34.249	76.865	29.5624	37.6526	27.0279	27.6908	15.0328	18.061	23.1856	15.1263	TC188539	-1.8786	3.67719	6.12e-13	4.67e-11	20	21
TC191457	1.55492	-0.00669346	-0.105603	2.93818	1.00465	1.07594	2.67e-10	5.02e-09	TC191457	Brassinosteroid-Regulated Protein Bru1	134	45	89	48	449	151	251	119	157	49	121	69	173	48	171	39	12.6325	15.7344	15.6685	15.1302	46.1479	50.9165	36.8949	45.7347	12.9645	15.769	13.0294	21.2296	11.114	13.5457	17.8592	15.9439	TC191457	0.82519	1.77177	0.0022	0.0205	64	90
TC166430	1.55879	1.47301	1.67156	2.94607	2.77601	3.18559	2.33e-06	2.25e-05	TC166430	Probable Wrky Transcription Factor 74-Like	166	28	89	24	298	114	265	117	419	126	338	115	758	162	439	70	15.6492	9.79028	15.6685	7.56511	30.6282	38.4403	38.9528	44.966	34.5995	40.549	36.3961	35.3827	48.6961	45.7169	45.849	28.6172	TC166430	0.926322	1.90042	0.000195	0.00288	178	131
TC166386	1.58089	0.8806	0.323665	2.99155	1.84114	1.25151	3.48e-05	0.000264	TC166386	Probable aquaporin	126	48	146	30	413	125	309	190	398	92	340	92	320	66	297	40	11.8783	16.7833	25.7034	9.45639	42.4478	42.1494	45.4204	73.0218	32.8654	29.6072	36.6114	28.3062	20.5577	18.6254	31.0186	16.3527	TC166386	-1.47985	2.7892	2.58e-09	1.26e-07	42	23
TC175363	1.59683	0.939574	0.166971	3.02477	1.91796	1.1227	3.67e-06	3.41e-05	TC175363	Probable aquaporin	185	86	175	52	582	191	419	295	552	173	450	144	392	98	380	52	17.4404	30.0702	30.8088	16.3911	59.8175	64.4043	61.5895	113.376	45.5822	55.6744	48.4563	44.3054	25.1832	27.6559	39.6871	21.2585	TC175363	-1.51333	2.85468	3.96e-11	2.41e-09	52	35
TC184027	1.60361	1.05634	0.155486	3.03903	2.07965	1.1138	4.61e-06	4.21e-05	TC184027	Probable aquaporin	75	48	66	36	242	105	175	155	285	106	173	83	159	61	156	27	7.07043	16.7833	11.6193	11.3477	24.8726	35.4055	25.7235	59.5704	23.5343	34.1126	18.6288	25.5371	10.2146	17.2144	16.2926	11.0381	TC184027	-1.94247	3.84362	7.2e-12	4.7e-10	13	17
TC183913	1.70875	1.89517	1.26347	3.26878	3.71967	2.40073	0.00699	0.0294	TC183913	Lipase-Like Protein	14	4	22	1	71	31	30	9	93	21	69	25	61	5	81	12	1.31981	1.39861	3.87311	0.315213	7.29732	10.4531	4.40975	3.45893	7.67961	6.75816	7.42997	7.6919	3.91881	1.41102	8.45962	4.90581	TC183913	1.6206	3.07504	3.05e-06	8.16e-05	39	25
TC159512	1.72589	2.06818	2.25077	3.30783	4.19358	4.75935	1.19e-07	1.46e-06	TC159512	IAA-Amino Acid Hydrolase Ilr1-Like 6-Like	98	10	98	19	314	90	164	114	651	145	377	88	729	188	528	93	9.2387	3.49653	17.2529	5.98905	32.2727	30.3476	24.1066	43.8131	53.7572	46.6635	40.5956	27.0755	46.833	53.0542	55.1442	38.02	TC159512	0.673201	1.59461	0.00635	0.045	72	50
TC172963	1.75797	0.970577	0.315188	3.38221	1.95962	1.24417	6.62e-07	7.11e-06	TC172963	Probable aquaporin	80	36	92	21	309	98	225	145	254	69	213	81	188	53	187	27	7.54179	12.5875	16.1966	6.61948	31.7588	33.0451	33.0731	55.7271	20.9744	22.2054	22.936	24.9218	12.0777	14.9568	19.5302	11.0381	TC172963	-1.68748	3.22094	1.51e-09	7.74e-08	27	14
TC175219	1.79653	0.898292	-0.278579	3.47383	1.86386	1.213	1.16e-12	3.15e-11	TC175219	beta-amylase chloroplastic-like	232	60	136	46	702	207	426	236	473	124	365	143	274	73	168	40	21.8712	20.9792	23.9429	14.4998	72.151	69.7994	62.6184	90.7007	39.0586	39.9053	39.3035	43.9977	17.6025	20.6008	17.5459	16.3527	TC175219	-0.706572	1.63192	0.00139	0.0145	104	76
TC171916	1.87319	5.87069	5.91426	3.66342	58.5131	60.3072	1.01e-42	8.49e-40	TC171916	GA 2-oxidase	5	0	14	2	35	4	44	8	796	265	500	140	667	258	481	229	0.471362	0	2.46471	0.630426	3.59727	1.34878	6.46763	3.0746	65.7308	85.2815	53.8404	43.0746	42.85	72.8084	50.2355	93.6192	TC171916	3.98288	15.8112	4.51e-32	3.66e-29	265	120
TC169078	1.87614	2.79287	1.58742	3.67092	6.93009	3.00512	0.00368	0.0169	TC169078	Af101790_1 Arabinogalactan Proline-Rich Protein	113	23	24	4	707	7	63	15	1530	39	268	27	159	34	433	28	10.6528	8.04202	4.22521	1.26085	72.6649	2.36037	9.26047	5.76488	126.342	12.5509	28.8584	8.30725	10.2146	9.5949	45.2224	11.4469	TC169078	0.693308	1.61699	0.00729	0.0496	528	230
TC155386	1.90225	3.46305	4.09579	3.73796	11.0276	17.0984	4.89e-23	5.03e-21	TC155386	Avr9 Elicitor Response Protein	61	7	66	20	191	75	228	72	704	288	801	268	1325	503	1312	333	5.75062	2.44757	11.6193	6.30426	19.6308	25.2896	33.5141	27.6714	58.1338	92.6833	86.2522	82.4572	85.1218	141.948	137.025	136.136	TC155386	2.60492	6.08356	4.97e-26	1.79e-23	468	315
TC170735	1.96222	3.49218	4.26702	3.89661	11.2526	19.2531	1.36e-16	6.27e-15	TC170735	Beta-1,3-Galactosyltransferase 7-Like	50	15	115	26	329	113	350	103	1159	389	1323	380	2319	795	2285	532	4.71362	5.24479	20.2458	8.19554	33.8144	38.1031	51.4471	39.5855	95.7061	125.187	142.462	116.917	148.979	224.351	238.645	217.491	TC170735	2.70447	6.5182	2.5e-28	1.29e-25	762	671
TC156042	2.02881	3.31406	4.71956	4.08068	9.94564	26.3469	2.56e-19	1.67e-17	TC156042	1-Aminocyclopropane-1-Carboxylate Oxidase 1	11	0	14	0	54	8	44	7	120	27	187	18	543	154	316	23	1.037	0	2.46471	0	5.55008	2.69756	6.46763	2.69028	9.90917	8.68906	20.1363	5.53817	34.8839	43.4593	33.003	9.40281	TC156042	5.14836	35.466	2.38e-30	1.59e-27	154	42
TC173534	2.07074	1.30411	0.969038	4.20103	2.46932	1.95754	1.79e-08	2.5e-07	TC173534	Hypoxia-Responsive Family Protein	99	18	43	15	212	92	199	113	268	43	163	69	271	62	157	18	9.33297	6.29375	7.57017	4.7282	21.7892	31.022	29.2513	43.4287	22.1305	13.8381	17.552	21.2296	17.4098	17.4966	16.397	7.35872	TC173534	0.869606	1.82716	0.00585	0.0425	36	28
AW043333	2.09633	1.49056	0.421105	4.27619	2.80998	1.33895	3.16e-10	5.86e-09	AW043333	Respiratory Burst Oxidase 2	61	20	47	10	200	90	157	95	210	91	135	41	152	32	80	19	5.75062	6.99306	8.27437	3.15213	20.5558	30.3476	23.0777	36.5109	17.341	29.2854	14.5369	12.6147	9.76491	9.0305	8.35518	7.76754	AW043333	0.721913	1.64937	0.00406	0.0327	69	55
FE519583	2.12632	2.97962	1.6858	4.36602	7.88777	3.21718	0.00311	0.0146	FE519583	---NA---	27	3	4	6	210	3	25	2	449	16	76	2	43	7	115	10	2.54536	1.04896	0.704202	1.89128	21.5836	1.01159	3.67479	0.76865	37.0768	5.14907	8.18373	0.615352	2.76244	1.97542	12.0106	4.08818	FE519583	0.713776	1.64009	0.00512	0.0388	132	72
TC170579	2.21615	0.819244	0.601319	4.64651	1.76448	1.5171	4.66e-12	1.13e-10	TC170579	Gda2 Protein	234	57	132	56	774	308	657	316	501	95	432	119	495	137	392	56	22.0597	19.9302	23.2387	17.6519	79.5511	103.856	96.5735	121.447	41.3708	30.5726	46.5181	36.6135	31.8002	38.6618	40.9404	22.8938	TC170579	1.263	2.39994	1.01e-06	3.07e-05	97	86
TC158267	2.21762	0.728456	0.6042	4.65126	1.65687	1.52014	2.16e-12	5.57e-11	TC158267	B2 Protein	218	62	99	57	655	285	584	318	430	72	380	114	419	130	365	56	20.5514	21.6785	17.429	17.9671	67.3204	96.1006	85.8431	122.215	35.5079	23.1708	40.9187	35.0751	26.9177	36.6864	38.1205	22.8938	TC158267	1.53802	2.90397	2.96e-09	1.43e-07	70	65
TC185039	2.22513	4.29971	3.34106	4.67552	19.6944	10.1335	2.8e-18	1.56e-16	TC185039	Unusual Floral Organs-Like Protein	17	1	25	1	57	11	110	29	538	119	407	109	281	70	310	30	1.60263	0.349653	4.40126	0.315213	5.85841	3.70915	16.1691	11.1454	44.4261	38.2962	43.826	33.5367	18.0522	19.7542	32.3763	12.2645	TC185039	1.10859	2.15634	0.00527	0.0396	37	17
TC157450	2.23856	2.54623	1.31321	4.71925	5.84107	2.48494	1.02e-11	2.36e-10	TC157450	Protein	79	38	86	16	430	193	274	144	721	275	471	192	367	116	311	53	7.44752	13.2868	15.1403	5.04341	44.1951	65.0787	40.2757	55.3428	59.5376	88.4997	50.7176	59.0738	23.5771	32.7356	32.4808	21.6673	TC157450	0.764548	1.69884	0.0015	0.0154	81	67
TC158340	2.31484	0.989563	0.703924	4.9755	1.98558	1.62893	1.05e-12	2.85e-11	TC158340	Phytochrome A-Like Partial	69	29	48	18	335	105	247	135	163	59	160	48	222	49	158	18	6.5048	10.1399	8.45042	5.67384	34.431	35.4055	36.3069	51.8839	13.46	18.9872	17.2289	14.7685	14.2619	13.828	16.5015	7.35872	TC158340	0.808459	1.75134	0.00555	0.041	45	22
TC179808	2.33227	2.14932	1.16954	5.03597	4.4362	2.24939	7.48e-10	1.29e-08	TC179808	Qa-Snare, Sso1/Syntaxin1-Type, Syp12a-Group	26	4	28	9	115	34	108	65	225	42	123	37	116	22	70	20	2.45108	1.39861	4.92941	2.83692	11.8196	11.4646	15.8751	24.9811	18.5797	13.5163	13.2447	11.384	7.45217	6.20847	7.31078	8.17635	TC179808	1.50332	2.83494	1.88e-06	5.38e-05	33	39
TC171827	2.36618	1.32222	0.889429	5.15575	2.50051	1.85244	2.76e-09	4.4e-08	TC171827	Scarecrow-Like Transcription Factor Pat1-Like	245	92	159	67	1162	377	851	480	624	253	607	255	760	201	539	108	23.0967	32.1681	27.992	21.1193	119.429	127.123	125.09	184.476	51.5277	81.4197	65.3622	78.4574	48.8246	56.7228	56.293	44.1523	TC171827	0.657196	1.57701	0.00466	0.0361	166	82
TC192542	2.36733	1.02622	0.777629	5.15985	2.03668	1.71431	2.01e-13	6.01e-12	TC192542	B2 Protein	118	29	60	28	385	148	364	197	258	56	246	71	266	71	214	36	11.1241	10.1399	10.563	8.82597	39.57	49.9049	53.505	75.712	21.3047	18.0218	26.4895	21.845	17.0886	20.0364	22.3501	14.7174	TC192542	1.74241	3.34594	5.67e-09	2.63e-07	46	34
TC179960	2.37816	2.91461	1.43328	5.19874	7.54026	2.7006	3.41e-10	6.26e-09	TC179960	Exordium Like 2	34	10	75	4	389	76	175	83	604	138	474	122	204	45	165	57	3.20526	3.49653	13.2038	1.26085	39.9811	25.6268	25.7235	31.899	49.8761	44.4108	51.0407	37.5365	13.1055	12.6991	17.2326	23.3026	TC179960	0.968619	1.95697	0.00295	0.0256	44	51
TC187518	2.40146	1.43307	0.80863	5.28339	2.70021	1.75155	2.57e-11	5.56e-10	TC187518	Whitefly-Induced Gp91-Phox	55	18	74	27	334	138	282	163	323	60	249	75	203	55	166	42	5.18498	6.29375	13.0277	8.51075	34.3283	46.5329	41.4516	62.645	26.6722	19.309	26.8125	23.0757	13.0413	15.5212	17.337	17.1703	TC187518	1.19812	2.29441	1.98e-05	0.000411	109	66
TC172034	2.42053	1.66019	0.82113	5.35366	3.16057	1.76679	1.17e-12	3.17e-11	TC172034	Whitefly-Induced Gp91-Phox	84	41	95	37	545	219	401	244	579	102	419	144	335	85	243	61	7.91888	14.3358	16.7248	11.6629	56.0147	73.8458	58.9436	93.7753	47.8117	32.8253	45.1182	44.3054	21.5213	23.9873	25.3789	24.9379	TC172034	0.834683	1.78346	0.00124	0.0132	169	91
TC163203	2.50703	0.547884	0.583568	5.68449	1.46194	1.49855	4.9e-15	1.79e-13	TC163203	Probable Protein Phosphatase 2c 10-Like	87	22	99	25	495	236	320	195	253	37	165	48	238	66	158	44	8.2017	7.69236	17.429	7.88033	50.8757	79.5781	47.0373	74.9434	20.8918	11.9072	17.7673	14.7685	15.2898	18.6254	16.5015	17.988	TC163203	0.908397	1.87696	6.11e-05	0.0011	102	94
TC179615	2.5084	0.814555	-0.0202181	5.68991	1.75876	1.01411	5.78e-15	2.09e-13	TC179615	Choline/Ethanolamine Kinase	91	11	76	24	420	175	230	180	268	37	164	39	168	32	109	10	8.57879	3.84618	13.3798	7.56511	43.1673	59.0092	33.8081	69.1785	22.1305	11.9072	17.6596	11.9994	10.7928	9.0305	11.3839	4.08818	TC179615	1.54645	2.92097	5.67e-07	1.82e-05	47	69
TC161887	2.51123	1.52133	0.530398	5.70108	2.87056	1.44433	4.92e-07	5.37e-06	TC161887	Annexin	20	4	30	2	147	34	50	67	113	20	77	20	67	3	42	14	1.88545	1.39861	5.28151	0.630426	15.1085	11.4646	7.34958	25.7498	9.33113	6.43634	8.29141	6.15352	4.30427	0.846609	4.38647	5.72345	TC161887	1.00456	2.00633	8.91e-05	0.00147	139	141
TC176233	2.52814	1.10904	1.36963	5.76829	2.15702	2.58405	2.43e-10	4.61e-09	TC176233	Heat Shock Transcription Factor Hsfb2a	31	6	20	4	132	45	130	38	68	15	78	14	93	36	83	9	2.92244	2.09792	3.52101	1.26085	13.5669	15.1738	19.1089	14.6044	5.6152	4.82726	8.39909	4.30746	5.97458	10.1593	8.6685	3.67936	TC176233	1.98947	3.97092	3.35e-12	2.32e-10	88	46
TC158003	2.53931	0.862531	-0.0055661	5.81311	1.81823	1.00387	3.33e-16	1.43e-14	TC158003	Choline/Ethanolamine Kinase-Like	83	10	64	26	390	157	215	175	244	37	156	37	150	29	102	10	7.82461	3.49653	11.2672	8.19554	40.0839	52.9396	31.6032	67.2569	20.1486	11.9072	16.7982	11.384	9.63642	8.18389	10.6529	4.08818	TC158003	1.52291	2.8737	2.62e-06	7.18e-05	41	62
CV032179	2.56495	3.68523	5.10512	5.91737	12.8636	34.4188	7.92e-18	4.26e-16	CV032179	1-Aminocyclopropane-1-Carboxylate Oxidase 1	6	0	5	0	31	7	28	4	63	16	117	7	295	103	159	14	0.565634	0	0.880252	0	3.18616	2.36037	4.11577	1.5373	5.20231	5.14907	12.5986	2.15373	18.9516	29.0669	16.6059	5.72345	CV032179	5.92789	60.8796	1.14e-28	6.48e-26	68	30
TC157972	2.566	1.11116	0.922493	5.92166	2.16019	1.89539	8.52e-06	7.38e-05	TC157972	Alcohol Dehydrogenase	19	3	37	4	137	30	163	59	57	14	115	14	54	7	122	11	1.79118	1.04896	6.51387	1.26085	14.0808	10.1159	23.9596	22.6752	4.70685	4.50544	12.3833	4.30746	3.46911	1.97542	12.7416	4.49699	TC157972	1.28136	2.43068	1.59e-05	0.000343	80	47
TC172711	2.57263	1.04036	0.222044	5.94895	2.05674	1.16639	2.09e-13	6.19e-12	TC172711	Choline Kinase	57	5	56	9	308	101	178	105	184	25	131	27	125	21	82	7	5.37353	1.74826	9.85883	2.83692	31.656	34.0567	26.1645	40.3541	15.1941	8.04543	14.1062	8.30725	8.03035	5.92626	8.56406	2.86172	TC172711	1.39196	2.62436	1.23e-05	0.000277	37	43
TC182672	2.63969	3.41356	1.96384	6.23199	10.6557	3.90099	0.00292	0.0138	TC182672	Proline-Rich Arabinogalactan Protein 4	33	6	7	1	367	3	30	1	700	20	117	1	62	9	172	9	3.11099	2.09792	1.23235	0.315213	37.72	1.01159	4.40975	0.384325	57.8035	6.43634	12.5986	0.307676	3.98306	2.53983	17.9636	3.67936	TC182672	0.680434	1.60262	0.00662	0.0463	181	108
TC175310	2.68683	3.63097	2.33474	6.43898	12.3888	5.04462	0.00233	0.0114	TC175310	Af101790_1 Arabinogalactan Proline-Rich Protein	14	2	5	0	171	1	14	1	328	17	71	3	40	2	116	3	1.31981	0.699306	0.880252	0	17.5752	0.337195	2.05788	0.384325	27.0851	5.47089	7.64533	0.923028	2.56971	0.564406	12.115	1.22645	TC175310	0.697342	1.62151	0.00322	0.0274	116	79
TC159843	2.73504	1.19158	1.13735	6.65779	2.28402	2.19977	1.3e-05	0.000108	TC159843	Alcohol Dehydrogenase	12	1	26	1	100	27	96	43	40	9	70	11	53	10	74	6	1.13127	0.349653	4.57731	0.315213	10.2779	9.10427	14.1112	16.526	3.30306	2.89635	7.53765	3.38444	3.40487	2.82203	7.72854	2.45291	TC159843	1.75879	3.38415	4e-09	1.89e-07	70	39
TC155092	2.78135	1.52587	1.22285	6.87495	2.87961	2.33407	0.000123	0.000817	TC155092	Alcohol Dehydrogenase	11	1	23	1	89	19	112	37	36	13	81	12	34	5	88	7	1.037	0.349653	4.04916	0.315213	9.14735	6.40671	16.4631	14.22	2.97275	4.18362	8.72214	3.69211	2.18426	1.41102	9.1907	2.86172	TC155092	1.46698	2.76443	2.24e-05	0.000455	57	35
TC169768	2.86048	3.0299	1.90799	7.26257	8.16756	3.75286	3.73e-11	7.89e-10	TC169768	Os04g0412300 Protein	100	19	146	36	785	291	692	355	1617	316	1000	450	744	168	618	151	9.42724	6.64341	25.7034	11.3477	80.6817	98.1238	101.718	136.435	133.526	101.694	107.681	138.454	47.7967	47.4101	64.5438	61.7315	TC169768	0.750194	1.68202	0.00106	0.0117	139	108
TC180374	3.03648	2.69968	1.79489	8.20488	6.49658	3.4699	6.21e-14	1.98e-12	TC180374	Pleiotropic Drug Resistance Protein 1	94	12	81	14	481	249	427	234	800	151	486	209	495	144	325	43	8.86161	4.19584	14.2601	4.41298	49.4368	83.9616	62.7654	89.9321	66.0611	48.5944	52.3328	64.3043	31.8002	40.6372	33.9429	17.5792	TC180374	1.76986	3.41022	2.83e-07	9.61e-06	46	28
TC166112	3.11551	3.33562	4.48399	8.66688	10.0954	22.3777	2.44e-26	3.57e-24	TC166112	Histidine Amino Acid Transporter	20	4	21	7	133	77	136	71	336	85	252	63	1046	229	560	91	1.88545	1.39861	3.69706	2.20649	13.6696	25.964	19.9909	27.2871	27.7457	27.3545	27.1355	19.3836	67.198	64.6245	58.4862	37.2024	TC166112	1.17623	2.25985	0.000682	0.00813	34	58
TC158616	3.11912	3.36623	4.52232	8.68859	10.3119	22.9801	4.96e-20	3.53e-18	TC158616	Histidine Amino Acid Transporter	51	10	62	12	331	196	352	175	937	203	659	163	2714	645	1376	232	4.80789	3.49653	10.9151	3.78256	34.0199	66.0903	51.7411	67.2569	77.3741	65.3289	70.9616	50.1512	174.355	182.021	143.709	94.8457	TC158616	1.14562	2.21241	5.65e-05	0.00103	95	173
TC165453	3.19177	2.33263	2.14766	9.13732	5.03722	4.43109	1.24e-13	3.79e-12	TC165453	Taurine Catabolism Dioxygenase Taud, Tfda Family	25	8	13	7	246	69	140	56	190	63	65	27	168	20	151	30	2.35681	2.79722	2.28866	2.20649	25.2837	23.2665	20.5788	21.5222	15.6895	20.2745	6.99925	8.30725	10.7928	5.64406	15.7704	12.2645	TC165453	0.956961	1.94122	0.00205	0.0193	45	50
TC164478	3.2695	2.81021	2.30651	9.64309	7.01385	4.94686	5.67e-16	2.35e-14	TC164478	Hypothetical Protein	14	2	17	4	188	44	107	45	164	40	127	31	133	36	104	13	1.31981	0.699306	2.99286	1.26085	19.3225	14.8366	15.7281	17.2946	13.5425	12.8727	13.6754	9.53796	8.5443	10.1593	10.8617	5.31463	TC164478	1.60815	3.04862	6.08e-08	2.34e-06	48	51
TC170763	3.2734	2.37178	2.43782	9.66923	5.17578	5.41823	6.42e-18	3.48e-16	TC170763	Galactosyltransferase Family Protein Isoform 1	83	12	53	17	585	198	363	255	483	110	390	112	592	171	372	87	7.82461	4.19584	9.33067	5.35862	60.1258	66.7647	53.358	98.0029	39.8844	35.3999	41.9955	34.4597	38.0318	48.2567	38.8516	35.5671	TC170763	1.48394	2.79711	7.41e-09	3.37e-07	82	60
TC169265	3.3012	1.35051	0.783285	9.85737	2.55002	1.72105	1.27e-22	1.21e-20	TC169265	Glutamyl-Trna Reductase	72	27	53	13	478	230	385	321	270	57	210	56	182	53	117	41	6.78761	9.44063	9.33067	4.09777	49.1285	77.5549	56.5918	123.368	22.2956	18.3436	22.6129	17.2299	11.6922	14.9568	12.2194	16.7615	TC169265	0.933007	1.90925	0.00297	0.0257	36	28
TC187934	3.41075	3.04556	2.0249	10.635	8.25664	4.06963	2.73e-17	1.37e-15	TC187934	Pleiotropic Drug Resistance Protein 1	44	3	38	6	291	148	244	136	448	119	282	86	248	68	180	28	4.14799	1.04896	6.68992	1.89128	29.9087	49.9049	35.866	52.2682	36.9942	38.2962	30.366	26.4601	15.9322	19.1898	18.7992	11.4469	TC187934	2.20168	4.60015	3.28e-12	2.3e-10	54	40
BQ696662	3.59608	2.9672	1.95219	12.0928	7.82016	3.8696	1.1e-14	3.88e-13	BQ696662	Atp-Binding Cassette Transporter	41	0	58	10	427	176	339	218	562	129	299	118	285	77	209	39	3.86517	0	10.2109	3.15213	43.8867	59.3464	49.8302	83.7829	46.4079	41.5144	32.1965	36.3058	18.3092	21.7296	21.8279	15.9439	BQ696662	2.42629	5.37509	2.45e-11	1.52e-09	40	24
TC161130	3.6388	3.2765	2.00378	12.4563	9.69004	4.01051	1.93e-21	1.62e-19	TC161130	Pleiotropic Drug Resistance Protein Tur2	71	10	34	10	527	196	376	223	685	141	426	196	442	89	221	21	6.69334	3.49653	5.98572	3.15213	54.1646	66.0903	55.2689	85.7045	56.5648	45.3762	45.872	60.3045	28.3953	25.1161	23.0812	8.58517	TC161130	2.22644	4.67979	2.68e-10	1.47e-08	41	34
TC175346	4.95728	3.62547	2.54048	31.0663	12.3417	5.81782	1.44e-29	3.13e-27	TC175346	Upf0496 Protein 4	14	2	14	5	466	120	298	190	370	66	121	60	220	42	81	10	1.31981	0.699306	2.46471	1.57607	47.8951	40.4634	43.8035	73.0218	30.5533	21.2399	13.0294	18.4606	14.1334	11.8525	8.45962	4.08818	TC175346	2.36683	5.15805	3.4e-09	1.62e-07	36	63
[truncated: 37 more columns]
